# Supplementary material for: Whitefly (Bemisia tabaci) genome project: analysis of sequenced clones from egg, instar, and adult (viruliferous and non-viruliferous) cDNA libraries
Source: BMC Genomics. 2006 Apr 11;7:79. doi: 10.1186/1471-2164-7-79 (PMC1488848; doi:10.1186/1471-2164-7-79)
Supplement: Additional File 1 — This file contains sequence information regarding the sequences and the contigs they assembled. [file 1471-2164-7-79-S1.xls]

## Sheet: Sheet1
SEQUENCE NAME	SEQUENCE	CONTIG NAME (FIRST SEQUENCE)	#SEQUENCES COMPOSING CONTIG	CONTIG SEQUENCE
BT_TYLCV001_A01	AATTCCATATCAAGCTTATCCATACCGTCGACCTCGAGGGGGGG	BT-TYLCV-049-1-G5-T3_G05	6	CCCCCCCTCGAGGTCGACGGTATCGATAAGCTTGATATCGAATTCGGCACGAGGGGGTTCCGCCGGGGTCGTCGGGCGTCTCAGAGGGCGCCCGCGCGGTCCCGGTCCCGTCCGCCGTCTCTGCACGGACAGGCAACGAGAATCGGTTCGCGCTCCGGCGCGGCCGATCCCTGGCGCGGGCCGCTCGGTTCGCCTCGGCGGGCCGGGCGGCGTCCCGCGCGCCGGGCAGCCGGTTATCGCCGAACGCGGGACGATAGGGCCGCGCCCGCACGGCCGCGGTGCGATAAAGCCACAAGCTCGCAACTTGCCGCGGCCGGGCGCGGAGAACCCTGGGGCCCGATAGCGGCGGCGCGATTAAGCATAAGTCCAAGGCAGCACGCCCGGACCATTCGTAAAC
BT_TYLCV001_A03	CACCCTTCTACAATACTACAAATCCAAGCAACCACGCTTACACCAACCAAGACTTGGGAATGAACGGAGTCCCCCTCCAAAACGTCGATGTCGACAAAATGATGACCTACTTCGACAACTTCTTCATGGACGCCAACAACGCCATCAAACA	BT-H-032-1-D10-T3_D10	17	TTTTTTTTTTTTATTGCTGCAAAATATATATTCTATTTATTAATTAATCAGTCTTGAATTAAATAAGTACAAAAGTATAAAAACTTAAAGTAGGGTGTTATTACTAGTTCTTAGCGCATTATGATGAGATTCAGACTTGACGACTTGGAGGAATCATTGTTGGTTACCATTCTTGTGGTAAACGACAACGTTCTTGAAGAAAGCGTTGCTGACGTTGTTGTTCCATTCAGCGGTGTTGATGGGGCGGTCGAAGGGGAATCCAAGAGGGCGGTTGTCGAACACCTTCTTGTTGGAGCAAGTCAGGTAGTTGTCCACCTGGTTGTTGTTGTTGTTATTGTTCTTGTTTTCGGTTGGGTTCACGATGAAGAACATGGTGAACTCTTGACCGCTGGTCTTTCC…
BT_TYLCV001_A04	CGAGGCTCAAAGGTAATTATTGGGTTCTCCTTGAAAGAATTAAAATGTTTCGTTTGAATTTATGCTGATATCTTAACGAGTTCAGTCTGTTTCGTTGAAACTCCTGAAAATCAAGAGAGCGGTCTTCATCTGGATGATAGCACTAATATGGAATTGTATTGTGTGCTCATCGTGGGGGGGGGGTTGCTCTGCTTTCTCATGATTGAGGTCCTGAATGCAAAAAAAAGAGAGTGGAAAAAAAACGCAATCCCCCAATAAATGCGTTTGCACTTTTCAAACCTCTCTTTGAGGAGTCACATTCTGGTGATTGTGTATACCTAACATTAGGCTCGGACCGTTTTCTTGAAATCTCAGTATCAATCTGCTGAGACTAAAAATTATTTTTTCAGCTCCACTCAC…	BT_TYLCV001_A04	1	CGAGGCTCAAAGGTAATTATTGGGTTCTCCTTGAAAGAATTAAAATGTTTCGTTTGAATTTATGCTGATATCTTAACGAGTTCAGTCTGTTTCGTTGAAACTCCTGAAAATCAAGAGAGCGGTCTTCATCTGGATGATAGCACTAATATGGAATTGTATTGTGTGCTCATCGTGGGGGGGGGGTTGCTCTGCTTTCTCATGATTGAGGTCCTGAATGCAAAAAAAAGAGAGTGGAAAAAAAACGCAATCCCCCAATAAATGCGTTTGCACTTTTCAAACCTCTCTTTGAGGAGTCACATTCTGGTGATTGTGTATACCTAACATTAGGCTCGGACCGTTTTCTTGAAATCTCAGTATCAATCTGCTGAGACTAAAAATTATTTTTTCAGCTCCACTCAC…
BT_TYLCV001_A05	GCAATTTGTATTTTCATAATCACATCAGACTTTATCGTTACTTTTATCCCTCCCCAGATGACAATTTTTTCCCCCCTTTTGGAGAATTATTTTTTAGTTATACTGTCAAACTGTTACTTTTTTATTTTTCATCTGACTTCCCTGGGGGGGGTGAGGTGTAACTTTTTGAAACAATGTGCGCCAAAATATTTACTTAAGGTATTTTAGTATCCTTCTAAAATGCGCTGGCATGCTTGTACAATATTCTTTGTGTAAATATGTTTGTTTGTTGTATAAATTAAAGAATCGAAGGAAAAAATCAACTTTAACCATAATTTTTAACGCAAGTACACAATATCACTGTATGTAAAAGTTTCATCAATAAATGTTAAAGTATCTAAAAAAAAAGGGAGGGGAAAA…	BT_TYLCV001_A05	1	GCAATTTGTATTTTCATAATCACATCAGACTTTATCGTTACTTTTATCCCTCCCCAGATGACAATTTTTTCCCCCCTTTTGGAGAATTATTTTTTAGTTATACTGTCAAACTGTTACTTTTTTATTTTTCATCTGACTTCCCTGGGGGGGGTGAGGTGTAACTTTTTGAAACAATGTGCGCCAAAATATTTACTTAAGGTATTTTAGTATCCTTCTAAAATGCGCTGGCATGCTTGTACAATATTCTTTGTGTAAATATGTTTGTTTGTTGTATAAATTAAAGAATCGAAGGAAAAAATCAACTTTAACCATAATTTTTAACGCAAGTACACAATATCACTGTATGTAAAAGTTTCATCAATAAATGTTAAAGTATCTAAAAAAAAAGGGAGGGGAAAA…
BT_TYLCV001_A08	CACTAAAGAGTTCACAGAATGTTTGCCAAGCAGGGTCAGGAAGGTAAGATAATCTGAGAAAAAAAAATGTATTTTTGCCTCTGGTTTGATTTTTCATCATGTGCATTTTTGCAAGGAGCACGTTGATGGATTGTTCACTGGGGGAATCACGAGTGTTTTGAAGCCTTGAAAAAAAAATTGGGATTTTTTTCTGAGGCTTGCTGATACCCTGGTTTCCTACTCAAGTGATAACTCATGTTCCAGTAGCATGACTAATGGCTCCTCTTTAGTGTATGTACATCAGATAAACCAAGGTAAACTAAGTCTAATTGAAATTACGGAACACTTATATTACTTGCACAGTTAACGATAAGTTTTTTCCTCATTCCTTTGAGGTTTGTCTTTAGTTTCTCTTTTTTT…	BT_TYLCV001_A08	3	CACTAAAGAGTTCACAGAATGTTTGCCAAGCAGGGTCAGGAAGGTAAGATAATCTGAGAAAAAAAAATGTATTTTTGCCTCTGGTTTGATTTTTCATCATGTGCATTTTTGCAAGGAGCACGTTGATGGATTGTTCACTAACAAAATCACGAGTGTTTTGAAGCCTTGAAAAAAAAATTGGGATTTTTTTCTGAGGCTTGCTGATACCCTGGTTTCCTACTCAAGTGATAACTCATGTTCCAGTAGCATGACTAATGGCTCCTCTTTAGTGTATGTACATCAGATAAACCAAGGTAAACTAAGTCTAATTGAAATTACGGAACACTTATATTACTTGCACAGTTAACGATAAGTTTTTTCCTCATTCCTTTGAGGTTTGTCTTTAGTTTCTCTTTTTTT…
BT_TYLCV001_A11	TTTTATTTTGTTTTATTAAAATCCGTGAGAATAAATACAGTTTGAGTTGTTGGGGGGAATAAGGCAACATAAATTTTGAACTGTCTCAAAGTCATTCCTTCAATCTTATTGAAGGTTTGAGTTTTTAATGTTATCATTTTACCGGGGGGGACGTATCCCTTAGTTTTAAAGAGTTTTAAAGTATTGTAATTTCATTTGATAATGACGCACAAGTCGCGCCACAGTTTTTTAGGTAGTGTGTGATTTATTCGTCTGCTTTTCTTGGTCTCTGATCTTCCCTCTTCAATCAGCAATACTTTCTCATGATTTGTCCTTTTGGAAAAAGAGCCATATTTGGTCAATGAACAAGAAATAGGTAAATTTAGCTTTAGATTGAACTTTTTCAAGAACACAAAAATC…	BT-TYLCV-059-1-D8-T3_D08	3	GATTAACTGAAGTTTGTCTTGCTAGGTTTTAACTGAAATTCTATTCTTTCTTTTAGAATTTTTTACTGAGTTTCACACCCTTTTCCCTCTGGACCTCTTGTTCTTTTACAACACCTGCCCCCTTTTTATTTTGTTTTATTAAAATCGGTGAGAATTAATACAGTTTGAGTTGTTGGGGGGAATAAGGCAACATAAATTTTGAACTGTCTCAAAGTCATTCCTTCAATCTTATTGGAGGTTTGAGATTTTAATTTAATCATTTTACCTCACTAAAACGTATCCCTTAGTTTTAAAGAGTTTTAAAGTATTGTAATTTCATTTGATAATGACGCACAAGTCGCGCCACAGTTTTTTAAGTAGTGTGTGATTTATTCGTCTGCTTTTCTTGGTCTCTGATCT…
BT_TYLCV001_A12	ATCAAGCTTATCGATACCGTCGACCTCGAGGGGGGG	BT_TYLCV001_A12	3	CCCCCCCTCGAGGTCGACGGTATCGATAAGCTTGATATCGAATTCGGCACGAGGACCTCTGACAGCGTCTGAAGCGGGACCCTGTACCGAGTCTCGGAACGCAGAGGCGCGGTTCCCCGAGAGGGGTTCGCCTATTCGAAAGCGGAAAGCGAGGACAGTACCTAACACGTACGGGCGAGGAAACAGACGGTTCACCCCGGGCGGGGTTCCGCCGGGGTCGTCGGGCGTCTCTCGGGGCGCCCGCGCGGTCCCGGTCCCGTCCGCCGTCTCTGCACGGACAGGCAACGAGAATCGGTTCGCGCTCCGGCGCGGCCGATCCCTGGCGCGGGCCGCTCGGTTCGCCTCGGCGGGCCGGGCGGCGTCCCGCGCGCCGGGCAGCCGGTTATCGCCGAACGCGGG…
BT_TYLCV001_B01	TTTAACTTTTATCATCTTGATAATAGTAACAGCAAGATATTCATTAAAAATAATAATTATTATCAACATAAACAAAATAAATTTAACTATAAAAATATGAAAAGAAACCGGCCATCAAAAAATTAGGAAAATAATTCTTCTTATTCCATCTGTAGTTTTGGGAAACAGAGGGGGGGGATTTATANANTTAAATAAAAATNTNATTTATCTGTCTATTACAAAAAAATTACTTCCACCAATAATAATCTTTATTACCACACCCACAATACACTGTACTAAANAATATAAAATAACCAAACCCAATAAAATCCCTAACCAAATATTAACATATATNTAATTTATAAACAACTTAAACTTAATNANTAAANTAATATTTATACCTCAAAACCCTAAAATATT…	BT_TYLCV001_B01	1	TTTAACTTTTATCATCTTGATAATAGTAACAGCAAGATATTCATTAAAAATAATAATTATTATCAACATAAACAAAATAAATTTAACTATAAAAATATGAAAAGAAACCGGCCATCAAAAAATTAGGAAAATAATTCTTCTTATTCCATCTGTAGTTTTGGGAAACAGAGGGGGGGGATTTATANANTTAAATAAAAATNTNATTTATCTGTCTATTACAAAAAAATTACTTCCACCAATAATAATCTTTATTACCACACCCACAATACACTGTACTAAANAATATAAAATAACCAAACCCAATAAAATCCCTAACCAAATATTAACATATATNTAATTTATAAACAACTTAAACTTAATNANTAAANTAATATTTATACCTCAAAACCCTAAAATATT…
BT_TYLCV001_B02	TAAAGAGCTTTTTCGCTTTTTTTCAATTTCAAATTTCCTAGTGCAATATGCCACGACGTGGACGATCTCCATCTCCCTCCAGGGGATCCTACCCAGCTCGTGCTGCCCCAGCGGGGGGGGGCCCAACGCANCCAGCTGTACACCAACCACCCCCATCTCAACCAGCCATGGCCCAGCCCCAGCAGCCTAGTCTCTTCAAACAAATGGCTGCAACAGCTGGAGGAGTTGCCGTAGGATCAGCTGTCGGACACGCTGTTGGACATGCTCTTGTCGGTGGATTCGGCGGAGGTGACAGACAGCCAGCGGAGCAACAGGCAGCTGCTCCAGTCCAGCAGTACCAACAGCCAGCCCAACAAAGTGGACCATGCTCATGGGAAATCAAGCAGTTCCTCCAGTGCG…	BT-TYLCV-029-1-F3-T3_F03	9	CTCAAGGTGAATTTATTGTTCGTGCGATTCTCACGTTCTCGGTTGAAATTTTAAAGAGCTTTTTCGCTTTTTTTCAATTTCAAATTTCCTAGTGCAATATGCCACGACGTGGACGATCTCCATCTCCCTCCAGGGGATCCTACCCAGCTCGTGCTGCCCCAGCACGCGCTGCCCCAACGCAGCCAGCTGTACACCAACCACCCCCATCTCAACCAGCCATGGCCCAGCCCCAGCAGCCTAGTCTCTTCAAACAAATGGCTGCAACAGCTGGAGGAGTTGCCGTAGGATCAGCTGTCGGACACGCTGTTGGACATGCTCTTGTCGGTGGATTCGGCGGAGGTGACAGACAGCCAGCGGAGCAACAGGCAGCTGCTCCAGTCCAGCAGTACCAACAGCCAG…
BT_TYLCV001_B04	GCCCAATTCCGCACCAGGAGAAATTGCTCCCAGCACCAAGGGACAAGAACCAGGGAAAGGAAGTTAAAAAGGACCAGAAATCCAAAGATTAAACCATCCTTTTTACTTTGTTTTATTTTTATAATTTTAACCTCTAAGATCATTAAAACTTCTTTTTTTTTGGGGGGGGGGGAAAAAAAAAAAAAAAAACCTCCGGGGGGGG	BT_TYLCV001_B04	1	GCCCAATTCCGCACCAGGAGAAATTGCTCCCAGCACCAAGGGACAAGAACCAGGGAAAGGAAGTTAAAAAGGACCAGAAATCCAAAGATTAAACCATCCTTTTTACTTTGTTTTATTTTTATAATTTTAACCTCTAAGATCATTAAAACTTCTTTTTTTTTGGGGGGGGGGGAAAAAAAAAAAAAAAAACCTCCGGGGGGGG
BT_TYLCV001_B05	GCACGAGGCCTCCTGCCCAATTCCGCACGAGGTTTTAGATCCTTTGCCGAATGAATGTATTGTTTTAACCAGAATAAATGGAAACTGAACTGTATGATGTATGTTAACTGTTTTTCCAAGTTAAGAGTAATAATTGACTGTGCTATCCGTTTCCTTTTTATATGACTGCTTTTTACGGGGGTACATACCACAAAAAAAGTTAAAATAAGAATGAATTAAGTTTATTAAGAAAAAGTCCCCAGCCATAAATCATTTTTGAAAAGTTTTTATATTAGCTCCTCCATTCATGAAGAGTCCGGTAAATGAGGTCCTGTTATCTAAATTCAAATGAAAACCTCCTATTTCCACCTTTGACCCCAAGGAAATCCTTTCCATTATGGCATATACTTACAGTCCCTG…	BT_TYLCV001_B05	1	GCACGAGGCCTCCTGCCCAATTCCGCACGAGGTTTTAGATCCTTTGCCGAATGAATGTATTGTTTTAACCAGAATAAATGGAAACTGAACTGTATGATGTATGTTAACTGTTTTTCCAAGTTAAGAGTAATAATTGACTGTGCTATCCGTTTCCTTTTTATATGACTGCTTTTTACGGGGGTACATACCACAAAAAAAGTTAAAATAAGAATGAATTAAGTTTATTAAGAAAAAGTCCCCAGCCATAAATCATTTTTGAAAAGTTTTTATATTAGCTCCTCCATTCATGAAGAGTCCGGTAAATGAGGTCCTGTTATCTAAATTCAAATGAAAACCTCCTATTTCCACCTTTGACCCCAAGGAAATCCTTTCCATTATGGCATATACTTACAGTCCCTG…
BT_TYLCV001_B06	CACCTTTTTTTCCTCTCAACACTTGGATGATCACCTGGTATTATATGTATCCTACGCTTGGGTAGGATTTTATCGACTGATACCCCTTTCTTCCTTTTTTTAAAGAAAAAGATAAATAAGTGTATACATTTATTGTGCATGTTTTCCCTTTGAGCAGTAGCCACCATGGGGGGGGGTTAAATCTTANAATTTACAATCAGATTTTTACCCTGATGCAAATACACTGGTTTTTGTTGCCAATGATAGGTTAGCTCCAAATCTATCCGCCCTCACAACTATGAACTATTGATGTTTTTATTTAACATAGTGTATCTATTTAAATTGATGTAAATACACATACCCGAAGTAGCTTAAATAATCAAAGAGGAAAATTCCTTGATTATGGTGTTATGATTCCAA…	BT_TYLCV001_B06	1	CACCTTTTTTTCCTCTCAACACTTGGATGATCACCTGGTATTATATGTATCCTACGCTTGGGTAGGATTTTATCGACTGATACCCCTTTCTTCCTTTTTTTAAAGAAAAAGATAAATAAGTGTATACATTTATTGTGCATGTTTTCCCTTTGAGCAGTAGCCACCATGGGGGGGGGTTAAATCTTANAATTTACAATCAGATTTTTACCCTGATGCAAATACACTGGTTTTTGTTGCCAATGATAGGTTAGCTCCAAATCTATCCGCCCTCACAACTATGAACTATTGATGTTTTTATTTAACATAGTGTATCTATTTAAATTGATGTAAATACACATACCCGAAGTAGCTTAAATAATCAAAGAGGAAAATTCCTTGATTATGGTGTTATGATTCCAA…
BT_TYLCV001_B07	CCTAAATACCCATTAGTCTGCAATGTCATGAGTTATTCAGAATAAGTTCTGCCTTCAAATTTCAGGACTTCTTTTAAATTTAAGTGTATTGAAATTATCATTCAGAGTATTTGTGACTCAATAGTTATCTAATTTAGATTAAGATGCCCAAGTAAATTCCATCTCAGAAGGGGGAATATCGGATGTCGGGCGCAGTGTATCACTGGATGGTCTGCCCTCGTTTTTGTGGACTTTTTTAGATTAATTGTTCCTTAAACTTTGTTTCTCTGTATGTTTGCATTTGCACGACTTAATGTGGAAATTTTTATGTGCTACTTTTCTTCTTGTTGCCATTTTAGTTTTTTTTTAAATTTTTAATTCTCTTAATTTTTTTGAGATTATATTTTAACTGTCAAGGAT…	BT_TYLCV001_B07	5	TTTATGATAGTAAGCAGTTGGAATAGTCGAAAAGTTCTGCGTTCTTTATTTAAAGTGATCGATAAATAAGATTTATATTTTTCATAAAGCCAGAAAATTCTTGATTAATAGTTTCTCTTTCTTCTTTTTCATCATGCACAGTAGTTGTTAGAAAAACTTATCGAGAGTTTGAATTTTTCTCTAAAAGCAAATTTCAAAAGACACAGGTCCAGATATTTTGTTAATAAATAAGATATTTTGCATTTTGAAATCAGCACAAAATTAAAAAAATTTAATGGGCATCCATTGATCCTTGACAGTTAAAATATAATCTCAAAAAAATTAAGAGAATTAAAAATTTAAAAAAAAACTAAAATGGCAACAAGAAGAAAAGTAGCACATAAAAATTTCCACATTAAG…
BT_TYLCV001_B08	GAGAATCATCTTCCAACTTCTATCACCTGGAAGGAGAAAGCTTTCACACAAAAATGTTACGCATTGAAACTTTATTTCTAATTATTTTTTTTTTTTTTTAGTCTGTATGTATTTTTTATATTTATTAATCAACTGCTTTCAAAGTGCCTTGAATAATTATTTTTTTGCTGTGGGGGCAATTTTTATGTCAAAAGTTATATTTTTTAATGTGTTTAATTACCTCCATGGTAATTAAAAGGATCTTTATTTTACCTTGCTGTGGCAATTTGGATTCTGTGATCAATTTAGCAAATTTTAGTATGAATTGATTATTTAATAAAGTTTAATATTTATGCTCCACTTTTAATCAAATCTCTCCTAATTTTTTTTTAAGAAGAAGCAGTAAAGCTAGCTCATCTG…	BT_TYLCV001_B08	1	GAGAATCATCTTCCAACTTCTATCACCTGGAAGGAGAAAGCTTTCACACAAAAATGTTACGCATTGAAACTTTATTTCTAATTATTTTTTTTTTTTTTTAGTCTGTATGTATTTTTTATATTTATTAATCAACTGCTTTCAAAGTGCCTTGAATAATTATTTTTTTGCTGTGGGGGCAATTTTTATGTCAAAAGTTATATTTTTTAATGTGTTTAATTACCTCCATGGTAATTAAAAGGATCTTTATTTTACCTTGCTGTGGCAATTTGGATTCTGTGATCAATTTAGCAAATTTTAGTATGAATTGATTATTTAATAAAGTTTAATATTTATGCTCCACTTTTAATCAAATCTCTCCTAATTTTTTTTTAAGAAGAAGCAGTAAAGCTAGCTCATCTG…
BT_TYLCV001_C03	CCTCCTGCCCAATTCCGCACGAGGCTCACATCCACACTAGGGATCAGCCCGGAACCTATGACATCCTTAAACAGTTCCCAAAGCTCCTGGACCACTATTCCGCCAAAACTGGCACTGTCAAGTTCATGGCGACGGAAGCCTACTCCAATTTAACAAACACCATG	BT_TYLCV001_C03	1	CCTCCTGCCCAATTCCGCACGAGGCTCACATCCACACTAGGGATCAGCCCGGAACCTATGACATCCTTAAACAGTTCCCAAAGCTCCTGGACCACTATTCCGCCAAAACTGGCACTGTCAAGTTCATGGCGACGGAAGCCTACTCCAATTTAACAAACACCATG
BT_TYLCV001_C08	CAATTCCGCACCAGGGGCAAATGACCACGTGTATGGATTTAATCAAGGAAAACTTTTGAACCCTTCAAAACCAATTACAGCACGCCAAAAAAAAAAAAAAAAAAAAAAAAAAAATTCCCGCCTATCTTAAAAGGTACAAAAGTTAGTTTAATGCTAAATT	BT_TYLCV001_C08	1	CAATTCCGCACCAGGGGCAAATGACCACGTGTATGGATTTAATCAAGGAAAACTTTTGAACCCTTCAAAACCAATTACAGCACGCCAAAAAAAAAAAAAAAAAAAAAAAAAAAATTCCCGCCTATCTTAAAAGGTACAAAAGTTAGTTTAATGCTAAATT
BT_TYLCV001_C12	AACCTCTTGTTAAAAAAAATAAAACCCAACTCCAGCTTCTTCTTTTCTTTTAAAAATATTTAATATATGTACAGTTTCAAATTTTTTCTATTATTTTCAAATTTTTTCAAAATCCAAGAATTCAATTTCTAAATTAGACATTTTTTGGTGGGGAACAGAATTCATGTGCTAGGTATTTTGGGAGATTCCGTAGATAATTATTAAGAAACAACATTTTTCAACACAGTAATTGCGCTGGTTCCTTTTTGCTAAATGCAATTCATTTATTACTCATTGATGCTATGAAATGCCGTACAATATTTTAGTTCTCCTGTTCATTAGTATTATTATTTTTCGTGATAATTGATAATGATGAGTTCATTAGTATTATTATTTTTTGTGATAATTGATTATTATGAT…	BT-TYLCV-036-1-E8-T3_E08	2	GTTCAGTTCCATTTCGGGATAGAACATGAACTTCAGAAGAAGTAAATTTGATATTTCTTTTATACGTCTACATTTTGGTAATGTGCTTACATAACTCATGATTCATGATTGTCGCTATTTGTATTCTTTCTTATTTTCTTTACTGAGAGGTAAAAATTAACCTCTTGTTAAAAAAAATAAAACCCAACTCCAGCTTCTTCTTTTCTTTTAAAAATATTTAATATATGTACAGTTTCAAATTTTTTCTATTATTTTCAAATTTTTTCAAAATCCAAGAATTCAATTTCTAAATTAGACATTTTTTGGTGGGGAACAGAATTCATGTGCTAGGTATTTTGGGAGATTCCGTAGATAATTATTAAGAAACAACATTTTTCAACACAGTAATTGCGCTGGTTC…
BT_TYLCV001_D03	CCTGTTCCGTTCACCTACGGAGTTCACCGTCCACCCCAGGTCCTCGAGCACCACGCCGCTCCCTCCGTCTTCCACTACTACGGACAACCCTACGTCGTCAAGCACACCCAGAGCGCCGTCCTCCACGCCTACACCCAGAAGCCCGTCGTTGTCGACAACTACGAGCACCCCCAGGTCCACGAAGAGTACGCCAAGCCCGC	BT_TYLCV004_A11	19	CGGTCGGAAAATTCAGCTGCGCACAGTGGAACGAGTCTTCCAAAGAATTCGGACATAAAATATATCACAAAAATTGCAACATTTTCCGTTTTTCTCGTCATAATTTTAATTTTTAGGAGTGCTTTCAAAACCTTTTACGAGTAAACCAATGAAACTACTTTGAAAACATCAGCATTTCATATTAATGAAGATACACTGTTTCAAAGTTTTTTAATCATGTCCGACCTCTCCCGTCGACTCGATCCACTGTGCGGCGCGGTGGCCGGGAAACCAAAACAACTCGAGAGCGGCCCGCAAAAACAAACGCTGACCCGCCGAATTCCCAACTCCAAACAACCGTCGGAAAAGCGCGCGATATAAACGCGAGCGGGGCCCCAAAAAAATTCACTTCAGTTTTGA…
BT_TYLCV001_D08	TTTTAAAANTACCCCATGGTACTANTAAGGGCTTAAATAATTTAATGTCAAACCTCCAATCTTTTGTAAGCTATTCTGAAATGCCAAGAAATTGTTGATAATAAATGAACAAGTGATGAATAATATATTTTTATTTTTTTAAAAAAAAAAAAAAAAAAAAAAAAAAAAAAAAAAAAAAAAAAAAAAAAAAAAAAAAAAAAAAAANAAACCGTGGGGGGGGGCCC	BT_TYLCV001_D08	1	TTTTAAAANTACCCCATGGTACTANTAAGGGCTTAAATAATTTAATGTCAAACCTCCAATCTTTTGTAAGCTATTCTGAAATGCCAAGAAATTGTTGATAATAAATGAACAAGTGATGAATAATATATTTTTATTTTTTTAAAAAAAAAAAAAAAAAAAAAAAAAAAAAAAAAAAAAAAAAAAAAAAAAAAAAAAAAAAAAAAANAAACCGTGGGGGGGGGCCC
BT_TYLCV001_D10	AACCCCTTATCTTCCACCTCCTCCCCCTCAACGGAAAGGAAAGGACCTCCTTCGACATCATCTCCCTATAAGTTCCTCTCCCTGAGTCCGACCCTCTGTAATAAAAGATGGAAAGATTCCTGGTTAATAGAATGAAGTGCTCCTGAATTCTATATCCCTCTTAGGATCCACATAAATACATTCTGTGTAATCAAAATTTAGTCCCAATAAAACTGGGGGGGGGGGGAAAAAAAAAAAAAAAAAAATTAAATCCCTCGGGGGGGGG	BT_TYLCV001_D10	1	AACCCCTTATCTTCCACCTCCTCCCCCTCAACGGAAAGGAAAGGACCTCCTTCGACATCATCTCCCTATAAGTTCCTCTCCCTGAGTCCGACCCTCTGTAATAAAAGATGGAAAGATTCCTGGTTAATAGAATGAAGTGCTCCTGAATTCTATATCCCTCTTAGGATCCACATAAATACATTCTGTGTAATCAAAATTTAGTCCCAATAAAACTGGGGGGGGGGGGAAAAAAAAAAAAAAAAAAATTAAATCCCTCGGGGGGGGG
BT_TYLCV001_D12	CACGAACACACGAGGAGTTCCCCAGCATTGACGCCCTAAAAAAGCTTGTGGGCTCCTTTGGACGTCCATTTTAATAAAATACCCACCAACTTGAGAGGCCAGTACTTGGAGGAGTGCATCTAAATCGTGTGGGAAAAAAAATCTAAAACAGCTGGACTAACGGCACCGCAGTGGTCACAGAGAAACGAATCACCGCTTTCTTGGAGAAATAATACCATTCCGGACGGTAAATAATACCAGTGAACGTGTATGCAAAGTGCCATAATACTACTTTGCGTTACTCTCTCAAGACTTAGACATTTTGAACATATTACCGTTTCAATACGAAGTACGAAAGATTCTCACATCCAACGCCTGTGTGCAACTATTCGTGCCTAAGACATGTGTTTAGCATAAACT…	BT_TYLCV001_D12	1	CACGAACACACGAGGAGTTCCCCAGCATTGACGCCCTAAAAAAGCTTGTGGGCTCCTTTGGACGTCCATTTTAATAAAATACCCACCAACTTGAGAGGCCAGTACTTGGAGGAGTGCATCTAAATCGTGTGGGAAAAAAAATCTAAAACAGCTGGACTAACGGCACCGCAGTGGTCACAGAGAAACGAATCACCGCTTTCTTGGAGAAATAATACCATTCCGGACGGTAAATAATACCAGTGAACGTGTATGCAAAGTGCCATAATACTACTTTGCGTTACTCTCTCAAGACTTAGACATTTTGAACATATTACCGTTTCAATACGAAGTACGAAAGATTCTCACATCCAACGCCTGTGTGCAACTATTCGTGCCTAAGACATGTGTTTAGCATAAACT…
BT_TYLCV001_E02	CACATTTTTGACCTCCTAGGTGCCCAAACAGCATACCATTTTTTTCGATGTAAAAGCTGTTGTATTAATATTTTAAAATATTTAAAAAAAAAAACTCGCGCTTTAATTGATCATTTAGTATAAGCGTGATTTTTTTTTAATATTTTTAAGTATTAATANCGCGGGGGGGGAAACTAAAAAAA	BT_TYLCV001_E02	1	CACATTTTTGACCTCCTAGGTGCCCAAACAGCATACCATTTTTTTCGATGTAAAAGCTGTTGTATTAATATTTTAAAATATTTAAAAAAAAAAACTCGCGCTTTAATTGATCATTTAGTATAAGCGTGATTTTTTTTTAATATTTTTAAGTATTAATANCGCGGGGGGGGAAACTAAAAAAA
BT_TYLCV001_E05	GGAAAATGCTCTCAGGCCCTCTGCTTTTGGTACCGAAACAATGAGCGAGGAGGTGGCCCCACTGAACTGGACATGAGCTCCTGCATGAACAACCTCACTCCTGGATCTCCCAATCTG	BT_TYLCV001_E05	1	GGAAAATGCTCTCAGGCCCTCTGCTTTTGGTACCGAAACAATGAGCGAGGAGGTGGCCCCACTGAACTGGACATGAGCTCCTGCATGAACAACCTCACTCCTGGATCTCCCAATCTG
BT_TYLCV001_E06	GCTCTTTTAAATTATCAAGAAAAGGAAAAAAATTGATCTTCTACCTCTGTCAATATTGTCTTCAGCAGTAATCAAACATGTTTACGCACAGGGAAATAGTTAACATTTGATTTTTCTTTTGATAGAAATTGCTCCTTGTTTGTTTTGTCTCCCATCCCTGAACATCAATGGGGGGGCGTTCAAGTCATACATTTATCTGCATTTTCCTTACTTCTTATTAAGTGCATTACAAGTATCAAAGCATTATCAACATACAGTCACCTTCCGGCCAAAGTATCACAAGTGCCGTGCGACGTTTCAAAATTTCTGCCGCCACTTTATTTTTTTGCAGAGAAATTGTTTAATGAGACTGTCCGAAATTTTCACTGAATTTTCTTTGTGCTGCTGATAAAATTCAGT…	BT_TYLCV001_E06	1	GCTCTTTTAAATTATCAAGAAAAGGAAAAAAATTGATCTTCTACCTCTGTCAATATTGTCTTCAGCAGTAATCAAACATGTTTACGCACAGGGAAATAGTTAACATTTGATTTTTCTTTTGATAGAAATTGCTCCTTGTTTGTTTTGTCTCCCATCCCTGAACATCAATGGGGGGGCGTTCAAGTCATACATTTATCTGCATTTTCCTTACTTCTTATTAAGTGCATTACAAGTATCAAAGCATTATCAACATACAGTCACCTTCCGGCCAAAGTATCACAAGTGCCGTGCGACGTTTCAAAATTTCTGCCGCCACTTTATTTTTTTGCAGAGAAATTGTTTAATGAGACTGTCCGAAATTTTCACTGAATTTTCTTTGTGCTGCTGATAAAATTCAGT…
BT_TYLCV001_E07	TTCACCACCACAGCTGAGAGAGAAATTGTCCGCTGACATCAAGGAGAAATTATGTTACGTCGCCTTAGACTTCGAGCAGGAAATGGCCACCGCCGCTGCCTCCACCTCATTAGAAAAGTCCTACGAATTGCCCGACGGACAGGTCATCACAATCGGAAACGAAGGGGGGGGGTGTCCAGAGGCCCTCTTCCAGCCATCCTTCTTGGGTATGGAATCTTGCGGTATCCACGAGACCGTCTACAACTCCATCATGAAGTGTGACGTCCACATCCGTAAGGACTTGTACGCCAACACAGTCTTGTCCGGAGGTACCACCATGTACCCTGGTATCGCCGACAGAATGCAGAAGGAAATCACCGCCCTGGCCCCATCAACAATCAAGATCAAGATCATCGCTCC…	BT-TYLCV-048-1-H9-T3_H09	18	CTCAGGCCGAACCGCATCTATTCTCTTAGCAAAGGTGACAACAAAAACAAATCAAGATGTGTGACGATGATGTAGCAGCCTTAGTTGTCGACAATGGATCCGGTATGTGCAAGGCCGGATTCGCCGGGGATGACGCTCCCCGTGCTGTCTTCCCCTCCATCGTCGGTCGGCCAAGACATCAGGGTGTCATGGTCGGTATGGGTCAAAAAGACTCATACGTAGGTGACGAAGCCCAGTCCAAGAGAGGTATCCTCACCCTGAAATACCCCATCGAGCACGGTATCATCACAAACTGGGATGACATGGAAAAGATCTGGCATCACACCTTCTACAACGAGCTCCGAGTTGCCCCAGAAGAGCACCCCATCCTCCTGACCGAAGCCCCCCTCAACCCCAAGG…
BT_TYLCV001_E08	TAAAAATTGATGAACTACTTAGTGCTATCCAGAAAATCCAAACTTTGCCCTACTCGTCGAAACTGGAAAAAATTGCTGAGGTGCTCAGCGAGATTGACAAGGATCATGATGGACTCATTCGAATTGATGTTGTTCTAAGGGTTTTGGAGCTTATTGGCAACCA	BT-TYLCV-054-1-D6-T3_D06	2	GTTTCAGTGCTTGTGCTATGTGCTCTTCCAACTCGATCATTTCTTCCTTCGCTACAAGTTCTATCAGTTCATCAATCTGTTTCTTGTTCAACTTCACATTTTCGTTGCCAATAAGCTCCAAAACCCTTAGAACAACATCAATTCGAATGAGTCCATCATGATCCTTGTCAATCTCGCTGAGCACCTCAGCAATTTTTTCCAGTTTCGATGAGTCGGGCAAAGTTTGGATTTTCTGGATAGCACTAAGTAGTTCATCAATTTTTACAAGCTCATCACTCTTTTTGTCTTCAACGGTTTCAACTTCCAACGTTTTCTTGATTTCAGCACCTTTCTTCTCCAAATTATCTCTAACATGGTCCAGTTTGTTTATCATCTTGTTCATTCGTTTGAAAAGTCGAT…
BT_TYLCV001_E12	TTTCCAAAGCTTCAAAAATGGCCAAATACACTATTGTTATGGTTCGTCATGGAGAAAGTGAATGGAATCAGAAGAATTTATTCTGTGGATGGTATGATGCGGGGGGGAGTCCTAAAGGTGTGGATGAANCAGCTGCTGCTGGAAAAGCTTTAGCCAACGCCAATTTCAAATTTGATATCGCACACACCTCTGTCTTGACAAGAGCCCAGAAGACTTTAGAGGCAATTCTAAAAGGGATTGGACAAGAAGATTTACCAGTGTGTAAAACATGGAGACTGAACGAGCGACACTATGGTGGTCTAACCGGTCTAAACAAGGCTGAAACAGCTGAAAAATACGGAGAAGATCGGGTACAAATTTGGAGGAGAAGCTTTGATGTTCCACCCCCACCAATGGAAC…	TOMOV-BT012_C02	10	TACACATTACCCGGGCCGTGTTAGAGTGCTCAGTGCTTACTTTTTAACCATTCAGATTTTCCAAAGCTTCAAAAATGGCCAAATACACTATTGTTATGGTTCGTCATGGAGAAAGTGAATGGAATCAGAAGAATTTATTCTGTGGATGGTATGATGCAAATCTCAGTCCTAAAGGTGTGGATGAAGCAGCTGCTGCTGGAAAAGCTTTAGCCAACGCCAATTTCAAATTTGATATCGCACACACCTCTGTCTTGACAAGAGCCCAGAAGACTTTAGAGGCAATTCTAAAAGGGATTGGACAAGAAGATTTACCAGTGTGTAAAACATGGAGACTGAACGAGCGACACTATGGTGGTCTAACCGGTCTAAACAAGGCTGAAACAGCTGAAAAATACGGAG…
BT_TYLCV001_F01	AGCCCGTGCTGAGTTTGCCGAGAGGTCCGTGCAGAAACTGCAGAAGGAGGTTGACAGACTTGAAGATGAGCTTGTTGCTGAGAAAGAAAAATACAGAGATATTGGGGATGGATTGGATCTAGCCTTTGTCGAATTATACGGCTATTAAACTCAATATCATAACTCTAAGGGGGGGGATCGTCATTTTTTTTTTTTCCAATCTTTTTTTTTCTACTTATTGTGTGTCTTAGTGCCATTCACAAACTATTTTCCAAACAACTTGAAAATCGTACTACCCAACCTAAGATATCACACTTTCGCAACACAATCCTTATCACGTTAATCAAGTTAACGTGAACAATCATGGTTTTTAATTCATTTATTTATTTTTCCGAATTATACTTTTAATGTGTGCTTCAT…	BT_TYLCV001_F01	3	CCCCCCCTCGAGTTTTTTTTTTTTTTTTTTTTATAATAAATAATAAATTTAATAATAAAAAGGAAAAACAACTTTTCACAATGTGGACATTAGCTTTGCACACTAAATAAATAAATATTAATTTATCAATTACATGTAACAAAAGGGCGAAAAAAAAAGAGAAAAAAAATTAAAAATGAGATTTGATGTCACTAAAATAAGATGTACAGTATGCGTGATTAGGATGGATAATTTTCGCAACTTCTTTCAAGCCCCATCAATCAAGAGGAAAAAATAAATATGATAGCTAAAAGTTATGACTATAAAATAGCTCAATGAAGCACACATTAAAAGTATAATTCGGAAAAATAAATAAATGAATTAAAAACCATGATTGTTCACGTTAACTTGATTAACGTG…
BT_TYLCV001_F02	GCACGAGGCCTCGTGCCGAGATTCCGCACGAGGGGGAAAAGAGTTTCTTGGGGTCCGCATAAATATTTATCGCTTCTTTCAAAAGCGAAGGATATGTGAGTGATGAACGAGGCTCACAGCCGCCATTCAGGGGCAGTAACTTACTAGTTTTTTACATCATAGCATTACAAAAAAGGAGGGGGGGCAGATGTATAATCTGGCAACATAAGATACGCGAACGAGGATAAGGCACTAGATTAGAAACAGCATTCAAAGAGAGATATAAGTGACCTTCTTTTGAACAACCTTCTTGATTAGCCCATAAAGCCCGATCATTTTTTAAATTTTTCAAACAAAGTATACAGTGAAAGTCAAATTGGAATCACTAATGGTAGCGAAAAAAGGCTGTGTCTGTGATTT…	BT_TYLCV001_F02	3	GCACGAGGCCTCGTGCCGAGATTCCGCACGAGGGGGAAATGAGTTTCTTGGGGTCTGCATAAATATTTATCGCTCTTTCAAAAGCGAAGGATATGTGAGTGATGAACGAGGCTCACAGCCGCCATTCAGGGGCAGTAACTTACTAGTTTTTTACATCATAGCATTACAAAAAAGGAGTTGTATCACATGTATAATCTGGCAACATAAGATACGCGAACGAGGATAAGGCACTAGATTAGAAACAGCATTCAAAGAGAGATATAAGTGACCTTCTTTTGAACAACCTTCTTGATTAGCCCATAAAGCCCGATCATTTTTTAAATTTTTCAAACAAAGTATACAGTGAAAGTCAAATTGGAATCACTAATGGTAGCGAAAAAAGGCTGTGTCTGTGATTTT…
BT_TYLCV001_F04	CCTCCTGCCCATTCCGCACCAGGAACCAACACAGCTACAGAGACTACAACGAGAAGAGATTCTACTCCGCTGTCCTCGCCAGAGACAACAGTCACGGCCAAAAGGAATTGAAGGTTGTCCTGAACAACGGTGAATACCAATTCAACTTCCAACCCCCCTCCCAAAACGGGGGGGGGTCAACTCCTTCTCCCCTAGCAACCCCGCCGCCAAGGTCCAATTCCACAAGGAAGAACCACACGTCCAATACAAGTACATGAACGACTTCTTCGACAAGAACGGAAAGATCTTCCCCCAATTCTACGCTCTTCCCGATGGAACCATCCGCTTCTTCGCCCCTCAAGGTGGTCTTGAATTCTTCTATGATGGTGCTCGCGTCAAATTCCAAGCCGCCAGCCAATA…	BT-H-026-1-F12-T3_F12	7	TTTTACGCGAATTTTTACAAAATATTAAAGGTTTCAATTTGCCATTTGCCCTTCAGGGTGGGCAAATTTTTGGAAGGGGGATTGGTGCGGGCCTTTTTGCTATTTCGCCCGCTGGGGAAAAGGGGATGTGCTGCAAGGGGATTAAATTGGGTAACGCCAGGGTTTTTCCCGTCACGACGTTGTAAAAAGACGGCCCGTGAATTGTAATTCGACTCCCTATAGGGGGAAATGGGTACCGGGCCCCCCCCCGAGGTTTTTTTTTTTTTTTTTTTTTTTTTTTTTTTTTTTTTTTTTTTTTTTTTTTTTTTTTAATTGCTTGAAATTAATTTATTAATACTTCATTAATTTTTTTTTTTTTTCGTGCAGAAGAACACAAGTTCAATCGTGAGAAAAAACCCG…
BT_TYLCV001_F06	CCCCAGCAGCCTAGTCTCTTCAAACAAATGGCTGCAACAGCTGGAGGAGTTGCCGTAGGATCAGCTGTCCGACACGCTGTTGGACATGCTCTTGTCGGTGGATTCCGCGGAGGTGACAGACAGCCAGCGGAGCAACAGGCAGCTGCTCCAGTCCAGCAGGGGGGGGGCCAGCCCAACAAACTGGACCATGCTCATGGGAAATCAAGCAGTTCCTCCAGTGCGCTGAGAGCCAGTCTGATCTCTCTCTCTGCTCCGGTTTCAATGAAGCCATCCGTGCTTGCAAGGAAGCCAATGGCGTTGCCATGTAATGTGATAGGTTGAAGAAAGTGCGTTTAATAACCGTAGACCTCCTAGTTCCACGCTTTTCTGAGACCCTGCTTCTGCTTCCAACCTCAGCAG…	BT-TYLCV-029-1-F3-T3_F03	9	CTCAAGGTGAATTTATTGTTCGTGCGATTCTCACGTTCTCGGTTGAAATTTTAAAGAGCTTTTTCGCTTTTTTTCAATTTCAAATTTCCTAGTGCAATATGCCACGACGTGGACGATCTCCATCTCCCTCCAGGGGATCCTACCCAGCTCGTGCTGCCCCAGCACGCGCTGCCCCAACGCAGCCAGCTGTACACCAACCACCCCCATCTCAACCAGCCATGGCCCAGCCCCAGCAGCCTAGTCTCTTCAAACAAATGGCTGCAACAGCTGGAGGAGTTGCCGTAGGATCAGCTGTCGGACACGCTGTTGGACATGCTCTTGTCGGTGGATTCGGCGGAGGTGACAGACAGCCAGCGGAGCAACAGGCAGCTGCTCCAGTCCAGCAGTACCAACAGCCAG…
BT_TYLCV001_F07	CTGAGTTCTCGAACATCGAGGAAAAATTAAGTAAAAAATTAGATGAATTTGAGACGGTTCAAAATAATTTAGCTTCAAAATCCTCAGAATGTGAGAAGTTAGCTGTAGAGTTAAAGGAGAAGGTGAATCTCGTAAAAACATTGGAGGGGGAGTTAAATAAAATGAAGGGAAAGCTGATTGAAGTCGAGGGAAAACACAGTGATGTAACCAAAAGTCTCGATCAACACCTACAAGAATTCAGAGAACAACAAGTTGAAATTGAGAAGAAAACAGAGGAGCTTGCTCGCATTAGTGAGGAATTGAAACTGAAAGACATTGAAATTAGCAAATCAGCAGAAACCATCAAACAGTTGAACGGTTCGATGGCAAATGCAGAAAGATCGATTGAAGGGGGGCAGA…	BT_TYLCV001_F07	1	CTGAGTTCTCGAACATCGAGGAAAAATTAAGTAAAAAATTAGATGAATTTGAGACGGTTCAAAATAATTTAGCTTCAAAATCCTCAGAATGTGAGAAGTTAGCTGTAGAGTTAAAGGAGAAGGTGAATCTCGTAAAAACATTGGAGGGGGAGTTAAATAAAATGAAGGGAAAGCTGATTGAAGTCGAGGGAAAACACAGTGATGTAACCAAAAGTCTCGATCAACACCTACAAGAATTCAGAGAACAACAAGTTGAAATTGAGAAGAAAACAGAGGAGCTTGCTCGCATTAGTGAGGAATTGAAACTGAAAGACATTGAAATTAGCAAATCAGCAGAAACCATCAAACAGTTGAACGGTTCGATGGCAAATGCAGAAAGATCGATTGAAGGGGGGCAGA…
BT_TYLCV001_F11	GTCATGTATGACATGAGTAACCTCTTTCGATGTGTTGCCGAATGTTCAATGTTACAACATACAAAACTCATACTGCTAGTTTTTTGGTATACCTTGACTTTTTGTTGGGACATTAAAATTTTTGCANTATTAAAGGGGGGGAAAAAAAACTCCAGGGGGGG	BT_TYLCV001_F11	1	GTCATGTATGACATGAGTAACCTCTTTCGATGTGTTGCCGAATGTTCAATGTTACAACATACAAAACTCATACTGCTAGTTTTTTGGTATACCTTGACTTTTTGTTGGGACATTAAAATTTTTGCANTATTAAAGGGGGGGAAAAAAAACTCCAGGGGGGG
BT_TYLCV001_G01	GGCACGAAGGCTTCACCGCCCAGGTCATCGTCCTTAACCACCCCGGTCAGGTCGGCGCTGGTTACCCCCCCGTCCTCGACTGCCACACTGCCCACATTGCTTGCAAGTTCGCTGAGCTGCTTGAGAAGATTGACCGCCGTACCGGAAAGTCCGGCGGAGGGGGGCTCCCAAGTTCATCAAGTCTGGTGATGCTGCCATCGTCAAGATGATTCCCTCCAAGCCCATGTGTGTTGAGTCCTTCACCGAGTACCCCCCTCTCGGTCGTTTCGCCGTCCGTGACATGCGTCAGACCGTCGCTGTCGGTGTCATCAAGGCTGTCGAGAAGGCCACCGCCTCTTCCGGCAAGGTCACCAAGGCCGCCCAGAAGGCCGGCAAGAAATAAATTATTCACGAAAGTTG…	BT_TYLCV001_G01	1	GGCACGAAGGCTTCACCGCCCAGGTCATCGTCCTTAACCACCCCGGTCAGGTCGGCGCTGGTTACCCCCCCGTCCTCGACTGCCACACTGCCCACATTGCTTGCAAGTTCGCTGAGCTGCTTGAGAAGATTGACCGCCGTACCGGAAAGTCCGGCGGAGGGGGGCTCCCAAGTTCATCAAGTCTGGTGATGCTGCCATCGTCAAGATGATTCCCTCCAAGCCCATGTGTGTTGAGTCCTTCACCGAGTACCCCCCTCTCGGTCGTTTCGCCGTCCGTGACATGCGTCAGACCGTCGCTGTCGGTGTCATCAAGGCTGTCGAGAAGGCCACCGCCTCTTCCGGCAAGGTCACCAAGGCCGCCCAGAAGGCCGGCAAGAAATAAATTATTCACGAAAGTTG…
BT_TYLCV001_G03	GTAAAATCTCGGTATATTAACCTTCATTTCAACAAGTTTTTAGATATAACAATGTCTTGCCGCACACGCCGCAATCCCTCTATCAACAGAATATGTTTCTTTCAAAATAAGGTCATTGCAGAAAGCCTGGATTCGATTTAATGATAATATTGTCAGATGAAGACAGAAAGGGGGCGTAGTTTTTACAAAGAACTCAGGAAATATCTCAGATCCAATCCCTTTACATTGATGCTAAGAATCGGAATACTGTGCTGCCAAACAAATAAAGTACAATTCCTAGCCTCTTGCCTCTCGCTAGGAGACATGCACCTTAAAAACCCACCGCAACTGGTGTCGAACAGGTTGTCAGTTCAGCCATTTTTCCTTCACATAGGCTCGATACAGCACTCACTTCTTAAA…	BT-H-018-1-A10-T3_A10	2	TTTTTTTTTTTTTTTTTTTTTTTTTGGAGTACAAAATACTTTTAATTAATCTTCAGCATGGTGGGTTTTGATTACGTGCTAAGTGGTTGAAATGATAATCATGCATATATCAGGGATGTATACTATGCAGTTATTTATAAGTATTATACAACTCAAGAATGAAAACTTATCCAGGAATAATAATAAAATGATACAAAATACATTTAAGAAGTGAGTGCTGTATCGAGCCTATGTGAAGGAAAAATGGCTGAACTGACAACCTGTTCGACACCAGTTGCGGTGGGTTTTTAAGGTGCATGTCTCCTAGCGAGAGGCAAGAGGCTAGGAATTGTACTTTATTTGTTTGGCAGCACAGTATTCCGATTCTTAGCATCAATGTAAAGGGATTGGATCTGAGAT…
BT_TYLCV001_G04	GTAACGCTCCGGACGCTGTTACTCCTGATCCTTCCAAAATGAGTCGAAAATTCTTCGTCGGTGGCAACTGGAAAATGAATGGTGACAAAGCCCAAATTGAGCAGATCGTGCAGTTCTTAAAAACAGGACCTCTGGATCCTGCTGTTGAGGTTGTCGTTGGACTTCCAGGGGGGGGGTTGGAGCATGTCAAAAACATTTTGCCCAGTAACGTGAAAGTCTCAGCCCAGAATTCCTACAAAGTTCCCAAAGGAGCTTTCACTGGTGAAATAAGTCCTGCACAAATCAAGGATGTTGGTGCTGACTGGGTTATCTTGGGTCACTCTGAGAGGCGAAACGTTTTTGGAGAAAATGATGTGCTAATCGCTGAGAAAACAATCCATGCATTAGAAACAGGACTGT…	BT-TYLCV-055-1-F11-T3_F11	2	TCCGACCAAAAATCCATCTATGTCGGGTTCCTTAGCAAGTTCTTTACAATTGGCAGCAGTTACTGACCCTCCATAGATTATTCTCAATGTTTGAGCCACTTTTTCTGAAACATTAGCTTTGAGCCATTCTCGGAGTTGTTTGTGAACCTCTTGAGCCTGTTGAGGAGTTGCCGTCTTTCCAGTTCCAATCGCCCAAACGGGTTCATAAGCAAGGACTACATTCGACCAGTCAGTAATTTTATCAGCTAGGGCTTTTGTCTGTTGATAAACAACTGCCTCCGTCTGACCAGCCTCTCTTTCCTCCAGTTTTTCTCCGATGCAAGCAATAACTGACAGTCCTGTTTCTAATGCATGGATTGTTTTCTCAGCGATTAGCACATCATTTTCTCCAAAAACGTT…
BT_TYLCV001_G06	ATTTTGTCTACTGGTTTTCCAAGTAACTCCATTGTCTCCGACGAATGGATTACAGTGATGAAATTCTCCGTCCCTGTTGTATTATTAGATGAAACCCTTAAGTTTGTAGCTCGACGAGTCACTGACGTCCCCCCACCTGTAGTTCAGGAAAAATGGTGAAATGTTGGGGGGGGGGCATAATAANANAAACTTTAAAACCTCTTAAANAANTTATAACAATAACTCAANTATATTTNTACCCATTTTCTTTTTCCAAAATATCTTTAGAGTGAGAATCAAATTTGTACATACTTTCTTTAGGAATGTAGGGATAGACGCATGAATAAGTGGCTGCCTTATATGAAATTGTACCCGAATGATCATCATGCACTCGGTTTCAACAAAAAAATTCATCTACCT…	BT_TYLCV001_G06	1	ATTTTGTCTACTGGTTTTCCAAGTAACTCCATTGTCTCCGACGAATGGATTACAGTGATGAAATTCTCCGTCCCTGTTGTATTATTAGATGAAACCCTTAAGTTTGTAGCTCGACGAGTCACTGACGTCCCCCCACCTGTAGTTCAGGAAAAATGGTGAAATGTTGGGGGGGGGGCATAATAANANAAACTTTAAAACCTCTTAAANAANTTATAACAATAACTCAANTATATTTNTACCCATTTTCTTTTTCCAAAATATCTTTAGAGTGAGAATCAAATTTGTACATACTTTCTTTAGGAATGTAGGGATAGACGCATGAATAAGTGGCTGCCTTATATGAAATTGTACCCGAATGATCATCATGCACTCGGTTTCAACAAAAAAATTCATCTACCT…
BT_TYLCV001_G07	TGCAAATCTCGAGTTGAAAGTACTCCCATTATTCTTTGACAACTTGCTTATCGCTCTTTGCAGCCACTTCAAAACCTCCTTCAACCATGTCTCGCATCCTGCGACCGCTCTTTGGTGATGTTGTCAAGGTTTCCGCCCGCTTCTCCTCGAGTGCCGGCTCTGGCGCCGGAGGGGGTGGCGGCAGTGGTGGATCTATCCGCGACGCCGGCGGCTCCTTCGGCAAGATGGAGGCCGCCCGTGAGGAGGAGTTCTTCCGTCTCCAGCAGAAGGAGCAGCTGGAGAAGATGAAGAGCACCCTGGACAAGCAGAAGGCCACCCTGGAGGCGCAGATCAAGGAGCACGAGGCCGAGCTGAAGCGCCTTCAGAGCCTCATGAAGGAGGGCAAATAGAAGTCCTTCA…	BT_TYLCV001_G07	1	TGCAAATCTCGAGTTGAAAGTACTCCCATTATTCTTTGACAACTTGCTTATCGCTCTTTGCAGCCACTTCAAAACCTCCTTCAACCATGTCTCGCATCCTGCGACCGCTCTTTGGTGATGTTGTCAAGGTTTCCGCCCGCTTCTCCTCGAGTGCCGGCTCTGGCGCCGGAGGGGGTGGCGGCAGTGGTGGATCTATCCGCGACGCCGGCGGCTCCTTCGGCAAGATGGAGGCCGCCCGTGAGGAGGAGTTCTTCCGTCTCCAGCAGAAGGAGCAGCTGGAGAAGATGAAGAGCACCCTGGACAAGCAGAAGGCCACCCTGGAGGCGCAGATCAAGGAGCACGAGGCCGAGCTGAAGCGCCTTCAGAGCCTCATGAAGGAGGGCAAATAGAAGTCCTTCA…
BT_TYLCV001_G11	GGCACGAGGGTTTTTTGATCCCTCGCAATAAAGACAACCATTTTGCCTTTTTAAAGTGATGCTCTATTCTCGTGGACAGTCGCAAATCGATTTGAAAAAGTAAACAAGCTGCTGGTTCCAACACTACTGTGTTGGAGAGCTCGCCTTTGGGAAACTATTAACAACTATTAATGATTTGGGGGGAGATTGTATATGTATTAAATGAATCTTTACCCAATTATCAGAGGTTACGTGCCGATGCAAAATGTTATGACGTAATTTCATATGACAAATTTTTCACATTACAATAAATAAAGAGAAATAAAGAGAGAGAAATGGAATTATCTTTTATGAATGTGATTTTGCGGCAAATGTTGCAATGGCTATTTTTGCCATCGCATTTTTGTTTCTGGCTTTCAT…	BT_TYLCV001_G11	1	GGCACGAGGGTTTTTTGATCCCTCGCAATAAAGACAACCATTTTGCCTTTTTAAAGTGATGCTCTATTCTCGTGGACAGTCGCAAATCGATTTGAAAAAGTAAACAAGCTGCTGGTTCCAACACTACTGTGTTGGAGAGCTCGCCTTTGGGAAACTATTAACAACTATTAATGATTTGGGGGGAGATTGTATATGTATTAAATGAATCTTTACCCAATTATCAGAGGTTACGTGCCGATGCAAAATGTTATGACGTAATTTCATATGACAAATTTTTCACATTACAATAAATAAAGAGAAATAAAGAGAGAGAAATGGAATTATCTTTTATGAATGTGATTTTGCGGCAAATGTTGCAATGGCTATTTTTGCCATCGCATTTTTGTTTCTGGCTTTCAT…
BT_TYLCV001_G12	CGGCGAACAGCGTAGACATGCTGACGCACAAAAGAACCTAAGGAAATCCGAACGTAGAATTAAGGAATTGAGCTTCCAGGCTGAGGAAGACAGGAAGAACCACGAACGTATGCAAGACTTAGTTGACAAATTACAACAGAAGATCAAGACTTATAAGAGGGGGGGTGCGAAGAAGCAGAAGAAATTGCTGCTTTGAACTTAGCCAAATTCCGCAAGGCACAACAAGAATTAGAAGAGGCTGAAGAACGAGCCGACTTAGCAGAACAAGCCATCGCCAAATTCAGAACACAAAAGGGTGGCAGAGCAGGATCAGCAGCGCGTGGATCCAGTCCCTTGCCCCAAGCAAAAACGCGCAAGCCCCAACTTGCATTGGAATAAACAAACGTTATCAAATTGCCC…	BT-H-036-1-H12-T3_H12	7	TTTTTTTTTTTTTTTTTTTTTATTCCAAGTTTCACTTAGATTTATTTATTAATTTTTACAATTTAAGAAATTAACTTAAAAATACTTGTTTTATTTATATATATTCTTTAAATTAAAATAAATACAATAAATAATCGAGGTGACTTGAAGATCTTTCGTGAGCCATCTGGTGCAGTAGGTAAACGAAGAAGTCGAGGAAACTTGAGTTGCGTGTTCCGCTTTAGTTGAGAAAATAGAAAAAAGTGTTTCGGATGTTGGCTCTATTTGGCTTAGCCGAAAATGTCTCCTGCTTCAGGATGGAGGTCGAAGCGTGGAGGGAAAGCACCGCCATCTAACTGCGGCCTGAGAGGAGGTCGGTGGGCAATTTGATAACGTTTGTTTATTCCAATGCAAGTTGGG…
BT_TYLCV001_H03	CGAATACGGTGTTCTTGCTAAATTTAGAATTTTCTGCCCATATTTTTAGAGATATGTCGACGAAATACTCGCACATCAGACAACTATGGAATTCTGCCCTTATATCTACAACAAGGAGACCAGTACTATGATGATTTTAAATCTCATTTTTATTGTAAACANGTAGGGGGGGGATCCTCCTTAAAATTATTTATTTTATTAAATAAATTTAAAATCTAAAACCCCAAAAAAAAAAAAAAAAAAAAAAAAAAAAAAAACCTCGGGGGGGGG	BT_TYLCV001_H03	1	CGAATACGGTGTTCTTGCTAAATTTAGAATTTTCTGCCCATATTTTTAGAGATATGTCGACGAAATACTCGCACATCAGACAACTATGGAATTCTGCCCTTATATCTACAACAAGGAGACCAGTACTATGATGATTTTAAATCTCATTTTTATTGTAAACANGTAGGGGGGGGATCCTCCTTAAAATTATTTATTTTATTAAATAAATTTAAAATCTAAAACCCCAAAAAAAAAAAAAAAAAAAAAAAAAAAAAAAACCTCGGGGGGGGG
BT_TYLCV001_H05	GGACTACTCCTACCTGATCACCTGAGGAATCCTGCACCATGGCTTTCGCTGTCTTCTCCGTCCTCGCCGTTCTGGCCACCGCCCAGGCTGCCGAATACCCCTACTACAGCCAGCAGGCCGCCAGCCCGTACTCTTACCAGCAGGGGGGGGAGCAGTACTCCTCTCCTTCCTACTACCGTGCCGCTGAGGAAGCCGCCCCAGCACCCGCTGCCGCTCCCCTGCCATCCCCAGTTGCTGCCCCCAAATTCGCCACCCAAGAGATCGCCGCCCCCAGGTACGCTGCCGTCGAATCTGCTGCCCCCCGGTACGCCGTCGCTGAAGCTTCTGCCCCCCGGTACGCTGAGGTCCAACAGTACTCCGCTCCGGTCTACCAGGCCCGCTCCTACGACGCCCGCATCG…	BT-TYLCV-014-1-A6-T3_A06	4	CCCCCCCCCGAGTTTTTTTTTTTTTTTTTTTTTTTTTTTTAAGTAATTAACAACACACGTATATTCTGATCAACTGAGGAACATGGGAGAAAACAAAACAACAGTCTTTGGCGACTTACAGTTAATTACTTAGTGGTGGTAGTGTTCGACGGGAGGGCAGACCTCTTCGACGTAGACGGCGGGCTTGGCGGGCTCTTCGTGCACCTGGGGGTGTTCGTACTCGTCGACAACGACGGGCTTCTGGGTGTAGGCGTGGAGGACAGCGCTCTGGGTGTGCTTGACTACGTAGGGTTGTCCGTAGTAGTGGAAGACAGAGGGAGCAGAGTGGTGCTCCAAGACCTGGGGCTCACGGTGAACTCCGTAGGTGTATGGCACTGGGAGGTTAGACTTGACTACGAC…
BT_TYLCV001_H06	CAGCTTTACCGTGTGATGAACGAAGGAGAGAAAACTTGCTTCTCTGTCAATGCTATCCCTACTTGCAGATATCCATACAAGCCCCAAGGTGGAGCTTACAAGGAGATTGACTTCTACTGTGTCTCAAGAAATTCTGAGGAAGCTCGCCACTACGAGAAGCTCATCGAGGGGGGGGCTAGCCCCANCCAACTTTCTACCAAGAAAGCCAATGGTCAATTCAAGGTTAACATCCCTGAATACTGTGTAGCTTAAGTTTTAATTGTTAAGTAAATGTATATATGTATTAATTACACTGTAGTTTAGTTTTATTCCGTTTAAGCAGAGAGACCGGACTTTCAATTTTCAAATTAAATCCGTGTCCCCTGTGTATAAAAAAATTGAATAAACTCATTTCTNGCA…	BT-TYLCV-030-1-C9-T3_C09	28	GTCAATACATGCGCGACAACGACCTGTACAAACAATGTGAATCTGAGATGCAACGCGGACAACACTTCCTCAATGCCTGCCGTAACTTCACCGTCGCTGACAACAGACTGAACGAATACTACTACAACTTCAACTTCCAGAACGTTCCTGAATACTTCAAGAACTACACCTACAAAGCCTTCTCTATCGCCCGTCATCTTGGATACCAATACCAAAGCGAGAATTTCGTCAACCCTCATTACAAACCAAACGAAATCGAAGGAGTTTTCAAGTTCTCACCAAGCTTCAGATACGCTAACTTCTCATTCTACTCTCCCGCTTTCTCCGCCGTCTTTGACAATGTCCCCGTCAACCAATACTTCTCCGCTATCTTCGCCCCCCACCCAACTTACTCCGCCT…
BT_TYLCV001_H07	GTCTATTGCCNCCCCCGACTNANCACCTCTGCCGGAATTCCCGATTTTCGTGGACCCGATGGCGTGTGGACGTGTGAAAAGAAAGGCCTCCCAGTGCCAACTTCGCGAATCCTGTCATTTGACGAGTGCAAACCTACCTTTAGTCACATGGCAATTCGATCTCTAATGGCCAGTGGCCATGTCTCCTATGTCGTGTCACAAAATATCGACGGTCTCTTCTTGAAGGCCAACTGGCCGGGGGCATCAATCTCTGAACTGCATGGCAACTACTACCTTGACGAATGCTCACACTGTAGGCGTCNATTTATTCGCAACCGACCCAGTCCGACGATGTGCCTCAAGCCAACCGGCGACGCCTGTCCACGAATTTCCAACACCCGAGGGTGCAAAGGCCACCTG…	BT_TYLCV001_H07	2	TCCTGCTCCCAGTCGAGAATGGTGTCAGTCAGGTGGCCTTTGCACCCTCGGGTGTTGGAAATTCGTGGACAGGCGTCGCCGGTTGGCTTGAGGCACATCGTCGGACTGGGTCGGTTGCGAATAAATCGACGCCTACAGTGTGAGCATTCGTCAAGGTAGTAGTTGCCATGCAGTTCAGAGATTGATGACCGAGGAAAGTTGGCCTTCAAGAAGAGACCGTCGATATTTTGTGACACGACATAGGAGACATGGCCACTGGCCATTAGAGATCGAATTGCCATGTGACTAAAGGTAGGTTTGCACTCGTCAAATGACAGGATTCGCGAAGTTGGCACTGGGAGGCCTTTCTTTTCACACGTCCACACGCCATCGGGTCCACGAAAATCGGGAATTCCCGCA…
BT_TYLCV001_H08	ACGAGGAAACAGATTTAAAAATTCCATAATTAACTTAATAATATCTATCTTATTAGGGCTATATTTTTTAGTAATTCAAGGATATGAGTATATAAATTCTAGAATTAGATTTAATGATAGTGTATTTGGAAATTCCTTTTTTATTTTAACTGGGTTCCATGGATTGCATGTAATGGGGGGGCGAATCTTTTTAGTTGTCATAATACTTCAATTAATTAAAAAAAAGTTTAGATTTATAAATATAAATGGGTTTGAATACTCTATTTGATACTGACATTTTGTTGATATCGTCTGATTATTTCTTTATCTAACTGTTTATTGATGAGGTATATAGTTAATGGTTCTAGTTAAAATATTTTTTAAAAAAAAAAAAAAAAAAAAAAAAAAAAAAAAAAAAAA…	BT_TYLCV001_H08	2	CCCCCCCCCCCCGGGGGNTTTTTTTTTTTTTTTTTTTTTTTTTTTTTTTTTTTTTTTTTTTTTTAAAAAATATTTTAACTAGAACCATTAACTATATACCTCATCAATAAACAGTTAGATAAAGAAATAATCAGACGATATCAACAAAATGTCAGTATCAAATAGAGTATTCAAACCCATTTATATTTATAAATCTAAACTTTTTTTTAATTAATTGAAGTATTATGACAACTAAAAAGATTCGCCCCCCCATTACATGCAATCCATGGAACCCAGTTAAAATAAAAAAGGAATTTCCAAATACACTATCATTAAATCTAATTCTAGAATTTATATACTCATATCCTTGAATTACTAAAAAATATAGCCCTAATAAGATAGATATTATTAAGTTAATTA…
BT_TYLCV001_H09	GATTGAAGTGAACAGAAGCCAGCTTTTTATTACTTTTAAGTTTTCAAGCTACAGTTAATCGCTCCTTAAATATGTTATGATTTTGTCCCCTACTTGAAAATGTATGATATCATTTATCAATGGCCCATGGCTGGGGGGGGAACTCCTAATCACATTTTTTGTTATTGCACATCTTTTTGTAAATTCAGGATCTCCACGTTATCTATTATCTGAACTTTACATGTGGAATGGGCTTTGCAAAAAGTAAGAAATTGGTATCATTACCTGTAATTGACTCTTTCAGTTACCTGTGATAAAAATTTATGTAAAATCGTGTCTCAAAGACCTATTTGCCCCCTTTTGATCTACTTTTTAAGAAAATTTCCTTTTTTTCCCCCGCTCTTTTTTTACATGAATTTT…	BT-TYLCV-059-1-E12-T3_E12	2	TTTAGAATCAATTAATAGATTTTATTCAATATTCAGTCTTAACTCTTTGAAAACTGTAAATCTAGGGGGTAACAGTAAAAAGTTTAAAAATGACAAACAACAAGGGATATTATCGATATTCAAAATTGAACATTGTAAAATTACGGGATAAGGGTAAAGAGTAATGAATGAATGGTTTGGCAGTTTTACATGTATACAGTAGTATTTCCTCATTGCACTTTTTCTCCACAAGTTGCCGGTCATGGTCAGTAAAAACGTTTTGAAATAACCCTCATGATAGGGAATCACAGCTATTCAAATCCAAAATTCATGTAAAAAAAGAGCGGGGGAAAAAAAGGAAATTTTCTTAAAAAGTAGATCAAAAGGGGGCAAATAGGTCTTTGAGACACGATTTTACAT…
BT_TYLCV001_H11	CCGCGAGCCATATTTGAGTACTATCAAAGTCGTCGCCACAACAAACCACTGGTGCTGTATCAACTGCTGGCTCACGAGCACAAAATGTCAGTGCAGAATATTGTCCTGAAGAAGGTGTCATCCTTTGCGGAGCCTGTCCAGTCAAGGGGGGGGGCTGATCTTTCACCTTGGATGTCGCCGCTTTGCCGCCAAGCCAATCTACTCGTCGCACACCGTGGGCGACAAGCACAAGTACGAAAAGTACCTTCGTTCTGATGTTGCCTGTGTGGCCACCATCTACGCGCCCATCACTTTTCCGCCCACCCCTGTGCTCGTGTACAAGCAATACGCTGATGGACAGCAGGTTCTAGTGGCCACTGGCTCCCTTCTCGACTGCTCCCCCGATCGACTGGTCATTAA…	BT_TYLCV001_H11	1	CCGCGAGCCATATTTGAGTACTATCAAAGTCGTCGCCACAACAAACCACTGGTGCTGTATCAACTGCTGGCTCACGAGCACAAAATGTCAGTGCAGAATATTGTCCTGAAGAAGGTGTCATCCTTTGCGGAGCCTGTCCAGTCAAGGGGGGGGGCTGATCTTTCACCTTGGATGTCGCCGCTTTGCCGCCAAGCCAATCTACTCGTCGCACACCGTGGGCGACAAGCACAAGTACGAAAAGTACCTTCGTTCTGATGTTGCCTGTGTGGCCACCATCTACGCGCCCATCACTTTTCCGCCCACCCCTGTGCTCGTGTACAAGCAATACGCTGATGGACAGCAGGTTCTAGTGGCCACTGGCTCCCTTCTCGACTGCTCCCCCGATCGACTGGTCATTAA…
BT_TYLCV001_H12	GTTAGTGAGCCATCCAAAGATGTCCCAGTCTTTCCTTTTTAGCCCATTCCGAAAAGTTTCCCATGAATTTGTACCTTTTTCCTTACCTAAAAATCCTNTGGTGGGGGGTAAAAATATTTCCTACCTAAAAAAAAAAAAAAAAAAAAAAAAAAAANNAAAACTCCAGGGGGGGCCCGGTACCCAATTCCCCCTATGGGGAGT	BT_TYLCV001_H12	1	GTTAGTGAGCCATCCAAAGATGTCCCAGTCTTTCCTTTTTAGCCCATTCCGAAAAGTTTCCCATGAATTTGTACCTTTTTCCTTACCTAAAAATCCTNTGGTGGGGGGTAAAAATATTTCCTACCTAAAAAAAAAAAAAAAAAAAAAAAAAAAANNAAAACTCCAGGGGGGGCCCGGTACCCAATTCCCCCTATGGGGAGT
BT_TYLCV002_A02	GGCCCACCTCTGACAGCGTCTGAAGCGGGACCCTGTACCGAGTCTCGGAACGCAGAGGCGCGGTTCCCCGAGAGGGGTTCGCCTATTCGAAAGCGGAAAGCGAGGACAGTACCTAACACGTACGGGCGAGGAAACAGACGGTTCACCCCGGGCGGGGTTCCGCCGGGGTCGTCGGGCGTCTCTCGGGGCGCCCGCGCGGTCCCGGTCCCGTCCGCCGTCTCTGCACGGACAGGCAACGAGAATCGGTTCGCGCTCCGGCGCGGCCGATCCCTGGCGCGGGCCGCTCGGTTCGCCTCGGCGGGCCGGGCGGCGTCCCGCGCGCCGGGCAGCCGGTTATCGCCGAACGCGGGACGATAGGGCCGCGCCCGCACGGCCGCGGTGCGATAAAGCCACAAGCTC…	BT-TOMOV-043-1-D9-T3_D09	22	AGTAATAGTGACTTTACCGATGGCTTTACCCCATGCCATCATTTTCTGATATGTTTCATCAGATGTTTCATTAGTTCTGATTCCCCCTAGTAACAGCACCTCACGACCTCGGGCCGAGACGCCGCACAGGTCCGGGCGTGCTGCCTTGGACTTATGCTTAATCGCGCCGCCGCTATCGGGCCCCAGGGTTCTCCGCGCCCGGCCGCGGCAAGTTGCGAGCTTGTGGCTTTATCGCACCGCGGCCGTGCGGGCGCGGCCCTATCGTCCCGCGTTCGGCGATAACCGGCTGCCCGGCGCGCGGGACGCCGCCCGGCCCGCCGAGGCGAACCGAGCGGCCCGCGCCAGGGATCGGCCGCGCCGGAGCGCGAACCGATTCTCGTTGCCTGTCCGTGCAGAGAC…
BT_TYLCV002_A03	ATGATGCGTTCGTGGAATATTTTGTTTTAAGTATTTTTCTAATATGCATAAGTTTTCGATGCATAATAAAACTCTTTCGGTAGTTTAAGTGTTATTAGTTTTCATTGTCAAAGATTTAGTTTTTGTTTTCTCTTGCATAGTTTTGTTACTTTCCTGAGCATGTTGCGGTAGTCTTGCAAATTTTGAGTGGCAAATAGTCGGTGGAAACTGAGTGTTCTCACAGAATCACTTCCTAAATTGATACTCTAAATGAGGAGGACTCCCGCAGCACTCTACATGACTGGTTATAATTTCTTTGTGTGTTATTTAATGGAACAAAGTTTACCTAAGTTTTGTTGGTAAATTGTTTTCTGTAAAGAGAATTTTATGTGTAAAAAATTAAAAAGTTGATAAGACGTA…	BT_TYLCV002_A03	1	ATGATGCGTTCGTGGAATATTTTGTTTTAAGTATTTTTCTAATATGCATAAGTTTTCGATGCATAATAAAACTCTTTCGGTAGTTTAAGTGTTATTAGTTTTCATTGTCAAAGATTTAGTTTTTGTTTTCTCTTGCATAGTTTTGTTACTTTCCTGAGCATGTTGCGGTAGTCTTGCAAATTTTGAGTGGCAAATAGTCGGTGGAAACTGAGTGTTCTCACAGAATCACTTCCTAAATTGATACTCTAAATGAGGAGGACTCCCGCAGCACTCTACATGACTGGTTATAATTTCTTTGTGTGTTATTTAATGGAACAAAGTTTACCTAAGTTTTGTTGGTAAATTGTTTTCTGTAAAGAGAATTTTATGTGTAAAAAATTAAAAAGTTGATAAGACGTA…
BT_TYLCV002_A05	ATTTCCTTTGCCCTGAAAGTTCGCGAGTGTTTCCGATCCGGTGTTTGTGCCAAAATGTTCAAAGTTCTCGTGGTGTTGTGCGTGCTCGGCGCCGCTTTCGTCTACGCGGCCCCTGCCGAAGACAAATACACGGACAAATATGACAACATCAACGTCGACGATATTTTGGGCAGCAAAAGGCTCCTGAAGAGCTACCTCACCTGCTTACTCGACAAAAGCCCCTGCACTCCGGAAGGAAGTGAACTCAAACGTCTCCTCCCCGATGCTCTGAAAACGGCCTGCTCAAAATGCACTGAAAAGCAAAAGGAAGGCGCTGCAAGGATCGTAGAACGGGTCACCGCAGAGTACCCGACCGAATGGAAGGAGCTGAGTGCTAAGTGGGACCCCACCGGAGAATAC…	BT-TYLCV-059-1-A12-T3_A12	9	TTTTTTTTTTTTTTTTTTTTTTTAACTTGAAAAAAATCTAAAAATTCACTTTATTCAATCACGTACGGAATAAACTTGATAATTTTTAAAATAAATAAATAAATTATTAATCACTAAAACTCTTTCGAAATACTTGATTTCCATGGCAGCCTAATAATCTTACGCTAAATAATTGTTAGCCAAGAATTCGACTACTTTAGTATATTCATTCTCTAAGCAATCCGAACTTGACTAAGTTGGGGTCGAGTAGCTGGCTCATTTGCAAAATTAACATTCTGGTAACTAAAGCAGATTGGAAAGGGTCTCGTTGTGTAGTTTGAAATTGGAATTGGAATGGATTAGGCGGATGCCTTGAGGTACTCTTGAACGAGGGGCTTGTACTTGGCCCAGTATTCTCCG…
BT_TYLCV002_A07	ATTTTATTTTTCTCATTATCATCAGTTTTTCTAGAAAAATTGGCGTTAAGTTTGGATTATGTGAGAAGATAGTATACTCTTCATTGGATTTTATAATTTTTTAGAGTAAAAGTTAGGAATAATAATCATCATTTCGTAAGTACTGTAGAGTCACAGTTTCGAAGGGGCCCTCGCATCACAGTTTTTACTTTACCTTCACTCATACCCATGTAAGAAGAGCCTCTAGACTTCTAGAGATTTTTTCCTCATCGCCAGTTTGCCGCGATACTGCCGGGTGACAATGTCTATCGATTCAATACCGAAGGATTTGCGAACAGCCCGAGCCTGTCTTGTTTGTTCTTTAATCAAGACTTTTGAACAGTTTGAATTTGATGGATGTGATAATTGCGATGAATTCTT…	BT-TOMOV-021-1-C7-T3_C07	2	TTTTTTAACAAATTAAAAAATTTTATTTTACATTTTAGTATGTAAATGTCAGATAATCATGCAGACAGAGGAAAATTTTAAGCTTAAAGTCACTGCTTGCTGTTTTTGGCGAGGATATTTTGATGGAAGAAAATCTATCATTAGGAAAAAAATTAAAAAAATCAAGATTAGAGAAAATTATTTAAGACTCGTATCCCTTGATCTGTAGGTGATGCCCCTACTCTTCATTTCTCTTATTATTGGGTTCGGGAGCCGTCCAGCCACTGATATGGCGTATACACCCCTGGTAAATCGATTTATTCGTTGCCATTTAGCTACCCAGCTGTCATCTGGACTCATCAAACAAATCATACCATCAAAATTAGAACTGGTGCAGTCATAAACATTGTCTCTGTTGTT…
BT_TYLCV002_A08	ATTTATGTTAGTAAGGAAAATCATGAATCATACCAAATTGAGATTTATAAATTTTGATTGGAACAACACCATTTTAATTTGTAAATTTGAATAAGAACCAAGGTGTTGTAATGAATCAACACCTATCATCATTGTAATCATTACAACACCTTAGTTGTTAGTCAAATTTCCAAATTGAGACCTTTGACCGCTTTGATGCTGTCTTTAAGTGTTGTAAAATCATGTAAAAATAATTATAAAAAAAAAAAAAAAAAAAAAAAAAAAAAAACCTCGGGGGGGGG	BT_TYLCV002_A08	1	ATTTATGTTAGTAAGGAAAATCATGAATCATACCAAATTGAGATTTATAAATTTTGATTGGAACAACACCATTTTAATTTGTAAATTTGAATAAGAACCAAGGTGTTGTAATGAATCAACACCTATCATCATTGTAATCATTACAACACCTTAGTTGTTAGTCAAATTTCCAAATTGAGACCTTTGACCGCTTTGATGCTGTCTTTAAGTGTTGTAAAATCATGTAAAAATAATTATAAAAAAAAAAAAAAAAAAAAAAAAAAAAAAACCTCGGGGGGGGG
BT_TYLCV002_A10	GGCTGCAGGTCAAACCTCTCCATCAACCACGACAAAGATGACTGCCTTGATATAGCTTTAAAATTGACACAGGTCGACATGTACACTCAAAGACTCCGAGAACGAGCCAGGCGGAAAAGAATAGCCAAGGATTATATGCTAGTTTCTCAGTTTTTCAGTTTGATGAAAGATCGACCGAATGTCAAGAAAAAACCAAGAGAGACTCGTGTCCTCGAAGAACGTACCAAAGTGTTATGCCAGTTTCAAACAGCTGAAGAACACGATCAATTATTAGTTAACTTGCAACGGGAGAAGAACCTCCGAAGAAGATTAGCCGAACTTCTAATTTGTCGGCGAAATGGCATCACCAAATTTGAAGACTGTGAAAGCTTCTACAATTATCGTCAACAGCATATTGGG…	BT_TYLCV002_A10	1	GGCTGCAGGTCAAACCTCTCCATCAACCACGACAAAGATGACTGCCTTGATATAGCTTTAAAATTGACACAGGTCGACATGTACACTCAAAGACTCCGAGAACGAGCCAGGCGGAAAAGAATAGCCAAGGATTATATGCTAGTTTCTCAGTTTTTCAGTTTGATGAAAGATCGACCGAATGTCAAGAAAAAACCAAGAGAGACTCGTGTCCTCGAAGAACGTACCAAAGTGTTATGCCAGTTTCAAACAGCTGAAGAACACGATCAATTATTAGTTAACTTGCAACGGGAGAAGAACCTCCGAAGAAGATTAGCCGAACTTCTAATTTGTCGGCGAAATGGCATCACCAAATTTGAAGACTGTGAAAGCTTCTACAATTATCGTCAACAGCATATTGGG…
BT_TYLCV002_A12	GAAGATTCGATTATTATTTCAGAAAGAGTAGTTAGAGAGGATAGATTTACTACAATTCACATTCAAGAAGTAACATGTATATCACGCGATACTAAGTTAGGTCATGAAGAAATAACATCAGATATACCAAATGTAAGTGAAGCATCGTTAAGTAAATTAGATGAATCTGGCATTGTATATATTGGAGCGCAAATAAAAGCAGGAGATATTTTAGTAGGTAAAGTTACTCCAAAAGGGGAAAAAAAATTAACACCAGAAGAAAAATTGTTACGTGCTATATTTGGAGACAAAGCATCAGAGGTTAAAGATACATCTTTACGGGCAACTACAGGTACTATAGGAACAGTTATAAATGTACAAATATTTACAAGAGATGGCATAAAAAAAGATTTAAGAGCA…	BT-HINST-022-1-E6-T3_E06	4	AGCTCTTTTGTTTTTTTTATTTTTTTATTTAACTGATCATCTTTCATTCTTAATTTATACCATTGTTTTGTATTTTTTATTTTTTTGAAAATACTCATCATTTACAATCTCACCTTTCTGTATTTTGTGCCCTTTTAATGCTTCTTTACCTGTTATTACTGTTTTTAATCTTTTTATTGTTATTTCTTTTGTTATACGATATGCTTTTTTTAAATCCTTACTTATTTCTTCTATCTTCCTTTTTTCTATTTCCCTTGCTCTTAAATCTTTTTTTATGCCATCTCTTGTAAATATTTGTACATTTATAACTGTTCCTATAGTACCTGTAGTTGCCCGTAAAGATGTATCTTTAACCTCTGATGCTTTGTCTCCAAATATAGCACGTAACAATTTTTCTTC…
BT_TYLCV002_B01	CTCGCATCTAGATTCAAGCTGCCAACCAATACAGAGGTGCTGTCCGTGGTATGTGCGGAACCTACTCCAACCAATACGCTGACGACTTCACCGCCCCTCAAAACTGTGTCTACAAGAACCCAGAAGACTTCGCTGCCGTCTACGCTGTCATTGACTCTTCTTCCCCCTCTCAAGTGAAATCCCAGAAGGAACGCGCTCAGCAAAACTTCTGTGCCCACAAGAACAACCAATTCGGAAACTACGTTAGCCGCAGCGACGCCGGATACGGATACAAATACAACAACAACGACAAATACTACGAATCCGCCTACAAGAACACCAAATACTACGACCCCTCCAACTCCCAGTACAACAAGTACTACAAGAACAACAAGTACGCCAAGGACCAGGACTCCTCCT…	BT-TOMOV-020-1-D2-T3_D02	60	AGGGCCTCGTGCCGAAAATTCGGCACGAAAGGCACGCTACCANCTTTTGACAACAAAACCTACCCCCTTCACATGCAACAAAACAACTGGTACGTCCTCATGACCTACGTCAACAGGAACAACTACTACAACAACCAATACAACAGCTACTTTCAAGGAAACAATAAGAACCAATACAGCTACAGAGACTACAACCAAAAGAGATTCTACACTACCGTCTATGCTAGACAAAATAGCAACGGCCAAAAGGAATTGAAAATTGTCCTGAACAACGGAGAATACGAAATCTTCATGCAACCAGCCTCCTCTCAAGCCGGTCTCCACAGCTCTAACTCCGGAAAGAACAACGCTGCCATCAAGGTCTTCATCAACAAACAAGAACAACAATTCAACGACAAG…
BT_TYLCV002_B02	GTGGAATGTTTGTAAGAAACGTCATTAGTATGTTCATGTTTATTCCATTTTTCAATTTACCTAAGAGAAATTTTTACCTTATGTTAGATGACAGGAACTAAGTAAGCTAATGACTGTGAAACTCTGCTGTACTCTTTAATATTTTTTTACTAACTTCAATGTATTTATTTTTTATAGGTTCTTGTTGTTTCCTGTCTCAAAATTTAATATTTGGAAGCTATCTCTTGTTCTGTTTCCTTTCCTGTTTGTTATTTCTATCAAAAAGAAAAAAAAAATAAAAAGAAAGTTGCAAGTACTTATCAACACGCTGTGTTGGAAGGGCTTGCTCTTGTGTTTCTGAAAAAAAAAAAAAAAAAAAAAAAAAAAAAAAAAAAAAAAAAAAAAAAAAAAAAAAAAAAA…	BT_TYLCV002_B02	1	GTGGAATGTTTGTAAGAAACGTCATTAGTATGTTCATGTTTATTCCATTTTTCAATTTACCTAAGAGAAATTTTTACCTTATGTTAGATGACAGGAACTAAGTAAGCTAATGACTGTGAAACTCTGCTGTACTCTTTAATATTTTTTTACTAACTTCAATGTATTTATTTTTTATAGGTTCTTGTTGTTTCCTGTCTCAAAATTTAATATTTGGAAGCTATCTCTTGTTCTGTTTCCTTTCCTGTTTGTTATTTCTATCAAAAAGAAAAAAAAAATAAAAAGAAAGTTGCAAGTACTTATCAACACGCTGTGTTGGAAGGGCTTGCTCTTGTGTTTCTGAAAAAAAAAAAAAAAAAAAAAAAAAAAAAAAAAAAAAAAAAAAAAAAAAAAAAAAAAAAA…
BT_TYLCV002_B03	GTCGGTATGGGTCAAAAAGACTCATACGTAGGTGACGAAGCCCAGTCCAAGAGAGGTATCCTCACCCTGAAATACCCCATCGAGCACGGTATCATCACAAACTGGGATGACATGGAAAAGATCTGGCATCACACCTTCTACAACGAGCTCCGAGTTGCCCCAGAAGAGCACCCCATCCTCCTGACCGAAGCCCCCCTCAACCCCAAGGCCAACCGTGAAAAGATGACTCAGATCATGTTTGAAACCTTCAACACACCCGCCATGTACGTCGCCATCCAGGCTGTGCTCTCCCTGTACGCCTCCGGTCGTACCACCGGTATCGTCTTGGACTCCGGAGATGGTGTCTCCCACACCGTCCCCATCTACGAAGGTTACGCCCTCCCCCACGCCATCCTCCGT…	BT-TYLCV-048-1-H9-T3_H09	18	CTCAGGCCGAACCGCATCTATTCTCTTAGCAAAGGTGACAACAAAAACAAATCAAGATGTGTGACGATGATGTAGCAGCCTTAGTTGTCGACAATGGATCCGGTATGTGCAAGGCCGGATTCGCCGGGGATGACGCTCCCCGTGCTGTCTTCCCCTCCATCGTCGGTCGGCCAAGACATCAGGGTGTCATGGTCGGTATGGGTCAAAAAGACTCATACGTAGGTGACGAAGCCCAGTCCAAGAGAGGTATCCTCACCCTGAAATACCCCATCGAGCACGGTATCATCACAAACTGGGATGACATGGAAAAGATCTGGCATCACACCTTCTACAACGAGCTCCGAGTTGCCCCAGAAGAGCACCCCATCCTCCTGACCGAAGCCCCCCTCAACCCCAAGG…
BT_TYLCV002_B04	CGGCACGAGGCTTTTCTCCATGTAATGGCCTCCTTTGATTAGGCGGAGACTTGGAGCTTGTGATTGTACTTTTATAGCTCACTCATAACCCGAAACAGTAGAAAGCTACGGTCATGATGCATACTCATTTGGAGCTTGCGTTGTGGCGTGAGCCAGGGCCTGGGAACCCTGATTCACACAAGGCGTTGCATAGCCGTACGTAGAACCCTGTCGAGGGCGAGCGATCAGTAATATTATATATTCAGAATGAGGATTTTAAATCATTCACATATATAGACGAGAAAAATGCAAAACAAAACAAATTTGTTGAAGCATGATTTACTCTGTTTAACACCATCCGTGTATTTGCTGATCGCCAGATCAGTCGTATACGTTCTCTTTCGACACACCAAACGAACA…	BT-TYLCV-023-1-H8-T3_H08	3	TAGAATTATCGCGAGGATTTGAAATCGCGACATCCAATAACCACTATATGTCATTGTATTCACCTTGGCCTTTAATTAGGTCAAAATGTCCTATAAAGTAATCTTTTCTCCATGTAATGGCCTCCTTTGATTAGGCGGAGACTTGGAGCTTGTGATTGTACTTTTATAGCTCACTCATAACCCGAAACAGTAGAAAGCTACGGTCATGATGCATACTCATTTGGAGCTTGCGTTGTGGCGTGAGCCAGGGCCTGGGAACCCTGATTCACACAAGGCGTTGCATAGCCGTACGTAGAACCCTGTCGAGGGCGAGCGATCAGTAATATTATATATTCAGAATGAGGATTTTAAATCATTCACATATATAGACGAGAAAAATGCAAAACAAAACAAATTTGT…
BT_TYLCV002_B05	GCTTATTTACTAAAAAATCGCCTTCGCTTTTGCTTTGTCCTCGTGGTGTGCGAATTGCGAATTATCTGTGAAATACTCGTTTTAATTGATTTTTAGTCATATATGCCTCTGAAACTGAATGACTAGATATTTCAGGATAAAAAGAACCTCAGTGAATTTGTGATTTTCCGATTCCCGTAGTCACTATGGGTATTCAGGGTTTATCGAAACTGATTCAGGATGTCGCTCCGGGTGCAGTTAAAGAAAGTGAAATTAAAACGCATTTTGGACGGAAGGTGGCAATTGATGCCTCAATGAGCCTTTACCAATTTTTAATTGCAGTGCGCAGTGAAGGAGCACAATTGACGTCTGTTGATGGTGAAACAACCAGTCATTTGATGGGAACATTCTACCGCACAA…	BT_TYLCV002_B05	1	GCTTATTTACTAAAAAATCGCCTTCGCTTTTGCTTTGTCCTCGTGGTGTGCGAATTGCGAATTATCTGTGAAATACTCGTTTTAATTGATTTTTAGTCATATATGCCTCTGAAACTGAATGACTAGATATTTCAGGATAAAAAGAACCTCAGTGAATTTGTGATTTTCCGATTCCCGTAGTCACTATGGGTATTCAGGGTTTATCGAAACTGATTCAGGATGTCGCTCCGGGTGCAGTTAAAGAAAGTGAAATTAAAACGCATTTTGGACGGAAGGTGGCAATTGATGCCTCAATGAGCCTTTACCAATTTTTAATTGCAGTGCGCAGTGAAGGAGCACAATTGACGTCTGTTGATGGTGAAACAACCAGTCATTTGATGGGAACATTCTACCGCACAA…
BT_TYLCV002_B06	CGAAATTCTATGCCCCACCGACGGAAAGTCACCCAAGTTCAGCAAAGCCCGTATATCCTCTTTTAATCATGTCGCAACCATCCGATGCCGTTATGTTAGCTGCCGCCGGCGGTTTCGACCCCGTCGCTTTCGGTAAGGACTTCCTCGCCGGAGGTATCTCTGCCGCCGTTTCCAAAACCGCCGTCGCCCCCATCGAACGTGTAAAATTGTTATTGCAAGTGCAGCACATCTCCAAGCAAATCCCGGAAGACCAAAGATACAAAGGTATTGTCGACTGCTTCATCCGTATCCCCAAGGAACAGGGAATCGGAGCTTTCTGGCGTGGTAACCTCGCCAATGTCATCCGTTACTTCCCCACACAGGCCTTGAACTTCGCCTTCAAGGACAAGTACAAGCAGG…	BT-HINST-048-1-A1-T3_F04	23	GCTTCTTCGAACTCAGGCCCCACCGACGGAAAGTCACCCAAGTTCAGCAAAGCCCGATATCCCTTTTAATCATGTCGCAACCATCCGATGCCGTTATGTTAGCTGCCGCCGGCGGTTTCGACCCCGTCGCTTTCGGTAAGGACTTCCTCGCCGGAGGTATCTCTGCCGCCGTTTCCAAAACCGCCGTCGCCCCCATCGAACGTGTAAAATTGTTATTGCAAGTGCAGCACATCTCCAAGCAAATCCCGGAAGACCAAAGATACAAAGGTATTGTCGACTGCTTCATCCGTATCCCCAAGGAACAGGGAATCGGAGCTTTCTGGCGTGGTAACCTCGCCAATGTCATCCGTTACTTCCCCACACAGGCCTTGAACTTCGCCTTCAAGGACAAGTACAAGC…
BT_TYLCV002_B07	CCTCCTGCCTAATTCGGCACGAGGGAGGGATTGAAGGCGATTTACCATGCCTATGTTTAATGAGAGAGTCTCTTGGAACTATGCAAAGTAGTTAATTTTTTAATTTAAAGGAAATCCCTGTACTTTTGGATAATTGTATCTTTGTATTGTGTAATTGTTCAATTTCCTTTTCTTTCGCTTTTTCGTGCAATTTGTATTGTAGGAATATAACGATTTAAAGTAATTAAACGCTCATTGAGTTCTTGAATTAAAAAAAAAAAAAAAAAAAAAAAAAAAAAAAAAAAAAAAAAAAACCTGGGGGGGGGG	BT_TYLCV002_B07	1	CCTCCTGCCTAATTCGGCACGAGGGAGGGATTGAAGGCGATTTACCATGCCTATGTTTAATGAGAGAGTCTCTTGGAACTATGCAAAGTAGTTAATTTTTTAATTTAAAGGAAATCCCTGTACTTTTGGATAATTGTATCTTTGTATTGTGTAATTGTTCAATTTCCTTTTCTTTCGCTTTTTCGTGCAATTTGTATTGTAGGAATATAACGATTTAAAGTAATTAAACGCTCATTGAGTTCTTGAATTAAAAAAAAAAAAAAAAAAAAAAAAAAAAAAAAAAAAAAAAAAAACCTGGGGGGGGGG
BT_TYLCV002_B08	CGACGCCGAGACCATCATGCAGTTCCTCAAGATCAACATCTTCCTCCTCGTCGCCATCGCCGCAACCCTGGTTCTCGGGCAGGACGGAGGTGCGGAGTACGATTGGGAGGAGGACACCGGGGTAGAGGAGTGCAATAGCTGCATCCCCAAGTGCAAGATGGAGACCAACGCCGACTACGTCTTCTGCAGGTACAGCTACTGCGCTACCGAGTGCGGCCCCGCTAACGAAGGCAAACCCAAACCATCGCCAAAACCGAAGCCAGCGGCCGCAGGCGGTCCCGGAGCTGCTCCTGGCAACGCTCCCGCCGCCGGCGGGCGTTAGAGAAGTAGGCGGAGCCACCCGAGAGGAGCTTCGAGAATGTCCCCAGGACTGGCCCACGCAGTTCTTACTCCAGTTTC…	BT_TYLCV004_C09	5	ACGACGCCGAGACCATCATGCAGTTCCTCAAGATCAACATCTTCCTCCTCGTCGCCATCGCCGCAACCCTGGTTCTCGGGCAGGACGGAGGTGCGGAGTACGATTGGGAGGAGGACACCGGGGTAGAGGAGTGCAATAGCTGCATCCCCAAGTGCAAGATGGAGACCAACGCCGACTACGTCTTCTGCAGGTACAGCTACTGCGCTACCGAGTGCGGCCCCGCTAACGAAGGCAAACCCAAACCATCGCCAAAACCGAAGCCAGCGGCCGCAGGCGGTCCCGGAGCTGCTCCTGGCAACGCTCCCGCCGCCGGCGGGCGTTAGAGAAGTAGGCGGAGCCACCCGAGAGGAGCTTCGATGATGTCCCCAGGACTGGCCCACGCAGTTCTTACTCCAGTTT…
BT_TYLCV002_B09	CCGAGAGTGGCAAGTGTCCAATTTAGGTTCAACCTATTTTTCGTTGTGTTCTTCGTTATCAACCAGTAAATCAGAATGGGTGTACCAGCTGGAGATGCAGAGAAGGGAAAGAAGGTTTTCGTCACAAAATGCTCTCAATGCCACACGATAGAAGCTGGTGGCAAACACAAAGTTGGTCCCAATCTGCATGGTATTATTGGCAGAAAAACAGGTCAAGCCCCTGGATTTTCTTACACAGACGCTAACATTTCCAAAGGTATCACGTGGAACAAAGACACTCTTTTTGAATATCTAGAAAATCCTAAGAAATACATCCCCGGCACAAAGATGGTATTCGCTGGAATCAAGAAACCTCAGGAACGAGCGGATCTGATTGCTTATATTGAACAAGCCTCTAAG…	BT-H-032-1-B7-T3_B07	19	CCCCCCAAAGGGGGAAATGGGTCCCCCCCCCCCCCCCCGGGGNTTTTTTTTTTTTTTTTTTTTTTTTTTTTTTTTTTTTTTTTTTTTTTTTTTTTTTTTTTTTTTTTTTTTTTTTTTTTTTTCCCTTTTTTTTTTTTTTTTTTTTTTTTTTTTTTTTTTTTTTTTTTTTTTTTTTTTATTTTTGGTAACCTCATTGGAATTTATTAATTTTTAGACTTATTACTGTCTCCTGGGACACAGTTAAGGAACGCAAGAAAAATTAAACTAGTTGTACATCAAGCACAAACACAAAAAAAAGAGAGAGAAAAAAAAAAAACAAATAAGTTCATATTTGATATGAACACTTTAATAAATTATTGAGAGTTTATACAAGTGATTCTCAATATCACTTCCACGAAC…
BT_TYLCV002_B10	CTTAAGCCAATACAATATCTATGCGAATTGCAATAAACTGAAGTTTTTATTTAATTCATACAAATATATTTGAAAAGATAATCTGCAGGAAATGTATATGTAACTTCACAAAGTGGGTATGTTGATCCCTTAAGTCGAAAAACAAGTACCGAAATGCATATTTTGTCAGAATTCTAAATTTTACCGCAATAAGCGTTGGAGTACACCCCTAAAATTTTCAAGAGGAATCGCTGAATGAAGTACCTATCTTTTGTTTGCCTGTTCTTTGATTATAATTTGAAATTAAGGCAAAAACGTTTAAATGTCAAAATACCTAAAGTATCAGCTTCCAAAGCATGACATCAGTATTCTCTAAAATACAAATTTGAAACTAGGTGATCCCCTCAACAAAAATAAAGC…	BT_TYLCV002_B10	1	CTTAAGCCAATACAATATCTATGCGAATTGCAATAAACTGAAGTTTTTATTTAATTCATACAAATATATTTGAAAAGATAATCTGCAGGAAATGTATATGTAACTTCACAAAGTGGGTATGTTGATCCCTTAAGTCGAAAAACAAGTACCGAAATGCATATTTTGTCAGAATTCTAAATTTTACCGCAATAAGCGTTGGAGTACACCCCTAAAATTTTCAAGAGGAATCGCTGAATGAAGTACCTATCTTTTGTTTGCCTGTTCTTTGATTATAATTTGAAATTAAGGCAAAAACGTTTAAATGTCAAAATACCTAAAGTATCAGCTTCCAAAGCATGACATCAGTATTCTCTAAAATACAAATTTGAAACTAGGTGATCCCCTCAACAAAAATAAAGC…
BT_TYLCV002_B12	ATGACTTGATGTGACCTTGCTTCAACTTGGTCCAACTCGGCAATTTTTAAAGAATAGCTTACGCTTGAATATTCAGTCCATGGGTGTTGAGATTGGTGGCTCCATCGATCAATATTCTACTCTACACGTATATTACTAAGACCTATTATAAGGACCTAGTTTTAAATCTCACCTAATATTGTAGTCATAATCATATATATTAATCAGTGTGCTATTCTTAACTTTAAATTTTAAGACCATCTGAACATCACAAAGGCAGAAATGTGAAGTTTATTCTTGAGTTTTCAAAGTTGTACATAATTTTGATATTTTATCTATCTTAAACATATTGTTGAGTAAGTCTCTTAATTTTATCCTATATGTGTTTGTGTATTTGTTGCTACATGTTTAATGTTTATC…	BT-H-045-1-E7-T3_E07	22	GCGGACAGTGTTCGAGTGATAAAGTGACTCCTCAGTTCCCACCGCTTTAATTATTTTCGCACGAGATTCAAGATGACCACCTATTTCAACTACCCTCCCGCTGAATTGCAAGAGGAGCTTAAGAAAATCGCGCAGGCCATCGTAGCCCCTGGAAAGGGTATCCTTGCCGCCGACGAATCCACCTCTACCATCGGCAAACGTTTCAAGGACATCGGCGCCGAAAACAACGAGGAGAACAGACGTCAGTACCGTCAGTTGTTATTCACAACAGACAAAGCTCTCGCTGATAACATCTCTGGTGTTATCTTGTTCCACGAGTCTCTTTACCAGAAGGCTGATGATGGCACTCCATTTCCCGTCCTATTGAAACAGAAAGGAATTATTCCCGGAATCAAGGTT…
BT_TYLCV002_C04	CTTTCAGAATGGGTAATGTTTCAAACTGAAATATATGTTTTTTTTTTCCACCAAAAAAAAAAAAAAAAAAAAAAAAAAAAAAAAAAAAAAAAAAAAAAAAAAAAAAAAAAAAAAAAAAAAAAAAAAAAAAAAAAAAAAAAAAAAAAAAAAAAAAAACCCCGGGGGGGGGCCCGGCCCCCATTCCCCCCTAAGGGGGGCCCAAAAAAAATCCCGGGGCCCCCTTTTAAACCCCCCGGGGGGGGAAAACCCCGGGGTTCCCCCAATTTAACCCCCTGGGCCCCCCCCCCCCTTTCCCCGGGGGGGAAAAAAAAAAAAAGCCCCCCCCCAATCCCCCTTCCCAAAATTTCCCCCCCCGGAAGGGGAAAGGGCAATTTTAACCCCTTAAATTTTTGAAAAAAC…	BT_TYLCV002_C04	1	CTTTCAGAATGGGTAATGTTTCAAACTGAAATATATGTTTTTTTTTTCCACCAAAAAAAAAAAAAAAAAAAAAAAAAAAAAAAAAAAAAAAAAAAAAAAAAAAAAAAAAAAAAAAAAAAAAAAAAAAAAAAAAAAAAAAAAAAAAAAAAAAAAAAACCCCGGGGGGGGGCCCGGCCCCCATTCCCCCCTAAGGGGGGCCCAAAAAAAATCCCGGGGCCCCCTTTTAAACCCCCCGGGGGGGGAAAACCCCGGGGTTCCCCCAATTTAACCCCCTGGGCCCCCCCCCCCCTTTCCCCGGGGGGGAAAAAAAAAAAAAGCCCCCCCCCAATCCCCCTTCCCAAAATTTCCCCCCCCGGAAGGGGAAAGGGCAATTTTAACCCCTTAAATTTTTGAAAAAAC…
BT_TYLCV002_C05	CAAACTTAATTCAGGCGTGTCCAAGTGATTTTGGAATTTTGTATTATCGTGTAATGGTTGAACATTTTTCACATCTTGTTTTGTACTACTATCTAGAGGTTAGGACGAGGAATTGGCCCAGTTTAATGATGAAAGCTCATTGATTTTTCTTTTTCTTAAGTTTTCTGTACAGCGTTAGATCAATAAATTCATATAGTTGTGAAAAA	TOMOV-BT005_C04	20	TTGGCCTTTTGGTTAAAAAAAGAGGGGGTTTTACAAAAATTTTACGGGAAATTTTACAAAAAATTAAAGGTTTCAATTTGCCCTTTGCCATTCCGGGGGGGCAAATTTTGGGAAGGGGGATTGGGGGGGGCCTTTTTGGTTTTTCCCCCCCTGGGGAAAAGGGGATTTGGTGCAAAGGGATTAAATTGGGGAACCCCCGGGGTTTTCCCGTCCCGACGTTTTAAAAAGACGGCCCCGGAAATGTAATTAGACTCCCTTTAGGGGGAAATGGGGTCCGGGCCCCCCCCCGAGGTTTTTTTTTTTTTTTTTTTTTTTTTTTTTTTTTTTTTTTTTTTTTTTTTTTTTTTTTTTTTTTTTTTTTTTCACAACTATATGAATTTATTGATCTAACGCTGTACA…
BT_TYLCV002_C07	GTCGCCATCGCCGCAACCCTGGTGCGCGCTCAGGGCGATGATTGGAACACGGATACAGGAGTGCCGGAGTGCAACGATTGCATAAAAACGTGTAAAATGCAGACAAACGCGGACTACGTGTACTGTCGGTACACCTTCTGCTTCAACGACTGCATAACGGTCAACGGTGACGGCCCGACGAAGCCAAAGCCAACTGAAAGCGCAGGCGGCCAACAAGGCAACCAACAAGGGAACCAACAAGGGAGCCAACAAGGAAGCCAACAAGGCAACCAACAAGGCAACCAAAATGGGAACCAAAATGGGAACCAAAATGGGAACCAAGATGGGAACCAAAAAGGTCGCAGGTAGCCGAGTAAACTGTCAGTGATGCAGCTCGTGACGTCATCGTGGAGCTCGGAG…	BT-TYLCV-014-1-B8-T3_B08	5	TTTTTTTTTTTTTTTTTTTTTTTTTTTTTTTTTTTTTCAGAGGATACAAAAGACACTTTATTGTTCGACAGAAGAAACACGCTTAAGAAACCCGCTCAGCTATCCTCCGAGCTCCACGATGACGTCACGAGCTGCATCACTAAAAGTTTACTCGGCTACCTGCGACCTTTTTGGTTCCCATCTTGGTTCCCATTTTGGTTCCCATTTTGGTTCCCATTTTGGTTGCCTTGTTGGTTGCCTTGTTGGCTTCCTTGTTGGCTCCCTTGTTGGTTCCCTTGTTGGTTGCCTTGTTGGCCGCCTGCGCTTTCAGTTGGCTTTGGCTTCGTCGGGCCGTCACCGTTGACCGTTATGCAGTCGTTGAAGCAGAAGGTGTACCTACAGTACACGTAGTCCGCGTTT…
BT_TYLCV002_C09	CTTACAAATGTCCACTCAGCTGCTCAAGGAAATGATCCATTTACAAAAAGTGAAACTGCTGTCTCAGCCATCCGATCAAATTTTTTTACCCCTGCTTCCTCTCGTAGAGAGAGCAGCATCCCTCAACCAGTGGCTATACGTGACTGTGTGCGAGTTTATTTCCCTACCCATGACACAGTGTCCTCATCTACTGCAGGAGGAGCTGGAACGATCTGTCTTCAGCGCAATTGGTTCGAGTCAGGAACTTTCCCACGCTCATGCTTCCGAGACTATCGATCTACGCGAGAAGGCCTTCTGAGTCACAACAAGATACTCTGTGCGAGGGGGCAGCGTGAGGATGTTAACACTGGAAGAGTCAAAGATGTGGCCTGGATATATGTTGGGTCGGCCAATTTGTCT…	BT_TYLCV002_C09	2	ACGAGCAGGGCCAAGGCATACTTAAAATAACGGGTGTAGTTTCAATGACTCAGATGTAACTACATCTGTTCTCTGAAATACCATGGCTTTTTACTCCCATATCTCTTACCGGGGACACAAAATGGTAAGTCAAACACTTCTTTGAAAATATCCATGCTCACCAAGTCCCCTTCATTTTTGTTCTCAGAAATTGCCTTGTCTCCTTTTAAACCTCTAAATTTTAATACGGCATCCTCTGGAACAGGAAGTACCACACCGCACTCCCAATTCCGACAGTTGATTTTCACCTCACCCTTTTTCTTGTTGAAAAATACCTTTCCCCACGCTGATTCAGACAAATTGGCCGACCCAACATATATCCAGGCCACATCTTTGACTCTTCCAGTGTTAACATCCTCA…
BT_TYLCV002_C11	CCTTGATAGTATTGCTTTTAGGAAGAAGTTTAATCGGAACTTCTGTTAGGTCTGTTCTTCTAAAATCTTTGATTTGAATGATAGTGATATGTATACAACATCTCTAAAAGTAGATGTTGTAGCAATAGGCAAAGAAATGCCTGATGAATGAGATTATGTCTCCCTGACGAGATGGGATTCCATAGAAAACCTCATTTTTTCTAGGTATCAACGCACCATTAGTGAGAAGCTTTACAGGGAATCTCACCTCTCTAAGAATTCCAGTACAGAAGTTAAATTGTAAAAGATCTTTTCTGTGGCAAGTTAAATTTTAACTGTCAAAATGCTCGAGTCTGCCAAATTCAGCATTATGAAATTGGAATTGCCCCTTTGAATAATTGAAGGAGTTAATTGTATTTC…	BT-TOMOV-019-1-F11-T3_F11	3	TTTTTTAACGCTTAAATTCAATTTATTTATAAAATAAAAATAACATTGACTAAAATATAGAAAATTTTTTAACAAAATATAAAAAAAATGTTCCATCAACAATGAAACAACCAGTAAAGTCTGTAGAGAAATACAATTAACTCCTTCAATTATTCAAAGGGGCAATTCCAATTTCATAATGCTGAATTTGGCAGACTCGAGCATTTTGACAGTTAAAATTTAACTTGCCACAGAAAAGATCTTTTACAATTTAACTTCTGTACTGGAATTCTTAGAGAGGTGAGATTCCCTGTAAAGCTTCTCACTAATGGTGCGTTGATACCTAGAAAAAATGAGGTTTTCTATGGAATCCCATCTCGTCAGGGAGACATAATCTCATTCATCAGGCATTTCTTTGCC…
BT_TYLCV002_C12	GTCAACTCCACAGCGTTAAGCGGAATGGAACAAAGTCACATCAGCGTCTGCGAAATTTCATTTTTTACTTGAAAATAGACGTGGGGATTTCTGCCCCGTCTTTGGCAAAAGCTAACGTGGCTTGGTTCCATTCTGCTAAACGCGGTTCGATTGAACTACATTTTTGCGATTAGGAACCACAATTTCTGGCTCATCCGTTAAAACACTAATGTGCACAGGGAAACTAATAGTACATACGTGGTTTCTTCACTGAGCCGGAAGTTGTGACTCCTGATTTCAAAACGTAGTCCAACTATACTGCTTTCATAAGGGAGAACGCCGTGTGAGCCTTCAGACATTTGGCAAATTTCATTTGAATAAATACGACTTTATTCGGAAAGTTGTGAGTATTTTTCTTCC…	BT_TYLCV002_C12	1	GTCAACTCCACAGCGTTAAGCGGAATGGAACAAAGTCACATCAGCGTCTGCGAAATTTCATTTTTTACTTGAAAATAGACGTGGGGATTTCTGCCCCGTCTTTGGCAAAAGCTAACGTGGCTTGGTTCCATTCTGCTAAACGCGGTTCGATTGAACTACATTTTTGCGATTAGGAACCACAATTTCTGGCTCATCCGTTAAAACACTAATGTGCACAGGGAAACTAATAGTACATACGTGGTTTCTTCACTGAGCCGGAAGTTGTGACTCCTGATTTCAAAACGTAGTCCAACTATACTGCTTTCATAAGGGAGAACGCCGTGTGAGCCTTCAGACATTTGGCAAATTTCATTTGAATAAATACGACTTTATTCGGAAAGTTGTGAGTATTTTTCTTCC…
BT_TYLCV002_D04	CCTAGGGATCTGCTCTGTTGGGTCGTATTCCTTCTGCTGTCGGTTATCAACCAACCTTGGCCACCGATATGGGTACTATGCAGGAACGAATTACCACAACTAAAAAGGGATCTATCACATCAGTACAGGCCATATATGTGCCTGCCGATGATTTGACTGACCCTGCCCCTGCCACCACCTTCGCTCATTTGGATGCTACCACTGTGTTGTCCCGAGCCATCGCTGAGCTGGGCATCTACCCTGCTGTAGATCCCCTTGACTCAACCTCTCGTATCATGGACCCTAACATTATTGGAGCAGAGCATTATAATGTAGCTCGAGGTGTCCAAAAGATCCTTCAGGACTACAAATCACTCCAAGATATCATCGCCATCTTGGGTATGGATGAACTGTCAGAAG…	BT-H-035-1-D9-T3_D09	9	CCCGGGTTTTTCCCCCCCCCCCGTTTTAAAAAACCGCCCCCCGAAATTTTTTTTGCCCCCCCTTTTGGGGAAATTGGTCCCCCCCCCCCCCCCCGGGGTTTTTTTTTTTTTTTTTTTTTTTTTTTTTTTTTTTTTTTTTTTTTTTTTTTTTTTTTTTTTTTTTTTTTTTTTTTTTTTTTTTTTTTTTTTTTTTTAAAAATTAACATTTATTTAGTGCCAAAGGCAACTAGATTGGAACAAATTCCTTAGAGTTACATCAAAAGAATACAATCTCGGGGAATACATTGTGTTCTTTATCTCAGAGTAAATGACAAAACTGGAACAATTAATTAAACCATGGAGCAAAATTTGCAACTTTTTTTCGAGCAGATGTTTTCGTTTCAGTTTCTTACGAATAAG…
BT_TYLCV002_D05	CTATTCACCACAGGTTTAGATGGGGAAAATCCAGTGTTGCCAACCTATTACATCCGACTCTAACCGGGATGCCGACAAACCTGAGCCCAACGAATNCTCCTCTTTTTCACACATTTCATACCTATCGTTTTACATGATGCACCTTCGAGGATCCACACCTCATCTTCCATTAAAATCGATCACAGGAATTCTAATTGATCTAATTCCAAAATCCAAACGAATCGTCTTACCTGTCCAGAATTTCAAATCATGCTTTAATTTAAATTGAATTCCTCGGTGAATTCTCAGATCCTTTGTAATTATCCTTCATTGAGAAGAGTGCTCTGAGGAAATTTAAATGAATTAGAATATTTTGTTTTCAAAAAGAAATAAAGAAAAAACATGTGATTAAGCGAACAT…	BT-TOMOV-038-1-H11-T3_H11	7	GGGAAATGGGTTCCCGGCCCCCCCCCGAGGTTTTTTTTTTTTTTTTTAATTTTTTTTTTTTTTTTTTTTTTTTTTTTTTTTTTTTTTTTTTTTTTTTTTTTTTTTTTTTTAAAAAATAATTTCAAGTTAAATTTATTTTCATAGAATTATTTTTTTACATTGTACTTCATATTTTATATTTTACATTTTACTTTTTGTTTTATTTTTTACAACTAAATTACAATTAAGGAAATCATAAGGTTTGCAATTCGCAAAAACCTGCATGATTGTCAAGTGTTCCATGTGTATAAAACGTCAATGTCAATGGACGGGAAATTGACATCGAAATTATTGACTTCATTGGTCAACCCTGGGACTTCAGTCTTAAATCCGGTGCTTCAAAATGTTCGCTTAATCACA…
BT_TYLCV002_D07	GTCGCCATCGCCGCAACCCTGGTGCGCGCTCAGGGCGATGATTGGAACACGGATACAGGAGTGCCGGAGTGCAACGATTGCATAAAAACGTGTAAAATGCAGACAAACGCGGACTACGTGTACTGTCGGTACACCTTCTGCTTCAACGACTGCATAACGGTCAACGGTGACGGCCCGACGAAGCCAAAGCCAACTGAAAGCGCAGGCGGCCAACAAGGCAACCAACAAGGGAACCAACAAGGGAGCCAACAAGGAAGCCAACAAGGCAACCAACAAGGCAACCAAAATGGGAACCAAAATGGGAACCAAAATGGGAACCAAGATGGGAACCAAAAAGGTCGCAGGTAGCCGAGTAAACTGTCAGTGATGCAGCTCGTGACGTCATCGTGGAGCTCGGAG…	BT-TYLCV-014-1-B8-T3_B08	5	TTTTTTTTTTTTTTTTTTTTTTTTTTTTTTTTTTTTTCAGAGGATACAAAAGACACTTTATTGTTCGACAGAAGAAACACGCTTAAGAAACCCGCTCAGCTATCCTCCGAGCTCCACGATGACGTCACGAGCTGCATCACTAAAAGTTTACTCGGCTACCTGCGACCTTTTTGGTTCCCATCTTGGTTCCCATTTTGGTTCCCATTTTGGTTCCCATTTTGGTTGCCTTGTTGGTTGCCTTGTTGGCTTCCTTGTTGGCTCCCTTGTTGGTTCCCTTGTTGGTTGCCTTGTTGGCCGCCTGCGCTTTCAGTTGGCTTTGGCTTCGTCGGGCCGTCACCGTTGACCGTTATGCAGTCGTTGAAGCAGAAGGTGTACCTACAGTACACGTAGTCCGCGTTT…
BT_TYLCV002_D10	AAACAACCCTCCAGATACATCCGCTTCATTTACAACCGAGTGATTCTAGAGAGTGCTGTCGTTCGCTGTGCGGCTGTTGCTGCAATGGCTCAATTTGGTGCATCTTGCCCGGACTTATTGCCGAATATTCTGGTTCTCCTGGCCAGGTGTCAGATGGATTGCGACGACGAGACAAGAGACAGGGCTACTTTTTACTACCATATTCTCAGTGGAGACCAGCCGCAGTTCATTTATCATTACATTGTCGATCACCTCCAGGTATCTATTCCTAGCCTAGAGAGAGCTCTCACTCAGTACGTTGCGAATCCTACCCCAGAACAATTTGATATTTCCACCGTTCCTGTATCAGCGCCAGAGCCTACAAATGTGCCAGAAAAGGGTCACGGTACCGTAGACATT…	BT_TYLCV002_D10	1	AAACAACCCTCCAGATACATCCGCTTCATTTACAACCGAGTGATTCTAGAGAGTGCTGTCGTTCGCTGTGCGGCTGTTGCTGCAATGGCTCAATTTGGTGCATCTTGCCCGGACTTATTGCCGAATATTCTGGTTCTCCTGGCCAGGTGTCAGATGGATTGCGACGACGAGACAAGAGACAGGGCTACTTTTTACTACCATATTCTCAGTGGAGACCAGCCGCAGTTCATTTATCATTACATTGTCGATCACCTCCAGGTATCTATTCCTAGCCTAGAGAGAGCTCTCACTCAGTACGTTGCGAATCCTACCCCAGAACAATTTGATATTTCCACCGTTCCTGTATCAGCGCCAGAGCCTACAAATGTGCCAGAAAAGGGTCACGGTACCGTAGACATT…
BT_TYLCV002_E02	GTCCGGGCGTGCTGCCTTGGACTTATGCTTAATCGCGCCGCCGCTATCGGGCCCCAGGGTTCTCCGCGCCCGGCCGCGGCAAGTTGCGAGCTTGTGGCTTTATCGCACCGCGGCCGTGCGGGCGCGGCCCTATCGTCCCGCGTTCGGCGATAACCGGCTGCCCGGCGCGCGGGACGCCGCCCGGCCCGCCGAGGCGAACCGAGCGGCCCGCGCCAGGGATCGGCCGCGCCGGAGCGCGAACCGATTCTCGTTGCCTGTCCGTGCAGAGACGGCGGACGGGACCGGGACCGCGCGGGCGCCCCGAGAGACGCCCGACGACCCCGGCGGAACCCCGCCCGGGGTGAACCGTCTGTTTCCTCGCCCGTACGTGTTAGGTACTGTCCTCGCTTTCCGCTTTCG…	BT-TOMOV-043-1-D9-T3_D09	22	AGTAATAGTGACTTTACCGATGGCTTTACCCCATGCCATCATTTTCTGATATGTTTCATCAGATGTTTCATTAGTTCTGATTCCCCCTAGTAACAGCACCTCACGACCTCGGGCCGAGACGCCGCACAGGTCCGGGCGTGCTGCCTTGGACTTATGCTTAATCGCGCCGCCGCTATCGGGCCCCAGGGTTCTCCGCGCCCGGCCGCGGCAAGTTGCGAGCTTGTGGCTTTATCGCACCGCGGCCGTGCGGGCGCGGCCCTATCGTCCCGCGTTCGGCGATAACCGGCTGCCCGGCGCGCGGGACGCCGCCCGGCCCGCCGAGGCGAACCGAGCGGCCCGCGCCAGGGATCGGCCGCGCCGGAGCGCGAACCGATTCTCGTTGCCTGTCCGTGCAGAGAC…
BT_TYLCV002_E03	ATTAACTTAACCATTACTAAAACTGAACCATTTTGGGTAGGATGGGATCCGAAAATCGCGGAGTTCTACACAATGATACTCACAGGTATCGATGAGAAATCCGAGGAGCATACAATGCACGGAGAAAAACAACACTGGATCATAGGCAATATTGAGGAGTGCGATTATGCAGAGGGGGAATATTTGACCGAATACATGGGCCCAAAACCACTTGAAGGAAAAGGATATTTTAGATATGTATTCCTAGTATATTGGCAACCTCATAAAATAGAGTTTAACGAACCAAAAATAACGTCCACGCAAAACGATCATCTGCGGACAAATTTTTCCAGTAAAGAATTTGCGGAGAAGTATAATTTAGGGAAACCAATAGCAGTGAACTTCTTCCGAACAAGACAT…	BT_TYLCV002_E03	1	ATTAACTTAACCATTACTAAAACTGAACCATTTTGGGTAGGATGGGATCCGAAAATCGCGGAGTTCTACACAATGATACTCACAGGTATCGATGAGAAATCCGAGGAGCATACAATGCACGGAGAAAAACAACACTGGATCATAGGCAATATTGAGGAGTGCGATTATGCAGAGGGGGAATATTTGACCGAATACATGGGCCCAAAACCACTTGAAGGAAAAGGATATTTTAGATATGTATTCCTAGTATATTGGCAACCTCATAAAATAGAGTTTAACGAACCAAAAATAACGTCCACGCAAAACGATCATCTGCGGACAAATTTTTCCAGTAAAGAATTTGCGGAGAAGTATAATTTAGGGAAACCAATAGCAGTGAACTTCTTCCGAACAAGACAT…
BT_TYLCV002_E04	GGCTGCAGGGATTATCTTGCTCGATAGATATAGATTAATTTCGATTGATAGGGTTGAAAGAGATTACTGTCATTGTTTGGAGTCAATGCGACACAATATACCTCTTTTAATGGATACCTTATTTCTGAATCAGTTCTTCCATTATTAGTTGCGCTTTCGCAAAGAGCCCGCTTTTGTGGCATACAGCTAACAAGTTCGGCACCGTTAAAATCGAGCAGCAACTACCCTGCGCAAAAAAAAATCTTAATTGCAGACAGATTTTTTGTTTTTTTTTGTTGCAAAATTCAATTTTCGCAAACATCCTTCAAGTGAGGATTAACATCGTCTGTAAAAATATTGCAGGAAAACCCCTACTTTATCTACCAAAGACCAATATCAAATGTTCAGCGACTTATGCTT…	BT-H-044-1-D7-T3_D07	4	TCAATAATTTGATGATAATAACAAAAGAATGCGTTAAATTAGGCTTAGAATGGAGATAAGCGCATAATAGTGGAGTTTTTTGGTCTGTACAAAATTATACTTAATCTGTATTCTGTAATATGTTAACTTTAGAAAGCTTACGATAATTACAGAAATATTGATTTAATTTTAATTTTTTTTTTTTGAGTTCTGAAAACATTTTGACAATCAAACTAGAAAACCCTATAGGCGGATACGTCGATTGAGGTGCTTATGATATTAACATTTAAAATGTATTTGCCCTAAGATAACGTATTGACGCTTCTAAACAAATTCTTAGACAGAACTGTCGAAAGAATAAAAAGTCTCTTTAGATTTCGAGAAATAGAGGTATGTATTTTTGGGTTACTCCAGAATGGA…
BT_TYLCV002_E05	CTGAAATTGACGTCCCAAGAAGTTGCTGATTGGGTGGAAAGTCTAGACAAGAAGGAATGTTTCAAAGAAGCGAAATTCCCCACCCAGTGCTGGTTTTTAACACTTCATTGTCATCATATAGCCTTACTGCCAACAATTCAAAAATATCAACGCCGAATTCGTGCTCTTAGGGATGTGCAAAAACTTGTTGATGAGATGCAAGGAAATGAAAGTCAGTGGCGCAATATGCCTTTTGCTTCAAGAAACAAAGAGTTAATAAAACGTTGGAAACAGCATATAAAGCGATTATCGAGAAGTAAAGCATGTGCTGATGCTGGCTTGCTGGATCCGATTTTAATGCGGAGGTGTATAGGATTCTACACAACTGTAGCTGAGTTCTTACTTTGCGTCTTAACAGAA…	BT_TYLCV002_E05	1	CTGAAATTGACGTCCCAAGAAGTTGCTGATTGGGTGGAAAGTCTAGACAAGAAGGAATGTTTCAAAGAAGCGAAATTCCCCACCCAGTGCTGGTTTTTAACACTTCATTGTCATCATATAGCCTTACTGCCAACAATTCAAAAATATCAACGCCGAATTCGTGCTCTTAGGGATGTGCAAAAACTTGTTGATGAGATGCAAGGAAATGAAAGTCAGTGGCGCAATATGCCTTTTGCTTCAAGAAACAAAGAGTTAATAAAACGTTGGAAACAGCATATAAAGCGATTATCGAGAAGTAAAGCATGTGCTGATGCTGGCTTGCTGGATCCGATTTTAATGCGGAGGTGTATAGGATTCTACACAACTGTAGCTGAGTTCTTACTTTGCGTCTTAACAGAA…
BT_TYLCV002_E07	TTTTCCGCATGTTTCCCAAAAAACCAAAACCAATCACCATGTACGGACAAGAGAAGAACGTCATTGACATCGTCGCCCTGAACGGCAAAGAGCGCAACGCCATGGACATTGTCTCCCTCAACGGAAAAGAGCGCGTCGCTTTCGAAGTCATCGCTCTCAACGGCAAAGAACGCAACGCTGTCGACATCGTCTCCCTCAACGGAAAGGAACGCGTTGCTTTCGATGTTGTCACCCTCAACGGAAAGGAGAGGACATCCTTCGACATCATCTCCTTATAAGCTCCTCACCGAAGCCTCTCATCTGAAATAAACCGCAGATGGAAGGATTTTCGGACAAAGACAGAAGAATGATGAATATCTGAGTTCTGTCCTCAAGACTTTTAGGCTCAACATCGATACA…	BT-TOMOV-014-1-A2-T3_A02	22	CTCAAGTGTCAAGCTTTTGCATTTTCCGCAGTTTCCCAAAAAACCAAAACCAATCACCATGTACGGACAAGAGAAGAACGTCATTGACATCGTCGCCCTGAACGGCAAAGAGCGCAACGCCATGGACATTGTCTCCCTCAACGGAAAAGAGCGCGTCGCTTTCGAAGTCATCGCTCTCAACGGCAAAGAACGCAACGCTGTCGACATCGTCTCCCTCAACGGAAAGGAACGCGTTGCTTTCGATGTTGTCACCCTCAACGGAAAGGAGAGGACATCCTTCGACATCATCTCCTTATAAGCTCCTCACCGAAGCCTCTCATCTGAAATAAACCGCAGATGGAAGGATTTTCGGACAAAGACAGAAGAATGATGAATATCTGAGTTCTGTCCTCAAGACTT…
BT_TYLCV002_E09	GTAGCCACTAAAACGGCCTATATTCATGGCAAAGTTCTCTGAGCACACCTGCTGGAAGGGCTCTCATTAAGAAAATAATGCGACTAAATGTGATGCTTTTTGAAAACGAATCTGACATCGATATCGTCAATCGATTAATACTCCTGCAATGGCAGCATTTTTGTGTGCAAGTTAGTTCAGTAAACATTTAAACACATTTTTCAGTACATGCTGTTGTTTTGCGAAACTTGCAGGAGCAGAAATTTTAGGCAATTTTTTTTTCTACCTTTGATCTCGCATTGTTTTCGGAGTCAAGCTTTTCACAATTTTATTGTAAATTTTGATTCTTCTTCAAGTATGTTATTTTTTCACCTTTCCAGTCACAATTAATATGTATCAAAATTGCTGTTTTTAAAAACG…	BT-TYLCV-042-1-C2-T3_C02	2	TTACAGAACTGCTGCGCCATAAGTTATTGTATTGAGTAAGGACTTCGTCCACTTGAGATAGTTAATTTCCTTGAATATCTCATAAATTTCCATAAAGCCTGTTCTTAAAATAAGAACAACAATTTTTCACGGGCAATATAGAAGGGGTATGGAACTGATTCTGAGCTATGAGATTTCATTCAAATTTTAATACTAACCATAGGAACAAATACATTCAATGCAAACTGAGAATAAATAAGAGCAAGAAAAAAAACCAAACTTAAAAAGAAGAAAGTCACATGGTGATAAATAAAATTATACACCAATTTATTTTATTATGTGAAACAAATCAGTTCTGAGGGGGAAAATCAATTATGCTCTGTACGATCGTAAGCCCCGTTTTCGCTTTTAAAAACAGCA…
BT_TYLCV002_F01	CTAGTCTCGAGTTTTTTTTTCTAACCTCACTTGAAGTTTATTCGGAGGTTGCTTGCCTCATCCATAGCCTCACCATTTCTTACCACAGAATTTCTAAGGCTATCCTCACAATCCTCATTACATTTTCTGAATTGTAACCTTGTAGCTTGGTTGCAGCTTCATCTCATTTAGCTCTAGGTTTTTTGCGGGTTGTTATGCGCATTAAGCGTCATTTTACATTGATGCAAGCTATTGTCGCTGCCATCCTCGGAACAGGAGCAGGTCTATATGTCTGGCCCCCGGTGTTAAGTAAACATTTTGAAAAATTACGCAGAGCAGGAAAGGGTGTGGCTCCTGATTCATCTGAGACTGCTGGTCCACAAAATCCCTCAGAAGCAACAACTTAATGAGAGAGCAATT…	BT_TYLCV002_F01	1	CTAGTCTCGAGTTTTTTTTTCTAACCTCACTTGAAGTTTATTCGGAGGTTGCTTGCCTCATCCATAGCCTCACCATTTCTTACCACAGAATTTCTAAGGCTATCCTCACAATCCTCATTACATTTTCTGAATTGTAACCTTGTAGCTTGGTTGCAGCTTCATCTCATTTAGCTCTAGGTTTTTTGCGGGTTGTTATGCGCATTAAGCGTCATTTTACATTGATGCAAGCTATTGTCGCTGCCATCCTCGGAACAGGAGCAGGTCTATATGTCTGGCCCCCGGTGTTAAGTAAACATTTTGAAAAATTACGCAGAGCAGGAAAGGGTGTGGCTCCTGATTCATCTGAGACTGCTGGTCCACAAAATCCCTCAGAAGCAACAACTTAATGAGAGAGCAATT…
BT_TYLCV002_F02	AAAAGCGCGTAATGTACTTATGTGTCTTCCTACAACGAGCAGGCTCTAGAATTATCTCCCATGTTACTCTTCATGGCAATTAAGAATATCTCATTGATCAAGTCTAATTCCCTCTCTGTTATTAAGCCGAAATTTTACCCAATTTAAACCAGCTCGAGCTTGAGCCAAAATGTATAGTTTGCTAATTTTTAGAGATAGCAGATTATATTTGAAATTTTGATAGTAACCATACTATAGAAAAAGAAATGAAAGTGGCAGATGAACTGTCCCAATTTTTAAAATTAGCAAACTGATTTGACCCAAGCTCTCTTACTCTATGTTACATCCTCTCGAAGTGCAGGGTTCAACATAATATCTGGCGCCTTAAATCAAATTATTGGCACCCAAATTCTTCATTAC…	BT_TYLCV002_F02	1	AAAAGCGCGTAATGTACTTATGTGTCTTCCTACAACGAGCAGGCTCTAGAATTATCTCCCATGTTACTCTTCATGGCAATTAAGAATATCTCATTGATCAAGTCTAATTCCCTCTCTGTTATTAAGCCGAAATTTTACCCAATTTAAACCAGCTCGAGCTTGAGCCAAAATGTATAGTTTGCTAATTTTTAGAGATAGCAGATTATATTTGAAATTTTGATAGTAACCATACTATAGAAAAAGAAATGAAAGTGGCAGATGAACTGTCCCAATTTTTAAAATTAGCAAACTGATTTGACCCAAGCTCTCTTACTCTATGTTACATCCTCTCGAAGTGCAGGGTTCAACATAATATCTGGCGCCTTAAATCAAATTATTGGCACCCAAATTCTTCATTAC…
BT_TYLCV002_F05	CCGTGATGCAACTATTCGTGGTCGACGGATGTGCGTGTTGCATGTTCCAAATTGAAGGCACTTTCGCTCTTCTCTCTTCATTAGAAATGCTCAGGACTCGTCAGTTGTAGCACTCCAATAAGAGAGTATCTGTATAGGGAGAGTATCACCAGCTGAGCCGCGAGGCCAGAATATTTTAAGGCCAATAAGCGAATCGTCGTAGCCCAACCAATTTCACATCCCGAAGTAGTATCAATGATGGTGCCGGGAATAGTAATAGAATAGATTAATTTAGATTATATTAGTGATAATTCTAAGTAAGTAATAAATAAAGATATCTAGTAATTAAGTTAAATTAGTAACAATTAGGTTAAGAACCATGTACATATTTAATAACTGCACTGATTATATCTTTATCGC…	BT_TYLCV002_F05	1	CCGTGATGCAACTATTCGTGGTCGACGGATGTGCGTGTTGCATGTTCCAAATTGAAGGCACTTTCGCTCTTCTCTCTTCATTAGAAATGCTCAGGACTCGTCAGTTGTAGCACTCCAATAAGAGAGTATCTGTATAGGGAGAGTATCACCAGCTGAGCCGCGAGGCCAGAATATTTTAAGGCCAATAAGCGAATCGTCGTAGCCCAACCAATTTCACATCCCGAAGTAGTATCAATGATGGTGCCGGGAATAGTAATAGAATAGATTAATTTAGATTATATTAGTGATAATTCTAAGTAAGTAATAAATAAAGATATCTAGTAATTAAGTTAAATTAGTAACAATTAGGTTAAGAACCATGTACATATTTAATAACTGCACTGATTATATCTTTATCGC…
BT_TYLCV002_F07	ATCATGTCTTATGCTGTGTCGCCACATTTGACTTGGCTCATCGTCAAGAACAACAATGCTTTCTTGAAAAAGAAGAGGAACATCAAGAAACATTTCAGCACTGAGCCTGGAAACATACCATGCCTTTCCTCTTTCAAATACAGTGGCATTGTCCAGCCTAAGTCTGTTCACATTACCATTCCGCAGGATAATCGCGGTTTTGTGGTTAGGACAAAGAAACCAGGCAGTTTTTACAAACCTGGTAAATCATGTGTCCGTGAAGTTATCTCTGGTCATGCTAGATCTTCTCTGAAGAAGTTGAGGAATAAATTGCAGAAGAACAGATATCGCCAAGAATTGACCAGGATGGCATTGTGCAAAGCTAGTGCATTCCTTGAATCACAGAAAGGATTGAAGGCA…	BT-TOMOV-025-1-F3-T3_F03	11	CCCCCCCCCGAGGTTTTTTTTTTTTTTTTTTTTTTTTTTTTTGGTTTTTTCCAACTTTTATTTTTTTACAAATCAAAATCATAAAAAAACTGTCACAATTCCTCTAGGATGTTGCTGGTTTAGTTTTCTTTACTCGTGGTTGTTTCTTTTCTTTGTCCTTTCCTTTCCCCTTCTTTTTCTTGCCCTTGGATGCCTTCAATCCTTTCTGTGATTCAAGGAATGCACTAGCTTTGCACAATGCCATCCTGGTCAATTCTTGGCGATATCTGTTCTTCTGCAATTTATTCCTCAACTTCTTCAGAGAAGATCTAGCATGACCAGAGATAACTTCACGGACACATGATTTACCAGGTTTGTAAAAACTGCCTGGTTTCTTTGTCCTAACCACAAAACCGCGAT…
BT_TYLCV002_F08	TACTCCCTGTAAGAATCAGTTTCTTGACGTGTGCTTCTTGCAAAATCTCTTCCGTGGAATGGTGAAATCTAGAGTAAGCAGTGCTCTGGCTTATCAGTCTACAACATTCTGTCAATTGGACTGTGGACCTCGTCATTGAGTCATACCTATGTCCTAACAACAACTATCCGCCGTTATTAGTATTGTAAATTCAACTCCCAACAATTTACCCTTTCGATCACATCCTTCTTATTCGAAATAGATTTCTGTGATAATTGAAAATGGCTCGAGTTCTAGTGGGTGTGAAACGAGTGATTGATTATGCAGTGAAGATACGTGTGAAGCCAGACAAAAAGGGTGTGGTGACAGATGGCGTAAAGCATTCACTTAATCCTTTCGATGAAATAGCCGTTGAAGAGG…	BT_TYLCV002_F08	1	TACTCCCTGTAAGAATCAGTTTCTTGACGTGTGCTTCTTGCAAAATCTCTTCCGTGGAATGGTGAAATCTAGAGTAAGCAGTGCTCTGGCTTATCAGTCTACAACATTCTGTCAATTGGACTGTGGACCTCGTCATTGAGTCATACCTATGTCCTAACAACAACTATCCGCCGTTATTAGTATTGTAAATTCAACTCCCAACAATTTACCCTTTCGATCACATCCTTCTTATTCGAAATAGATTTCTGTGATAATTGAAAATGGCTCGAGTTCTAGTGGGTGTGAAACGAGTGATTGATTATGCAGTGAAGATACGTGTGAAGCCAGACAAAAAGGGTGTGGTGACAGATGGCGTAAAGCATTCACTTAATCCTTTCGATGAAATAGCCGTTGAAGAGG…
BT_TYLCV002_F10	GCTAGATCTGAGAGGTCGGCACACGGATGTTGAGGTGTTGGAATGTGTGGTGAAAGCAATAACCCAAAATTTGTCAGATGCTGATGGCAAACCCTGCAAAGTGCATTTAAAAGCAGCACTGAAACTTTTCGGTCGTCTGACAAGTCAGATCCATAATAATGCCAAGCTTTGGCAGTTGTATGCGGAACTTACAGCATGCACTCCAGAACCGTCTCAAGAAACTTTTGACAAAGTTTCCCAATATTTTCAAAGAGCTCATAAAGCAGCTATCCAAGATTTTAATTGGTTTAAAAATGTCTCAACCTGCAAAGAAGTCCTCACTGTTTGTGTATCTTTAGCGCGTTCTTACAAAGATTGCTGTAATAAATGCACTGAGCCTAGGTATCTGCGAAATATATT…	BT_TYLCV002_F10	1	GCTAGATCTGAGAGGTCGGCACACGGATGTTGAGGTGTTGGAATGTGTGGTGAAAGCAATAACCCAAAATTTGTCAGATGCTGATGGCAAACCCTGCAAAGTGCATTTAAAAGCAGCACTGAAACTTTTCGGTCGTCTGACAAGTCAGATCCATAATAATGCCAAGCTTTGGCAGTTGTATGCGGAACTTACAGCATGCACTCCAGAACCGTCTCAAGAAACTTTTGACAAAGTTTCCCAATATTTTCAAAGAGCTCATAAAGCAGCTATCCAAGATTTTAATTGGTTTAAAAATGTCTCAACCTGCAAAGAAGTCCTCACTGTTTGTGTATCTTTAGCGCGTTCTTACAAAGATTGCTGTAATAAATGCACTGAGCCTAGGTATCTGCGAAATATATT…
BT_TYLCV002_F11	CTTGACTTCGCCCGTACTAGGTTAGCTGCTGATGTCGGTAAATCCGGAGCAGCCAGAGAATTCAACGGTCTTGGAGACTGTTTGTCCAAGATCTTCAAATCTGACGGTATCGTTGGATTGTACAGAGGTTTCGGAGTCTCAGTCCAAGGTATCATCATCTACAGAGCCTCTTACTTCGGTCTCTTTGACACAGCCAAGGGAATGTTGCCTGACCCCAAGAAGGCTGGATTCTTCATCTCGTGGGGTATTGCCCAGGTTGTTACAACAGTTTCCGGTATTGTTTCATACCCCTTCGACACAGTGAGGAGGCGTATGATGATGCAGTCTGGTCGTGCCAAGTCTGAAATTATCTACAAGAACACACTCCACTGCTGGGCTGTCATTGCCAAGACTGAAGGC…	BT-HINST-048-1-A1-T3_F04	23	GCTTCTTCGAACTCAGGCCCCACCGACGGAAAGTCACCCAAGTTCAGCAAAGCCCGATATCCCTTTTAATCATGTCGCAACCATCCGATGCCGTTATGTTAGCTGCCGCCGGCGGTTTCGACCCCGTCGCTTTCGGTAAGGACTTCCTCGCCGGAGGTATCTCTGCCGCCGTTTCCAAAACCGCCGTCGCCCCCATCGAACGTGTAAAATTGTTATTGCAAGTGCAGCACATCTCCAAGCAAATCCCGGAAGACCAAAGATACAAAGGTATTGTCGACTGCTTCATCCGTATCCCCAAGGAACAGGGAATCGGAGCTTTCTGGCGTGGTAACCTCGCCAATGTCATCCGTTACTTCCCCACACAGGCCTTGAACTTCGCCTTCAAGGACAAGTACAAGC…
BT_TYLCV002_F12	CGCACCATTAACAACAACAACAACCGCAACAACAACAACAACCGCAACCTCTAGCAACAACAACAACAACCGCAACAACAACCGCAACAACAGCAACAACAACAACAGCAGCAGCCAAGAAGCCAGTTACGAACAGAGAAACCAAAACGGACCCTCTATCCGCAAACTGTACCGTGCCATCAACCAAGGAGACGACATGTGCTTCACCATCAACGCTATCCCAACTTGCAGATACCCAGCCAAGCCCGTTGGAAGCGCCAAGAAAATGGTTGACTTCTACTGTGCTCCCAAATCCAGCTCTGAAGCTCAACACTTCAGCAAATTGATTGCCAAGGGTGCTGCTCCCAGCCAATTGTCTCTCAAGAAACCAAACCAAAAGTTCGAAGTGAACATTCCCGA…	BT-TYLCV-043-1-D2-T3_D02	52	CCAGTCTGAAAACTTCGGAAACCCCAATGGCCAACACAACAAGATTGATGGTTACTTCAAGTTCTCCCCTAAGTTCGACTTCGCCCAGTTCTACTTCAACGCTCCTTCCGTAGCCGCTTCCTTCAAGAACGTTCCAGTTCACCAATACGTCGCTGACTTTTTCGCCCCCCACCCCGTCTACTCTGGCTTCGACCGTCTCATGCAAGACACTTTCCAAGCCAAATACCAAGCTGCTTGCGTTGCTGACAAGATGCACGCTACCACTTTTGACAACAAAACCTACCCCCTTCACATGCAACAAAACAACTGGTACGTCCTCATGACCTACGTCAACAGGAACAACTACTACAACAACCAATACAACAGCTACTTTCAAGGAAACAATAAGAACCAATACAG…
BT_TYLCV002_G02	TCTTTTCTATCAAAAGATGAATTGAATGAATTCATTTATTATATTAAAATTTGTTAAAACAAAAAATAAAACAAAAAAATTTGTTATTAACAAATTGTTTTTGTTATAAAAATGATTCTCCTTAATTATTATTATTATTATTATTATTATTATTATTATTATTTTTTTAGTTCGTTTAAGTTTAAATCTTTCTTTTCTACCAGAAGATGAATTGAATGAATTCATTTATTATATTAAAATTTGTTACACCTTCATTTTGTTCTCTATTTTTGTATGGCTCACTATTTGCCTGCGACATACATAATGTAAATATGTATGAGGTTGGTTTAAAAAGTTGGCGGAAACATCTCCATTGCAAGTCTACTCTGTGTCAGCAAGTCTACCTGAATCATTGTCATG…	BT_TYLCV002_G02	1	TCTTTTCTATCAAAAGATGAATTGAATGAATTCATTTATTATATTAAAATTTGTTAAAACAAAAAATAAAACAAAAAAATTTGTTATTAACAAATTGTTTTTGTTATAAAAATGATTCTCCTTAATTATTATTATTATTATTATTATTATTATTATTATTATTTTTTTAGTTCGTTTAAGTTTAAATCTTTCTTTTCTACCAGAAGATGAATTGAATGAATTCATTTATTATATTAAAATTTGTTACACCTTCATTTTGTTCTCTATTTTTGTATGGCTCACTATTTGCCTGCGACATACATAATGTAAATATGTATGAGGTTGGTTTAAAAAGTTGGCGGAAACATCTCCATTGCAAGTCTACTCTGTGTCAGCAAGTCTACCTGAATCATTGTCATG…
BT_TYLCV002_G05	GCGCGGTTCCCCGAGAGGGGTTCGCCTATTCGAAAGCGGAAAGCGAGGACAGTACCTAACACGTACGGGCGAGGAAACAGACGGTTCACCCCGGGCGGGGTTCCGCCGGGGTCGTCGGGCGTCTCTCGGGGCGCCCGCGCGGTCCCGGTCCCGTCCGCCGTCTCTGCACGGACAGGCAACGAGAATCGGTTCGCGCTCCGGCGCGGCCGATCCCTGGCGCGGGCCGCTCGGTTCGCCTCGGCGGGCCGGGCGGCGTCCCGCGCGCCGGGCAGCCGGTTATCGCCGAACGCGGGACGATAGGGCCGCGCCCGCACGGCCGCGGTGCGATAAAGCCACAAGCTCGCAACTTGCCGCGGCCGGGCGCGGAGAACCCTGGGGCCCGATAGCGGCGGCGCGATT…	BT_TYLCV002_G05	9	TTTTTTTTTTTTTTTCTTAACCAAATTTATTTCTTATGAGCTATTGATTATGATATACACATATTATGATTAAATATTAACAAGTTAAACTTATTGCCGTGCGAGTGGATGTGTAAGTGCGAGAAAGAGAGAGAGAAAGGGAGCGAGAGAGTGGGGAGTGTTGATGCGGTGGAGTCCAGCCTCGGATGTTGTTGAGGGGAAGCCATGTGATAGATGCCGACTTAAGGCTGGAGAGAGAACAAGGGGGTAGACAGCGTGCTGCCTTGGACTTATGCTTAATCGCGCCGCCGCTATCGGGCCCCAGGGTTCTCCGCGCCCGGCCGCGGCAAGTTGCGAGCTTGTGGCTTTATCGCACCGCGGCCGTGCGGGCGCGGCCCTATCGTCCCGCGTTCGGCGATA…
BT_TYLCV002_G08	GGCCGNCTGGAAAAATCAATGGAAAAATTGGATTTGAAGGAAAGACTCCATTCCTTATTGGTGTTGCTGGAGGCACAGCGAGCGGGAAGTCTACAGTTTGCAAAAGAATAATGGAACAGCTTGGTCAAGTTGAAATTAACCAGAAAGAAAGACAAGTGGTGACAATCAGTCAAGATAGTTTCTACCGAGAGCTGACGGAAGATGAGAAAGTTAAAGCGGTCAAAGGACTTTATAATTTTGACCATCCAGATGCCTTTAACGAGCAGTTAATGTACCAAACCTTGAAAGATGTACTCGCTGGTCAACAATGTAAAGTTCCAGTTTATGACTATCTCACCAATTCAAAGTGTAACGATCAGTTCATCACAATCTATCCAGCAGATGTTGTTTTATTTGAGG…	BT_TYLCV002_G08	2	TGGTGGCTTGCGTCTACTGAAGCTGGCCGGTGCAACAGTTCTCGGATGTGGTGTACGATTAGATCAATGGCAACAATATTGTCCGCTCCTCGGGGAATAATGACATCAGCAAATTTTTTGGTCGGAAGACAAAACTCCTCAAAGGCTGGTTTGACAAAATTCATGTATTGTTGCAAAACTTGATTTATATCTCTACCCCTTTCATTAATATCTCGAGGAACTCTTCGAGCTAATCTAGTGTCAGAGTCCGTGTCAACAAACAGTTTCATGTGAAATAAGTCACGGATTTCCGGAAAGTAAAACACAAGGATACCCTCAAATAAAACAACATCTGCTGGATAGATTGTGATGAACTGATCGTTACACTTTGAATTGGTGAGATAGTCATAAACTGGAACT…
BT_TYLCV002_G09	AAACCGAGCAATCTTCAAGTAGAATCACATGCGTACTTCAAGCAGACCGAATTACGAGAGTTCTGCAAAAAGCACAGCATTGTCATGACAGCCTACGCACCGCTAGGATCACCAAACACAGCAAACGAACTCCACAAAGGCACTAGCAAAGAGTTACCATCTCTGATAGGGTTACCTGAGATAAAGGAGATAGCACACAAATACAATAAAACAGCTGCGCAAGTATTACTACGTCATGTGGTTCAAGCTGGTATTGTGGCCATACCGAAGAGCTCCAATAAAGATCGACAGAGGGAAAATTTTGATGTTTTCGATTTCACCCTCAGTGAAGAAGACGTTGAAAAAATTAATAAATTAGAAAAGGGCGAGAAGGGACGATTTTTTGACTTTTTAGGTATC…	BT_TYLCV002_G09	1	AAACCGAGCAATCTTCAAGTAGAATCACATGCGTACTTCAAGCAGACCGAATTACGAGAGTTCTGCAAAAAGCACAGCATTGTCATGACAGCCTACGCACCGCTAGGATCACCAAACACAGCAAACGAACTCCACAAAGGCACTAGCAAAGAGTTACCATCTCTGATAGGGTTACCTGAGATAAAGGAGATAGCACACAAATACAATAAAACAGCTGCGCAAGTATTACTACGTCATGTGGTTCAAGCTGGTATTGTGGCCATACCGAAGAGCTCCAATAAAGATCGACAGAGGGAAAATTTTGATGTTTTCGATTTCACCCTCAGTGAAGAAGACGTTGAAAAAATTAATAAATTAGAAAAGGGCGAGAAGGGACGATTTTTTGACTTTTTAGGTATC…
BT_TYLCV002_G11	GGAGAATTTCGCAGGCTCAATGAGAGCATTATTAGGCCTGGGTGGGGCAGACTATTGAGCGCGTTTTCTCTAATGCAGTTCCAAGGAGTCCCAGCTTTGAATCCGTTGAAGTTCATCACTCAAAACCACATCGAATCGCTGAAAAGTTTGATCCAGAAGCAAATGGTGCAGAGAAGTCAGGCTGCAGGTGAAAATAAAAATGACTTCATCGACTTCCTCATCAGACTCAAGGAACAAGACCAAGACCACAAAGCTGATTCAGAGACGGACGTCACAAATGAAATGATTGGACTAGGATTTACCTTGCTGCTCGGAGGTCACGGAGGGCTGTCTGTGGACACTTTGGCGAGTTTTACCATGCACTTGCTGTCCCTCCACCCCGAGTACCAGGAGCAAATA…	BT_TYLCV002_G11	1	GGAGAATTTCGCAGGCTCAATGAGAGCATTATTAGGCCTGGGTGGGGCAGACTATTGAGCGCGTTTTCTCTAATGCAGTTCCAAGGAGTCCCAGCTTTGAATCCGTTGAAGTTCATCACTCAAAACCACATCGAATCGCTGAAAAGTTTGATCCAGAAGCAAATGGTGCAGAGAAGTCAGGCTGCAGGTGAAAATAAAAATGACTTCATCGACTTCCTCATCAGACTCAAGGAACAAGACCAAGACCACAAAGCTGATTCAGAGACGGACGTCACAAATGAAATGATTGGACTAGGATTTACCTTGCTGCTCGGAGGTCACGGAGGGCTGTCTGTGGACACTTTGGCGAGTTTTACCATGCACTTGCTGTCCCTCCACCCCGAGTACCAGGAGCAAATA…
BT_TYLCV002_H01	GCAAAATGGAGACCAACGCCGACTACGTCTTCTGCAGGTACAGCTACTGCGCTACCGAGTGCGGCCCCGCTAACGAAGGCAAACCCAAACCATCGCCAAAACCGAAGCCAGCGGCCGCAGGCGGTCCCGGAGCTGCTCCCGCCGCCGCTCCCGCCGCCGGTGGGCGTTAGAGAAGTAGGCGGAGCCACCCGAGAGGAGCTTCGATGATGTCCCCAGGACTGGCCCACGCAGTTCTTACTCCGGTTTCCTCAACGTCTTTCTTCAGTCAAATAATAAAGAGTTTTTCATGCCTTCTAAAAAAAAAAAAAAAAAAAAAAAAAAAAAAAAAAAAAAAAAAAAAAAACCTCGGGGGGGGGCCCGGTCCCCATTTCCCC	BT_TYLCV004_C09	5	ACGACGCCGAGACCATCATGCAGTTCCTCAAGATCAACATCTTCCTCCTCGTCGCCATCGCCGCAACCCTGGTTCTCGGGCAGGACGGAGGTGCGGAGTACGATTGGGAGGAGGACACCGGGGTAGAGGAGTGCAATAGCTGCATCCCCAAGTGCAAGATGGAGACCAACGCCGACTACGTCTTCTGCAGGTACAGCTACTGCGCTACCGAGTGCGGCCCCGCTAACGAAGGCAAACCCAAACCATCGCCAAAACCGAAGCCAGCGGCCGCAGGCGGTCCCGGAGCTGCTCCTGGCAACGCTCCCGCCGCCGGCGGGCGTTAGAGAAGTAGGCGGAGCCACCCGAGAGGAGCTTCGATGATGTCCCCAGGACTGGCCCACGCAGTTCTTACTCCAGTTT…
BT_TYLCV002_H02	GCGTCGGACAACGCCCCGAGCGTGCGATTGTTCACCGACCGACAGGGAACGTGAGCTGGGTTTAGACCGTCGTGAGACAGGTTAGTTTTACCCTACTGATGACGTCGTCTTCGCGACGGTATGGCACACGAGTACGAGAGGAACGGGTGCCCCGGACCTCTGGACCGGCACTCGCCCGATCGGACGATGGTGCACGACTACGTCCGGAGGGCCCACCTCTGACAGCGTCTGAAGCGGGACCCTGTACCGAGTCTCGGAACGCAGAGGCGCGGTTCCCCGAGAGGGGTTCGCCTATTCGAAAGCGGAAAGCGAGGACAGTACCTAACACGTACGGGCGAGGAAACAGACGGTTCACCCCGGGCGGGGTTCCGCCGGGGTCGTCGGGCGTCTCTCGGGGCG…	BT_TYLCV002_G05	9	TTTTTTTTTTTTTTTCTTAACCAAATTTATTTCTTATGAGCTATTGATTATGATATACACATATTATGATTAAATATTAACAAGTTAAACTTATTGCCGTGCGAGTGGATGTGTAAGTGCGAGAAAGAGAGAGAGAAAGGGAGCGAGAGAGTGGGGAGTGTTGATGCGGTGGAGTCCAGCCTCGGATGTTGTTGAGGGGAAGCCATGTGATAGATGCCGACTTAAGGCTGGAGAGAGAACAAGGGGGTAGACAGCGTGCTGCCTTGGACTTATGCTTAATCGCGCCGCCGCTATCGGGCCCCAGGGTTCTCCGCGCCCGGCCGCGGCAAGTTGCGAGCTTGTGGCTTTATCGCACCGCGGCCGTGCGGGCGCGGCCCTATCGTCCCGCGTTCGGCGATA…
BT_TYLCV002_H05	CCGGACGGTCCGTTTACGAATGGTCCGGGCGTGCTGCCTTGGACTTATGCTTAATCGCGCCGCCGCTATCGGGCCCCAGGGTTCTCCGCGCCCGGCCGCGGCAAGTTGCGAGCTTGTGGCTTTATCGCACCGCGGCCGTGCGGGCGCGGCCCTATCGTCCCGCGTTCGGCGATAACCGGCTGCCCGGCGCGCGGGACGCCGCCCGGCCCGCCGAGGCGAACCGAGCGGCCCGCGCCAGGGATCGGCCGCGCCGGAGCGCGAACCGATTCTCGTTGCCTGTCCGTGCAGAGACGGCGGACGGGACCGGGACCGCGCGGGCGCCCCGAGAGACGCCCGACGACCCCGGCGGAACCCCGCCCGGGGTGAACCGTCTGTTCCTCGTGCCGAATT	TYLCV006_A03	16	GCAGGTGTCCTAAGGCCGGCTCACCGAGGACCCCCCCCTCGAGTCGAGCAAATGGGCAAAAGCCGGCTTGATACCGACGTTCAGTAAGCGCGGGTACCGCAAGCGCGCGGCCAGTCGATCCTCTCCGCCGGAGAGGTTCCGGCGAGAGGTGTCAGAAAAGTTACCACAGGGATAACTGGCTTGTGGCGGCCAAGCGTTCATAGCGACGTCGCTTTTTGATCCTTCGATGTCGGCTCTTCCTATCATAGCGTCGGACAACGCCCCGAGCGTGCGATTGTTCACCGACCGACAGGGAACGTGAGCTGGGTTTAGACCGTCGTGAGACAGGTTAGTTTTACCCTACTGATGACGTCGTCTTCGCGACGGTATGGCACACGAGTACGAGAGGAACGGGTGCCC…
BT_TYLCV002_H07	CAGTTCCTCCAGCAGCAGCTCCTCCTCCAGCCCAAGCATGGAGAGCTACGAACAGAGAAACCAAAACGGACCATCCATCCACAAGCTTTACCGCTCCATGAACGAAGGAGACAAGACCTGCTTCTCCGTCAACTCCATCCCAACTTGCAGATACCCATACAAGCCCCAAGGTGGAGCCAACAAAGAGATTGACTTCTACTGTGTCCCCAGAAACAGCGAAGAAGCTCAATACTTCGAGAAGCTCATGAAGAAGGGAGTTAACCCCAGCCAACTTTCTTCCAAGAAAGCCAACAACCAATTCAAGGTCAACATCCCTGAATACTGTGTTGCTTAAAAATTTACTTTTTAAGTCAAAACGTATGTGTTAACAAGTGTTCCACTGTAGTTTAGTATTCTGTA…	BT_TYLCV004_B07	155	CCAAGCCTTTGGAAATGACAAATTCGGACTCAACTTCCGTGCCAACTACAAGGGAGACTACCAATACTTTGATTTCGCTACTTTCTACAACTACTTCCAACGCAACGACCTCGTCACCTTCTTCTTCTACCCATGGGCTGAACAAGAAATCAAGCAAAACGACTTCAACTTCTACTTCAACCCATCTGCTTCTGACAACAAGGCCGCCAAATTCACCTTCAACTACGCCTCCAAATACGCCGCTAAGGAACAAGCCGACCACGAGAGCAGAAACGCCAACACCAACGATGCCGTCACCTCTAACAACAAGCCCGACAGCGAAGAAAGATTGAACGAATTCGTCCGCAAATCCTACGCCGGAATCAACAGTGCCTTCGTCAACGCCTTCGACTTCTCTGC…
BT_TYLCV002_H09	GTTTCCTCCTGACCTCACAGATTTTTTTGCTTTTCTAATGCGATTTTCGACGAGACATTTGGGGTCCAAAAAATAGCTTATATCTAACTTAATAAAATCAGGAGCTTCCAAGGAAATAAAGCAAGTTTACCGCTGGTGCCTTAGTAGGTAGAGTAAATGGGGTGCGATTTCCTTTCCTCATGAAACTTTTAATTCTGAAAATTCCTAAGTATGATCATTGTCAATTATCTACAATACTGTTTTCACTCATTCTTTATTGTTCAAAACTCCTGCGTCAGCCAGCTTTTATCCGAAAACGATAAGTGAATGAATCAGAGATTTATTCTATCCTTTGTTTTATTTTAAACGTACAACATCTTCAACCATATTTCGCATCTCATTTTTGTAGATTTCTATCAT…	BT_TYLCV002_H09	1	GTTTCCTCCTGACCTCACAGATTTTTTTGCTTTTCTAATGCGATTTTCGACGAGACATTTGGGGTCCAAAAAATAGCTTATATCTAACTTAATAAAATCAGGAGCTTCCAAGGAAATAAAGCAAGTTTACCGCTGGTGCCTTAGTAGGTAGAGTAAATGGGGTGCGATTTCCTTTCCTCATGAAACTTTTAATTCTGAAAATTCCTAAGTATGATCATTGTCAATTATCTACAATACTGTTTTCACTCATTCTTTATTGTTCAAAACTCCTGCGTCAGCCAGCTTTTATCCGAAAACGATAAGTGAATGAATCAGAGATTTATTCTATCCTTTGTTTTATTTTAAACGTACAACATCTTCAACCATATTTCGCATCTCATTTTTGTAGATTTCTATCAT…
BT_TYLCV002_H10	CAAGGGTTTCAACTCAATGATGCGGAACTCAAGTAATACATATACTCATGCAAATAACGAGCGAGACCTACAAACAAGGTGGAATTAAGTAATAAAATTTTGTGCAATTGTTAGGTTTAAATCCAGGATAAGTTTTATTTTCTCTCTTTTTTTTCGCAGTAAGAATGAGTACGAAATAATTAAGGGAAATACTTCATGAAACAACGCGCTTTTTTAGATTTTTAAGTTTGTAATATTGACCCAAAAAAAATTAAATCATGTAACATGTCAAATCCGATCCCTACGCATCATTTCAGTTTAAGCCATTTTTTAAGAAACTGAAAGTTAGTGTGTATCATTTTAAATTTTTTTCTATGAACATTAATATCTTAGATAACTGTTTCTCTGTGTTAAATGTTT…	BT_TYLCV002_H10	1	CAAGGGTTTCAACTCAATGATGCGGAACTCAAGTAATACATATACTCATGCAAATAACGAGCGAGACCTACAAACAAGGTGGAATTAAGTAATAAAATTTTGTGCAATTGTTAGGTTTAAATCCAGGATAAGTTTTATTTTCTCTCTTTTTTTTCGCAGTAAGAATGAGTACGAAATAATTAAGGGAAATACTTCATGAAACAACGCGCTTTTTTAGATTTTTAAGTTTGTAATATTGACCCAAAAAAAATTAAATCATGTAACATGTCAAATCCGATCCCTACGCATCATTTCAGTTTAAGCCATTTTTTAAGAAACTGAAAGTTAGTGTGTATCATTTTAAATTTTTTTCTATGAACATTAATATCTTAGATAACTGTTTCTCTGTGTTAAATGTTT…
BT_TYLCV002_H12	AAATGATGACAACCAATGAAAAGTTTTGGGCAAAATATCAAGATAAAATCTTACTTTATTTCAATGAAATGGTCTGCAAATTGTCCTATGTCATCACGATTTTTCTGAAAAGAAAAATAAAAGAATAAAGTTTAGTCTCAAGTAAGTATCTCTGATTAATGTGCAAACGCTTTCAGGGGTTCATCGCTATTTCTTTTGTAGCCAGGAGTATACGAAGTCATTTTTTAACTTCTCATTCTTACCAACTGCACACATTTCCTCACCCTACATTGTTGCAGGATACACTCTTACTTGCCACCCAGGAAATGACTACTAAAAGTCAATTGTAATTTCCTCCAAAATTTTGTCTTGTTAGGAATTGCTGGGGCAGCAAAACTGCTGAAAAGGAGCAAAAATGAG…	BT_TYLCV002_H12	1	AAATGATGACAACCAATGAAAAGTTTTGGGCAAAATATCAAGATAAAATCTTACTTTATTTCAATGAAATGGTCTGCAAATTGTCCTATGTCATCACGATTTTTCTGAAAAGAAAAATAAAAGAATAAAGTTTAGTCTCAAGTAAGTATCTCTGATTAATGTGCAAACGCTTTCAGGGGTTCATCGCTATTTCTTTTGTAGCCAGGAGTATACGAAGTCATTTTTTAACTTCTCATTCTTACCAACTGCACACATTTCCTCACCCTACATTGTTGCAGGATACACTCTTACTTGCCACCCAGGAAATGACTACTAAAAGTCAATTGTAATTTCCTCCAAAATTTTGTCTTGTTAGGAATTGCTGGGGCAGCAAAACTGCTGAAAAGGAGCAAAAATGAG…
BT_TYLCV003_A03	TTTTTTTTTTTTTTTTTTTTTTTTTTTTTATTAATTATTAGGTATTTATTTCACATTCTTAATGCATTCCAGCAACTGGCCATAGTACAAGTCAACAACAGTAACAATAACAACTCACTTGTAAATTGAAGGTATTTACATGATTACTAACTTTTAAACTGAATGAAAACCCTCACACATCAAATAATTATTTGCTGATTGTGTATGATCCTCAAGTACATTACAAAAATACAGTCTTTTCATTTTTTTAAAAAAAATAAAAATAAATAAAAAAAAAAAGAAAGAAAAAAAAACTTTACAGTGCAAAACTGATGAATAGGACTTAGGATAGTCTGAAGTAAATGTTTGGCATTCTTCAATTACCCAACTGTCTAAACTGTAAAGGTACTGAGTGAGCCC…	BT-TOMOV-027-1-F3-T3_F03	2	GAGAGAACTAGTCTCGAGTTTTTTTTTTTTTTTTTTTTTTTTTTTACTTTGATGATCAATTTTCTTAGTTATACAACAATTGCTGTATAGGAAACATTTGTGATCAAAAATATTTTGTACACAAAAAAGTGAAATTGTTGAACTTTCATTATTAACTTCAAGTTAAAGTTCCCTCAAAACTGAAAGTGTTTTTTGCCCCTGTATTTTTCCATCTCAGATAATCAAAGTAGCCAAGATGAAATCTCCCTGTAAATGAATTTTAAGCATGAGTTCTAAACCATCGGTAAGTAAATGTAGGATAAGCTACACATTTAAATAAGAAGATGCAGAATGTTTTTTTTTTGAATTCAGGGCATTAGCTTGTCTATTATAGGGCTCACTCAGTACCTTTACAGTTTA…
BT_TYLCV003_A07	GTCCGGGCGTGCTGCCTTGGACTTATGCTTAATCGCGCCGCCGCTATCGGGCCCCAGGGTTCTCCGCGCCCGGCCGCGGCAAGTTGCGAGCTTGTGGCTTTATCGCACCGCGGCCGTGCGGGCGCGGCCCTATCGTCCCGCGTTCGGCGATAACCGGCTGCCCGGCGCGCGGGACGCCGCCCGGCCCGCCGAGGCGAACCGAGCGGCCCGCGCCAGGGATCGGCCGCGCCGGAGCGCGAACCGATTCTCGTTGCCTGTCCGTGCAGAGACGGCGGACGGGACCGGGACCGCGCGGGCGCCCCGAGAGACGCCCGACGACCCCGGCGGAACCCCGCCCGGGGTGAACCGTCTGTTTCCTCGCCCGTACGTGTTAGGTACTGTCCTCGCTTTCCGCTTTCG…	BT_TYLCV002_G05	9	TTTTTTTTTTTTTTTCTTAACCAAATTTATTTCTTATGAGCTATTGATTATGATATACACATATTATGATTAAATATTAACAAGTTAAACTTATTGCCGTGCGAGTGGATGTGTAAGTGCGAGAAAGAGAGAGAGAAAGGGAGCGAGAGAGTGGGGAGTGTTGATGCGGTGGAGTCCAGCCTCGGATGTTGTTGAGGGGAAGCCATGTGATAGATGCCGACTTAAGGCTGGAGAGAGAACAAGGGGGTAGACAGCGTGCTGCCTTGGACTTATGCTTAATCGCGCCGCCGCTATCGGGCCCCAGGGTTCTCCGCGCCCGGCCGCGGCAAGTTGCGAGCTTGTGGCTTTATCGCACCGCGGCCGTGCGGGCGCGGCCCTATCGTCCCGCGTTCGGCGATA…
BT_TYLCV003_A09	CCTCTAACAACAAGCCCGACAGCGAACCCTGATTGAACGAATTCGTCCGCAAATCCTACGCCGGAATCAACAGTGCCTTCGTCAACGCCTTCGACTTCTCTGCCCAATTCCTTGGACAAAAGGAAGCCGACTACGTTTGCACCTTTGCCTTCGCCCGCAGCCCAGTTGCTGAGAAATCTCGTTTCCTCTTCTACGGACACTACAACACTGCCAACAACAAGAAACAACAGTGCGCTTTCCACGCCTCCGCTGAGATGCCCAATGTTCCATTGACCAACCCTGCTGCCGCCATGAAGGCTGAGCCAGCATCCAAGATCTACGCTAACTTCAAGTTCGGAGAATCTTTCGAAAATGCCGCCAAGGTTCACTTCAACGCTAACTTGAAGCAGAGCTCTGAAC…	BT_TYLCV004_B07	155	CCAAGCCTTTGGAAATGACAAATTCGGACTCAACTTCCGTGCCAACTACAAGGGAGACTACCAATACTTTGATTTCGCTACTTTCTACAACTACTTCCAACGCAACGACCTCGTCACCTTCTTCTTCTACCCATGGGCTGAACAAGAAATCAAGCAAAACGACTTCAACTTCTACTTCAACCCATCTGCTTCTGACAACAAGGCCGCCAAATTCACCTTCAACTACGCCTCCAAATACGCCGCTAAGGAACAAGCCGACCACGAGAGCAGAAACGCCAACACCAACGATGCCGTCACCTCTAACAACAAGCCCGACAGCGAAGAAAGATTGAACGAATTCGTCCGCAAATCCTACGCCGGAATCAACAGTGCCTTCGTCAACGCCTTCGACTTCTCTGC…
BT_TYLCV003_A12	CGGCACGAGGCAACCATCATACAACACGCCCTACAACACGGCAACCCGATCATACGGACAGGAACCCTACCAGCAACCTGGCTACACCGGTTATAACACCTACAACCAGCCTCGCGGGATCCCAGACCCGAACCAGGTGAACCCGAACCAGAACCAGGTTATCCCAAACCAGAACCAGGTGAACCCGAACCAGATGAATCCGAACCAGACTCAAGTGACCCCAGGGCAGATTCCGGACCCGAAGAACCCGAACCAGGTTCCAGACCCGCGGAACCCGAACCAGAGGCCGGGCAACGCTCTGGACGGTTCTGATAACCTCCACGTGGCTGTGTACGAGAATGGGATTGATAAGCCTGGGATAGTAACTGCGGGGATCAACGCGGTTTCGAATGTGGCCAA…	BT_TYLCV003_A12	1	CGGCACGAGGCAACCATCATACAACACGCCCTACAACACGGCAACCCGATCATACGGACAGGAACCCTACCAGCAACCTGGCTACACCGGTTATAACACCTACAACCAGCCTCGCGGGATCCCAGACCCGAACCAGGTGAACCCGAACCAGAACCAGGTTATCCCAAACCAGAACCAGGTGAACCCGAACCAGATGAATCCGAACCAGACTCAAGTGACCCCAGGGCAGATTCCGGACCCGAAGAACCCGAACCAGGTTCCAGACCCGCGGAACCCGAACCAGAGGCCGGGCAACGCTCTGGACGGTTCTGATAACCTCCACGTGGCTGTGTACGAGAATGGGATTGATAAGCCTGGGATAGTAACTGCGGGGATCAACGCGGTTTCGAATGTGGCCAA…
BT_TYLCV003_B01	TAGCGACGTCGCTTTTTGATCCTTCGATGTCGGCTCTTCCTATCATAGCGTCGGACAACGCCCCGAGCGTGCGATTGTTCACCGACCGACAGGGAACGTGAGCTGGGTTTAGACCGTCGTGAGACAGGTTAGTTTTACCCTACTGATGACGTCGTCTTCGCGACGGTATGGCACACGAGTACGAGAGGAACGGGTGCCCCGGACCTCTGGACCGGCACTCGCCCGATCGGACGATGGTGCACGACTACGTCCGGAGGGCCCACCTCTGACAGCGTCTGAAGCGGGACCCTGTACCGAGTCTCGGAACGCAGAGGCGCGGTTCCCCGAGAGGGGTTCGCCTATTCGAAAGCGGAAAGCGAGGACAGTACCTAACACGTACGGGCGAGGAAACAGACGGTT…	TYLCV006_A03	16	GCAGGTGTCCTAAGGCCGGCTCACCGAGGACCCCCCCCTCGAGTCGAGCAAATGGGCAAAAGCCGGCTTGATACCGACGTTCAGTAAGCGCGGGTACCGCAAGCGCGCGGCCAGTCGATCCTCTCCGCCGGAGAGGTTCCGGCGAGAGGTGTCAGAAAAGTTACCACAGGGATAACTGGCTTGTGGCGGCCAAGCGTTCATAGCGACGTCGCTTTTTGATCCTTCGATGTCGGCTCTTCCTATCATAGCGTCGGACAACGCCCCGAGCGTGCGATTGTTCACCGACCGACAGGGAACGTGAGCTGGGTTTAGACCGTCGTGAGACAGGTTAGTTTTACCCTACTGATGACGTCGTCTTCGCGACGGTATGGCACACGAGTACGAGAGGAACGGGTGCCC…
BT_TYLCV003_B02	CTCTGTTGTTTGACAATCGCCTCGTGCGTGGCTTTCGGTCCTATTTTTGACTTTCCTTAGGCTGTATATTTCCTCAAAATGGGTAAGCTGAAGTGTTATGAGTTGAGAAAGAAAGACAAGAAGGAGTTGGAGAAATTGCTCAATGACTTGAAAACAGAATTGAGTCAGCTCCGAGTGGCCAAAGTGACGGGTGGTGCTGCGTCAAAACTCTCTAAAATTAAGATCGTGCGCAAGTCCATTGCCAGGATTTTCATTGTCATGCACCAGAAACAGAAAGAGAACTTGAGGAAACTGTACAAGAACAAAAAATACAAGCCCCTGGATTTGCGACCAAAGAAGACCCGCGCCATCCGTCGACGACTCAGCAAGAGGGAAACTAATGCTAAGACCCTAAAACAG…	BT_TYLCV003_B02	7	CTCTGTTGTTTGACAATCGCCTCGTGCGTGGCTTTCGGTCACATTTTTGACTTTTTAGTTTTCCTTAGGCTGTATATTTCCTCAAAATGGGTAAGCTGAAGTGTTATGAGTTGAGAAAGAAAGACAAGAAGGAGTTGGAGAAATTGCTCAATGACTTGAAAACAGAATTGAGTCAGCTCCGAGTGGCCAAAGTGACGGGTGGTGCTGCGTCAAAACTCTCTAAAATTAAGATCGTGCGCAAGTCCATTGCCAGGATTTTCATTGTCATGCACCAGAAACAGAAAGAGAACTTGAGGAAACTGTACAAGAACAAAAAATACAAGCCCCTGGATTTGCGACCAAAGAAGACCCGCGCCATCCGTCGACGACTCAGCAAGAGGGAAACTAATGCTAAGACCC…
BT_TYLCV003_B04	CGAGCGTTATTTTCGTTTTTTCGGGGCTGGTGAAGTTTAATTTTCCTGCTCCAGAATGTCGGCCGAAGCATCCTTTCCTCCGATGCGGGAGTACAAACCTCCAGTCAGCGTTTCACCATTGATCAAATTCAGCCGATGGAGCGCCCTGATTTTGGGAGTGGTCTACGGTGCTACTCGACACAGCTACCTTCAAAGGAAAGAAGACAACATGCGAGAAACTGTGGAAAGGGAAAGAGCCCTCAGGAAGGCATTGCGCGAAGAGGAGAAGAAACTTAAACTAAAGAACGAATTGGCCGATCTTGCTAAGCAAGTTGGTATGGAGAAAATATAAACATTCTTCCCTCCTTCTTGGGCGTTTTAAGTTGTAAGTTTAGTGATTTTTATTTTTAAGTAATCTTC…	HBT004_B09_T3_076	11	TGGCTTGAAGTCCAGATGGGGAGTTTTTTTTTTTTCTATTTTAGTTACTGTTTTATTATTTTTAATAACAAAAGGATATTTTACAGAGAAATGGTTTAACAGGTAGGAGTGCAAATGAACTCAAAATTAAAGGATTCATTAGAAGATTACTTAAAAATAAAAATCACTAAACTTACAACTTAAAACGCCCAAGAAGGAGGGAAGAATGTTTATATTTTCTCCATACCAACTTGCTTAGCAAGATCGGCCAATTCGTTCTTTAGTTTAAGTTTCTTCTCCTCTTCGCGCAATGCCTTCCTGAGGGCTCTTTCCCTTTCCACAGTTTCTCGCATGTTGTCTTCTTTCCTTTGAAGGTAGCTGTGTCGAGTAGCACCGTAGACCACTCCCAAAATCAGGGCG…
BT_TYLCV003_B05	CGATTGCTTGCGCATGGTATATTTGTACGAAAGTCATCCGCTATTGCCACATTGGCCAACTAGGAAGAATTTTCGATTCAACTTACGGTGTGCAAGTTTTAATTTGTCTAATTGTATCGAGACTGTTTGAATAACATGAAGTGGAAAATTTAAAAATCAGGAAAATATAAAATGAAGGGGAAAAAATTAAAAAATTCAAGGAATTGTCTTTTAAAAAAATAAAAAGAACTAAAGAAACTTATAAGAAAAATGAACAGAAATGAATCATTGAAAACCACGAACTCGTGCGAAAATAGGCAGAAATAGAAAAAACGAAAAAATTAATGAAATTTAAATTAATAAAAATGAAAAAATAAATAAAAAAAAGAAAAAAAAA	BT_TYLCV003_B05	2	CGAAAGCTTGCGCATGGTATATTTGTACGAAAGTCATCCGCTAGTGCCACATTGGCCAACTAGGAAGAATTTTCGATTCAACTTACGGTGTGCAAGTTTTAATTTGTCTAATTGTATCGAGACTGTTTGAATAACATGAAGTGGAAAATTTAAAAATCAGGAAAATATAAAATGAAGGGGAAAAAATTAAAAAATTCAAGGAATTGTCTTTTAAAAAAATAAAAAGAACTAAAGAAACTTATAAGAAAAATGAACAGAAATGAATCATTGAAAACCACGAACTCGTGCGAAAATAGGCAGAAATAGAAAAAACGAAAAAATTAATGAAATTTAAATTAATAAAAATGAAAAAATAAATAAAAAAAAGAAAAAAAAA
BT_TYLCV003_B06	CGCTTTTTTATCAATAATATCGTACAACTTATGAACAGTGCTTTTTTCATGCTTTCTCGTTTTTTTCTTCTTTTTTTGAGATCCACGCTCATCGGAGCACACGATTGAATATTTTAAAAGTACACGATGGTACTAGTAAGGGCTTAAATAATTTAATGTCAAACCTCCAATCTTTTGTAAGCTATTCTGAAATGCCAAGAAATTGTTGATAATAAATGAACAAGTGATGAATAATATATTTTTATTTTTTTAATTGATTTTCATTTTAATTTGGCTTACTAAGATAAGTCAGCTGTATTCGTAACAAGATGATCATTTTATGTAGTGCAACTCCAAATAATTCTAAAGTGGGTTGTTACAAAAAATTTAAGAATCGAGCTGAAAGACAAAAACCTGTTA…	BT-TYLCV-046-1-D12-T3_D12	5	TTAAGCAAAGTAGTCACTCATCGCCAGAGGGCTCTATAGAGGAAGCTTTCTATTTGTCTTCATACAGTCAAGGCTCACTACGATAATCTAGAGGTATACCGACATGACACCTTAATAAATCGGTAGTTGAAGGAAACGTACCTTCTAACTTCCAGACAATCTTACAAGTTCGGATGTACGTAATAAAATATGCCATAACTAACTGAACGTGCATTCATTAAAACATGCATACTCTAGGTATCGTATTCAAGTAAATTCATTAGGATAAAGCCAATCATTCAAGATATAAAATCAATTTTGCTTTCATAATATGGGCAGTGTCCTTGAATCCTGTTCTTGTCACACATTTGTAACTTGCACAACTCGCAATATTATTCTCGTTTTCCTATTACTGTTATT…
BT_TYLCV003_B08	GGAAATCTTTATCTTGCTGCTGAATTCTTTTCAAGGTACAGATTCTGAGTGATGCCATCTGCCATCATGGCTTCCAAAGAGAAAAAGGAATTTAAGTTTGAAACAGCCCCATTTGACCCCCGATTTCCCAACCAAAATCAAACCAGGCATTGTTATCAAAATTTCGTTGACTACAAACGATGTGCTAAAGTCAAAGGAGAAGATTATGAGCCATGTCTATATTTCAAGAAAGTCTACACATCACTTTGTCCCCACTACTGGGTCGAAAAGTGGGAATCGCAAATTGAGCAAGGTTGTTTCCCCATGGAATTGTAAGAAAACCTAGAAGGCATTTTAATGTAGGCTTGCTGAAACACTGTAATTTTAAATTATGTATAATATTCTTTAGGTAGCATTTCT…	BT-TOMOV-031-1-F7-T3_F07	4	TATAGGGCGAATTGGGTACCGGGCCCCCCCTCGAGTTTTTTTTTTTTTTTTTTTTTAAATTTTTAACAGATAGAACATTTATTTAAACAATGAAGGGGAACAGAGACCATTTATAGCTTAAATGAAACATATCTGAAGGTTTCCAAACAGTTTTGAAACTTATTTAAATACACAGACCTTATTAAGAGGATGGAAAAAATTATATCCATGGAACAGCTGTGAGGGTAGCATGGCCTGGCTTTTAGCACGGAGGATGATAAGTGAATTTAAAAAAAAAAAAAAAAAAAAATTGAATAGAAGGAGAAATGCTACCTAAAGAATATTATACATAATTTAAAATTACAGTGTTTCAGCAAGCCTACATTAAAATGCCTTCTAGGTTTTCTTACAATTCCATGG…
BT_TYLCV003_B10	GTTTTGTAAAGAACCCTCTTGAAAAGTTCGTTCTCTTTTGATGGTTCCTCCACATTAGTATCATCAGTTTCCCCATGAAGTTAACATTCATTTGGAATTAATTCTGATGCACTAAATGTGATTTATCTCAGTGAAATTCTTACGTGACTGTTAAAGGAAATATCATTTTGACTTCAAATGATGCACGCAGCAATTTCCCTTTGATTCAAAGGAATCATCCAAAGATGACATAATTTTTATTTAGTGCAGTGAAATTTATAGATCACTACTTCTTATACAAGTTCTGTATAAACAAGTTTGTGAAACTTCAAACGCGCAATTTCCTTCGCCGGTTATCAACCGTCAAAAGGAAAATGTATCTGCACATTTTTTAACTTGGTTTCAATGCATTTCTTGTAA…	BT-H-027-1-E12-T3_E12	4	TTTTTTTTTTTTTTTTTTTTAGTTTTTTAAAAAACAATTGTATTTGCACAGCAAACAACGTAATTTGTTGAAATATAAATCATGTATATAATTACACAATACAAATTTATACTACACTTTACAATCATCAACTTAGTTCACATTATATTCATAGAAAGGAAAACAATTATGAGTCTCAGTTTCATTCAGTGGCACACTACTCAATAGATTCAGAATATGATCATAATCAATCTGAACAAAAAGGGATAATACAGCAAGAATATTTCCTTGCCAACAATTTTCAAGTAACTGTTATGGTAGTTAGGTCGGGCATTGAAAATTTAATTGCGAGAGCTAAACTCTTATTTCATGTTAGAATTCAAATAGGACGGATATCGAGCTGAAAGAATGATCTGAGAC…
BT_TYLCV003_B11	CCCTGAAAGGAAGTACTCCGTATGGATCGGTGGTTCCATCTTGTCTTCCCTGTCCACCTTCCAACAGATGTGGATCTCCAAGCAGGAATACGACGAATCCGGCCCAGGAATCGTCCACCGCAAGTGTTTCTAAGTTATTCGAACTTCCTCATCAAAACAAACGAATCTCTTTCCATCTCTGTTTCATTACCCAACATCTTTTGCAATCTACATCAAATGTACATATTATCCTCATCTCAATTGCAAGGACTTATTGCTAAGTTGTTCCTTTATTGTTTTTACGCGTTTTGTAATTCATTTATTAATTTATTTATCGATTTATTTATTTATTATTTACTCTCTTTCAATCGTGAACCTCGCTCGGACGGCGTGCGCAAGTGTGGGCTGACTATTTAATTT…	BT-TYLCV-048-1-H9-T3_H09	18	CTCAGGCCGAACCGCATCTATTCTCTTAGCAAAGGTGACAACAAAAACAAATCAAGATGTGTGACGATGATGTAGCAGCCTTAGTTGTCGACAATGGATCCGGTATGTGCAAGGCCGGATTCGCCGGGGATGACGCTCCCCGTGCTGTCTTCCCCTCCATCGTCGGTCGGCCAAGACATCAGGGTGTCATGGTCGGTATGGGTCAAAAAGACTCATACGTAGGTGACGAAGCCCAGTCCAAGAGAGGTATCCTCACCCTGAAATACCCCATCGAGCACGGTATCATCACAAACTGGGATGACATGGAAAAGATCTGGCATCACACCTTCTACAACGAGCTCCGAGTTGCCCCAGAAGAGCACCCCATCCTCCTGACCGAAGCCCCCCTCAACCCCAAGG…
BT_TYLCV003_B12	ATTCGGCCGAACGACTGTCCAAAATCTCACCAGCATTCGCCGAACGCGGACGTCCTCAGCCGTCAAAGCAGGCAGACTCAAGGCCCGAGCCTAGATGCAATGATGGCGATCATCAGGTCCATTCTTGAGGCTGTGTGGCCTACACTGGGCCCCATTTGGGAAAGATTAGGTCCGATCCTACGGAATTTGGGACCTACGCTCGTGCAGCTTTTCTCCAACGTGGGACCATCTCAAGCTCAAGCTCAACCGGCCGTCAAACCAACTCTGTGGGGATAGTGAAGAAAATTATACTTGTCTTTGTTTCTACACGCGCACTCGGCTACGTGAACTGTACCCTTTTCTGGACACAAACCTCAAAGGAAGTAGAGATTTATCAATGTTGAAATGAATTTAAGTATG…	BT_TYLCV003_B12	1	ATTCGGCCGAACGACTGTCCAAAATCTCACCAGCATTCGCCGAACGCGGACGTCCTCAGCCGTCAAAGCAGGCAGACTCAAGGCCCGAGCCTAGATGCAATGATGGCGATCATCAGGTCCATTCTTGAGGCTGTGTGGCCTACACTGGGCCCCATTTGGGAAAGATTAGGTCCGATCCTACGGAATTTGGGACCTACGCTCGTGCAGCTTTTCTCCAACGTGGGACCATCTCAAGCTCAAGCTCAACCGGCCGTCAAACCAACTCTGTGGGGATAGTGAAGAAAATTATACTTGTCTTTGTTTCTACACGCGCACTCGGCTACGTGAACTGTACCCTTTTCTGGACACAAACCTCAAAGGAAGTAGAGATTTATCAATGTTGAAATGAATTTAAGTATG…
BT_TYLCV003_C02	TCAATAATTAACTAAAGGTTTCAGTATTATTCGACAATGGGCCACCAGACAAGGTATGAATTAAAGCACTACGTGACATGTTCCCTCCACAAAATTTCACGAGGAAAACGAATCGCACAACAGGAGGTCTGGACATCAACTCCTAAACAAGCTTTGTATGTTCACAATTACCAGTAGGTAAATGGCAAGATGCAAACTCAGACTCCGTTTGATCTGTGTCAAAAATGCTTGTTAGTATCTTGTTCAGAAATTGGTCTCTGAACATTCCGTTATGTGGAACGTTTTCTACGTAAGATTTTGAAGAGGAAGCATGTGCGTTTTCTTTTAAGTTGGATCTTGTTCAGTCTTCCATTTTCTAGGACACTTTTATTCCAGTGTGAAAGTTCTATTAGTTTTACT…	BT_TYLCV003_C02	1	TCAATAATTAACTAAAGGTTTCAGTATTATTCGACAATGGGCCACCAGACAAGGTATGAATTAAAGCACTACGTGACATGTTCCCTCCACAAAATTTCACGAGGAAAACGAATCGCACAACAGGAGGTCTGGACATCAACTCCTAAACAAGCTTTGTATGTTCACAATTACCAGTAGGTAAATGGCAAGATGCAAACTCAGACTCCGTTTGATCTGTGTCAAAAATGCTTGTTAGTATCTTGTTCAGAAATTGGTCTCTGAACATTCCGTTATGTGGAACGTTTTCTACGTAAGATTTTGAAGAGGAAGCATGTGCGTTTTCTTTTAAGTTGGATCTTGTTCAGTCTTCCATTTTCTAGGACACTTTTATTCCAGTGTGAAAGTTCTATTAGTTTTACT…
BT_TYLCV003_C05	GAATATCCCTCAAGAGCTTGATTTCTCTCACGAGGCTAAGAACACGGAGCAAGCAAGACGAATCTTCAAGCACTTTCCTTGGCTTAAAATACCAACGATATATTCTGATTTAAGCACATCGCGTGTCCTCACAATGGAATTTGTGGAAGGAGGTCAGGTTAATGATTTAGACTACATTCGAAACAACAAGATCAACCCATTTGATGTTTCCGATAAACTTGGCAGAGTTTATTCTGAAATGATTTTTAACTCAGGATTTATTCATAGTGATCCGCACCCTGGAAATATTTTGGTCCGAAAAGTCAAAAGTGGAACACAGCTTATTCTTCTTGATCATGGGCTGTATGCTACACTTTCTCCAGATTTTCGCTACAATTACTCAAAACTATGGATGAGCAT…	BT_TYLCV003_C05	1	GAATATCCCTCAAGAGCTTGATTTCTCTCACGAGGCTAAGAACACGGAGCAAGCAAGACGAATCTTCAAGCACTTTCCTTGGCTTAAAATACCAACGATATATTCTGATTTAAGCACATCGCGTGTCCTCACAATGGAATTTGTGGAAGGAGGTCAGGTTAATGATTTAGACTACATTCGAAACAACAAGATCAACCCATTTGATGTTTCCGATAAACTTGGCAGAGTTTATTCTGAAATGATTTTTAACTCAGGATTTATTCATAGTGATCCGCACCCTGGAAATATTTTGGTCCGAAAAGTCAAAAGTGGAACACAGCTTATTCTTCTTGATCATGGGCTGTATGCTACACTTTCTCCAGATTTTCGCTACAATTACTCAAAACTATGGATGAGCAT…
BT_TYLCV003_C06	GCTAAAGAAAAGGGCGATGAATTCATGAGCAAAGCGTATGAGGTGGAACAGAAATACTTAGCAAGAACTACAAAGTAAATCGTCCAAACTACAAACTGAAGGGAAATACTTAGCAATAATTAAAACAGTAAATCGTCCAAACTACTAACAGAAGTGTCTTCATCATGAGTGTGTGCAACAATCCAGCTGATGGCTTATGATATATTGTGTCATTAGTCATAAAGCTTTGACAATCGAACGCAGTTGAGAAGTTTTCTCAGCAGTATGCCTTACTGGTATTATGAAAAAAAGGAGCTAAAAGATACTCCTTCGTTCCATGATGGCATTGACTTTGAAACAGAAAGTCGGTATAGGAAAGAAGGAGCCAGGTTCATCATCGACACAGGAACAAAAATGGAC…	BT_TYLCV003_C06	1	GCTAAAGAAAAGGGCGATGAATTCATGAGCAAAGCGTATGAGGTGGAACAGAAATACTTAGCAAGAACTACAAAGTAAATCGTCCAAACTACAAACTGAAGGGAAATACTTAGCAATAATTAAAACAGTAAATCGTCCAAACTACTAACAGAAGTGTCTTCATCATGAGTGTGTGCAACAATCCAGCTGATGGCTTATGATATATTGTGTCATTAGTCATAAAGCTTTGACAATCGAACGCAGTTGAGAAGTTTTCTCAGCAGTATGCCTTACTGGTATTATGAAAAAAAGGAGCTAAAAGATACTCCTTCGTTCCATGATGGCATTGACTTTGAAACAGAAAGTCGGTATAGGAAAGAAGGAGCCAGGTTCATCATCGACACAGGAACAAAAATGGAC…
BT_TYLCV003_C10	GCACCATGCACCAGCTGGCGCCAGAAAGTGGAAATACATTTCCCTCGCATCCGTGCCCATCTTGATACTTTTCAGCGTCAAAATTGGTCATCACCATCTGACGCATGAACCTGAACGCATGGAGTATCACCCTGGAATCACATACTTGTGGATTGTTAGAAAGCCCTTCCCATGGAGAGATGGAAAGACGCCACTATTCTACAACCCCAAAGTTAATCCTATCCCTGGAATTGGTTACGAAGATGAACAGGAGTAAGGAAGTTCTCTAAGTAGTTCTCAATCTTAATACTAATATTTAAGGTTATCATATGTGTAAAGTCAGCAACTTTGTTAATAATTTTAAGTGGAATTTCAATAATAAATAAGTCTTAGTCGTTAAAAAAAAAAAAAAAAAAAAA	BT-TOMOV-037-1-F10-T3_F10	12	CCCCCCCCCCCCCCNNNNNNTTTTTTTTTTTTTTTTTTTTTTTTTTTTTTTTTTTTTTTTTTTTTTTTTTTTTTTTTTTTTTTTTTTTTTTTTTTTTTTTTTTTTTTTTTTTTTTTTTTTTTTTTTTTTTTTTTTTTTTTTTTTTTTTTTTTTTTTTTAACGACTAAGACTTATTTATTATTGAAATTCCACTTAAAATTATTAACAAAGTTGCTGACTTTACACATATGATAACCTTAAATATTAGTATTAAGATTGAGAACTACTTAGAGAACTTCCTTACTCCTGTTCATCTTCGTAACCAATTCCAGGGATAGGATTAACTTTGGGGTTGTAAAATAGTGGCGTCTTTCCATCTCTCCATGGGAAGGGCTTTCTAACAATCCACAAGTATGTGAT…
BT_TYLCV003_C11	CTTAGCCACCAATTAATCTATTATTGTAACAAAGACAGGCAAGCTGAGCGGCAGATTTTGCTTCTCTTTTCTGTCTTACTCATAAGTTTAAGTATCAGTCAGGTAAGATAAGATGCAAGAGAGGAACAAGATTTCAGTACACGCTACTCAAATAATACTTCACAGCATTTTAATAGTGTTTCTGTGGTGAACCCTATTTTGATTTTGGTGATATACATAGGTATGTTTTTATTAAAATTCCTGAAAATTGTCTCTTCAAAAACTTACAGTATTCAAAAAAATGCCCAAAAAATAGATTGGTAAACTTTATTGAAATTACTACTCTTTCAATTTGTGATTAAATTAAAGTGTTTTATTATTTTTTGTTTTACACTCTCCCTAAGAAGATAAGTTGCAAGC…	BT_TYLCV003_C11	1	CTTAGCCACCAATTAATCTATTATTGTAACAAAGACAGGCAAGCTGAGCGGCAGATTTTGCTTCTCTTTTCTGTCTTACTCATAAGTTTAAGTATCAGTCAGGTAAGATAAGATGCAAGAGAGGAACAAGATTTCAGTACACGCTACTCAAATAATACTTCACAGCATTTTAATAGTGTTTCTGTGGTGAACCCTATTTTGATTTTGGTGATATACATAGGTATGTTTTTATTAAAATTCCTGAAAATTGTCTCTTCAAAAACTTACAGTATTCAAAAAAATGCCCAAAAAATAGATTGGTAAACTTTATTGAAATTACTACTCTTTCAATTTGTGATTAAATTAAAGTGTTTTATTATTTTTTGTTTTACACTCTCCCTAAGAAGATAAGTTGCAAGC…
BT_TYLCV003_C12	GCTAGGCGTAGCATAAGTGGGAGGTCCCGATCACGAACGCGGCCGCTAACCGCGGTCCGTTCGCGGGGTCAACGATGAAATACCACTACTCCCATAGCCTCCGCACTTACTCGGTGAAGCGGTACGCGCTCGCACCGTGTTCGCACCCGTCCGTTGTGACTTCGCGTCCGCGGCGGGGCGCCGGTGATCAAAATCGAGCGTCTGTTTCCTATTGGCGTCAAGCGGCGCTGAAGCGGTCGCCCCCCGGTTCGCGGGTGTCGGCGGCCGTGAGCCTTCGGGCGATCGGTCCCGCCCCGTCGGGGTCGGCGGCCCTAAGCCGCGATCCGGGCCGAGGACAGCGCCAGGCGGGGAGTTTGACTGGGGCGGTACATCTGTCAAAGGATAACGCAGGTGTCCTAA…	BT-H-024-1-D9-T3_D09	60	AACGACCGCGCCAACAAACCCTGGTCGTGCTCAGAACTGTTCTCGGACCCGGGGAATCCGACTGTTTAATTAAAACAGAGCATCGTGAAGGCCGCACATTACCGGCGTAGACGCGATGTGATTTCTGCCCAGTGCTCTGAATGTCAACGTGAAGAGATTCAAGCAAGCGCGGGTAAACGGCAGGAGTAACTATGACTCTTTTAAGGTAGCCAAATGCCTCGTCATCCAATTAGTGACGCGCATGAATGGATCAACGAGATTCCCTCTGTCCCTATCTACTATCCAGCGAAACCCCAGCCAAGGGAACGGGCTTGGGACACTATCAGCGGGGAAAGAAGACCCTGTTGAGCTTGACTCTAGTCCGGTGCTGTACGGAGACATGCGAGGCGTAGCATAAGT…
BT_TYLCV003_D01	GTGCGGTTGTTGTGATTTCTTGACAGTAAATAGTAATCATCATGGCGGTCGGCAAAAATAAAGGATTAACAAAAAGTGGAAAGAAGGGTGCGAAGAAGAAGATTGTTGATCCCTTCACCCGCAAAGATTGGTACGATGTCAAGGCACCCTCCATGTTCACTACACGCCAAATAGGCAAGACCTTAGTCAACAGGACTGTTGGAACAAAATTGGCTGCTGATGGTCTTAAAGGACGAGTATTTGAAGTCTCTCTTGCAGATTTACAAAATGACAACGATGCGGAAAGATCTTACAGAAAATTCAAGCTAATTGCAGAAGATGTCCAGGGTAGGAATGTATTAACAAATTTCCATGGGATGGATTTAACCACCGACAAATTGCGTAGCATGGTTAAGAAAT…	HBT006_E02_T3_018	3	TTTTTTTTTTTTTTTTTTTTTTTAAAATTATAAAAACAATTTATTAATAATTTTGGAGATGATAAAATTACACAGATTCCTGAACAGGCGGCTCGTAGTCATCAGGTCGGTCAACTTTTTCACCAGATTCGGTCGTAATGGTAGTGCCTTGGCCCTCTCCATGGAGTTCAAGAAGTTTTGTCAAGTCGAAACGAGGTTTCTTCAACACTTTCACCTTCCGGATGTATACATCATGCAGGGGATAAGTGCTCTGGACTTTCTTTTCGATTTCTTTAGCGATGGAATCAGGGAGGAGCTTGTTGACAACTTCTTTTAATTCAAATGGTGTTACTTCTTGTGCTATCTGATCAACCATTTTTTTCCTAATTTGGCAAACCTGCGTGTGTTTGGCATAGCAAG…
BT_TYLCV003_D03	CGCTTGTAGCACCCGACACTTGCACCATGGCTTTCGCTGCTCTGACCGTCCTCGCCTGCTTGGGCGCCGCCGCCGCCTACGAATACGACTACGCCCCGGCCGCCAGCCCCTCGTACTTCGCCGACTCCTACCAACAGTACCAGTACCCCCAGCAGCAGTACTACCAGCAGCAGTCCTACCAGTACCCGGCCTACCCGCAGTCCTACCGCACCTACGCCCAGGCCCCGGCCAAGATCGAAGCCGCCCCTGTCCAGGCCAAATATGACGTCATCAGCCAGCCCTCATACAAGCACGCCCACGCTCCCTGCCCGGCCCCCGTTCCTGAAATCAAACCCGTCGTCGTGAAGTCTCAGCTCCCTGTTCCGTTCACCTACGGAGTTCACCGTCAACCCCAGGTCC…	BT_TYLCV004_A11	19	CGGTCGGAAAATTCAGCTGCGCACAGTGGAACGAGTCTTCCAAAGAATTCGGACATAAAATATATCACAAAAATTGCAACATTTTCCGTTTTTCTCGTCATAATTTTAATTTTTAGGAGTGCTTTCAAAACCTTTTACGAGTAAACCAATGAAACTACTTTGAAAACATCAGCATTTCATATTAATGAAGATACACTGTTTCAAAGTTTTTTAATCATGTCCGACCTCTCCCGTCGACTCGATCCACTGTGCGGCGCGGTGGCCGGGAAACCAAAACAACTCGAGAGCGGCCCGCAAAAACAAACGCTGACCCGCCGAATTCCCAACTCCAAACAACCGTCGGAAAAGCGCGCGATATAAACGCGAGCGGGGCCCCAAAAAAATTCACTTCAGTTTTGA…
BT_TYLCV003_D04	CGTTACCAACCNCTGGTAAAAGTCGGCTCTTAAATAGTATTTTGAAACATACCTTGACTATAAATCCGTGCTGAGGATGAACGCAAGCTTGCAAACGTTGCCAAATTACATTTGATTAAATATGCATTTTTAGAGAATTTTATTTGCAATCAGATGTAAAATATCCGAAATTTTCCTGAGAAAAGACTCATAACTCTCCTCAATTTCAACATTTTATCGGAGGAAATTTTGGAAGTCTCCAATGCTCATAAATCGTTTTTCCATAGGACGGCACTACAGGATTTGATATACCCGCTCGTAGGATTTCTCGCTGTCCCTATGGCCTAGCCATAAAGGCAATAACAAATCCTATTCCCGAGCTTCAGGGAAAGCACGATATCTTGTAGCCGGGCTCTGTTC…	BT_TYLCV003_D04	1	CGTTACCAACCNCTGGTAAAAGTCGGCTCTTAAATAGTATTTTGAAACATACCTTGACTATAAATCCGTGCTGAGGATGAACGCAAGCTTGCAAACGTTGCCAAATTACATTTGATTAAATATGCATTTTTAGAGAATTTTATTTGCAATCAGATGTAAAATATCCGAAATTTTCCTGAGAAAAGACTCATAACTCTCCTCAATTTCAACATTTTATCGGAGGAAATTTTGGAAGTCTCCAATGCTCATAAATCGTTTTTCCATAGGACGGCACTACAGGATTTGATATACCCGCTCGTAGGATTTCTCGCTGTCCCTATGGCCTAGCCATAAAGGCAATAACAAATCCTATTCCCGAGCTTCAGGGAAAGCACGATATCTTGTAGCCGGGCTCTGTTC…
BT_TYLCV003_D05	CATTTTTTCTAAACTTTGTTTGAGTTTTATCCCGAAGTTTTAATTCGTGCGTCTAAAAGTTGTTCTTCTATTCATTAGAAATAAGTCTAGGTAATGCTTTAACATGGTGAAACTATCTCCCGAATTGATTTCACAATGTATGCAGTATACAAATCCTGTCCACGACAGAGAGCTAGATTTAAGAGGTTATAAAATACCTATAATTGAAAATTTAGGTGCAACTTTTGATCAGTTTGATACACTAGATCTCTCGGATAATGATATTCGAAAGTTAGACGGTTTCTGTTTTTTGAAGAGATTGAAATGTCTTCTCTTAAATAATAATCGCATCGTGCGAATTGCAAATGGCTTAGAAGAATTTATTCCAAATCTAGAGTCTCTGATCTTGACAGGAAACTT…	BT_TYLCV003_D05	1	CATTTTTTCTAAACTTTGTTTGAGTTTTATCCCGAAGTTTTAATTCGTGCGTCTAAAAGTTGTTCTTCTATTCATTAGAAATAAGTCTAGGTAATGCTTTAACATGGTGAAACTATCTCCCGAATTGATTTCACAATGTATGCAGTATACAAATCCTGTCCACGACAGAGAGCTAGATTTAAGAGGTTATAAAATACCTATAATTGAAAATTTAGGTGCAACTTTTGATCAGTTTGATACACTAGATCTCTCGGATAATGATATTCGAAAGTTAGACGGTTTCTGTTTTTTGAAGAGATTGAAATGTCTTCTCTTAAATAATAATCGCATCGTGCGAATTGCAAATGGCTTAGAAGAATTTATTCCAAATCTAGAGTCTCTGATCTTGACAGGAAACTT…
BT_TYLCV003_D09	CCTCGTGCGGCACGAGGACAATCCGCCCTTTTTGCGGGAGCAACAAAAAATGTCGCCACACTGAATACCAGACACAGGCTGTCGAAGGTATTCCAGCGCGCTTTTTCATTCTCTTTTTTTCGCCTGATTGCTATTACGCCGAGCGCAAAAATAAATAAGCCGACCAGGTAGCTGTACCACGGAAAAATCGTCAGGATTTCGGTCGACTCTTCCATATTGGTGGAGTGCAATGCCAGCAATGTATTGAAATTAGGCGCGCCGTAGGCCTGAGCAAAAGGGAAATAACAAGCCGCCACCAGCGAACTGACACCGACCAGAACTTTTTGTACGCGAGGCAATGTTCGCCATAGCAAAAGCAAAATAGCCGTAAACGCAGCGGTGTAGAGCAAACTGAAGGGG…	BT_TYLCV003_D09	1	CCTCGTGCGGCACGAGGACAATCCGCCCTTTTTGCGGGAGCAACAAAAAATGTCGCCACACTGAATACCAGACACAGGCTGTCGAAGGTATTCCAGCGCGCTTTTTCATTCTCTTTTTTTCGCCTGATTGCTATTACGCCGAGCGCAAAAATAAATAAGCCGACCAGGTAGCTGTACCACGGAAAAATCGTCAGGATTTCGGTCGACTCTTCCATATTGGTGGAGTGCAATGCCAGCAATGTATTGAAATTAGGCGCGCCGTAGGCCTGAGCAAAAGGGAAATAACAAGCCGCCACCAGCGAACTGACACCGACCAGAACTTTTTGTACGCGAGGCAATGTTCGCCATAGCAAAAGCAAAATAGCCGTAAACGCAGCGGTGTAGAGCAAACTGAAGGGG…
BT_TYLCV003_D10	TAATATTGTTACCTCTGTTCATTTCAAACGCAAGTGTTATTCAAGTTAAAATTATAAGAAACATGTTTATCTTTAACCAGAGGCAGATTATTGCGCATATATTTACTGTTGCAATTCATAGCCACTCCTTCTCTTTGTTTGCTAAAACGTTTAAGTAAAAATTTCGTTGTCTGTGTAAGCTGTGCACGAAAATTATATTGTAAGCCTCCAAAACTAGATTCAGATTAAGTTAAAAATGTTTTGTCCTTCAAACTCAAACAGGAGTGGCTATCTTCACCCATGATGCCAAAGCTATACAACTATTAAAGAAGAAGTATCTTTTTGTATCAGTCACTCGATTGTTTAATTGATAAACACCTATGTATATCGTAAATTATTTACCTCTTTGCATAGTGGAAT…	BT_TYLCV003_D10	1	TAATATTGTTACCTCTGTTCATTTCAAACGCAAGTGTTATTCAAGTTAAAATTATAAGAAACATGTTTATCTTTAACCAGAGGCAGATTATTGCGCATATATTTACTGTTGCAATTCATAGCCACTCCTTCTCTTTGTTTGCTAAAACGTTTAAGTAAAAATTTCGTTGTCTGTGTAAGCTGTGCACGAAAATTATATTGTAAGCCTCCAAAACTAGATTCAGATTAAGTTAAAAATGTTTTGTCCTTCAAACTCAAACAGGAGTGGCTATCTTCACCCATGATGCCAAAGCTATACAACTATTAAAGAAGAAGTATCTTTTTGTATCAGTCACTCGATTGTTTAATTGATAAACACCTATGTATATCGTAAATTATTTACCTCTTTGCATAGTGGAAT…
BT_TYLCV003_D12	CTCAACTCATCACACAGCGTCAACAGGTTTCCTTATTAGTCAGGAGAGAATTAATTGAAAGAGCTAGAGACTTCAATATCATCCTTGATGACGTGTCCATCACTGAGCTTAGCTTCGGAAAGGAATACACAGCTGCAGTTGAAGCCAAACAAGTTGCGCAACAAGAGGCTCAACGAGCTGTGTTCGTTGTTGAGAGAGCCAAGCAAGAGCGACAACAAAAAATCCTGCAAGCCGAGGGAGAAGCTGAAGCTGCAAAAATGTTAGGAGAGGCTGTAGGAAGAAACCCAGGTTACCTGAAATTGAGAAAAATTAGAGCAGCGCAAGCTATTGCTAGAACTATTGCCAACTCACCAGCTAACAAAGTTTACCTCAACGGTTCCAGTTTAATGTTGAATATCA…	HBT003_C05_T3_037	4	CGAAAGACGTGCGCCGTGAAACCTAATTTTAATTTGTGGGTAATTTTTAAGTTTTAATCATTAGATAGTTACTTCAAGTCGGAAAATACACAATATGGCTCAAGGTAAAATTAACGATCTCGCTGGCAAATTTTCCAAAGGCCCTGTCAAAGGTCTAGGTGTGTTCGCTGCTTTCGCCGGAGCCGCCGCTCTTGGGATCAGTCAATCCATGTTCACCGTTGAGGGTGGTCACCGTGCTATCATATTCAGCAGGCTAGGTGGGATTCAGAAAGAAGTATACGCCGAAGGATTGCATTTCCGACTACCATGGTTCCAATATCCAATTATATACGATATCAGATCACGGCCACGAAAAATTTCCTCCCCGACTGGTTCAAAGGATTTACAGATGCTCAACAT…
BT_TYLCV003_E03	TGCGATTCTTCCAAAAAGTGCAAATGATCTTAGTGCGCGAATTAGAGAAGAAATTCAACGGCCGCCATGTAGTATTTGTAGGAGATCGTAAAATTATCCCCAAGCCCAAGAAAGGTTCCCGCAGACCAAATAAACAAAAGCGGCCCATGAGCCGAACCTTGACAGTAGTGTATGATGCACTTTTAGAAGATCTTGTATTCCCTGCTGAAATTGTTGGCAAAAGGATAAGGGTGAAATTAGATGGCAAGAGGCTCATGAAAGTTCATCTCGATAAGCTACAACAAACAAATCTTGAACACAAGATTGACACTTTCCAGTCTGTGTACAAACAGCTCACAGGACGAGACGTTGTCTTCGAGTTCCACGAACATTACGTTTAATATGTGACTGCACCCCATC…	BT_TYLCV003_E03	16	CCCCCCCCCGAGGTTTTTTTTTTTTTTTTTTTTTTTTTTTTTTTTTTTTTTTTTTCAGTTTTTTTATTTTTATTTTTTTTTAAAACAGATGTTACAGTATAAAAACTTGATGGGGTGCAGTCACATATTAAACGTAATGTTCGTGGAACTCGAAGACAACGTCTCGTCCTGTGAGCTGTTTGTACACAGACTGGAAAGTGTCAATCTTGTGTTCAAGATTTGTTTGTTGTAGCTTATCGAGATGAACTTTCATGAGCCTCTTGCCATCTAATTTCACCCTTATCCTTTTGCCAACAATTTCAGCAGGGAATACAAGATCTTCTAAAAGTGCATCATACACTACTGTCAAGGTTCGGCTCATGGGCCGCTTTTGTTTATTTGGTCTGCGGGAACCTTTCT…
BT_TYLCV003_E04	CCTTTAATTCATGAAGAAACTCTCTAGGTTAGGAAAACATTCATTTTCGATGGAACATTTGACCCTTCCGTCCTAGAATACCAGGCATTCCAAATTGCAAAATGTAGTCCAATTGGTCTTCACTTCTTTTAACTTCTGGACCTCTCCGCCCTAAAATAGGAACCAACTAAGCTTCCTGAGTCGGTATAAGCAATGTTTCCTAGTGTACACAAAGTTTAACAGCAGTAACTGCAGTAAATCTTGTAAGCAGTAGGGTTGCCTCAACTCACTATTTTTAGATAACATCTGCTTGTGTTAGAAAATAAATCATGTATGACTCTTAGTCTGTAAATTCGAAGGGGGAACTCTCAGTATGAACTAGAAGAGTCTATCCATTAGTATCTTGATGGCAATCAGTCC…	BT_TYLCV003_E04	1	CCTTTAATTCATGAAGAAACTCTCTAGGTTAGGAAAACATTCATTTTCGATGGAACATTTGACCCTTCCGTCCTAGAATACCAGGCATTCCAAATTGCAAAATGTAGTCCAATTGGTCTTCACTTCTTTTAACTTCTGGACCTCTCCGCCCTAAAATAGGAACCAACTAAGCTTCCTGAGTCGGTATAAGCAATGTTTCCTAGTGTACACAAAGTTTAACAGCAGTAACTGCAGTAAATCTTGTAAGCAGTAGGGTTGCCTCAACTCACTATTTTTAGATAACATCTGCTTGTGTTAGAAAATAAATCATGTATGACTCTTAGTCTGTAAATTCGAAGGGGGAACTCTCAGTATGAACTAGAAGAGTCTATCCATTAGTATCTTGATGGCAATCAGTCC…
BT_TYLCV003_E05	CATTTTGTTGAGTGCATTTTAAAATGGGTCCAAAATTCGATCCTTACGAAATTAAAGTCGTTTACCTGCGATGTGTCGGAGGTGAAGTTGGAGCCACATCTTCCCTTGCTCCTAAAATTGGTCCACTAGGTTTGTCCCCCAAAAAGGTTGGAGATGATATTGCCAAGGCTACATCTGACTGGAAAGGACTTAAAATAACTGTACAGTTAACAATTCAAAACAGGGTGGCCACAATCTCAGTAGTCCCATCTGCCGCATCTTTAGTAATCAAAGCCCTCAAGGAACCCCCTAGGGACCGAAAGAAGGTCAAGAACATCAAACACAGTGGTAATATCACATTCGATGATGTACTCAACATAGCAAGGACCATGCGATCAAGATCAATGGCCAAAGAATTCA…	BT-H-041-1-G5-T3_G05	7	ATCTTGATCTTGTTGCCTTTTATTTCCGAAGCCTCCACACGGGAGATTTTGTTGAGTGCATTTTAAAATGGGTCCAAAATTCGATCCAAACGAAATTAAAGTCGTTTACCTGCGATGTGTCGGAGGTGAAGTTGGAGCCACATCTTCCCTTGCTCCTAAAATTGGTCCACTAGGTTTGTCCCCCAAAAAGGTTGGAGATGATATTGCCAAGGCTACATCTGACTGGAAAGGACTTAAAATAACTGTACAGTTAACAATTCAAAACAGGGTGGCCACAATCTCAGTAGTCCCATCTGCCGCATCTTTAGTAATCAAAGCCCTCAAGGAACCCCCTAGGGACCGAAAGAAGGTCAAGAACATCAAACACAGTGGTAATATCACATTCGATGATGTACTCAA…
BT_TYLCV003_E07	GTGTCCGTGTAGAAGCTACAATATGAAACCATGTGAACGTTAGCCATACCAGTAAATTTTGGTGTGCTAAAAATAAGGATGTCACCTCCTATTTTTTTACTTCATCAGCATTTTCATGATAATAACTCCTGAGCTTGTTTAAAAAGTCGAATAGATATGGAAGATGAAATTGAGAATGTTAGAGTGGTTGTTCGCGTACGGCCACTCAATAACCAAGAAAAATCAGCCAACCACAAGAATGTCATCTCTGTGAATACACTAAGTCGGAGCATAGCTGTTACCAGCCCTCAAGCAGGAGTTGACGAGCCCCCAAAAACGTTTTCTTATGACAATGTTTTTGATGTTAATTCAAAGCAAGTCGACATCTACAATGACACAGCAAGACCAATTGTCAACAAA…	BT_TYLCV003_E07	1	GTGTCCGTGTAGAAGCTACAATATGAAACCATGTGAACGTTAGCCATACCAGTAAATTTTGGTGTGCTAAAAATAAGGATGTCACCTCCTATTTTTTTACTTCATCAGCATTTTCATGATAATAACTCCTGAGCTTGTTTAAAAAGTCGAATAGATATGGAAGATGAAATTGAGAATGTTAGAGTGGTTGTTCGCGTACGGCCACTCAATAACCAAGAAAAATCAGCCAACCACAAGAATGTCATCTCTGTGAATACACTAAGTCGGAGCATAGCTGTTACCAGCCCTCAAGCAGGAGTTGACGAGCCCCCAAAAACGTTTTCTTATGACAATGTTTTTGATGTTAATTCAAAGCAAGTCGACATCTACAATGACACAGCAAGACCAATTGTCAACAAA…
BT_TYLCV003_E08	ATTACGTCCGTCCATTCTGACGATTGTGAAGTCCTCCATGAAGACATTCCAGTCAAAAGAGCTAGGAAAGCTGCGCCAAAATCAGTTCCCAAGAAAGGCAATGCCTCTAAGGGCAAATTGAAGCGAAAGAAAGAGCCAGCCAAAGCTGTGACCAAAAAATTGAAAACATCCGCTGTTGCCGGAAGTAGCGGCATCAAAGCCTCGGGAGGATCTGCTTCCGCTGGTCTTGCTGGCCTGAGAAATATAATTGGTTCCAATTTCAAGAAATTGAACCTCACCGTTAATGAACCATATGATATGAAGAATGAAATTGGATTAAGCTATAAACTTGAAGATCCATCAATGGACACAGCTGCCAGTAATCAGAATGCTGACGGAAGTTTTGAGTGTCCCAAATGT…	BT_TYLCV003_E08	1	ATTACGTCCGTCCATTCTGACGATTGTGAAGTCCTCCATGAAGACATTCCAGTCAAAAGAGCTAGGAAAGCTGCGCCAAAATCAGTTCCCAAGAAAGGCAATGCCTCTAAGGGCAAATTGAAGCGAAAGAAAGAGCCAGCCAAAGCTGTGACCAAAAAATTGAAAACATCCGCTGTTGCCGGAAGTAGCGGCATCAAAGCCTCGGGAGGATCTGCTTCCGCTGGTCTTGCTGGCCTGAGAAATATAATTGGTTCCAATTTCAAGAAATTGAACCTCACCGTTAATGAACCATATGATATGAAGAATGAAATTGGATTAAGCTATAAACTTGAAGATCCATCAATGGACACAGCTGCCAGTAATCAGAATGCTGACGGAAGTTTTGAGTGTCCCAAATGT…
BT_TYLCV003_E11	CAAGCAGTACGCCCGCAACGAAGACGCTTCCTACTCCAGCAGCAGCAGCTCTTCCTCCTCCAGCTCTGACAGTTCCTCCTCTTCCTCCTCCATGGACAACTCCTACTACTACAACAACAACGGTAACAACAACGACAACAACAACCGTAACAACAACCGCAACAAGAACCGCAACGGATCCTCCAGCAGTTCCTCCAGCAGCAGCTCCTCCTCCAGCCCAAGCATGGAGAGCTACGAACAGAGAAACCAAAACGGACCATCCATCCACAAGCTTTACCGCTCCATGAACGAAGGAGACAAGACCTGCTTCTCCGTCAACTCCATCCCAACTTGCAGATACCCATACAAGCCCCAAGGTGGAGCCAACAAAGAGATTGACTTCTACTGTGTCCCCAGAAA…	BT_TYLCV004_B07	155	CCAAGCCTTTGGAAATGACAAATTCGGACTCAACTTCCGTGCCAACTACAAGGGAGACTACCAATACTTTGATTTCGCTACTTTCTACAACTACTTCCAACGCAACGACCTCGTCACCTTCTTCTTCTACCCATGGGCTGAACAAGAAATCAAGCAAAACGACTTCAACTTCTACTTCAACCCATCTGCTTCTGACAACAAGGCCGCCAAATTCACCTTCAACTACGCCTCCAAATACGCCGCTAAGGAACAAGCCGACCACGAGAGCAGAAACGCCAACACCAACGATGCCGTCACCTCTAACAACAAGCCCGACAGCGAAGAAAGATTGAACGAATTCGTCCGCAAATCCTACGCCGGAATCAACAGTGCCTTCGTCAACGCCTTCGACTTCTCTGC…
BT_TYLCV003_E12	CGGGCGTGCTGCCTTCCTTTTATGCTTAATCGCGCCGCCGCTATCGGGCCCCAGGGTTCTCCGCGCCCGGCCGCGGAAAGTTGCGAGCTTGTGGCTTTATCGCACCGCGGCCGTGCGGGCGCGGCCCTATCGTCCCGCGTTCGGAGATAACCGGCTGCCCGGCGCGCGGGACGCCGCTCGGCCCGCC	TYLCV006_A03	16	GCAGGTGTCCTAAGGCCGGCTCACCGAGGACCCCCCCCTCGAGTCGAGCAAATGGGCAAAAGCCGGCTTGATACCGACGTTCAGTAAGCGCGGGTACCGCAAGCGCGCGGCCAGTCGATCCTCTCCGCCGGAGAGGTTCCGGCGAGAGGTGTCAGAAAAGTTACCACAGGGATAACTGGCTTGTGGCGGCCAAGCGTTCATAGCGACGTCGCTTTTTGATCCTTCGATGTCGGCTCTTCCTATCATAGCGTCGGACAACGCCCCGAGCGTGCGATTGTTCACCGACCGACAGGGAACGTGAGCTGGGTTTAGACCGTCGTGAGACAGGTTAGTTTTACCCTACTGATGACGTCGTCTTCGCGACGGTATGGCACACGAGTACGAGAGGAACGGGTGCCC…
BT_TYLCV003_F03	CGCGCTGACTCCGCATAAACGAAGAAGCTCGTGGAATACTATTTCTCATGGAAGGGCACGGACAAGCGAGGGCGCCCCTTCAACCAAGGAAAAATATTCAAGTAGATTTTAAATTTCCCGGTTATAACTGTTTGTTCTCCTTTTTTTTTGTGTACTATTAACACTTACATCGTGCTGTTTTTGTGACTCCCCTCATACAGAGTCCAGTGTCCCGTCAGACTTTTAAGTGAATTTTTATTGTGAAAGAATAAATCTAAATACAACTCATTTTTACTAAAAAAAAAAAAAAAAAAAAAAAAAAAATTCTCGAGGGGGGGCCCGGTACCCAATTCGCCCTATAGTGAGTCGTATTACAATTCACTGGCCGTCGTTTTACAACGTCATGACTGGAAAAACCCT…	BT_TYLCV003_F03	4	CGGGCTTTTTCGCTATTACACCCACTGGGGAAATGGGGATATGGTTCAAGGCGATTAAGATGGGTAAAGCCAGGGTTTTTCCAGTCATGACGTTGTAAAACGACGGCCAGTGAATTGTAATACGACTCACTATAGGGCGAATTGGGTACCGGGCCCCCCCTCGAGAATTTTTTTTTTTTTTTTTTTTTTTTTTTTAGTAAAAATGAGTTGTATTTAGATTTATTCTTTCACAATAAAAATTCACTTAAAAGTCCGACGGGACACTGGACTCTGTATGAGGGGAGTCACAAAAACAGCACGATGTAAGTGTTAATAGTACACAAAAAAAAAGGAGAACAAACAGTTATAACCGGGAAATTTAAAATCTACTTGAATATTTTTCCTTGGTTGAAGGGGCGC…
BT_TYLCV003_F04	AAAACCCCTACCAAACTCCAACATGTACGGACTAGAGAAGAACGTCATTGACATCGTCGCCCTCTACGGCAAAGAGCGCAACGCCATGGACATCGTCGCCTTAAACGGCAAAGAACGCAACACGGTTGACATCGTTGCCCTCAACGGAAAGGAACGTAATGTTGTCGACATCGTTGCCCTCAACGGAAAGGAACGCGTTGTCTTCGACGTCATCGCCCTCAACGGAAAGGAAAGGACCTCCTTCAACGTCATCTCCCTATAAGTTCCTCTCCCTGAGTCCGACCATCTGTAATAAAAGCAGATGGAAAGATTCCTGGATAATAGAATGAAGTGCTCCTGAATTCTATATCCCTCTTTGGATCCACATAATTACATTCTGTGTAATCAAAATTTAGTCCG…	BT-TOMOV-023-1-C12-T3_C12	28	ACTAGCTCAAGCTTCTACTTTTCTCAGCCTTTAAAAACCCCAACCAAACTCCAACATGTACGGACAAGAGAAGAACGTCATTGACATCGTCGCCCTCAACGGCAAAGAGCGCAACGCCATGGACATCGTCGCCTTAAACGGCAAAGAACGCAACACGGTTGACATCGTTGCCCTCAACGGAAAGGAACGTAATGTTGTCGACATCGTTGCCCTCAACGGAAAGGAACGCGTTGTCTTCGACGTCATCGCCCTCAACGGAAAGGAAAGGACCTCCTTCGACATCATCTCCCTATAAGTTCCTCTCCCTGAGTCCGACCATCTGTAATAAAAGCAGATGGAAAGATTCCTGGTTAATAGAATGAAGTGCTCCTGAATTCTATATCCCTCTTTGGATCCACA…
BT_TYLCV003_F05	ATTTTATCTCACAACTGAATGCAGAAATTGCTTACGAAACATCTCTAGGACACAAGTCCAGTTTAGACATTTTATTTCAATAAACAGCTTATAAGTTAAAATAAGTTAAGAATATACAAAATACGGAACCATGCTATTTACTTTTATGTGTGAAATTAATATGCCGTCCTATTTCTTTGTTTTGAATTTCAAATAAAGAGGCGCTTTCGCTCATTGAAAGTAGAGATCAAGTGAAATATTTCGTGTTGGAAATCGAAAGTACTGCAATGAATTACTCAAATATCCTATTTTGGTGCTAAAAATGCTTACCATGCTTCAATTCTGCGTAAGCGTTAGTATTAAACCTCAATAATTTTAATTTTATTTGTTTTAATCAGGTTTTAGGGCATGGCCCAAGCC…	BT_TYLCV003_F05	1	ATTTTATCTCACAACTGAATGCAGAAATTGCTTACGAAACATCTCTAGGACACAAGTCCAGTTTAGACATTTTATTTCAATAAACAGCTTATAAGTTAAAATAAGTTAAGAATATACAAAATACGGAACCATGCTATTTACTTTTATGTGTGAAATTAATATGCCGTCCTATTTCTTTGTTTTGAATTTCAAATAAAGAGGCGCTTTCGCTCATTGAAAGTAGAGATCAAGTGAAATATTTCGTGTTGGAAATCGAAAGTACTGCAATGAATTACTCAAATATCCTATTTTGGTGCTAAAAATGCTTACCATGCTTCAATTCTGCGTAAGCGTTAGTATTAAACCTCAATAATTTTAATTTTATTTGTTTTAATCAGGTTTTAGGGCATGGCCCAAGCC…
BT_TYLCV003_F06	CCGCAATATTCGAAGATGAAGTTGAACGTGAGCTATCCCGCCACGGGATGCCAGAAATTATTTGAAATTGTCGATGACCACAAGCTTCGAATCTTCTATGAGAGGCGAATGGCTCAGGAAGTCCCGATGGACACCGTCGGTGACGAATGGAAAGGCTATGTCGCCCGCATCACTGGAGGAAACGACAAACAGGGTTTCCCCATGAAGCAGGGTATCCTTACCAATGGTCGTGTCAGACTATTGATGAAGAAAGGTCACTCATGCTATAGGCCTCGTCGTGATGGTGAACGTAAACGTAAATCTGTCCGTGGATGTATCGTTGATGCTAACCTCAGCGTCTTGGCCCTGAAGATAGTCAAAAAAGGAGCTGAGGACATTCCTGGCCTCACTGACATCTCT…	BT-H-039-1-E4-T3_E04	12	AGCTGGCGAAAGGGGGATGTGCTGCAAGGCGATTAAGTTGGGTAACGCCAGGGTTTTCCCAGTCACGACGTTGTAAAACGACGGCCAGTGAATTGTAATACGACTCACTATAGGGCGAATTGGGTACCGGGCCCCCCCCCCCCCCCCGTTTTTTTTTTTTTTTTTTTTTTTTTTTTTTAAAAATAAACAAAAATTTTATTTTTATCAAGGTGTAAAAATGTACAAAACAGTCTACTTCTTCTTCTTCTTTTTGGAGGCTTTTGATGATGTCGTTGAGGACTCGCTGAGCAACCTCTTTCGCTTCTTTTCCAACTTCTTCTTTTTAGCTGCGTCACGGGCACGTTTTCCTACTATTCTAAGGTATGCCTTCTTCTGCTCTTTGATCTTCTTGATCTGCCT…
BT_TYLCV003_F07	GTCAAGCACACCCAGAGCGCTGTCCTCCACGCCTACACCCACAAGCCCGTCGTTGTCGACGAGTACGAACACCCCCAGGTGCACGAAGAGCCCGCCAAGCAAGCCGTCATCGTCGAAGAGGTCTGCCCTCCCGTCGAAAGCTACCACCACTAAGTGTTGCAACATCATCGCATTTGTAAGTCACCAAAGATAGTTGTTTTGTTTTCTCCCATGTTCCTCAGTTGATCAAAATACACGTGTGTTGTTAATTACTTAAAAAAAAAAAAAAAAAAAAAAAAAAAAAAAAAAAAAAAAAAAAAACCTCGGGGGGGGG	BT_TYLCV003_F07	22	CCCCCCCCCGAGGTCTTTTTTTTTTTTTTTTTTTTTTTTTTTTTTTTTTTTTTTTTTTTAAGTAATTAACAACACACGTGTATTTTGATCAACTGAGGAACATGGGAGAAAACAAAACAACTATCTTTGGTGACTTACAAATGCGATGATGTTGCAACACTTAGTGGTGGTAGCTTTCGACGGGAGGGCAGACCTCTTCGACGATGACGGCTTGCTTGGCGGGCTCTTCGTGCACCTGGGGGTGTTCGTACTCGTCGACAACGACGGGCTTCTGGGTGTAGGCGTGGAGGACAGCGCTCTGGGTGTGCTTGACTACGTAGGGTTGTCCGTAGTAGTGGAAGACAGAGGGAGCAGAGTGGTGCTCCAAGACCTGGGGCTCACGGTGAACTCCGTAGGTGT…
BT_TYLCV003_F09	AAATCTTACATGATCTGAGTTCAGACCGGCGTGAGCCAGGTCAGTTTATATCTTTGATTAAATAATTCTGCACTACAGTACGAAAGGATCTAGAGAAGTAAAGTTTTTATATAGAAAAAAAAAAAAAAAAAAAAAAAAAAAAAAAAAAAAAAAAAAAAAAAAAAAAAAAAAAAAAAAAAAAAAAAAAAAAAAAAAAAAAAAAAAAAAAACCTGGGGGGGGGGCCGGGCCCCAATTCCCCCTTAAGGGGGGTGTAATAAAATTTCCGGGGCCGTTTTTTAAAACCTCGGGGAG	BT_TYLCV003_F09	1	AAATCTTACATGATCTGAGTTCAGACCGGCGTGAGCCAGGTCAGTTTATATCTTTGATTAAATAATTCTGCACTACAGTACGAAAGGATCTAGAGAAGTAAAGTTTTTATATAGAAAAAAAAAAAAAAAAAAAAAAAAAAAAAAAAAAAAAAAAAAAAAAAAAAAAAAAAAAAAAAAAAAAAAAAAAAAAAAAAAAAAAAAAAAAAAAACCTGGGGGGGGGGCCGGGCCCCAATTCCCCCTTAAGGGGGGTGTAATAAAATTTCCGGGGCCGTTTTTTAAAACCTCGGGGAG
BT_TYLCV003_F12	CTTACATGATCTGAGTTCAGACCGGCGTGAGCCAGGTCAGTTTATATCTTTGATTAAATAATTCTGCACTACAGTACGAAAGGATCTAGAGAAGTAAAGTTTTTATATAGAACTATATTAGCATATTCAATGCTTTAAGTTTAAAAAAAAAAAAAAAAAAAAAAAAAAAAAAAAAAAAAAAAAAAAAAAAAAAAAAAAAAAAAACCTCGGGGGGGGGCCG	BT_TYLCV003_F12	1	CTTACATGATCTGAGTTCAGACCGGCGTGAGCCAGGTCAGTTTATATCTTTGATTAAATAATTCTGCACTACAGTACGAAAGGATCTAGAGAAGTAAAGTTTTTATATAGAACTATATTAGCATATTCAATGCTTTAAGTTTAAAAAAAAAAAAAAAAAAAAAAAAAAAAAAAAAAAAAAAAAAAAAAAAAAAAAAAAAAAAAACCTCGGGGGGGGGCCG
BT_TYLCV003_G01	CGTTTTTTTTTTTTTTTTCGTGAAGTGACGGGTCCTCAAGCGTTTTTCCCATTCGAAATTCGGGCTTGTCCCTATTCACTTTAACATAGTTTCTATTAGTTTTATAATAATTTCATCGTATAATGGCCGCCACAAAAGCTGAATTAGCCTGCGTTTACGCTGCTCTCGTCCTTGTCGACGACGATGTCGCCGTCACCGGTGAAAAAATCCAGACCATCCTGAAGGCAGCCAATGTAAAAGTAAAACCCTACTGGGCTGGTCTTTTCTCTAAATCTTTAGAAGGAATCAATGTCAAGGATCTGATCACGAACGTCGGATCTGGTGTTGGTGCCGCTCCTGCTGGAGCTGCCGCAGCTGGTGCCCCAGCAGCTGCAGCTGACAAGAAAGAAGAGAAGAAAG…	BT_TYLCV003_G01	10	CGGCGCTTTTTTTTTTTTCGTGAAGTGACGGGTCCTCAAGCGTTTTCCCATTGAGAGTTTTTCGAAATTCGGGCTTGTCCCTATTCACTTTAACATAGTTTCTATTAGTTTTATAATAATTTCATCGTATAATGGCCGCCACAAAAGCTGAATTAGCCTGCGTTTACGCTGCTCTCGTCCTTGTCGACGACGATGTCGCCGTCACCGGTGAAAAAATCCAGACCATCCTGAAGGCAGCCAATGTAGAAGTAGAACCCTACTGGGCTGGTCTTTTCTCTAAATCTTTAGAAGGAATCAATGTCAAGGATCTGATCACGAACGTCGGATCTGGTGTTGGTGCCGCTCCTGCTGGAGCTGCCGCAGCTGGTGCCCCAGCAGCTGCAGCTGACAAGAAAGAAG…
BT_TYLCV003_G02	CCGTTTATCAATATGATAGAATCATCTTTCACATCCTGTTTGCTAGTCAGTGAAGAAAATCCAACAGCAATCGAGGTTGAGATGGATAAAAGAGGAAAATACATCGTTTGCTTTGATCCCTTGGATGGTTCCTCAAACATTGATTGTTTAGTGTCAATTGGTTCTATTTTTGCAATTTACAAGTCAGAAACTCCTAAAGAGAAGGTAACAGAGAAAGACGCTTTGGTTAGAGGGAACCAAATTGTAGCAGCTGGTTATGCACTCTATGGTAGTGCCACAATGATGGTTTTAGCACTAGGGGCTGGTAGTGGAGTCAATGGTTTCATGTTAGACCCGGCTATTGGCGAGTTCATTCTAACAGACCCCAATATTCGGATACCCAAGAGAGGAAAAATATAC…	BT_TYLCV003_G02	1	CCGTTTATCAATATGATAGAATCATCTTTCACATCCTGTTTGCTAGTCAGTGAAGAAAATCCAACAGCAATCGAGGTTGAGATGGATAAAAGAGGAAAATACATCGTTTGCTTTGATCCCTTGGATGGTTCCTCAAACATTGATTGTTTAGTGTCAATTGGTTCTATTTTTGCAATTTACAAGTCAGAAACTCCTAAAGAGAAGGTAACAGAGAAAGACGCTTTGGTTAGAGGGAACCAAATTGTAGCAGCTGGTTATGCACTCTATGGTAGTGCCACAATGATGGTTTTAGCACTAGGGGCTGGTAGTGGAGTCAATGGTTTCATGTTAGACCCGGCTATTGGCGAGTTCATTCTAACAGACCCCAATATTCGGATACCCAAGAGAGGAAAAATATAC…
BT_TYLCV003_G05	CCAAAAAATGTTTAGTGACTGATGTTCCCAGCACCTGCTTCGGATGGACCGGCAAGGATTCAGACAATTGCAACAGTGTATTGACGTTGAAGGAAGTGGAAAAGCATGAGTTTAAATGCATTAATGAAAGTCAACCAACCACTATGCTTCGACATTCATGTGTTATTGATTGGAAGTGCAATGTTAAAATTGCTCAAGCCACTCCTTACATTACCCCTGCTGGAAAGGTTACAACTTATGACAAAAAGGGAAACATCATAGAAATAGGAGATTTAAATATGCAAGAAAATGCATATAATGAGAATTCGTATTTACCTATTTCTAAAGTGGTGAATGTTGATGACGGATTCACGGCTCAGTTTAATTATCATCCTACTTCCAAAAGATGTGAGCTGGCGA…	BT_TYLCV003_G05	1	CCAAAAAATGTTTAGTGACTGATGTTCCCAGCACCTGCTTCGGATGGACCGGCAAGGATTCAGACAATTGCAACAGTGTATTGACGTTGAAGGAAGTGGAAAAGCATGAGTTTAAATGCATTAATGAAAGTCAACCAACCACTATGCTTCGACATTCATGTGTTATTGATTGGAAGTGCAATGTTAAAATTGCTCAAGCCACTCCTTACATTACCCCTGCTGGAAAGGTTACAACTTATGACAAAAAGGGAAACATCATAGAAATAGGAGATTTAAATATGCAAGAAAATGCATATAATGAGAATTCGTATTTACCTATTTCTAAAGTGGTGAATGTTGATGACGGATTCACGGCTCAGTTTAATTATCATCCTACTTCCAAAAGATGTGAGCTGGCGA…
BT_TYLCV003_G12	TTTACCAGTATTCAACTATTCTCTTCAAAAGCTAGGGCTTGCATCAAAAATGACTGCCAATAGTCTGCCGTTTGAATATTCAAGTTTTTCAAAATTTTGCTTGAATTCGTTGCTGTTGTTGGAGATCAACTCTGAAGGAGTCCACTTAATTTTCAGAACACTTTGTGTGGGTCAGCTTGGTTTTCAGACCACTTTGAGTGGGTCTACCTTATTTTTTTGGAAACTACAAATGTCATGAGAAAATTGATAAAGTGTTACAATGGACTTTTTCCTCAGGTGAAGATTATATAGGTACATATTTTTTCCATCAAACCTGCCAGTTAATTTAAAA	BT_TYLCV003_G12	1	TTTACCAGTATTCAACTATTCTCTTCAAAAGCTAGGGCTTGCATCAAAAATGACTGCCAATAGTCTGCCGTTTGAATATTCAAGTTTTTCAAAATTTTGCTTGAATTCGTTGCTGTTGTTGGAGATCAACTCTGAAGGAGTCCACTTAATTTTCAGAACACTTTGTGTGGGTCAGCTTGGTTTTCAGACCACTTTGAGTGGGTCTACCTTATTTTTTTGGAAACTACAAATGTCATGAGAAAATTGATAAAGTGTTACAATGGACTTTTTCCTCAGGTGAAGATTATATAGGTACATATTTTTTCCATCAAACCTGCCAGTTAATTTAAAA
BT_TYLCV003_H01	GCTGAGTTCACTGACGCTCAAAGATGTTGACCAACAGAAATTTGTCACAGCCTTTGCTGCTTTCCTTAAAAAATCAGGAAAGCTGAAGGTGCCTGCCTGGGAAGATGTAGTGAAAACAGGAAAACACAAGGAACTAGCTCCTTTTGACAGAGATTGGTACTACACAAGATGCGCAGCTGTCCTGAGGCACATTTACTTCAGGTCGCCTGTAGGAACCAAAACTGTCTGCAAAATCTTTGGAGGACGCAAACGTAATGGTGTTTGCCCTTCACACTTCTGCCCTAGCGCTGGCAGCGTAGCTCGTAAGGCCCTGCAGTCCCTGGAAGATTGCAAATTGATCGAAAAAGTCGAAAAGGGACGAAGAATCACTCCATCAGGCCAAAGGGATGTTGACAGGAT…	BT-H-023-1-E5-T3_E05	7	TTTTTTATTTAAAGAAAACGATTTTTGTGTTTATTTTTTTATTTATTTTTTTTTTTTTTTTTTTTTTAAGAAAACAATTTTTGTGTTTATTTTATTAAAAATTTTTAGGTCTTAATTACAAATAAAAAAGAGGATAAGCTTAAGCATCGATGGTTCCAGGAATGGCAACTTTGATGCCGGATGTCTTCTGCTGGTGGAGGAATTTCTTCTTCTTAATCTCCGTTCGAACTTTTCCGGCAATCCTGTCAACATCCCTTTGGCCTGATGGAGTGATTCTTCGTCCCTTTTCGACTTTTTCGATCAATTTGCAATCTTCCAGGGACTGCAGGGCCTTACGAGCTACGCTGCCAGCGCTAGGGCAGAAGTGTGAAGGGCAAACACCATTACGTTTGCGTCCTC…
BT_TYLCV003_H04	TTTAAAAATAGTATTTAAAGTCTGCTCAACCTCATAAAATCAAGTCAACACATAATTTTTTGAAAATGAGGTGGATTACATTTAAATTAATTTAGTAGAATAAACTAAATAACTGAAGTTTTTAAAAAGGATTTAGAAGTAAGTTAAAATTAAGTTATTTAACTAAATTTGATATAAGCTATGTACAAATCGCCCGTCATTCTTACATAAATTAAGACAAGTCGTAACAAAGTAAGATCACTGGAAAGTGATATTAGATATAAGTTGAAAAAAAAAAAAAAAAAAAAAAAAAAAAAAAAAAAAAAAAAAAAAAAAAAAAAAAAAAACCTGGGGGGGGGCCCGGGCCCCTTTTTCCCC	BT_TYLCV003_H04	1	TTTAAAAATAGTATTTAAAGTCTGCTCAACCTCATAAAATCAAGTCAACACATAATTTTTTGAAAATGAGGTGGATTACATTTAAATTAATTTAGTAGAATAAACTAAATAACTGAAGTTTTTAAAAAGGATTTAGAAGTAAGTTAAAATTAAGTTATTTAACTAAATTTGATATAAGCTATGTACAAATCGCCCGTCATTCTTACATAAATTAAGACAAGTCGTAACAAAGTAAGATCACTGGAAAGTGATATTAGATATAAGTTGAAAAAAAAAAAAAAAAAAAAAAAAAAAAAAAAAAAAAAAAAAAAAAAAAAAAAAAAAAACCTGGGGGGGGGCCCGGGCCCCTTTTTCCCC
BT_TYLCV003_H05	CCATTAAGGTAGATACCTCGTTGAACTTTGTTAATTTTCCCCCTTAACGGACATTTTCCTGCATTTACTTTTTGACCATTCTCAATAATGACCGAAATAGAACAGAAAGTTAGGACCAAACTAAACGCAGAACTGCAACCCACCTACCTGGAGCTTAACGATATCTCTGACGGATGTGGTTCCAAATTCCAAGCAGTTATTGTTTCCGAGAAATTTGTAGGGAAAAGCAGAATAGAAAGACAGAGACTTGTATACACCATAATTGCTGATGAGATGAAACAAATTCATGCTTTCTCCCAGCGAACCTTAACTCCAGAAGAATGGGAAAAAGAAAAAAATTGATCTCATACCAGTTCTATAATTTTTAATTATTTTTCGAGTTCATTTAAATTTTCTCTG…	BT_TYLCV003_H05	1	CCATTAAGGTAGATACCTCGTTGAACTTTGTTAATTTTCCCCCTTAACGGACATTTTCCTGCATTTACTTTTTGACCATTCTCAATAATGACCGAAATAGAACAGAAAGTTAGGACCAAACTAAACGCAGAACTGCAACCCACCTACCTGGAGCTTAACGATATCTCTGACGGATGTGGTTCCAAATTCCAAGCAGTTATTGTTTCCGAGAAATTTGTAGGGAAAAGCAGAATAGAAAGACAGAGACTTGTATACACCATAATTGCTGATGAGATGAAACAAATTCATGCTTTCTCCCAGCGAACCTTAACTCCAGAAGAATGGGAAAAAGAAAAAAATTGATCTCATACCAGTTCTATAATTTTTAATTATTTTTCGAGTTCATTTAAATTTTCTCTG…
BT_TYLCV003_H06	CGGGGACCCACTTATCAGTAAATTGTGAGGAAAAATTTCCGGAGAACTTCTCATTGTCTAAGTACTTTTTTCATATCTTTTCACATTTTCCTCGAAATATGTATTCCATACTAAAAACCGTCTCAAAAGTTAACAGCGTTGCCTCCGTCGCACGAAGAGCGACCGGAGTCAGAACTCACATCATTTCTGGACCACCGACAAGGCCAATCCCCAAAGCAATAAGAGGTGTCATTGGTGGCATCCTGTTTGTGGGCTGCCTGGGTGTTCCAGCCTGGATCACATACCATATTCCATCATACTCTAAACGTTAAATCATGTTCGTATCTTCTAATTATTTTGTCACTAGTTTGAAGAGTCTTCGCTCTTTTTATTATCTCTTGGATTAAGTCAGTAAAATTA…	BT-TYLCV-036-1-A5-T3_A05	12	CGATTCGGCACGAGGCGGAAAAGCGTTCCTTGCTCGAATATCCTGTCGGGGACCCACTTATCAGTAAATTGTGAGGAAAAATTTCCGGAGAACTTCTCATTGTCTAAGTACTTTTTTCATATCTTTTCACATTTTCCTCGAAATATGTATTCCATACTAAAAACCGTCTCAAAAGTTAACAGCGTTGCCTCCGTCGCACGAAGAGCGACCGGAGTCAGAACTCACATCATTTCTGGACCACCGACAAGGCCAATCCCCAAAGCAATAAGAGGTGTCATTGGTGGCATCCTGTTTGTGGGCTGCCTGGGTGTTCCAGCCTGGATCACATACCATATTCCATCATACTCTAAACGTTAAATCATGTTCGTATCTTCTAATTATTTTGTCACTAGTTTGAAG…
BT_TYLCV004_A02	AAATGACGAACATCCTATAAAATATTATTATATACAAAATGGAAGGGTACTCGTCAATTGATAAAATTGGTGAAGGCACTTATGGTGTTGTGTACAAAGCTAAAGATCTTAAAACTGGAAAACTTGTCGCTCTGAAAAAGTTC	BT_TYLCV004_A02	1	AAATGACGAACATCCTATAAAATATTATTATATACAAAATGGAAGGGTACTCGTCAATTGATAAAATTGGTGAAGGCACTTATGGTGTTGTGTACAAAGCTAAAGATCTTAAAACTGGAAAACTTGTCGCTCTGAAAAAGTTC
BT_TYLCV004_A03	CAACTTCTTCATGGACGCCAACAACGCCATCAAACAAGGAAACAACGACAACAATAACAACAACAACAACATTAACTACCAAGTTAAGCAACAGCGCCTCAACCACAAGCCTTTCAGCTACAACATCAACGTCCAAAGCAACCAGGCCTCCGACGCCATCGTCCGTGTCTTCATCGGACCCAAGACCAACCCCAACCTCAACAACAACAACAACAATAACAACAACCAGAACAACAACAATAACAACAACAACCACCAACAAGGCATGCCTTTGGAACAAGCCCGTCCATTCTTCGTCGAAATCGACCGCTTCAAGGTTAGCTTGAAAGAAGGACAGAACAAGATCTCCCGTAACGCCAAGAGCTCTCCCAACAACGTCAACGACCAGCAAACCTTTGA…	BT-H-032-1-D10-T3_D10	17	TTTTTTTTTTTTATTGCTGCAAAATATATATTCTATTTATTAATTAATCAGTCTTGAATTAAATAAGTACAAAAGTATAAAAACTTAAAGTAGGGTGTTATTACTAGTTCTTAGCGCATTATGATGAGATTCAGACTTGACGACTTGGAGGAATCATTGTTGGTTACCATTCTTGTGGTAAACGACAACGTTCTTGAAGAAAGCGTTGCTGACGTTGTTGTTCCATTCAGCGGTGTTGATGGGGCGGTCGAAGGGGAATCCAAGAGGGCGGTTGTCGAACACCTTCTTGTTGGAGCAAGTCAGGTAGTTGTCCACCTGGTTGTTGTTGTTGTTATTGTTCTTGTTTTCGGTTGGGTTCACGATGAAGAACATGGTGAACTCTTGACCGCTGGTCTTTCC…
BT_TYLCV004_A04	TCGCGCCTTCCCAACAGTTGCG	BT_TYLCV004_A04	1	TCGCGCCTTCCCAACAGTTGCG
BT_TYLCV004_A05	CGATTTTTATCAATTTAGATTTTTGAAAAAGAGAATATTTTCCTGGAGGTGCATAGTATCTTAGTTTTACAAGTAAGATCATACATATGAGAAAAAACATCTCAGCTGTTTAGGGAACAACGCAACACGATTTTCCCTCTCAAAATTTCAGTGAAATACCTAGTCTTGATCAAAGAAAAAAAAATACTGATACTTAACTTTAATATTTAGCTTAAGAGAAGTGTGCTTGGAACTCTTTCTTAACCTACTTATTTGCTGATATTTATTTTTTTATTTCGCTCATTCTCATTGTAAGAGTTGATCAAATTTTAAATTGTTCGTGTTAGATTGATGAAAGAAATTGTACGAGAACAATGTAATTTTAATATTTTTATTACAAAAGTCAGAAAATTTACTATT…	BT_TYLCV004_A05	3	CCCCCCCCCGAGATTTTTTTTTTTTTTTTTTTTTTTTTTTTTTTTTCATTTCTCAACTTCTTGTATTTTAACAATGTTTCCAATCAATAGGATACAGTAACAAAGTTAAATACAGATAAAAGCATTGCACAAATAGTAAATTTTCTGACTTTTGTAATAAAAATATTAAAATTACATTGTTCTCGTACTTACAATTTCTTTCATCAATCTAACACGAACAATTTAAAATTTGATCAACTCTTACAATGAGAATGAGCGAAATAAAAAAATAAATATCAGCAAATAAGTAGGTTAAGAAAGAGTTCCAAGCACACTTCTCTTAAGCTAAATATTAAAGTTAAGTATCAGTATTTTTTTTCTTTGATCAAGACTAGGTATTTCACTGAAATTTTGAGAGGG…
BT_TYLCV004_A07	GCCACCCAAGAGATCGCCGCCCCCAGGTACGCTGCCGTCGAATCTGCTGCCCCCCGGTACGCCGTCGCTGAAGCTTCTGCCCCCCGGTACGCTGAGGTCCAACAGTACTCCGCTCCGGTCTACCAGGCCCGCTCCTACGACGCCCCCATCGCCCGCTCCTACGACGCCCCCATCGCCCGCTCCCACCACGCTCCCTGCCCGGCTCCGGTCCCTGAGATCAAGCCCGTCGTAGTCAAGTCTAACCTCCCAGTGCCATACACCTACGGAGTTCACCGTGAGCCCCAGGTCTTGGAGCACCACTCTGCTCCCTCTGTCTTCCACTACTACGGACAACCCTACGTAGTCAAGCACACCCAGAGCGCTGTCCTCCACGCCTACACCCAGAAGCCCGTCGTTGTC…	BT_TYLCV003_F07	22	CCCCCCCCCGAGGTCTTTTTTTTTTTTTTTTTTTTTTTTTTTTTTTTTTTTTTTTTTTTAAGTAATTAACAACACACGTGTATTTTGATCAACTGAGGAACATGGGAGAAAACAAAACAACTATCTTTGGTGACTTACAAATGCGATGATGTTGCAACACTTAGTGGTGGTAGCTTTCGACGGGAGGGCAGACCTCTTCGACGATGACGGCTTGCTTGGCGGGCTCTTCGTGCACCTGGGGGTGTTCGTACTCGTCGACAACGACGGGCTTCTGGGTGTAGGCGTGGAGGACAGCGCTCTGGGTGTGCTTGACTACGTAGGGTTGTCCGTAGTAGTGGAAGACAGAGGGAGCAGAGTGGTGCTCCAAGACCTGGGGCTCACGGTGAACTCCGTAGGTGT…
BT_TYLCV004_A11	CGGTCGGAAAATTCAGCTGCGCACAGTGGAACGAGTCTTCCAAAGAATTCGGACATAAAATATATCACAAAAATTGCAACATTTTCCGTTTTTCTCGTCATAATTTTAATTTTTAGGAGTGCTTTCAAAACCTTTTACGAGTAAACCAATGAAACTACTTTGAAAACATCAGCATTTCATATTAATGAAGATACACTGTTTCAAAGTTTTTTAATCATGTCCGACCTCTCCCGTCGACTCGATCCACTGTGCGGCGCGGTGGCCGGGAAACTAAAACAACTCGAGAGCGGCCCGCAAAAACAAACGCTGACCCGCCGAATTCCCAACTCCAAACAACCGTCGGAAAAGCGCGCGATATAAACGCGAGCGGGGCCCCAAAAAAATTCACTTCAGTTTTGA…	BT_TYLCV004_A11	19	CGGTCGGAAAATTCAGCTGCGCACAGTGGAACGAGTCTTCCAAAGAATTCGGACATAAAATATATCACAAAAATTGCAACATTTTCCGTTTTTCTCGTCATAATTTTAATTTTTAGGAGTGCTTTCAAAACCTTTTACGAGTAAACCAATGAAACTACTTTGAAAACATCAGCATTTCATATTAATGAAGATACACTGTTTCAAAGTTTTTTAATCATGTCCGACCTCTCCCGTCGACTCGATCCACTGTGCGGCGCGGTGGCCGGGAAACCAAAACAACTCGAGAGCGGCCCGCAAAAACAAACGCTGACCCGCCGAATTCCCAACTCCAAACAACCGTCGGAAAAGCGCGCGATATAAACGCGAGCGGGGCCCCAAAAAAATTCACTTCAGTTTTGA…
BT_TYLCV004_A12	CACGTTCGCAAGTTCGGGGCGTCCAGAGCATCCAGGAAGCCTGCTTTCACGCGTTTGGTGAGTCGCAGCTAAAGCAGGTCTGAGAATCCGTGTCGTGCACGTTTGCGTGGAAAGAAAACACATTCATTAGCTGTTCAGTTATGACTTGTCGCACAATTCGGGTGTTACTCACAAATGCAATCCTCCTGTCCGCTCTGTGCTACGCCCAGGTCAACTTCTCGCCCACGTGGGGCAAGAGAACCGTCACGCAAGAAGAATGCACCTCCAAGCCTTCCATGGAACTTCTCATGTATTTATACAAGATGATCGAGAATGAGGCGCAAAAAATATCAGATTGTGAGAAGTTCAGAAGTTAACAATGTCACATGGACAAGCACCAATGATATGACGAGGCAATTG…	BT_TYLCV004_A12	1	CACGTTCGCAAGTTCGGGGCGTCCAGAGCATCCAGGAAGCCTGCTTTCACGCGTTTGGTGAGTCGCAGCTAAAGCAGGTCTGAGAATCCGTGTCGTGCACGTTTGCGTGGAAAGAAAACACATTCATTAGCTGTTCAGTTATGACTTGTCGCACAATTCGGGTGTTACTCACAAATGCAATCCTCCTGTCCGCTCTGTGCTACGCCCAGGTCAACTTCTCGCCCACGTGGGGCAAGAGAACCGTCACGCAAGAAGAATGCACCTCCAAGCCTTCCATGGAACTTCTCATGTATTTATACAAGATGATCGAGAATGAGGCGCAAAAAATATCAGATTGTGAGAAGTTCAGAAGTTAACAATGTCACATGGACAAGCACCAATGATATGACGAGGCAATTG…
BT_TYLCV004_B02	CGGTTGGAAGACCCTCAAGTGCATGCTGCCCGAATTCACAGAATGATCAAACTAGGTCTGGGTATTGATGAAGACGAGACAGTTCATGTTGAAGAAGAAAAGCCTGATGCAGCTATGCCTGCTGCCGATGGCGATGCAGAAGATGCATCCAGGATGGAGGAAGTTGATTAAACCATCCATTAGAAAATCCATTGTCCAATTCAACCTAGCCGTACATAAGTGTTCCTTGTAACATCTAAAGTTGAAACTTTTGGTGGTTAACCCATTTTTGGAACCATCTCCCTTGGATTGAAAGATCCACAGAATTTGAAATTATTCTAACTTTGAAAAGACTGTTGTCTCTTCTAGTCTGTAATTTTCCAATAAACCTTACTTTTTGTAATACGCTCTCTTTTCCAA…	BT_TYLCV004_B02	5	CCCCCCCCCGAGGTTTTTTTTTTTTTTTTTTTTTTTTTTTTTAGACGAAAAATCAGGTTTTATTGAAAGAAGAGCCAGATAAAGTCTTAACTTGTAAAGTTACAGTAAAGATGTAAACAAATTCCTAAGCCTAAGAACAGCAGAATCTTGGAAAAGAGAGCGTATTACAAAAAGTAAGGTTTATTGGAAAATTACAGACTAGAAGAGACAACAGTCTTTTCAAAGTTAGAATAATTTCAAATTCTGTGGATCTTTCAATCCAAGGGAGATGGTTCCAAAAATGGGTTAACCACCAAAAGTTTCAACTTTAGATGTTACAAGGAACACTTATGTACGGCTAGGTTGAATTGGACAATGGATTTTCTAATGGATGGTTTAATCAACTTCCTCCATCCTGGA…
BT_TYLCV004_B03	GTCGGTGAAGATTTACCGCATGACTACCCGCCGGTGAACCAGAAAATAGTTCAAAATAAGAAACAGTCAACGAATCGATCAGCAAACAACGAAATAGCCAATTCCAAGCGACCAGTCACCAACAATTCAATTAAAACTAAGTCTCCTAGTGAAACAAATGGTACTGCAACCAACAACCGCATTCCTCCAATTACGAATGGGTCGGGTGGCGGCTCGGGAGGATCCGGCGGCTCAGGGAGTCGGGGCTCGGCGAGCGGGGCGGCGGAATCGAACCCGTTTGAGGAGGACGAATGGGATGAGGATGGGTCGGAGACGCTCGTAGACAACGGAGAACCTGGAGTTCCTGTTAGAGCACTCTACGACTATGAAGGTGCTGAATCCGATGAACTTAGCTTCAAA…	BT_TYLCV004_B03	1	GTCGGTGAAGATTTACCGCATGACTACCCGCCGGTGAACCAGAAAATAGTTCAAAATAAGAAACAGTCAACGAATCGATCAGCAAACAACGAAATAGCCAATTCCAAGCGACCAGTCACCAACAATTCAATTAAAACTAAGTCTCCTAGTGAAACAAATGGTACTGCAACCAACAACCGCATTCCTCCAATTACGAATGGGTCGGGTGGCGGCTCGGGAGGATCCGGCGGCTCAGGGAGTCGGGGCTCGGCGAGCGGGGCGGCGGAATCGAACCCGTTTGAGGAGGACGAATGGGATGAGGATGGGTCGGAGACGCTCGTAGACAACGGAGAACCTGGAGTTCCTGTTAGAGCACTCTACGACTATGAAGGTGCTGAATCCGATGAACTTAGCTTCAAA…
BT_TYLCV004_B07	CCAAGCCTTTGGAAATGACAAATTCGGACTCAACTTCCGTGCCAACTACAAGGGAGACTACCAATACTTTGATTTCGCTACTTTCTACAACTACTTCCAACGCAACGACCTCGTCACCTTCTTCTTCTACCCATGGGCTGAACAAGAAATCAAGCAAAACGACTTCAACTTCTACTTCAACCCATCTGCTTCTGACAACAAGGCCGCCAAATTCACCTTCAACTACGCCTCCAAATACGCCGCTAAGGAACAAGCCGACCACGAGAGCAGAAACGCCAACACCAACGATGCCGTCACCTCTAACAACAAGCCCGACAGCGAAGAAAGATTGAACGAATTCGTCCGCAAATCCTACGCCGGAATCAACAGTGCCTTCGTCAACGCCTTCGACTTCTCTGC…	BT_TYLCV004_B07	155	CCAAGCCTTTGGAAATGACAAATTCGGACTCAACTTCCGTGCCAACTACAAGGGAGACTACCAATACTTTGATTTCGCTACTTTCTACAACTACTTCCAACGCAACGACCTCGTCACCTTCTTCTTCTACCCATGGGCTGAACAAGAAATCAAGCAAAACGACTTCAACTTCTACTTCAACCCATCTGCTTCTGACAACAAGGCCGCCAAATTCACCTTCAACTACGCCTCCAAATACGCCGCTAAGGAACAAGCCGACCACGAGAGCAGAAACGCCAACACCAACGATGCCGTCACCTCTAACAACAAGCCCGACAGCGAAGAAAGATTGAACGAATTCGTCCGCAAATCCTACGCCGGAATCAACAGTGCCTTCGTCAACGCCTTCGACTTCTCTGC…
BT_TYLCV004_B08	ACCGAGCTCAAGAACTTGAGAGAAAAGGGAGAAATGTTCAAAATGGCAATGAACAACTACATTACTGCCAAACCAGAGCTAGGTGACATGATCGACAATCTCCTCGCGAAAGGTCAAAAGATCGCAGCTGACTTCGAAGAGTTCCACGGGAAAGGCGCCAACAAGGGACTCGGGGCTGAGGAAGTGGAGGCTAAATACCGCGAATTTTACGACTCCCTGAAGCAACTCGAGAGCACCTTCCTCGCCGACTTCAAGGCTCAAGTAGCCACCATCCCCAACGCAACCGCCCTCACCGCCGCAGTCCAGAAGGCTTCAGAAGAAGTCAAAACCCAGGCCTAATTTCAAGCTTCAAAAATCTACCTTTGAAATGCCCCAACCTTTCAGATGAGAAAAATTCAG…	BT-TYLCV-014-1-E1-T3_E01	6	TTTTTTTGTGTGATGCTATGGGTGCTTTATTCATCCAAAAGTTAAATAAAATCAGGACAAAATGAGCAGGTTCTGAGTTGAAATTATTTTTAGTCAGTGGATTCGTTCAAATTGATTTTCCGGTCTGAATTTTTCTCATCTGAAAGGTTGGGGCATTTCAAAGGTAGATTTTTGAAGCTTGAAATTAGGCCTGGGTTTTGACTTCTTCTGAAGCCTTCTGGACTGCGGCGGTGAGGGCGGTTGCGTTGGGGATGGTGGCTACTTGAGCCTTGAAGTCGGCGAGGAAGGTGCTCTCGAGTTGCTTCAGGGAGTCGTAAAATTCGCGGTATTTAGCCTCCACTTCCTCAGCCCCGAGTCCCTTGTTGGCGCCTTTCCCGTGGAACTCTTCGAAGTCAGCTG…
BT_TYLCV004_B09	GAATATTTCAGTTGTTTCTGTCGTTGCCCTCTTGCTTTTAGTAGAAGGGACACTACATACTCGATAGTTTCTCTCGTTATCTTCAAGTGTTCTGCCTCACTCTTTGCAATCCCTGGAGTACTTTTTGATATGAGACTGTGAATCAGAAAGTAACCTCAAGTTGGATGTTCGGAAACCAGTGATCTCATCTTTATTTATTATAATGACATAATCCTCAGTTTTTGTGAAGGAGGATAGCAGCGTATTGCCTCTCGTCTTGTTTAATCGAAGGCTGTCATTAAGGGTAAAACAACATGTTGCAACAAATACTGAAAGACATGTACGTGGACCCTGACTTGCTGGCCGAGCTAGATGAGGAACAACGGCACACCCTCTGGTGTCGCATGCGGGAAGAGCAAG…	BT_TYLCV004_B09	1	GAATATTTCAGTTGTTTCTGTCGTTGCCCTCTTGCTTTTAGTAGAAGGGACACTACATACTCGATAGTTTCTCTCGTTATCTTCAAGTGTTCTGCCTCACTCTTTGCAATCCCTGGAGTACTTTTTGATATGAGACTGTGAATCAGAAAGTAACCTCAAGTTGGATGTTCGGAAACCAGTGATCTCATCTTTATTTATTATAATGACATAATCCTCAGTTTTTGTGAAGGAGGATAGCAGCGTATTGCCTCTCGTCTTGTTTAATCGAAGGCTGTCATTAAGGGTAAAACAACATGTTGCAACAAATACTGAAAGACATGTACGTGGACCCTGACTTGCTGGCCGAGCTAGATGAGGAACAACGGCACACCCTCTGGTGTCGCATGCGGGAAGAGCAAG…
BT_TYLCV004_B11	CCGCTGGAGAACTTCTCATTGTCTAAGTACTTTTTTCATATCTTTTCACATTTTCCTCGAAATATGTATTCCATACTAAAAACCGTCTCAAAAGTTAACAGCGTTGCCTCCGTCGCACGAAGAGCGACCGGAGTCAGAACTCACATCATTTCGGGACCAGCGACAAGGCCAATCCCCAAAGCAATAAGAGGTGTCATTGGTGGCATCCTGTTTGTGGGCTGCCTGGGTGTTCCAGCCTGGATCACATACCATATTCCATCATACTCTAAACGTTAAATCATGTTCGTATCTTCTAATTATTTTGTCACTAGTTTGAAGAGTCTTCGCTCTTTTTATTATCTCTTGGATTAAGTCAGTAAAATTATTACACCCAGCTAAAATTGTTCGATTATTTTTTAA…	BT-TYLCV-036-1-A5-T3_A05	12	CGATTCGGCACGAGGCGGAAAAGCGTTCCTTGCTCGAATATCCTGTCGGGGACCCACTTATCAGTAAATTGTGAGGAAAAATTTCCGGAGAACTTCTCATTGTCTAAGTACTTTTTTCATATCTTTTCACATTTTCCTCGAAATATGTATTCCATACTAAAAACCGTCTCAAAAGTTAACAGCGTTGCCTCCGTCGCACGAAGAGCGACCGGAGTCAGAACTCACATCATTTCTGGACCACCGACAAGGCCAATCCCCAAAGCAATAAGAGGTGTCATTGGTGGCATCCTGTTTGTGGGCTGCCTGGGTGTTCCAGCCTGGATCACATACCATATTCCATCATACTCTAAACGTTAAATCATGTTCGTATCTTCTAATTATTTTGTCACTAGTTTGAAG…
BT_TYLCV004_C04	CTAACGCTTTTGACTTATTACTTAAGAATTTGCCTGACCTCATCTTAGACACTCCTGATGCACCCACGGTTTTGGGTAATTTCCTTGCCCGTGCCATTGCGGACGACTGCTTGCCTCCAAAAATCATTCAAGTTTTCAAAGAGAAAACTGAGTGCGACTATGCCAGGCAAGCTGTCTCACGTGCTGATACTCTGCTCTCAATGAAACATGGCCTGGTGCGCTTGGACAATGTTTGGGGTGTAGGTGGCGGTTTGAGGCCAGTCAAGTACCTGATTCGCCAAGTGCGCCTCCTCCTCCAAGAGTATTTAAGCAGCGGTGACATCCAAGAAGCAACCAGATGTCTTCTAGAGTTGGAAGTACCTCATTTCCATCATGAACTTGTTTATGAGGCTGTTGTCA…	BT_TYLCV004_C04	3	CTAACGCTTTTGACTTATTACTTAAGAATTTGCCTGACCTCATCTTAGACACTCCTGATGCACCCACGGTTTTGGGTAATTTCCTTGCCCGTGCCATTGCGGACGACTGCTTGCCTCCAAAAATCATTCAAGTTTTCAAAGAGAAAACTGAGTGCGACTATGCCAGGCAAGCTGTCTCACGTGCTGATACTCTGCTCTCAATGAAACATGGCCTGGTGCGCTTGGACAATGTTTGGGGTGTAGGTGGCGGTTTGAGGCCAGTCAAGTACCTGATTCGCCAAGTGCGCCTCCTCCTCCAAGAGTATTTAAGCAGCGGTGACATCCAAGAAGCAACCAGATGTCTTCTAGAGTTGGAAGTACCTCATTTCCATCATGAACTTGTTTATGAGGCTGTTGTCA…
BT_TYLCV004_C05	GTGACAACGACCTTGATTTCTGGGTCAGAACTTAAATTTTGTAAAGGATATACCATTTAATGAAGGCATCACCAGCTCCTCTACATTCTGGAATTTTTCTCATAAAAGCTAGAGCTGTAAGCAAGTCTGCTCCAATATTTTATTAAAATAATTTAATGTCATTTCCGTAAAATGAGGAACGATTTTCTCAGATCAAAAATGTTTTAATACACTTCCGGTTGGTGATTATTCACCATTTTTTGTGATATTATATGTATATGTGCAAATCCAATTTTGCAAGTAAATGTTTCCTGGTTAGTTTTTAAAAAAAAAAAAATTGTGTCCTCAAAAGTAATTACAATCTTTATCTCGAAAAAAAAAAAAAAAAAAAAAAAAAAAAAAAAAAACCCTGGGGGGGGG…	BT_TYLCV004_C05	9	GGGAAATTGGGTCCCGGCCCCCCCCCCAGGGTTTTTTTTTTTTTTTTTTTTTTTTTTTTTTTTTTTCGAGATAAAGATTGTAATTACTTTTGAGGACACAATTTTTTTTTTTTAAAAAACTAACCAGGAAACATTTACTTGCAAAATTGGATTTGCACATATACATATAATATCACAAAAAATGGTGAATAATCACCAACCGGAAGTGTATTAAAACATTTTTGATCTGAGAAAATCGTTCCTCATTTTACGGAAATGACATTAAATTATTTTAATAAAATATTGGAGCAGACTTGCTTACAGCTCTAGCTTTTATGAGAAAAATTCCAGAATGTAGAGGAGCTGGTGATGCCTTCATTAAATGGTATATCCTTTACAAAATTTAAGTTCTGACCCAGA…
BT_TYLCV004_C09	ACGACGCCGAGACCATCATGCAGTTCCTCAAGATCAACATCTTCCTCCTCGTCGCCATCGCCGCAACCCTGGTTCTCGGGCAGGACGGAGGTGCGGAGTACGATTGGGAGGAGGACACCGGGGTAGAGGAGTGCAATAGCTGCATCCCCAAGTGCAAGATGGAGACCAACGCCGACTACGTCTTCTGCAGGTACAGCTACTGCGCTACCGAGTGCGGCCCCGCTAACGAAGGCAAACCCAAACCATCGCCAAAACCGAAGCCAGCGGCCGCAGGCGGTCCCGGAGCTGCTCCTGGCAACGCTCCCGCCGCCGGCGGGCGTTAGAGAAGTAGGCGGAGCCACCCGAGAGGAGCTTCGAGAATGTCCCCAGGACTGGCCCACGCAGTTCTTACTCCAGTTT…	BT_TYLCV004_C09	5	ACGACGCCGAGACCATCATGCAGTTCCTCAAGATCAACATCTTCCTCCTCGTCGCCATCGCCGCAACCCTGGTTCTCGGGCAGGACGGAGGTGCGGAGTACGATTGGGAGGAGGACACCGGGGTAGAGGAGTGCAATAGCTGCATCCCCAAGTGCAAGATGGAGACCAACGCCGACTACGTCTTCTGCAGGTACAGCTACTGCGCTACCGAGTGCGGCCCCGCTAACGAAGGCAAACCCAAACCATCGCCAAAACCGAAGCCAGCGGCCGCAGGCGGTCCCGGAGCTGCTCCTGGCAACGCTCCCGCCGCCGGCGGGCGTTAGAGAAGTAGGCGGAGCCACCCGAGAGGAGCTTCGATGATGTCCCCAGGACTGGCCCACGCAGTTCTTACTCCAGTTT…
BT_TYLCV004_C10	CGTATAGAAACCAAAACGGACCATCCATCCACAAGCTTTACCCCTCCATGAACGAAGGAGACAAGACCTGCTTCTCCGTCAACTCCATCCCAACTTGCAGATACCCATACAAGCCCCAAGGTGGAGCCAACAAAGAGATTGACTTCTACTGTGTCCCCAGAAACAGCGAAGAAGCTCAATACTTCGAGAAGCTCATGAAGAAGGGAGTTAACCCCAGCCAACTTTCTTCCAAGAAAGCCAACAACCAATTCAAGGTCAACATCCCTGAATACTGTGTTGCTTAAAAATTTACTTTTTAAGTCAAAACGTATGTGTTAACAAGCGTTCCACTGTAGTTTAGTATTCTGTATTAACAGAGAACCGCGGGTTTTTTCTCACGATTGAACTTGTGTTCTTCTG…	BT-TYLCV-045-1-B6-T3_B06	11	GGGGAATTGGGTCCCGGGCCCCCCCCCAGGGTTTTTTTTTTTTTTTTTTTTTTTTTTTTTTTTTTTTTTTTTTTTTTTTTTTTTTTTTTAATAAAAAATAAATAAAACAAAATAAGATAACAAAAATATAAATCTTAATAATCCAAACTTGATAAAATTGATAGTGTATCATTTTACTCACCTACTAAATACCAATATAGCAAAAAAAAAAAGCTGTAAATAAAAATAAACTGCCAAAATCGAAATTAAGATTATTAATCTTATCAAAAGCTTAAACCCAACATACCAGAAATAGTTAATTACTAATCATTTAATTAAAAACCCAAGGAAGGGGGGAAATCCAGAAATTCTTAAACCATAAATAAAAATTATAACTTTTGAAGATAAATTTATAGATCT…
BT_TYLCV004_C11	CGCTGGCGTGCTGCCTTGGACTTATGCTTAATCGCGCCGCCGCTATCGGGCCCCAGGGTTCTCCGCGCCCGGCCGCGGCAAGTTGCGAGCTTGTGGCTTTATCGCACCGCGGCCGTGCGGGCGCGGCCCTATCGTCCCGCGTTCGGCGATAACCGGCTGCCCGGCGCGCGGGACGCCGCCCGGCCCGCCGAGGCGAACCGAGCGGCCCGCGCCAGGGATCGGCCGCGCCGGAGCGCGAACCGATTCTCGTTGCCTGTCCGTGCAGAGACGGCGGACGGGACCGGGACCGCGCGGGCGCCCCGAGAGACGCCCGACGACCCCGGCGGAACCCCGCCCGGGGTGAACCGTCTGTTTCCTCGCCCGTACGTGTTAGGTACTGTCCTCGCTTTCCGCTTTCGA…	TYLCV006_A03	16	GCAGGTGTCCTAAGGCCGGCTCACCGAGGACCCCCCCCTCGAGTCGAGCAAATGGGCAAAAGCCGGCTTGATACCGACGTTCAGTAAGCGCGGGTACCGCAAGCGCGCGGCCAGTCGATCCTCTCCGCCGGAGAGGTTCCGGCGAGAGGTGTCAGAAAAGTTACCACAGGGATAACTGGCTTGTGGCGGCCAAGCGTTCATAGCGACGTCGCTTTTTGATCCTTCGATGTCGGCTCTTCCTATCATAGCGTCGGACAACGCCCCGAGCGTGCGATTGTTCACCGACCGACAGGGAACGTGAGCTGGGTTTAGACCGTCGTGAGACAGGTTAGTTTTACCCTACTGATGACGTCGTCTTCGCGACGGTATGGCACACGAGTACGAGAGGAACGGGTGCCC…
BT_TYLCV004_C12	GGAGATTGTGTTGCCGATATCGTCCCCGTTGACTACGTCATCAACGCCATCATCGCTGCCGGTTGGGATATCGGCCTGTCTTTCAAACCGCGTGAGGACCCCTTAACAAGGAAATCCTCAGACCTGGAAAAACTGTTGCAAATACCGGACATCGCGAAAACGGCCGACGAAACCTCGGAACTGGAAGTGACGGAGCAAACTTTATTGGAAGACCTCACCCCCGGAAAGAAACAAGATTCGTCGATCCCAGTCTACAACTTTGTCTCCTCCAATCAGAACAAACTCACATGGAGGAAATACATGGACTTGAGTGCAGTTGCAGCCCCTGAGGTTCCTTCAAAAATGGCGGTTTGGACTTACTCCTTGACTCTCAATAAATATAAATACATGGACCTACTC…	HBT011_D06_T3_057	2	ACTAGGTAAATTCCGGGAAAATTAAATGAAAATAAATACAACAGACATAATCAATCATTCTCATCCACTAAAAGGCTAACTGGGTTTCCAGATCTCATATTTGGACGTCAAGCAGACAATCGGACATTCAAACTCGATTTATTGTGATCACATTTGCACATTATCGTCTAAATAAAGATATTAATGCCAGGTCATCAGGAACTTTGAACTAGGTGCCTCATCATGGAGGACTGGGCACTCTGAAGAGCTATGTACAAGACGTAAGAGCAGAGTAGATAGAAGAGCGACACCAGCGCATAATGAGCTATCATGAACTTGAGTCTCTTCTTCTGCCCTTCAGGAATAGATTCTAGTGGGTCACGAATCAGGTAGACTCGTATCCCTCGGATGTAATGATAG…
BT_TYLCV004_D04	GTTCCAAGCAAGCTTCGCATTACAAATTAATCATGCCTGCCTTTTAAGTGATTTTTTTTATTTATTCAAATTTTTAGTTTTATTGTTTTTTGGGAATGCTGTGAGTTTCCATCTCTCTAGACTTTTACTAGTAGTAGGAAGATCTGCGTCAAAAATTATTTTCAGGCAAGTAAATAGAGTCATGTTACTTATTTACGAGAGCAAGGTTTTAGTCACCTTAAAGCAGCATCAAAAGTTTTTTCTTGTGTTCTTGTATCATATTATTTTTTAATTTGATCATTTATTTTTTCCCCTTTTGTACTGATCTTGGCAAGAGATAATCAAAGATTGTAATTTTATTTTTTTGATAAGAATCATCGTTTTGTTTGTTGCTCTAGCGAGGGTAATTTTTCTTTGTCA…	BT_TYLCV004_D04	1	GTTCCAAGCAAGCTTCGCATTACAAATTAATCATGCCTGCCTTTTAAGTGATTTTTTTTATTTATTCAAATTTTTAGTTTTATTGTTTTTTGGGAATGCTGTGAGTTTCCATCTCTCTAGACTTTTACTAGTAGTAGGAAGATCTGCGTCAAAAATTATTTTCAGGCAAGTAAATAGAGTCATGTTACTTATTTACGAGAGCAAGGTTTTAGTCACCTTAAAGCAGCATCAAAAGTTTTTTCTTGTGTTCTTGTATCATATTATTTTTTAATTTGATCATTTATTTTTTCCCCTTTTGTACTGATCTTGGCAAGAGATAATCAAAGATTGTAATTTTATTTTTTTGATAAGAATCATCGTTTTGTTTGTTGCTCTAGCGAGGGTAATTTTTCTTTGTCA…
BT_TYLCV004_D05	ATTTCGATCAAGCAAAAGAGCTTTCCTAATTTTTTCAGCCCTATCATGTACAACGTGAACAGCCTTATTATTATGATCGAGTGATCGGAAGTCCCTAGGTCCCTGCTATAATGTGAGCCATTGCATTACAACACCCTATCCAAATGCAACAACTAGCCTACCGAAAAAGGATGTAGGATAAGGTCTCTGAATGATCAAACAGTGAAAACAACACAAAAATTTATGCTGGGCAAGAAGATTACGGCTAAAATTTCAAAAAAGGTTCTAGAATTAGTTTGACATTCTTTTAAGGATCATCCAAAAATAACTTTTTTCCTTCTTTTCTTGAGATCAAATTTTATTTAAAAACATTAAAAATACCATACCTATGCCTTGTTTCTATCTACAGGCATTAAATTT…	BT_TYLCV004_D05	1	ATTTCGATCAAGCAAAAGAGCTTTCCTAATTTTTTCAGCCCTATCATGTACAACGTGAACAGCCTTATTATTATGATCGAGTGATCGGAAGTCCCTAGGTCCCTGCTATAATGTGAGCCATTGCATTACAACACCCTATCCAAATGCAACAACTAGCCTACCGAAAAAGGATGTAGGATAAGGTCTCTGAATGATCAAACAGTGAAAACAACACAAAAATTTATGCTGGGCAAGAAGATTACGGCTAAAATTTCAAAAAAGGTTCTAGAATTAGTTTGACATTCTTTTAAGGATCATCCAAAAATAACTTTTTTCCTTCTTTTCTTGAGATCAAATTTTATTTAAAAACATTAAAAATACCATACCTATGCCTTGTTTCTATCTACAGGCATTAAATTT…
BT_TYLCV004_D09	AGGCTTTTCCCCAATTTTTGGAACCCCAAGGGGATTTAAAAATAAAACCTTTATGCCTCAATACCTCCCAAACAAAAAATGGTATTGAAATTTAGATTTCACTAAAAATTGTCTAAAATTGCCAATTTCAAGGTTCCTCAAGAAAAAATCCCTAGATTTGATTATCATAAGTATACAGATCTCAATTTTATACTGATCCAAAATTGGTGTACTAAATTTAGCTGTCTTACTCTGCATTCAAAGAAAAGGTTTTGGATTCTGGGGGAACAAACGGCTCAGTAAGGAAGAATTGAAATTCACAACCTGCAAGGATTGAGCAAAATTTCAAAATCAGGACTTGAAAATTCAGCTTTACACTCAGTTCTGAGCTGAACATTCCCCTTTCCCCATGCCTTGAGC…	BT_TYLCV004_D09	1	AGGCTTTTCCCCAATTTTTGGAACCCCAAGGGGATTTAAAAATAAAACCTTTATGCCTCAATACCTCCCAAACAAAAAATGGTATTGAAATTTAGATTTCACTAAAAATTGTCTAAAATTGCCAATTTCAAGGTTCCTCAAGAAAAAATCCCTAGATTTGATTATCATAAGTATACAGATCTCAATTTTATACTGATCCAAAATTGGTGTACTAAATTTAGCTGTCTTACTCTGCATTCAAAGAAAAGGTTTTGGATTCTGGGGGAACAAACGGCTCAGTAAGGAAGAATTGAAATTCACAACCTGCAAGGATTGAGCAAAATTTCAAAATCAGGACTTGAAAATTCAGCTTTACACTCAGTTCTGAGCTGAACATTCCCCTTTCCCCATGCCTTGAGC…
BT_TYLCV004_D10	GGGCAGTCTACTCCCCCCTCCAAACCAAGTGTTGTTAAATTTTTAATTTTATTTATTATATTTAATGATCACTGTAAATCTCTGGATCATTCTTAGAGAGGCGCAGCTCAAATTTCTGCTATTTGTCTTCATTTGGCGAACGAATTAACATTCAACTGTTCTGTCCAGCTTATTTTGGTTCCAATGGTTACTTCTGAGAACAGGTCTTGCATGTTAAAACGTGAGCCAATAATGCGATGGCCGTCAAATGGCTTTTCCTGGCATAGAAATTATTTCTTTGAATCTAATTTTATCTAATTTTAGACATTTAAATCAGTAGATGTAATTTTAATGTTATTTTTAGAGCCCAGCCCTGGTGAAAACACGAACTCAATTTAAAAACCGTATAAAAAATATAAA…	TOMOV-BT005_C04	20	TTGGCCTTTTGGTTAAAAAAAGAGGGGGTTTTACAAAAATTTTACGGGAAATTTTACAAAAAATTAAAGGTTTCAATTTGCCCTTTGCCATTCCGGGGGGGCAAATTTTGGGAAGGGGGATTGGGGGGGGCCTTTTTGGTTTTTCCCCCCCTGGGGAAAAGGGGATTTGGTGCAAAGGGATTAAATTGGGGAACCCCCGGGGTTTTCCCGTCCCGACGTTTTAAAAAGACGGCCCCGGAAATGTAATTAGACTCCCTTTAGGGGGAAATGGGGTCCGGGCCCCCCCCCGAGGTTTTTTTTTTTTTTTTTTTTTTTTTTTTTTTTTTTTTTTTTTTTTTTTTTTTTTTTTTTTTTTTTTTTTTTCACAACTATATGAATTTATTGATCTAACGCTGTACA…
BT_TYLCV004_D11	GTTGTTCATGTCATCTTTTTGTTCGACTTGATCCATGAACAGAGCGTGAAGTGTTATTTTTATCCTCTTCAATCTTCCTTGTGAAGATTAAATACTTTTAGTCTTTTAGTTCTACATTATGCGAGCAAAGTGGAGGAAGAAGCGTATGCGAAGGCTGAAGCGCAAAAGGAGGAAGATGCGTGCGAGGTCCAAATAGACCCCATGGAGACCGGTTGATACTTGCATTCTTGACAATGAATGAAACTCTGACTTCTCGAACAATGCGGACCTTCGTATCTGTCAATACACAACGTTAACAAATAACATCTGCTCTTGACTGAAATTCATTGATGTAAAGCAAACCACCTCCAAACATGCCCAAATTAAACCTTACTTTTTTAACTTTGTTAAAAAAAAAAA…	BT_TYLCV004_D11	8	GTTGTTCATGTCATGTCGTTGTTCGACTTGATCCATGAACAGAGCGTGAAGTGTTATTTTTATCCTCTTCAATCTTCCTTGTGAAGATTAAATACTTTTAGTCTTTTAGTTCTACATTATGCGAGCAAAGTGGAGGAAGAAGCGTATGCGAAGGCTGAAGCGCAAAAGGAGGAAGATGCGTGCGAGGTCCAAATAGACCCCATGGAGACCGGTTGATACTTGCATTCTTGACAATGAATGAAACTCTGACTTCTCGAACAATGCGGACCTTCGTATCTGTCAATACACAACGTTAACAAATAACATCTGCTCTTGACTGAAATTCATTGATGTAAAGCAAACCACCTCCAAACATGCCCAAATTAAACCTTACTTTTTTAACTTTGTTAAAAAAAAAAA…
BT_TYLCV004_E01	AATTGCGTNGCAGAAAGGGANAGTGTTCCTTGTCCTTCCAAAAATTAATGTTTTCCTACCTCTCTGCCACTCTTTGGTTTTTCTGCCTCCTGAGTGATTAAATCTTAAGATTTGTATTCAGGAAAATACATTGTTCACCTTCTGTCCCCTCAACTATTAATAAACCTCCAGTAGCCTCGTTATTCATTGATTTGAGCT	BT_TYLCV004_E01	1	AATTGCGTNGCAGAAAGGGANAGTGTTCCTTGTCCTTCCAAAAATTAATGTTTTCCTACCTCTCTGCCACTCTTTGGTTTTTCTGCCTCCTGAGTGATTAAATCTTAAGATTTGTATTCAGGAAAATACATTGTTCACCTTCTGTCCCCTCAACTATTAATAAACCTCCAGTAGCCTCGTTATTCATTGATTTGAGCT
BT_TYLCV004_E02	GGAAACATAACCCAAGTATCATTTTTCAATGTAAAAGTTGCAAAAAGTTGAAACAATGTTGGGATTAGAATTAGTTGCAACAAAGTTTTAACTTTCGGTCAACTTTTGGTCGATAAGTGCCGAATTTCGGCGATCTGATCGGAAGACAAAGTTGCGACCTGCTGAGATTGCAAAATTGCTGAACCAAAGTTGTTTAAAATCTAAAGATAGGCAAACAGCAATACTTTGGAGTTGAAACATGTTTCAACTTAAATGCAACTAGTTCCAACAATGATAGCTCCTTCGGGGGAGAGAGTAGGCAATCTGCACATCAATCTATTAGTTGCAAGAATCAAACGATTTTGTTGCAAGTTGTTGCAACCTCTGCTACTTGGGAAGTAGGTACCTTTCAGAATACAA…	BT_TYLCV004_E02	2	TTGGGTACCGGGCCCCCCCTCGAGTTTTTTTTTTTTTTTTTTTTTTAGAATTGAAAGACATCTTTACTCTGAACTAAATTCTTGAGGAGCAGACGAAAATAAGTAGATTGGTGAAAGTTCAATAGAAATGAGTATCATTACACACTCAAATTAAAATATAAAATTGGTTCTTCATTATTTTGATCATTGTTTATCGAGGGATGTATATGCTCTGATTTTAAGGCAATTTTATGTATTCAGTTATTCAAAGAAAAAGAGGAAAATCTTAAGAAAACGATGGTAATTGTATTCTGAAAGGTACCTACTTCCCAAGTAGCAGAGGTTGCAACAACTTGCAACAAAATCGTTTGATTCTTGCAACTAATAGATTGATGTGCAGATTGCCTACTCTCTCCCCCG…
BT_TYLCV004_E03	CGATTACACATATCCACACAACACTATTTACACAAATTACGCTTACATTTACCCAATAACATAATATCTATTTTACACAATACTTATAACACAAAACAGCTGTAATTTATTTACTATATTAACAAATAACAATACTCAACAAATAATCACATAACACATAATCCATGTTAAACCTAAATATTGAGTATAATACAACACTAAAAACAAATGAAAAATACATCATATATAATTCACATAAAAAGTTGATAAAAAGTATATCACAATAGCTAAAAATTTAATATTAATTTAAAACTACAAAACAAAAGATATCACAAAGAAAATAAATACAAAACAATACACAACAAAATAAATATATATAAAGTACATTAACATCATCCAAAACAACTATACTATAACAAA…	BT_TYLCV004_E03	2	CCCCCCCTTGAAGTTTTTTTTTTTTTTTTTTACTCTTTTAATTTGTTGTATTTAGTGTCCTGTTTTATTTTGTGTGTTTTAAATGTTTTATGATTTTTGTGCATTTTTTCTAGTTACTTTTATTTTTATTTGTAATTTTTTTGTTAACTTTTTTACTATTAGTTTTTATGTTTTTAACTAAATTCTGTTTTTGTTATGCTTTTTAAACTTAAATTTTGTTATAGTATAGTTGTTTTGGATGATGTTAATGTACTTTATATATATTTATTTTGTTGTGTATTGTTTTGTATTTATTTTCTTTGTGATATCTTTTGTTTTGTAGTTTTAAATTAATATTAAATTTTTAGCTATTGTGATATACTTTTTATCAACTTTTTATGTGAATTATATATGATGTAT…
BT_TYLCV004_E04	CGTTACTAATTTAACTTTTATCATCTTGATAATAGTAACAGCCTGATATTCATTAAAAATAATAATTATTATCAACATAAACAAAATAAATTTAACTATAAAAATATGAAAAGAAACAGGCAATCAAAAAATTAGGAAAATAATTCTTCTTATTCCATCTGTAGTTTTGGGAAACAGAATATCATGATTTATAGAGTTAAATAAAAATGTGATTTATCTGTCTATTACAGAAAAATTAGTTCCACCAATAATAATCTTTATTACAACAGCCACAATACACTGTACTAGAGAATATAAAATAAGCAAACCCAATAAAATCGCTAACCAAATATTAACATATATGTGATTTATAAAGAACTTAAACTTAATGAGTAAAGTAATATTTATAGCTCAAAACGC…	BT-TOMOV-040-1-E1-T3_E01	2	TTTTTTTTTAAATAAAAATTATTATAAAAATAACTATGATTAAAATTGTAGTGTTCAAATGAATTTGGTTTGTTTTAAACAGCAGGTGTGTTCTTTTATAAATAAGATTAATTAATGAGCTTACTTGATTAATTACTATTCCTTTTTCTGTAGTTTTTAATATTTTAGCGTTTTGAGCTATAAATATTACTTTACTCATTAAGTTTAAGTTCTTTATAAATCACATATATGTTAATATTTGGTTAGCGATTTTATTGGGTTTGCTTATTTTATATTCTCTAGTACAGTGTATTGTGGCTGTTGTAATAAAGATTATTATTGGTGGAACTAATTTTTCTGTAATAGACAGATAAATCACATTTTTATTTAACTCTATAAATCATGATATTCTGTTTCCCA…
BT_TYLCV004_E05	GAATAATTGACTTAAATTATTCGTTATTCGCTTCGCTTTTCGCGAATAGTTGCCGAAATTATTCGCTATTCGCTTCGATCGGAAAATTCACTATTCGCACAGCCCTATTCCCGGTACACTGTCCTGTATGTGTCTTCACCCCTGTTAACAGACAAAATGTATGCAAAAGGGAAGCAGAACCCCTTGTACTGTCAGTGGATTGTCATCAATTGCAGGAACTGACGAGGCCCAATCATGAATGTAATGCACGTAAATATCATCTCACTTGCTGATAATTTTTGCATATTTTGTACCGTCGTGAAGATGATGACGCTACTTGGATCATTCATTCCTGAATCGAACGTGAATAAGAACCACTGTCTGGATTAGGTGCGCCTGTAATAAATGTTTTTGTTGATG…	BT_TYLCV004_E05	1	GAATAATTGACTTAAATTATTCGTTATTCGCTTCGCTTTTCGCGAATAGTTGCCGAAATTATTCGCTATTCGCTTCGATCGGAAAATTCACTATTCGCACAGCCCTATTCCCGGTACACTGTCCTGTATGTGTCTTCACCCCTGTTAACAGACAAAATGTATGCAAAAGGGAAGCAGAACCCCTTGTACTGTCAGTGGATTGTCATCAATTGCAGGAACTGACGAGGCCCAATCATGAATGTAATGCACGTAAATATCATCTCACTTGCTGATAATTTTTGCATATTTTGTACCGTCGTGAAGATGATGACGCTACTTGGATCATTCATTCCTGAATCGAACGTGAATAAGAACCACTGTCTGGATTAGGTGCGCCTGTAATAAATGTTTTTGTTGATG…
BT_TYLCV004_E06	CTAGAATCCGCAATCTTTTTTCAATCTAATTTATTTTTAATAGTCCAACCCCTCCCCTTTCAGGAACAGTCAAGTTTTAAAAATTTTAAAATTTTGGTTTTGTTGTAAGTATTATTTTATTCCATTGCCATCTTGACTCTAAAATGTGATCCAATGTGTAAATTCCGAACAAATATCTCATAGAATAAAGCGCTGACCGTACCGTGGCCTTTGTGATGACTTGATGTGACCTTGCTTCAACTTGGTCCAACTCGGCAATTTTTAAAGAATAGCTTACGCTTGAATATTCAGTCCATGGGTGTTGAGATTGGTGGCTCCATCGATCAATATTCTACTCTACACGTATATTACTAAGACCTATTATAAGGACCTAGTTTTAAATCTCACCTAATATTGTAG…	BT-H-045-1-E7-T3_E07	22	GCGGACAGTGTTCGAGTGATAAAGTGACTCCTCAGTTCCCACCGCTTTAATTATTTTCGCACGAGATTCAAGATGACCACCTATTTCAACTACCCTCCCGCTGAATTGCAAGAGGAGCTTAAGAAAATCGCGCAGGCCATCGTAGCCCCTGGAAAGGGTATCCTTGCCGCCGACGAATCCACCTCTACCATCGGCAAACGTTTCAAGGACATCGGCGCCGAAAACAACGAGGAGAACAGACGTCAGTACCGTCAGTTGTTATTCACAACAGACAAAGCTCTCGCTGATAACATCTCTGGTGTTATCTTGTTCCACGAGTCTCTTTACCAGAAGGCTGATGATGGCACTCCATTTCCCGTCCTATTGAAACAGAAAGGAATTATTCCCGGAATCAAGGTT…
BT_TYLCV004_E09	CTTGCATAATTGTAACTTTCCTCAATATAATCTATTTAATAATTGTTAATAAGTTTGTTAATAGACGAAACAAGTTTTCTACTTTTGAGTGTGGAATAGATTTAATAACTTCTTTGCGACTTCCTTTTTCATTACACTTTTACTTTGTATCCATTATTTTTCTTGTCTTTGATGTTGAATTAATAATGATTCTCCCATTTGTGTTTTGTTTTAAACTATTTAATATAATAAGTATGTTTATAATAATTTATGTACTAATATTGTTTATTATTCTCAGATTTTTTTATGAATGATGAACAGGACTTTTCGAATGGATAATGTAATAGTTAAAAAAAAAAAAAAAAAAAAAAAAAAAAAAAAAAAAAAAAAAAAAAAAAAAAAAAAAATCCTGGGGGGGGG…	BT_TYLCV004_E09	1	CTTGCATAATTGTAACTTTCCTCAATATAATCTATTTAATAATTGTTAATAAGTTTGTTAATAGACGAAACAAGTTTTCTACTTTTGAGTGTGGAATAGATTTAATAACTTCTTTGCGACTTCCTTTTTCATTACACTTTTACTTTGTATCCATTATTTTTCTTGTCTTTGATGTTGAATTAATAATGATTCTCCCATTTGTGTTTTGTTTTAAACTATTTAATATAATAAGTATGTTTATAATAATTTATGTACTAATATTGTTTATTATTCTCAGATTTTTTTATGAATGATGAACAGGACTTTTCGAATGGATAATGTAATAGTTAAAAAAAAAAAAAAAAAAAAAAAAAAAAAAAAAAAAAAAAAAAAAAAAAAAAAAAAAATCCTGGGGGGGGG…
BT_TYLCV004_E12	CTAGAGAGTTAGCGCACTGATCTGTTTCTTTAATCATATCTGATTCTCTCTAAGATCTCATCAAATGTCTCCCCCACGAAGTTTGTGTCTCAAGCAAAAGTTACAAATATTGGAATCTCGCCACGCGGCCCTTCGTGCCTTAAACTAATGAGTAAGGAAAATACTAAGCCCTGGTAATGCTTGGCTTACAAAATATAATTTTACCGTAATTTTTGAAAGGGTACAGGTCGTCCCCAATGGGTTGTCCGCCTACTTTCGCGGGTGACCCGGGTGATAGCGATCTGCCCTGATAATAGTCTCCAACTCCCAGTTACAGTGGCGTAACGGGCGCCCCCGCAGACCCTGCTATGCAGGGGGGCCCTGGCGCCTAGGGGGCCCTCGGCCGCCGGAATTTTTTTC…	BT_TYLCV004_E12	1	CTAGAGAGTTAGCGCACTGATCTGTTTCTTTAATCATATCTGATTCTCTCTAAGATCTCATCAAATGTCTCCCCCACGAAGTTTGTGTCTCAAGCAAAAGTTACAAATATTGGAATCTCGCCACGCGGCCCTTCGTGCCTTAAACTAATGAGTAAGGAAAATACTAAGCCCTGGTAATGCTTGGCTTACAAAATATAATTTTACCGTAATTTTTGAAAGGGTACAGGTCGTCCCCAATGGGTTGTCCGCCTACTTTCGCGGGTGACCCGGGTGATAGCGATCTGCCCTGATAATAGTCTCCAACTCCCAGTTACAGTGGCGTAACGGGCGCCCCCGCAGACCCTGCTATGCAGGGGGGCCCTGGCGCCTAGGGGGCCCTCGGCCGCCGGAATTTTTTTC…
BT_TYLCV004_F02	CAATTGCCTGGAGACATTAACCACATTGTATCAATGCAGGACACTTGATAACTTTGTTGAGATTTTCATTGAACTGGGGCTGAACACTATCCTAATCATATTATCTAGTTAGTTTTTTAACACGTTGACTGTCATGATGTCCCGAGCGCTGAAGACTCCACAAAATGTCACAAATCATGGTTGATTCCTTTGTTGTAATTCTGGTGATATTAGCGCCCTTTTTCATCTTCATGCTGTGCATGAGACTCGACTGTGGTATAGGTGGAACCAGTTAGGTATGTAAGTAACCATCATGGCTGTTCAAAGTGTTATGCTTTGCTTTATTTGAGAAAGTTCTGTGAGTGCGAAAGCAATACGTATTAGTTAGGATACGTTACAACTATGAGAAGCAGGTCCAAT…	BT_TYLCV004_F02	1	CAATTGCCTGGAGACATTAACCACATTGTATCAATGCAGGACACTTGATAACTTTGTTGAGATTTTCATTGAACTGGGGCTGAACACTATCCTAATCATATTATCTAGTTAGTTTTTTAACACGTTGACTGTCATGATGTCCCGAGCGCTGAAGACTCCACAAAATGTCACAAATCATGGTTGATTCCTTTGTTGTAATTCTGGTGATATTAGCGCCCTTTTTCATCTTCATGCTGTGCATGAGACTCGACTGTGGTATAGGTGGAACCAGTTAGGTATGTAAGTAACCATCATGGCTGTTCAAAGTGTTATGCTTTGCTTTATTTGAGAAAGTTCTGTGAGTGCGAAAGCAATACGTATTAGTTAGGATACGTTACAACTATGAGAAGCAGGTCCAAT…
BT_TYLCV004_F04	CGTTAAATTTCGTGTAGTTTGCTGTGAATAAACAAAAATTTCTTTTTACCAGTGGCTCCCAAACAAAGGATGCGTATCGCCAACGAGAAGGCCAGCAAAAACGTCACCCAGCGAGGAAATGTACCCAAATCATCTAAACCTTTGGATGACAAATATCCAGTCGGACCTTGGTTACTAGCACTATTTGTATTCGTTGTTTGTGGCTCAGCTATCTTTCAAATAATTCAAAGTATCAGGCAAGCGTAACCATCCACCTCTCTTGACATCATGACTACTTCCGCACAATTTTTTACCTCAGTCACTTAAATTTACAGGAATGACCTTAATTTACGAAACCAAAATATGATTGTTATCTTTATTTGTTTTATTTTATAGTTTAATTTAATTATTATTTATAAA…	TOMOV-BT005_C05	5	GTCGACACACGCACACACGTCGTAATTTTTGACACTTCAAAAGTGCATTCATGGATACATTACTTTGCTAAAGCTAGTGTTCAGGAAATTTCGTGTAGTTTGCTGTGAATAAACAAAAATTTAAATTTACCATGGCTCCCAAACAAAGGATGCGTATCGCCAACGAGAAGGCCAGCAAAAACGTCACCCAGCGAGGAAATGTACCCAAATCATCTAAACCTTTGGATGACAAATATCCAGTCGGACCTTGGTTACTAGCACTATTTGTATTCGTTGTTTGTGGCTCAGCTATCTTTCAAATAATTCAAAGTATCAGGCAAGCGTAACCATCCACCTCTCTTGACATCATGACTACTTCCGCACAATTTTTTACCTCAGTCACTTAAATTTACAGGAATG…
BT_TYLCV004_F05	GTTTTACCCTACTGATGACGTCGTCTTCGCGACGGTATGGCACACGAGTACGAGAGGAACGGGTGCCCCGGACCTCTGGACCGGCACTCGCCCGATCGGACGATGGTGCACGACTACGTCCGGAGGGCCCACCTCTGACAGCGTCTGAAGCGGGACCCTGTACCGAGTCTCGGAACGCAGAGGCGCGGTTCCCCGAGAGGGGTTCGCCTATTCGAAAGCGGAAAGCGAGGACAGTACCTAACACGTACGGGCGAGGAAACAGACGGTTCACCCCGGGCGGGGTTCCGCCGGGGTCGTCGGGCGTCTCTCGGGGCGCCCGCGCGGTCCCGGTCCCGTCCGCCGTCTCTGCACGGACAGGCAACGAGAATCGGTTCGCGCTCCGGCGCGGCCGATCCCTGG…	TYLCV006_A03	16	GCAGGTGTCCTAAGGCCGGCTCACCGAGGACCCCCCCCTCGAGTCGAGCAAATGGGCAAAAGCCGGCTTGATACCGACGTTCAGTAAGCGCGGGTACCGCAAGCGCGCGGCCAGTCGATCCTCTCCGCCGGAGAGGTTCCGGCGAGAGGTGTCAGAAAAGTTACCACAGGGATAACTGGCTTGTGGCGGCCAAGCGTTCATAGCGACGTCGCTTTTTGATCCTTCGATGTCGGCTCTTCCTATCATAGCGTCGGACAACGCCCCGAGCGTGCGATTGTTCACCGACCGACAGGGAACGTGAGCTGGGTTTAGACCGTCGTGAGACAGGTTAGTTTTACCCTACTGATGACGTCGTCTTCGCGACGGTATGGCACACGAGTACGAGAGGAACGGGTGCCC…
BT_TYLCV004_F06	GGAAAGCACTCCTCCAGCGAAACTGAAAAGCACTCCACCAGCGAAACTGGAAAGCATTCCACCCGCACAACTGGAAAGCACTCCTCCAGCGAAACTGGAAAGCACTCCTCCAGCGAAACTGGAAAGCACTCCACCAATATCACTGAAAAGAAACCTCCATCATCTTCAACTGCAGCTGAAACGGAAGATGAACGCCAAGCGAGGAGGCAGAAGGCTTGTACTAACGAGTGCAAGAAAAAGTTCGGATCAGTGAAACTTGACAATTTAATGAAACCGATCGCTGATGGTATAGTTATGGTGTATGATAACGGGAAGTGGAGCTGTAAGTGCAAAGTCATCAGCGATCTGTTCCGCGCCGTTAGAGAAAAGTGTTTCCACTCTGAACAATTTGAAGAGTTA…	BT_TYLCV004_F06	1	GGAAAGCACTCCTCCAGCGAAACTGAAAAGCACTCCACCAGCGAAACTGGAAAGCATTCCACCCGCACAACTGGAAAGCACTCCTCCAGCGAAACTGGAAAGCACTCCTCCAGCGAAACTGGAAAGCACTCCACCAATATCACTGAAAAGAAACCTCCATCATCTTCAACTGCAGCTGAAACGGAAGATGAACGCCAAGCGAGGAGGCAGAAGGCTTGTACTAACGAGTGCAAGAAAAAGTTCGGATCAGTGAAACTTGACAATTTAATGAAACCGATCGCTGATGGTATAGTTATGGTGTATGATAACGGGAAGTGGAGCTGTAAGTGCAAAGTCATCAGCGATCTGTTCCGCGCCGTTAGAGAAAAGTGTTTCCACTCTGAACAATTTGAAGAGTTA…
BT_TYLCV004_F07	TTAATATATCTGAGAGGGAAAATCAAGATTTGCCATGAGCGCAAATCTTCTAGGATGAATTTAAATGTTTCGTGCCGAAAAACAGATTTAAGAATTAATGCAAATTAGTGTGTGTTTTTTTAAGTTTTAAAGAGCTTAAAAAGTTGGCTTTATCCTTGAAACGAAATATGCAGCAAGGTGAATACTCAAGATGGAAATTACGGACTCCTATGGAAGGTACATTTTGAAGAGGACGGAGATATTTACCACATCAACTACGGTACTGTTTTGACACCGCGACAAGCAAGGCATCAGCCAAAAGTTCAGTGGCCTGTCGAAAAGGACGCCGAATATACACTTTTATGTCTCAGTCCCGATCAGCCAGATCGCGAGGAACCCATTCTCCGAGATTGGATCCAT…	BT_TYLCV004_F07	1	TTAATATATCTGAGAGGGAAAATCAAGATTTGCCATGAGCGCAAATCTTCTAGGATGAATTTAAATGTTTCGTGCCGAAAAACAGATTTAAGAATTAATGCAAATTAGTGTGTGTTTTTTTAAGTTTTAAAGAGCTTAAAAAGTTGGCTTTATCCTTGAAACGAAATATGCAGCAAGGTGAATACTCAAGATGGAAATTACGGACTCCTATGGAAGGTACATTTTGAAGAGGACGGAGATATTTACCACATCAACTACGGTACTGTTTTGACACCGCGACAAGCAAGGCATCAGCCAAAAGTTCAGTGGCCTGTCGAAAAGGACGCCGAATATACACTTTTATGTCTCAGTCCCGATCAGCCAGATCGCGAGGAACCCATTCTCCGAGATTGGATCCAT…
BT_TYLCV004_F08	CGATCAAGTCCAATCTATTCACATCCGATCTCAGATATGGCCGTTAACTATGCAAGTGGTTTATCGGACTACGACAACAAAGGGGTGTGCGGCCTACCTGAAGTGTACGACGAGGAGGAAGTGCTGCGTGAGAAGGTGCGCCAATTGGCAGAGCTTATCCGTCAGTCGAAGCACTGCGTAGTCTATTGCGGCGCCGGACTGAGCACCTCTGCGGGAATTCCCGATTTTCGTGGACCCGATGGCGTGTGGACGTGTGAAAAGAAAGGCCTCCCAGTGCCAACTTCGCGAATCCTGTCATTTGACGAGTGCAAACCTACCTTTAGTCACATGGCAATTCTATCTCTAATGGCCAGTGGCCATGTCTCCTATGTCGTGTCACAAAATATCGACGGTCTCTTC…	BT_TYLCV001_H07	2	TCCTGCTCCCAGTCGAGAATGGTGTCAGTCAGGTGGCCTTTGCACCCTCGGGTGTTGGAAATTCGTGGACAGGCGTCGCCGGTTGGCTTGAGGCACATCGTCGGACTGGGTCGGTTGCGAATAAATCGACGCCTACAGTGTGAGCATTCGTCAAGGTAGTAGTTGCCATGCAGTTCAGAGATTGATGACCGAGGAAAGTTGGCCTTCAAGAAGAGACCGTCGATATTTTGTGACACGACATAGGAGACATGGCCACTGGCCATTAGAGATCGAATTGCCATGTGACTAAAGGTAGGTTTGCACTCGTCAAATGACAGGATTCGCGAAGTTGGCACTGGGAGGCCTTTCTTTTCACACGTCCACACGCCATCGGGTCCACGAAAATCGGGAATTCCCGCA…
BT_TYLCV004_F09	CGCAGGTTTTGTGAATTAGCCACTTATTCGTCAAATTACTATACAAACAGTGGTTTTCAACCGCAGTTTCTTGCTCCTTCTCATCCTTGCAACCTTTGTAGCAATGGTTGTT	BT-TOMOV-014-1-G8-T3_G08	7	ACATTGTCCGCCTCAGAACTGTACATACTGTATCGCAGGTTTTGTGAATTAGCCACTTATTCGTCAAATTACTATACAAACATGGTTTTCAACCGCAGTTTCTTGCTCCTTCTCATCCTTGCAACCTTTGTAGCAATGGTTGTTTGCGAGTGTACTTCGGAAAATATTGAAAGTAAGAGTTTGGAACAAATGGGTGAAACCACCAAGAACGATATGGGCGCATACATCAAGAAACTGCTGACAAGTTACAAAGATCTGGGCCCGGAGGCTAAAGCGAAGGTAGCTGCCATCTCCACGGTGATGCAAGAGCAGATGAAGCAAATAACGGATATCACTAAATTTAACCCACAAGACCTCAACAAAGTCACGAAATTATTTGGATAAAATGCTTTAAAACTA…
BT_TYLCV004_F10	CTCCATCCCCCCAGTGAATTCGAGTGAAATCAAGACACGTCTGGGCAATGTTATCAGTGCATACAGATCAGGTCGCTGGAAGACTTTGACAGTCAAAGAAGCATGGATCAACACTCTTGTAGGTGCAGAGATTCTCATGTGGTTCTATTTTGGAGAAATCATTGGCAAGCGGAACATTATTGGTTATGACATTAACTTAGCGTAAACCTCTGTATTTCCATTTAAGTGTAGTTATGTATCTCATATTTTTTATCTATCTTACCAGTCATGGATTTTAAGCAGAACATAAGTCTTTGAAGATAAACTTCTTTTTTTAAAATCTTTTAAAAGCAACCATCTTGAACAGAAGTTAAATTTTTTCTCCCACGATTTTGTTGTTGGTGTTATTCTTTTTTAATT…	BT-TOMOV-022-1-D1-T3_D01	8	CGGGCCCCCCCCCGAGGTTTTTTTTTTTTTTTTTTTTTTTTTTTTTTTTTTCCTCATTTATAATCTTTTAATCTTTTCGCATATTGTACAAATCAGATGTTTAGAGGAATACAATACAAGAATACATGTTACAATTAACTTACTCACTTTAAAATTAAAAAAGAATAACACCAACAACAAAATCGTGGGAGAAAAAATTTAACTTCTGTTCAAGATGGTTGCTTTTAAAAGATTTCAAAAAAAGAAGTTTATCTTCAAAGACTTATGTTCTGCTTAAAATCCATGACTGGTAAGATAGATAAAAAATATGAGATACATAACTACACTTAAATGGAAATACAGAGGTTTACGCTAAGTTAATGTCATAACCAATAATGTTCCGCTTGCCAATGATTTCTC…
BT_TYLCV004_F11	TTTAGACGAAAATGGGAGTCGACATCTCGCACAGGTATGACCGCAAAGTCAGGAGGTCCAAACCACGTTCTAAAGATGTGTATCTTCTGCTTTTAGTGAAGCTTTACAGATATTTGGTCCGACGTACTCGCGCTAAGTTCAACAAAATTGTATTGAGGCGTCTGTTTATGTCCAAAACAAATAGGCCACAGATGTCTTTGTCCAGATTGTCAAAACACATGACAAAACCAAGCCGTGCTGGTAAAACTGCCGTTGTCGTAGGATCCATCACCAATGATCCTAGATTAATGGATGTACCCAAGTTATCAGTGTGCGCCCTGCGAGCTACAGAAACTGCTCGTGCCAGAATTTTGAAAGCAGGTGGTGAAATCATCACATTTGATCAGCTGGCTTTAAGAG…	BT-H-037-1-D6-T3_D06	9	TCCGTCACACGTGTCTGGAGTCTTATTTTTAGACGAAAATGGGAGTCGACATCTCGCACAGGTATGACCGCAAAGTCAGGAGGTCCAAACCACGTTCTAAAGATGTGTATCTTCTGCTTTTAGTGAAGCTTTACAGATATTTGGTCCGACGTACTCGCGCTAAGTTCAACAAAATTGTATTGAGGCGTCTGTTTATGTCCAAAACAAATAGGCCACAGATGTCTTTGTCCAGATTGTCAAAACACATGACAAAACCAAGCCGTGCTGGTAAAACTGCCGTTGTCGTAGGATCCATCACCAATGATCCTAGATTAATGGATGTACCCAAGTTATCAGTGTGCGCCCTGCGAGCTACAGAAACTGCTCGTGCCAGAATTTTGAAAGCAGGTGGTGAAATCA…
BT_TYLCV004_F12	CGGTTACGGAAGCTCATCATCTTCTGGCAATTACGGAGGCCAGTCTGAGGGCTACTCCTCTCCTGCACCATCTTCATATTCTGCTCCTGCTCCTGCTTATGAGGAGAAGTCCGGATATTCTGCTCCCGCTCCAGCCCAAAGTTA	BT_TYLCV004_F12	1	CGGTTACGGAAGCTCATCATCTTCTGGCAATTACGGAGGCCAGTCTGAGGGCTACTCCTCTCCTGCACCATCTTCATATTCTGCTCCTGCTCCTGCTTATGAGGAGAAGTCCGGATATTCTGCTCCCGCTCCAGCCCAAAGTTA
BT_TYLCV004_G01	AACACTTCAGACGAGAAGTAGTGAATGCTCAGTGTGCCAAGTTTATCGATGATCAGCAAGTTCTACTTTGGCAGCATTATACGCGGAGACGCACTAGAATGCTGACAGAACCCATGCCAACCAGTTCTGTTACATCTCATGCCCTGAGTGCCACGACAACCACAAATAGCTCATCCACCAACGGACTTCCTCCAGTCACCAAAAACTCCTCCTAGGAACATATTCTTAAACATTCCTATTGATAAATTTTAATTATGAGCTTCAAACGAGGTGCTCTTATCGTGCTTGAAGGCTGTGATAGAAGTGGAAAAAGCACACAGTGCAAAAGGCTAGTTGAAGCTCTTAATAACAAAGGCATTCCTTCTCAGCTGATGCGTTTTCCTGATAGATCAACTGCAA…	BT_TYLCV004_G01	1	AACACTTCAGACGAGAAGTAGTGAATGCTCAGTGTGCCAAGTTTATCGATGATCAGCAAGTTCTACTTTGGCAGCATTATACGCGGAGACGCACTAGAATGCTGACAGAACCCATGCCAACCAGTTCTGTTACATCTCATGCCCTGAGTGCCACGACAACCACAAATAGCTCATCCACCAACGGACTTCCTCCAGTCACCAAAAACTCCTCCTAGGAACATATTCTTAAACATTCCTATTGATAAATTTTAATTATGAGCTTCAAACGAGGTGCTCTTATCGTGCTTGAAGGCTGTGATAGAAGTGGAAAAAGCACACAGTGCAAAAGGCTAGTTGAAGCTCTTAATAACAAAGGCATTCCTTCTCAGCTGATGCGTTTTCCTGATAGATCAACTGCAA…
BT_TYLCV004_G03	AGCTATTGTAAGATGAAGACACTGAACCAACCCTGTATGGTGGCGCACCGCACAGAGGGCTGGCTCCTCATGAATCGCTTGCCCCACCACGCCGCTCGGCGCCTAGTACAGGAATTTTTGGCTCCAGGTTCAAATCCCGGGAAAAACCGCCGCTCCAAGACCCATAGCCTCCTGTGCGGTGGCTGATGCCTGCACAAAACCCTGAAAAGTGACAGTTGACAAGGGTGGAAACACCCTCACCCTTCAAAACAGTGCAAATTATTCCGACTTTCCACGATTCTTTCCATCTCGGACAGACTATAATAATTTTCTAAAGAGTATTAAGTCGGTTTCAGGTGCAGTTCCAGTATTTATTGGAAAGTCAAATTTATTTTTGTATTTCCTTTGTGATAAACAGTT…	BT-H-034-1-B9-T3_B09	3	TTTTTTTTTTTTTTAGATTATAAAAATTTTGCTTTATTATAACAATAAATTTCCATGTTGTTATCTTTAGCACAAAATAACAGATAATTAGGAGTAAGGTACATTTATATAAGAGATTACAAAACGGCTACATATGAAATCACAGAAAAAATCCAAAATCATGCATAGAAAGTGGTCTGACCAATTTCTCTTTGAAAAGAGTCCGCGATGCACAGGAGCACCAAAATTATGAGGAAAAATCATCACAATTAATTTGAATCCGGCTGAGGAATGTTATTGTCGGTGAACTCTGGCAGGTGTATGTTATAAAAATCGAATAAAAGTTAAACTTTAAAAAATGAAGAAATTTGAAAACATTGAGCTCTCAAATAAAACAACGTACTACAACTGTTTATCACA…
BT_TYLCV004_G04	AGAATGTTGTATTTACTTAAGTATAATTTTTGTAATGCACCTAATACAGATCTCTGTGCATTTGAAATAATCACATTAGACTGAAGCGCAAATGATCTCGCTCAGTTTTTTGAATGGCAATCTCATTCAGACTAACTGAATCAAATCTCATTTTTACTACTCAAGCCTTATAATTTTATTGAAGATCGTAGTACAAGTTTCTCCCTCCTCTAAATATTTTTTTCCACCTTTAGAGAAAGAAAACTCAAGCTAAGGCTATAAAACATGATTCAACTTTATTGCAAAGAAAAGCTATCCCCTTCTGAGAAAATCGCATTTTTTGACAAGATCATATCTGTATACCAAATCCTTCGGCTACAATTTTTTATTTACAAGTATTACAGAAACAAATTAAACTAC…	BT-TYLCV-024-1-F8-T3_F08	2	TTTTTTAAAAAGAGACCAAAAAAATATCATGGATCGAAAATGTTATAGAATATTCTTCACATAGAGAAAAAGAAAAAACAAAATTTTCAAGAAATGATGTTTCGTAGTTTTCAAAGTGGAAAATAAATTAGACAGGGATTTTGCCACGCGGCAGACAGAGAAATGTACTTCTGCAATTTAACCATCGAAAATTAGTCAAACAAAATGAAAAGAAAAAAAACTACCTATTAAATGAGATTCAGAGAGAAATTGAATAAGACAAAGGAGTAAACATCAGACATTATGCCACAATCAAGGAAATAGATAGTATTAATTAAATATCACAAAACAATTACAATTTATTTTATTACTTGCTTTGGCTAGGAGGATAATAGCTGAAAAATGTATGTACTTGAGGCA…
BT_TYLCV004_G06	CAAATACTACGACCCCTCCAACTCCCAGTACAACAAGTACTACAAGAACAACAAGTACGCCAAGGACCAGGACTCCTCCTACTCCAGCAGCAGCTCTTCATCTAGCGACTCTAGCAGCAGCTCATCCAGTGACTCCAGCAGCAGCTCCTCTTCTTCCTCCTCCAGCTCATCCAGCTCTAGCAGCGACTCCAGCTCCTCTTCCAGCTCTTCCCAGTCCAACGACAACAACCGCAACAACAACAACCGCAACAACAACAACCGCAACAACAACAACCGCAACAACAACAACAACCGCAACAACAGCAACAACAACAACAACCGCAACAACAACCGCAACAACAGCAACAACAACAACAGCAGCAGCCAAGAAGCCAGTTACGAACAGAGAAACCAAAACGG…	TMVBT002_D07_T3_061	22	AATTTCCACGAGGCCGATAAGAGGTGCTGTCCGTGGTATGTGCGGAACCTACTCCAACCAATACGCTGACGACTTCACCGCCCCTCAAAACTGTGTCTACAAGAACCCAGAAGACTTCGCTGCCGTCTACGCTGTCATTGACTCTTCTTCCCCCTCTCAAGTGAAATCCCAGAAGGAACGCGCTCAGCAAAACTTCTGTGCCCACAAGAACAACCAATTCGGAAACTACGTTAGCCGCAGCGACGCCGGATACGGATACAAATACAACAACAACGACAAATACTACGAATCCGCCTACAAGAACACCAAATACTACGACCCCTCCAACTCCCAGTACAACAAGTACTACAAGAACAACAAGTACGCCAAGGACCAGGACTCCTCCTACTCCAGCAGCAG…
BT_TYLCV004_G07	GTTAAATACATGTCTTCTGGACCAGTTGTGCCCATGGTTTGGGAAGGTTTAAATGTTGTTAAAACTGGACGTCAAATGCTTGGCGCAACCGACCCCAAAGACTCAGCTCCCGGAACCATCAGAGGAGACTTCTGCATCCAAGTTGGAAGAAACATCATTCATGGATCAGACTCTGTCGATTCGGCCAAGAAAGAAATCAGTCTCTGGTTCCCTGAGAAAGAAATCTTCAACTGGCAGCCAGCTAGTTACTCATGGGTCTACGAAAACTAGTGAAACCCTCATCAGCCGGTTCCTCGTCAAGATAAAACTCATCTCCTATAGTTGCATTTTTAAATCGTTGCATTTGCCAACTCCGTACTTTTCGGTCACAGATAGGATCTCACAAACCACTGCAATCAA…	BT_TYLCV004_G07	6	GGGCCCCCCCTCGAGTTTTTTTTTTTTTTTTTTAAAATCAGAATAGTTTTTAATTTGATTTTCTTAATTAGATGGAAGTACAAATAAGGCTTAAATGGGTAAACAACTACTTAGAGTAGACAAGACGATAAAACATTTAAAAAGGCGTGAATCTTAAGAGTAAATTCATTGTATAACAAAAATTAAAACACAGGGATAACAGATGTACAGTTTCAATTTTCACTGGATAAATATTCATTAAAATTCTTCAAACCAATGAACTGATTGATTGCAGTGGTTTGTGAGATCCTATCTGTGACCGAAAAGTACGGAGTTGGCAAATGCAACGATTTAAAAATGCAACTATAGGAGCTGAGTTTTATCTTGACGAGGAACCGGCTGATGAGGGTTTCACTAGTT…
BT_TYLCV004_G09	TGATACTGATGTGAATTCTAGATTTTTATGTTTTTCTGTGTGTAGTAAAGTCATTTCAACCGGTAAAATGTTTTCGAAAACCCTAGTGCGTACCTACAACTCCTTTTTAACCCAGAAAACTGCTTTCAAATTCCTATCGACAAGCAGTTCTGAGGTCTCTGTGAAATCAGTGCCGGAGTGGAAATCTAAGCAGATAGCTCTTTTCGATAAAGAACTCAAACGTCAACAAGAAGCTGTCGGTCGAATTGAAAAAATAAAAGTGCAGTATCGTGGGACTCCTGAAGATGTTCTTCTCTCTATGAACAAAGGTGTTTCAACACCTTTTCATTGTGCGCAACATATGAGTGAAATGCTAACCAAGCGGTCCGCCCTCGCAATGGTTGATGGGACAGAACTGTG…	BT_TYLCV004_G09	1	TGATACTGATGTGAATTCTAGATTTTTATGTTTTTCTGTGTGTAGTAAAGTCATTTCAACCGGTAAAATGTTTTCGAAAACCCTAGTGCGTACCTACAACTCCTTTTTAACCCAGAAAACTGCTTTCAAATTCCTATCGACAAGCAGTTCTGAGGTCTCTGTGAAATCAGTGCCGGAGTGGAAATCTAAGCAGATAGCTCTTTTCGATAAAGAACTCAAACGTCAACAAGAAGCTGTCGGTCGAATTGAAAAAATAAAAGTGCAGTATCGTGGGACTCCTGAAGATGTTCTTCTCTCTATGAACAAAGGTGTTTCAACACCTTTTCATTGTGCGCAACATATGAGTGAAATGCTAACCAAGCGGTCCGCCCTCGCAATGGTTGATGGGACAGAACTGTG…
BT_TYLCV004_G11	TGACGATGCATAGTACTGTGGATGAAATGACCGGTATCTCTTCGATAGAAATATTAGATTTAGGTATTAGACCCCTACTAGGAAGAAATAAAAGACCAAGAATTATGTTACAAGATGAAACCGGAAAAGATATATCATTGCCTGGTTATAACACGCCTGTACAATATATTTTACCTGGTAATGCTTTGATTACAGTAGAAAATGGTAGAAAAATAGGCGTAGGGGAAACAATTTCAAGAATACCCGTAGAAGCATTAGGAAA	BT-TYLCV-051-1-H6-T3_H06	2	TTTCCTAATGCTTCTACGGGTATTCTTGAAATTGTTTCCCCTACGCCTATTTTTCTACCATTTTCTACTGTAATCAAAGCATTACCAGGTAAAATATATTGTACAGGCGTGTTATAACCAGGCAATGATATATCTTTTCCGGTTTCATCTTGTAACATAATTCTTGGTCTTTTATTTCTTCCTAGTAGGGGTCTAATACCTAAATCTAATATTTCTATCGAAGAGATACCGGTCATTTCATCCACAGTACTATGCATCGTCA
BT_TYLCV004_H02	CCAATCTGAATCAGCCCCTTGTGCAGATTGCCCTCCCATCGACGAAGATCTTAAGTGTTGTGAATATATCAATCGACTCCACCACACAGCCCGAAGGAAAAGCACAACGAGTCGTGAAGCCGGGACCAAGCACATCTTGTTTGATGATAATGTTCAAGAGACTCTGATCAGCTGCGCAGAAAGCGACAGCAAGAATAAACAAAGAGGCATGCTCGTGGATGAGCCAAGCAGTAGTTGTAGCAGTAATCAAGTTCCTAGCTCATTAGTTGTGCAGCGGCACATGTCGCTGGACTCGACACGAGACAGCGGAATCGGAGATGGAAGCAACTCCTCCCACAGTGCAACGACAGATCGCCACATGTCGGTAGATTCTCACTCGCCAGACACTGAACCCATTAG…	BT_TYLCV004_H02	1	CCAATCTGAATCAGCCCCTTGTGCAGATTGCCCTCCCATCGACGAAGATCTTAAGTGTTGTGAATATATCAATCGACTCCACCACACAGCCCGAAGGAAAAGCACAACGAGTCGTGAAGCCGGGACCAAGCACATCTTGTTTGATGATAATGTTCAAGAGACTCTGATCAGCTGCGCAGAAAGCGACAGCAAGAATAAACAAAGAGGCATGCTCGTGGATGAGCCAAGCAGTAGTTGTAGCAGTAATCAAGTTCCTAGCTCATTAGTTGTGCAGCGGCACATGTCGCTGGACTCGACACGAGACAGCGGAATCGGAGATGGAAGCAACTCCTCCCACAGTGCAACGACAGATCGCCACATGTCGGTAGATTCTCACTCGCCAGACACTGAACCCATTAG…
BT_TYLCV004_H03	ACCGCCACCACCACCACCAGGCCGCCCTGGTCCTCGACCCGGCCCACCCGGCGGACCCGGCGAAGAGGGCGATCACATTCTCTTCTGCATCGACTCCGGCACCGGTCGAACCGTGATCATCGACCTGCGCAACCAGACCGAGCCCAGCAGCGGCCCACGGCCGCCGGTCTCGCCGAGCACGGCGGTGCCCGGTGACCTCAGCAGCAGCACCACCAGCAGCTCCTTCACCAGCCCGAGCAGCATTTCGAGCAGCGACATCACCAGCGTCAGCACGCCCTCCCTCTCCAGCTCCACCGATGCGAGCACCACTACCTTTTAATGATGAGAGCAGCATCAGAGCAGTGATCACACCCACCCTCTTTCCTCCCCCACGCACTTGATTACACCTCTTCAGACGAC…	BT_TYLCV004_H03	1	ACCGCCACCACCACCACCAGGCCGCCCTGGTCCTCGACCCGGCCCACCCGGCGGACCCGGCGAAGAGGGCGATCACATTCTCTTCTGCATCGACTCCGGCACCGGTCGAACCGTGATCATCGACCTGCGCAACCAGACCGAGCCCAGCAGCGGCCCACGGCCGCCGGTCTCGCCGAGCACGGCGGTGCCCGGTGACCTCAGCAGCAGCACCACCAGCAGCTCCTTCACCAGCCCGAGCAGCATTTCGAGCAGCGACATCACCAGCGTCAGCACGCCCTCCCTCTCCAGCTCCACCGATGCGAGCACCACTACCTTTTAATGATGAGAGCAGCATCAGAGCAGTGATCACACCCACCCTCTTTCCTCCCCCACGCACTTGATTACACCTCTTCAGACGAC…
BT_TYLCV004_H04	GTTTGACGTCAAGCAAATCGTGAGGTAAAAACTAAAGAAATGTCCATTATAATATTGCTGACCGTTTTAAAAGGGCTAAGTCTATGTATAAATGTGCAGTCAAATCTGATGAATCCCCCATGTTCTTATCGTTCTTTAAACTTGAGAATAATTCAGATTTCATTTTCACCCTCTGAGAACATTCACTTCAAAAGTTTAAATCAAACTTTAAATTGTTTTAAGGGCATTTTTCCAAAAAGTCACGCATTATGAGGAAAATGTGCGCGCCCATATTTTATTAAGTATTACCTTTTTATATTTAATTATTACGTATATGTCTCCGGTAAA	BT_TYLCV004_H04	1	GTTTGACGTCAAGCAAATCGTGAGGTAAAAACTAAAGAAATGTCCATTATAATATTGCTGACCGTTTTAAAAGGGCTAAGTCTATGTATAAATGTGCAGTCAAATCTGATGAATCCCCCATGTTCTTATCGTTCTTTAAACTTGAGAATAATTCAGATTTCATTTTCACCCTCTGAGAACATTCACTTCAAAAGTTTAAATCAAACTTTAAATTGTTTTAAGGGCATTTTTCCAAAAAGTCACGCATTATGAGGAAAATGTGCGCGCCCATATTTTATTAAGTATTACCTTTTTATATTTAATTATTACGTATATGTCTCCGGTAAA
BT_TYLCV004_H06	CAAGAACACCAAATACTACGACCCCTCCAACTCCCAGTACAACAAGTACTACAAGAACAACAAGTACGCCAAGGACCAGGACTCCTCCTACTCCAGCAGCAGCTCTTCATCTAGCGACTCTAGCAGCAGCTCATCCAGTGACTCCAGCAGCAGCTCCTCTTCTTCCTCCTCCAGCTCATCCAGCTCTAGCAGCGACTCCAGCTCTTCCCAGTCCAACGACAACAACCGCAACAACAACAACCGCAACAACAACAACCGCAACAACAACAACAACAACAACCGCAACAACAACAACAACCGCAACAACAGCAACAACAACAACAACCGCAACAACAACCGCAACAACAGCAACAACAACAACAGCAGCAGCCAAGAAGCCAGTTACGAACAGAGAAACCA…	TMVBT002_D07_T3_061	22	AATTTCCACGAGGCCGATAAGAGGTGCTGTCCGTGGTATGTGCGGAACCTACTCCAACCAATACGCTGACGACTTCACCGCCCCTCAAAACTGTGTCTACAAGAACCCAGAAGACTTCGCTGCCGTCTACGCTGTCATTGACTCTTCTTCCCCCTCTCAAGTGAAATCCCAGAAGGAACGCGCTCAGCAAAACTTCTGTGCCCACAAGAACAACCAATTCGGAAACTACGTTAGCCGCAGCGACGCCGGATACGGATACAAATACAACAACAACGACAAATACTACGAATCCGCCTACAAGAACACCAAATACTACGACCCCTCCAACTCCCAGTACAACAAGTACTACAAGAACAACAAGTACGCCAAGGACCAGGACTCCTCCTACTCCAGCAGCAG…
BT_TYLCV004_H07	CAATGTTTATCGTGTGAGGCCTCTGCACCGTAGCAGGCGAAACGCATCGGTGAAGAATCGAACTGGCCTGAGAAAAGCCTGATAACCTCTTTATATAATATGGCCACGTCCACGACCGCGGAGCCCCCGAAGAAGGTCGATCTTGGCCTGCTTGAGGAGGACGACGAATTTGAGGAGTTCCCTGCTGAAGAGTGGACGGGGAAGCTTGACGATGCGGCAGAGAAGGCAAATGTCTGGGAGGACAATTGGGATGATGATAATGTTGAAGATGACTTCTCTGATCAACTAAGAAAAGAACTTCAGAAAGCAGGAGTTAGCACTAAGGAGCTGGAAACAAATAAAGTATAAAATAGAAAATCTCCATTATGACAGCTTGGTGATATTTTCAAGACTGCATAT…	BT_TYLCV004_H07	1	CAATGTTTATCGTGTGAGGCCTCTGCACCGTAGCAGGCGAAACGCATCGGTGAAGAATCGAACTGGCCTGAGAAAAGCCTGATAACCTCTTTATATAATATGGCCACGTCCACGACCGCGGAGCCCCCGAAGAAGGTCGATCTTGGCCTGCTTGAGGAGGACGACGAATTTGAGGAGTTCCCTGCTGAAGAGTGGACGGGGAAGCTTGACGATGCGGCAGAGAAGGCAAATGTCTGGGAGGACAATTGGGATGATGATAATGTTGAAGATGACTTCTCTGATCAACTAAGAAAAGAACTTCAGAAAGCAGGAGTTAGCACTAAGGAGCTGGAAACAAATAAAGTATAAAATAGAAAATCTCCATTATGACAGCTTGGTGATATTTTCAAGACTGCATAT…
BT_TYLCV004_H08	GAAAGAAATAAGCACTTCATAAATATCCAAACAAATACCTACCTACATAAGTACCTCATGAGTGTAGCTAGGGGGGAGCTGTGATTCTTTTCTCGTTGTCTCAATAGGTACACCGAAAAAATGAAATTGCTGATTCATCAATTTTGTGGTTAAAAAAACTGACGGACATGTTTCAATGTAGATTTTACGATGAACAAATGCTGATTTAACTACGCCCGTGGTTGAATTAGCTTTCCACTATTATAAAATGTACATTTGAAACATGTCTGTCATTTTTTTAACAACAAAGTTGTTAAATCAGCAATCAATTTGTTTCCGTGTATACTTTTAGATTGTCGTGAATAGTGAATGAGATCTTGCTCCNCTCCCCTCACCCTCCCCCGAAAAAAAAAATTCAGC…	HBT005_H07_T3_063	6	TTTTTTTTCCAAGTGATAATTATTTTAATGTTGATCATATGCGGCCATTAAAATATAAACATGTGTTTAGAAAGGAATCACCAAAGATAAATTAAGGGAGATTTTACCTAAGTTGACAAAAGGACGAAAAATACTGAAAATAAACTTTACATAAACATAAACATAAACAATGACTATAACAAAATAAAGATAAATTCTAAACTTAAACAATTTCATACCTATGAGAGACTCGAAATTTATAAACATATCTAGAGGTCCTCTTCTGGATCTTCTTTTAGCTTTAGGATGTCCTGAAGAAGCCCCTCTTCCTCATCCTTCATGAGGCGTCTAGATCAATCTCGCACCAGTTTAAAATGTCAGAAATCCGGCATTGCAAAAGAGTTGGGCAGCTTTTGAAGC…
BT_TYLCV004_H09	AGGAACATGCTGGAAAATCCTTGAAAAAAACAAAAAATTCTTGAAAAGAAACTAAAAAGTACAATTTTTACTTAAATATAACTGAAGAGCAATATTGGATGAAGTTGCTATCTGTATTTAGGTTGTATTGGTAAGTTTAACAGTATTTTTTTAAGAATTATGTACCTTTAAGTTCACACCTTTTGTCAATGATTGTGAAACTTAATTAAAAATTCCCAAAAATACAAAAATATGTAAAAAAAAAAAAAAAAAAAAAAAAAAAAAAAAAAAAAAAAAAAAAAAAAAAAAAAAAAAAAAAAAAAAAAAAAAAAAAAAAAAAAAAAAAAAAAAACTTTGGGGGGGG	BT_TYLCV004_H09	1	AGGAACATGCTGGAAAATCCTTGAAAAAAACAAAAAATTCTTGAAAAGAAACTAAAAAGTACAATTTTTACTTAAATATAACTGAAGAGCAATATTGGATGAAGTTGCTATCTGTATTTAGGTTGTATTGGTAAGTTTAACAGTATTTTTTTAAGAATTATGTACCTTTAAGTTCACACCTTTTGTCAATGATTGTGAAACTTAATTAAAAATTCCCAAAAATACAAAAATATGTAAAAAAAAAAAAAAAAAAAAAAAAAAAAAAAAAAAAAAAAAAAAAAAAAAAAAAAAAAAAAAAAAAAAAAAAAAAAAAAAAAAAAAAAAAAAAAAACTTTGGGGGGGG
BT_TYLCV004_H10	CTAGAATTTATAAATTTTATTTAAGACTTATTTGAATCTTAATTTTGGGTGGTTTGTTCAGGCAAATTATTAAATCTAATTTCATTTATTTTTCTATTTTTGGTTCAATTTTTAAAATCAACTTGTATGAATTTTATTTTGTTTTTAAATTTATGCTAGTTCCTTTTAGTATATTTTCATTTTTTCTTATCTTTTATCTTTTACTTTGTTTATTGATTATTTATGAAATTATCAAAAAGTGCAGAGGTCCATTGCGAATAAAAATTTAAA	BT_TYLCV004_H10	1	CTAGAATTTATAAATTTTATTTAAGACTTATTTGAATCTTAATTTTGGGTGGTTTGTTCAGGCAAATTATTAAATCTAATTTCATTTATTTTTCTATTTTTGGTTCAATTTTTAAAATCAACTTGTATGAATTTTATTTTGTTTTTAAATTTATGCTAGTTCCTTTTAGTATATTTTCATTTTTTCTTATCTTTTATCTTTTACTTTGTTTATTGATTATTTATGAAATTATCAAAAAGTGCAGAGGTCCATTGCGAATAAAAATTTAAA
BT_TYLCV004_H11	GCTGCCTTGGACTTATGCTTAATCGCGCCGCCGCTATCGGGCCCCAGGGTTCTCCGCGCCCGGCCGCGGCAAGTTGCGAGCTTGTGGCTTTATCGCACCGCGGCCGTGCGGGCGCGGCCCTATCGTCCCGCGTTCGGCGATAACCGGCTGCCCGGCGCGCGGGACGCCGCCCGGCCCGCCGAGGCGAACCGAGCGGCCCGCGCCAGGGATCGGCCGCGCCAGAGCGCGAACCGATTCTCGTTGCCTGTCCGTGCAGAGACGGCGGACGGGACCGGGACCGCGCGGGCGCCCCGAGAGACGCCCGACGACCCCGGCGGAACCCCGCCCGGGGTGAACCGTCTGTTTCCTCGCCCGTACGTGTTAGGGACTGTCCTCCCTTTCCGCTTTCGAAGAGGAGAA…	TYLCV006_A03	16	GCAGGTGTCCTAAGGCCGGCTCACCGAGGACCCCCCCCTCGAGTCGAGCAAATGGGCAAAAGCCGGCTTGATACCGACGTTCAGTAAGCGCGGGTACCGCAAGCGCGCGGCCAGTCGATCCTCTCCGCCGGAGAGGTTCCGGCGAGAGGTGTCAGAAAAGTTACCACAGGGATAACTGGCTTGTGGCGGCCAAGCGTTCATAGCGACGTCGCTTTTTGATCCTTCGATGTCGGCTCTTCCTATCATAGCGTCGGACAACGCCCCGAGCGTGCGATTGTTCACCGACCGACAGGGAACGTGAGCTGGGTTTAGACCGTCGTGAGACAGGTTAGTTTTACCCTACTGATGACGTCGTCTTCGCGACGGTATGGCACACGAGTACGAGAGGAACGGGTGCCC…
BT_TYLCV005_A02	ATTATTAAATCGTCGCGATTCTCTTCTTTTTTATTTAATTTTCGATCGCGTTGTTGCAAGTGAGCCACAATGGTGAACAACCGAGTCCCCTCAGTATTGAGTAAGACCTACTCTACGCCTCGGCGACCATACGAAAAGCCTCGATTGGATGCTGAGTTGAAAGTTATCGGTGAATATGGACTCAGGAACAAGCGTGAAGTCTGGAGAGTAAAATTCGCTCTGGCCAAAATCCGTAAAGCAGCCCGAACTCTTCTTACCTTGGAAGAAAAAGACCCCAAGAGGTTGTTCGAAGGTAATGCTCTTCTACGTAGGTTAGTACGCATTGGTGTGTTAGACGAAAGCAAAATGAAGCTCGATTACGTATTGGGTCTGAAGATCGAAGATTTCTTAGAGCGCAGA…	BT-TOMOV-024-1-E7-T3_E07	9	CGCGGGAACGAGGAGGGTCTTCGCGTTTGTCTTATGTGTGGAATTATTAAATCGTCGTGATTCTCTTCTTTTTTATTTAATTTTCGATTGCGTTGTTGCAAGTGAGCCACAATGGTGAACAACCGAGTCCCCTCAGTATTGAGTAAGACCTACTCTACGCCTCGGCGACCATACGAAAAGCCTCGATTGGATGCTGAGTTGAAAGTTATCGGTGAATATGGACTCAGGAACAAGCGTGAAGTCTGGAGAGTAAAATTCGCTCTGGCCAAAATCCGTAAAGCAGCCCGAACTCTTCTTACCTTGGAAGAAAAAGACCCCAAGAGGTTGTTCGAAGGTAATGCTCTTCTACGTAGGTTAGTACGCATTGGTGTGTTAGACGAAAGCAAAATGAAGCTCGAT…
BT_TYLCV005_A03	TATTAAACTCCTTTTTACCTTTTCTAGGATTTATATCAAGTTTTATTATGTCTACATTTTTCTAATAAGCTGTACATTCTTCTTCAAATTCTGACTTGTTCGGTGACAAAATTGTGACTAGTCAGGCAAAATTTTGACATAATCTTTCACTGCATAAAGGTTGTCAACAGTGTCGTCAAATTCAGTGTCCAAAGTAATTGGCAAGAACTTGCCAACTTTTTATCTACGTTTTTAACTAACTCTCGGTGATTGAATTGCTGATCCTCACCGGTTACTTTGCATTGTAAAATTGACAACTCAGCTAAAAACCGCGTTCTAAGTATGTAAATCTCATTTATACGAGTTAAATAACATTCGACAGGAGTGTTTCCTCATTAGACTGTGATAAGTAGTATAGTT…	BT-TOMOV-024-1-G6-T3_G06	2	ATTATAATGAAAAAAACGGGGAATTCGAAGGCACATGAGCCCATTTTGAATCAGGTTCAACTAATAAAAGGTAAATCCTGTCATCATTATGTTTATTCACTTGTCAAGAAATAAGGTCTAACATCATTTAATTGGATAACCGATGACTGGAAACAATTTTTTCAAAAATTCACTCACCCCTAAAGCTATGGCATTTCGTTCAAAAGGGTAAGTTCACTTTAGTTGATTTATCTATCTCGTCTGCAAATAGACACTGCAGGAATCGAAGAAGATCAAGGCAATCCCTCATTACTTCAATTCTGAGTTTACAGAATTAAAATTATGGCTCAGGCCACAGTCTTCTAACTTTTTGGCGCAAGAGCAATTCACAGATTGATGCTATAAACTAATATTTTCCTG…
BT_TYLCV005_A05	TTGTGGCGGCCAAGCGTTCATAGCGACGTCGCTTTTTGATCCTTCGATGTCGGCTCTTCCTATCATAGCGTCGGACAACGCCCCGAGCGTGCGATTGTTCACCGACCGACAGGGAACGTGAGCTGGGTGGAGACCGTCGTGAGACAGGTTAGTTTTACCCTACTGATGACGTCGTCTTCGCGACGGTATGGCACACGAGTACGAGAGGAACGGGTGCCCCGGACCTCTGGACCGGCACTCGCCCGATCGGACGATGGTGCACGACTACGTCCGGAGGGCCCACCTCTGACAGCGTCTGAAGCGGGACCCTGTACCGAGTCTCGGAACGCAGAGGCGCGGTTCCCCGAGAGGGGTTCGCCTATTCGAAAGCGGAAAGCGAGGACAGTACCTAACACGTAC…	TYLCV006_A03	16	GCAGGTGTCCTAAGGCCGGCTCACCGAGGACCCCCCCCTCGAGTCGAGCAAATGGGCAAAAGCCGGCTTGATACCGACGTTCAGTAAGCGCGGGTACCGCAAGCGCGCGGCCAGTCGATCCTCTCCGCCGGAGAGGTTCCGGCGAGAGGTGTCAGAAAAGTTACCACAGGGATAACTGGCTTGTGGCGGCCAAGCGTTCATAGCGACGTCGCTTTTTGATCCTTCGATGTCGGCTCTTCCTATCATAGCGTCGGACAACGCCCCGAGCGTGCGATTGTTCACCGACCGACAGGGAACGTGAGCTGGGTTTAGACCGTCGTGAGACAGGTTAGTTTTACCCTACTGATGACGTCGTCTTCGCGACGGTATGGCACACGAGTACGAGAGGAACGGGTGCCC…
BT_TYLCV005_A06	TGAAAAATCAATCTGATAAAAAATTACTCAATGTTATAAGAGCCTAGAACTATATTTATTTATCTTAGTCTTATTCCATCTCATAACCTGCAGTGGAGACCGTATGTACTTTTATTGACACTTGTTTTTATGCTGAATTTTAAGTTTGAATCATTGAAGTAGCAAATGGAAGGTCGTAATTTTAGTGATATTTGAAGGTATGTATCTCCACGTCCTCCTAAAAAAATGCTGAAGTGAGGCTCAATTTTTTAATGTTTTGCATATTTCACATATTTTCTCATGGTTTTCTGATTCTCATTATAGTTGCGAACAAAATTCGGAATGTCTCTTTCAAATCTAGAAAAAGTCCAATAAAGCAGGAAAAAAAGAAACTGCTTTTGATAAGATCTTTTTAATTTT…	BT_TYLCV005_A06	1	TGAAAAATCAATCTGATAAAAAATTACTCAATGTTATAAGAGCCTAGAACTATATTTATTTATCTTAGTCTTATTCCATCTCATAACCTGCAGTGGAGACCGTATGTACTTTTATTGACACTTGTTTTTATGCTGAATTTTAAGTTTGAATCATTGAAGTAGCAAATGGAAGGTCGTAATTTTAGTGATATTTGAAGGTATGTATCTCCACGTCCTCCTAAAAAAATGCTGAAGTGAGGCTCAATTTTTTAATGTTTTGCATATTTCACATATTTTCTCATGGTTTTCTGATTCTCATTATAGTTGCGAACAAAATTCGGAATGTCTCTTTCAAATCTAGAAAAAGTCCAATAAAGCAGGAAAAAAAGAAACTGCTTTTGATAAGATCTTTTTAATTTT…
BT_TYLCV005_A08	CTCCATCCCAACTTGCAGATACCCATACAAGCCCCAAGGTGGAGCCAACAAAGAGATTGACTTCTACTGTGTCCCCAGAAACAGCGAAGAAGCTCAATACTTCGAGAAGCTCATGAAGAAGGGAGTTAACCCCAGCCAACTTTCTTCCAAGAGAGCCGACAACCAATTCAAGGTCAACATCCCTGAATACTGTGTTGCTTAAAAATTTACTTTTTAAGTCAAAACGTATGTGTTAACAAGTGTTCCACTGTAGTTTAGTATTCTGTATTAACAGAGAACCGCGGGTTTTTTCTCACGATTGAACTTGTGTTCTTCTGCACGAAAAAAAAAAAAAAAATTAATGAAGTATTAATAAATTAATTTCAAGCAATTAAAAAAAAAAAAAAAAAAAAAAACCTC…	BT_TYLCV004_B07	155	CCAAGCCTTTGGAAATGACAAATTCGGACTCAACTTCCGTGCCAACTACAAGGGAGACTACCAATACTTTGATTTCGCTACTTTCTACAACTACTTCCAACGCAACGACCTCGTCACCTTCTTCTTCTACCCATGGGCTGAACAAGAAATCAAGCAAAACGACTTCAACTTCTACTTCAACCCATCTGCTTCTGACAACAAGGCCGCCAAATTCACCTTCAACTACGCCTCCAAATACGCCGCTAAGGAACAAGCCGACCACGAGAGCAGAAACGCCAACACCAACGATGCCGTCACCTCTAACAACAAGCCCGACAGCGAAGAAAGATTGAACGAATTCGTCCGCAAATCCTACGCCGGAATCAACAGTGCCTTCGTCAACGCCTTCGACTTCTCTGC…
BT_TYLCV005_A12	TAAACTTTAACATAGTCAAAGTCAACTTGAGTATGTCTTATTTACAAATATCTAAAAATGTATATTTAGAACCAGTTGAATTGAGGAAAATTTTTATTTTGGTTAAATCTTACCATTGGCAATGCTCATTGGCGGATCCAGCAAATTGGCAACATTGTTTTTCTCCATTTGAACCCATGGAAATACATCGATTCTTGGAGGGGCCAGGTGCTCCGACAAAAATCGATTATTTAACATAGATTTAAATGGCGGAAATCCGGTGTTGCCAAATTGCTGGATCCGCCTCTGGCTATTCTTAAAAGTTGGTAGCACTGTTTTTTCTCCATTTAAATGTATGTTAATGTATGTTGTAGTCGATTCAAATGGAGGAAAATCAGTGCGTTGCCAACTTTCAAAATC…	BT_TYLCV005_A12	1	TAAACTTTAACATAGTCAAAGTCAACTTGAGTATGTCTTATTTACAAATATCTAAAAATGTATATTTAGAACCAGTTGAATTGAGGAAAATTTTTATTTTGGTTAAATCTTACCATTGGCAATGCTCATTGGCGGATCCAGCAAATTGGCAACATTGTTTTTCTCCATTTGAACCCATGGAAATACATCGATTCTTGGAGGGGCCAGGTGCTCCGACAAAAATCGATTATTTAACATAGATTTAAATGGCGGAAATCCGGTGTTGCCAAATTGCTGGATCCGCCTCTGGCTATTCTTAAAAGTTGGTAGCACTGTTTTTTCTCCATTTAAATGTATGTTAATGTATGTTGTAGTCGATTCAAATGGAGGAAAATCAGTGCGTTGCCAACTTTCAAAATC…
BT_TYLCV005_B01	ATATGTACTCTCTGGTCTTGTTTGGTGTCGATAATTTTTAATAAACTCATTATTTGTTGCTCAAAAAAAAAAAAAAAAAAAAAAAAAAAAAAAAAAAAAAAAAAAAAAAAAAAAAAAAAAAAAAAAAAAAGAAAAAAAAAAAACCCCGGGGGGGGGCCCCAAACCAAATTCCCCCAAAAGGGAATTAAAAAAAAATTCCGGGGCCCTTTTTTAAAAACCGGGGAAAGGAAAAAACCCGGGGTTACCCAAATTAAACCCCTTTGAAAAAAACCCCCTTTTCCCCGGGGGGGAAAAAAAAAAAAAACCCCCCCAAAATTCCCTTTCCAAAAATTTCCCCCCCCAAAAGGGAAAAGGGAAAATTTAAACCTTAAAATTTTTTAAAAAATCCCCTTAAAATTT…	BT_TYLCV005_B01	1	ATATGTACTCTCTGGTCTTGTTTGGTGTCGATAATTTTTAATAAACTCATTATTTGTTGCTCAAAAAAAAAAAAAAAAAAAAAAAAAAAAAAAAAAAAAAAAAAAAAAAAAAAAAAAAAAAAAAAAAAAAGAAAAAAAAAAAACCCCGGGGGGGGGCCCCAAACCAAATTCCCCCAAAAGGGAATTAAAAAAAAATTCCGGGGCCCTTTTTTAAAAACCGGGGAAAGGAAAAAACCCGGGGTTACCCAAATTAAACCCCTTTGAAAAAAACCCCCTTTTCCCCGGGGGGGAAAAAAAAAAAAAACCCCCCCAAAATTCCCTTTCCAAAAATTTCCCCCCCCAAAAGGGAAAAGGGAAAATTTAAACCTTAAAATTTTTTAAAAAATCCCCTTAAAATTT…
BT_TYLCV005_B02	CCTCGTGCCGTCGCTTTTGAGGTTATCATGTCTATGTTATTGCAGTACCTCGCAAGGTTTTCTGTTATTCCTTATTATATTGCTGTTGGATTTTTTTCCTCAATGATTGTTCATAGACTCTATCGAAAATAACAGTGCGGCGCAGAATTTATTTATCGAAGTGTGGACATGAATAAATAGGAATTCTGAGCGAAAGTGATTCTACTTCCTCCAAGTCATTGTGTTACCGTGTCCTCCGCCGCAGCAATGTTCGGAAGAATAATTAGCTTCTCTGCTTCCAATCTAAAAGCATTGTTACCAGCAAGCATTAGCAGATGCACGAGACAGCTTCACATTACTGCCCCTGTTGCGGTCAAACAAATTATTGAAACCCATAAAGACAAGCAACTTATAATTGAA…	BT_TYLCV005_B02	1	CCTCGTGCCGTCGCTTTTGAGGTTATCATGTCTATGTTATTGCAGTACCTCGCAAGGTTTTCTGTTATTCCTTATTATATTGCTGTTGGATTTTTTTCCTCAATGATTGTTCATAGACTCTATCGAAAATAACAGTGCGGCGCAGAATTTATTTATCGAAGTGTGGACATGAATAAATAGGAATTCTGAGCGAAAGTGATTCTACTTCCTCCAAGTCATTGTGTTACCGTGTCCTCCGCCGCAGCAATGTTCGGAAGAATAATTAGCTTCTCTGCTTCCAATCTAAAAGCATTGTTACCAGCAAGCATTAGCAGATGCACGAGACAGCTTCACATTACTGCCCCTGTTGCGGTCAAACAAATTATTGAAACCCATAAAGACAAGCAACTTATAATTGAA…
BT_TYLCV005_B10	CGACCAAGCTGAACAGAGCTCCTGCGCCTACAAGACCTACTTGGCCGGTAACTACGTCAGCCGCAACGAAGGACAAAACGGAAACAAGTACTACAAGTACAACAACAACGACAAGTACTACGAATCCGCCTACAAGAACTCCAAATACTACGAGGCCGCGAGGTACAACCACCAATACAACCCATACTACCAGAACAAGCAGTACGCCCGCAACGAAGACGCTTCCTACTCCAGCAGCAGCAGCTCTTCCTCCTCCAGCTCTGACAGTTCCTCCTCTTCCTCCTCCATGGACAACTCCTACTACTACAACAACAACGGTAACAACAACGACAACAACAACCGTAACAACAACCGCAACAAGAACCGCAACGGATCCTCCAGCAGTTCCTCCAGCAGCAG…	BT_TYLCV004_B07	155	CCAAGCCTTTGGAAATGACAAATTCGGACTCAACTTCCGTGCCAACTACAAGGGAGACTACCAATACTTTGATTTCGCTACTTTCTACAACTACTTCCAACGCAACGACCTCGTCACCTTCTTCTTCTACCCATGGGCTGAACAAGAAATCAAGCAAAACGACTTCAACTTCTACTTCAACCCATCTGCTTCTGACAACAAGGCCGCCAAATTCACCTTCAACTACGCCTCCAAATACGCCGCTAAGGAACAAGCCGACCACGAGAGCAGAAACGCCAACACCAACGATGCCGTCACCTCTAACAACAAGCCCGACAGCGAAGAAAGATTGAACGAATTCGTCCGCAAATCCTACGCCGGAATCAACAGTGCCTTCGTCAACGCCTTCGACTTCTCTGC…
BT_TYLCV005_C01	ATTTTTATCTCTTGTGCGATTTTATGGCTAAAAATACTCCTTTGATAATTTGTCCTCTGTTGTAAAGGCTTGACAATTTTTATGACTTTCATGAAAAATTCGACTGAAAATCAATCTTCATCTGAAAGAAAGTAATTTGATTTCCAGCTGAGAGATATTAGCTTCGAAAAAAATGAATGCATGCTCTTTTTGTCTTTCAGTTTCTCTTTAAACGAAGAGTCATCATTCTTGTCAGCAATTCCTTTTCGGAAAATATTCTTTGAGATGCTTACAAAGAAAGCAAGATTTAGCAGTTTGAGACCCACTGTCACAAAACAAGCTTAATATATCTCACTCATATTCTCCTTTCCAACCATACTTTTCCATCAATTGCCATCTTAGTTCGGTCATCATGTGTAA…	BT-TYLCV-020-1-E9-T3_E09	7	CTTTTGTATGCGCATATAAAATGATCTCGTGCTGCCAAACAAAAAGCAGTTATATTATTTTTTGAATTAACTCAATCGTCCAATACTTATTTTTGAAGCCACACTTGTCTGTTGTGTTTAGTGATTATTCAAAATTTCCTCATCCAACATCTGCTTCCTTTCAAGTGAATCTTTTTTTTCTCTATAAAATACTTTTCAATCAAATAAGTTCTCTGTGTCAAAAATGTCCGTGTCGCTAACTAAAAAAATTTCAGCCCATAGAACTCATAATATCATCCCTGTGAAAATTTTTTCCTGATTGTTATGTCTGTTTTCAGATCAATCGCCAAATTTTATTGATTTTTCTCTCTTAAAAGTGTTTATTTTTATTTACATAAGGCTGTAGTAGAGAGAATCCAA…
BT_TYLCV005_C02	GAAGGCTATCGTACTTGCTGTTCTGGTGGCCTACGCCACGGCGACTTGCTTAGATGAATACAATGACGCCGTAGCTCATGGCTATGATCAGATGCCCGGAGGCTTCGTACCGCACTGCAACGATGATGGTACATGGTCTCCTTTGCAGGGGGGCGCGGGCACTGGCATGTGCCATTGCCGCACTCCTGATGGTGCCAAGGCTAAAGCCCCGTCCCGTGAGTTGGAGCACTGTGAGTGCCATGTCCAAAGGTACCAGGTCCTAAACAGCGGTCGTCGTGGAGCCTTTGTTCCTAAATGCCAGGAAAACGGTCTCTTCGAGAAGCTTCAGTGCCATGAGCTTTACTGCCACTGCGCCCACGAAGAAACTGGTGAACGTCTTTCAGAATCAGTTCACATCAG…	BT_TYLCV005_C02	1	GAAGGCTATCGTACTTGCTGTTCTGGTGGCCTACGCCACGGCGACTTGCTTAGATGAATACAATGACGCCGTAGCTCATGGCTATGATCAGATGCCCGGAGGCTTCGTACCGCACTGCAACGATGATGGTACATGGTCTCCTTTGCAGGGGGGCGCGGGCACTGGCATGTGCCATTGCCGCACTCCTGATGGTGCCAAGGCTAAAGCCCCGTCCCGTGAGTTGGAGCACTGTGAGTGCCATGTCCAAAGGTACCAGGTCCTAAACAGCGGTCGTCGTGGAGCCTTTGTTCCTAAATGCCAGGAAAACGGTCTCTTCGAGAAGCTTCAGTGCCATGAGCTTTACTGCCACTGCGCCCACGAAGAAACTGGTGAACGTCTTTCAGAATCAGTTCACATCAG…
BT_TYLCV005_C03	CTCGTCTCAAAGACTAAGCCATGCATGTCTCACTGCAAGCCGAACTAAGGTGGAACCGCGAAAGGCTCATTAAATCAGTTGTCGTTCACAGGATCGTGCCACACCCTACATGGATAACTGTGGTAATTCTAGAGCTAATACATGCCGATAGAGTCCCGGCAACTCCCCGGGTTCGCCCGGGGCAGGGACGCTTTTATTAGATCAAAACCGACACCGCGGGCTTCCGGGTCCGCGGTTTCTCCAGCACTTCGCGTGCACACTGGACGATTCCGAATAACTCCGGCCGATCGCATCGGACCTTCGCGGTCCGGGCGACGCATCCTTCAAATGTCTGCCTTATCAACTTGCGACGGTCGGGTATTGGCCTACCGTGGTTGCGACGGGTAACGGGGAATCAGG…	BT-H-028-1-F2-T3_F02	20	CCCCCCCTCGAGACTAGCCTCGTGCCGAATTCGGCACGAGGGTCATATGCTCGTCTCAAAGACTAAGCCATGCATGTCTCAGTGCAAGCCGAACTAAGGTGGAACCGCGAAAGGCTCATTAAATCAGTTGTCGTTCACAGGATCGTGCCACACCCTACATGGATAACTGTGGTAATTCTAGAGCTAATACATGCCGATAGAGTCCCGGCAACTCCCCGGGTTCGCCCGGGGCAGGGACGCTTTTATTAGATCAAAACCGACACCGCGGGCTTCCGGGTCCGCGGTTTCTCCAGCACTTCGCGTGCACACTGGACGATTCCGAATAACTCCGGCCGATCGCATCGGACCTTCGCGGTCCGGGCGACGCATCCTTCAAATGTCTGCCTTATCAACTTGCGA…
BT_TYLCV005_C05	GAAAATTGAAATTGTACTTGTGGCGTCATGATTTAGGGTTTTAGCGATGAAAGTCTACAATTATTTACTTTCTTCAGTCTTTAACAGTGTTCTCGACTAAGCAAGTAAAGTTTTTCACCAAGTGTAAATCTGTTTTGCCTCTATTTATTTCGAGAAAGTCAGAGTCTTAGTGCCTCCATCCTGTAGTGCAGCTCCCACCTTATGTGATATCAGTTCTCCATCCATAACCATAAGTTTCTTCTGTTTTTGATTTTGCCGATCAGACAACTACTCAAAATGTCAGGTGTTTCGCTACTCAAGGAAGATATTGAACTCGGTGAAGACACCATTACAAATGATTTTTATTATAAGAACAATGTCAGCAATGCTAGTGTCAACGTCCGCCTCGGATTTTTACGG…	BT_TYLCV005_C05	1	GAAAATTGAAATTGTACTTGTGGCGTCATGATTTAGGGTTTTAGCGATGAAAGTCTACAATTATTTACTTTCTTCAGTCTTTAACAGTGTTCTCGACTAAGCAAGTAAAGTTTTTCACCAAGTGTAAATCTGTTTTGCCTCTATTTATTTCGAGAAAGTCAGAGTCTTAGTGCCTCCATCCTGTAGTGCAGCTCCCACCTTATGTGATATCAGTTCTCCATCCATAACCATAAGTTTCTTCTGTTTTTGATTTTGCCGATCAGACAACTACTCAAAATGTCAGGTGTTTCGCTACTCAAGGAAGATATTGAACTCGGTGAAGACACCATTACAAATGATTTTTATTATAAGAACAATGTCAGCAATGCTAGTGTCAACGTCCGCCTCGGATTTTTACGG…
BT_TYLCV005_C08	CTCGAGTTTTTTTTTTTTTTTTTTCTAGTTACGCTATTTTTTAATTTAAATAATTTTAATAAATATAAGTTTAAGATATTAAATAAAATTTGAGCTTTAGGTGCAATATATGGAACATTTCAACAATATAAAAGTATCTCGAATTCTTGAGAAATTTCGATAAAACAGGCCTGTGTGCAAGTCATGCCGACTTTTGACTTGTAAAATTAGGAATTCAAAAACTAGTCTGTAAAAATTTTAAGTCAAAAATGTCAAACTTTCCCTGTCTATTGTGTTCAAAGCAATTTATACAACACTGTCTTCCACTTAAAGCAGTTTTAAACAAATTCTCATTACATGTTTAAAAACCGATTCACTCATTTCATATTCCTTGATGTCAGCTAGAAAATTCGGAAGCAT…	BT_TYLCV005_C08	1	CTCGAGTTTTTTTTTTTTTTTTTTCTAGTTACGCTATTTTTTAATTTAAATAATTTTAATAAATATAAGTTTAAGATATTAAATAAAATTTGAGCTTTAGGTGCAATATATGGAACATTTCAACAATATAAAAGTATCTCGAATTCTTGAGAAATTTCGATAAAACAGGCCTGTGTGCAAGTCATGCCGACTTTTGACTTGTAAAATTAGGAATTCAAAAACTAGTCTGTAAAAATTTTAAGTCAAAAATGTCAAACTTTCCCTGTCTATTGTGTTCAAAGCAATTTATACAACACTGTCTTCCACTTAAAGCAGTTTTAAACAAATTCTCATTACATGTTTAAAAACCGATTCACTCATTTCATATTCCTTGATGTCAGCTAGAAAATTCGGAAGCAT…
BT_TYLCV005_C10	GTTGACAAGAACACTCAATTCATGAGGTATTTCGCTGGTAACTTGGCCTCTGGTGGTGCTGCTGGTGCCACTTCTCTCTGCTTCGTATATCCTCTTGACTTCGCCCGTACTAGGTTAGCTGCTGATGTCGGTAAATCCGGAGCAGCCAGAGAATTCAACGGTCTTGGAGACTGTTTGTCCAAGATCTTCAAATCTGACGGTATCGTTGGATTGTACAGAGGTTTCGGAGTCTCAGTCCAAGGTATCATCATCTACAGAGCCTCTTACTTCGGTCTCTTTGACACAGCCAAGGGAATGTTGCCTGACCCCAAAAAGGCTGGATTCTTCATCTCGTGGGGTATTGCCCAGGTTGTTACAACAGTTTCCGGTATTGTTTCATACCCCTTCGACACAGTGAGG…	BT-HINST-048-1-A1-T3_F04	23	GCTTCTTCGAACTCAGGCCCCACCGACGGAAAGTCACCCAAGTTCAGCAAAGCCCGATATCCCTTTTAATCATGTCGCAACCATCCGATGCCGTTATGTTAGCTGCCGCCGGCGGTTTCGACCCCGTCGCTTTCGGTAAGGACTTCCTCGCCGGAGGTATCTCTGCCGCCGTTTCCAAAACCGCCGTCGCCCCCATCGAACGTGTAAAATTGTTATTGCAAGTGCAGCACATCTCCAAGCAAATCCCGGAAGACCAAAGATACAAAGGTATTGTCGACTGCTTCATCCGTATCCCCAAGGAACAGGGAATCGGAGCTTTCTGGCGTGGTAACCTCGCCAATGTCATCCGTTACTTCCCCACACAGGCCTTGAACTTCGCCTTCAAGGACAAGTACAAGC…
BT_TYLCV005_C12	CCCTATAGTGCCTAATTCGGCACGAGGCGCATGCCTAACCCCTCTAAGGGGGTTCTTGATAACAAGGTTTTTCCAGTCAAATGGCATAATCTGCCCATTTGCCACTATGAAGAGATAGGGATGGATGTGCCATGTGCTAGTGCTAAGATAATTGCGCATCCGAGGGGACATGAAGATTTTCCATCAGGTGTCTGATGCAATGATGTATAATAATTTTTTTTCTCCTGAAGTATAAAATGGCCTTTTTTCCATTGTGCATTACCTACATTCTCAAAAATTGAAATTTCCATAAAAATATGTTTTATTTTTTAGTAGCTACGAAAGTTCATTTTTCCGGAAAATTGGTACATGGTGGAAAACAGTGTCATATTCATTAGCAAAAAGTCATTTGCAGTGCAG…	BT_TYLCV005_C12	1	CCCTATAGTGCCTAATTCGGCACGAGGCGCATGCCTAACCCCTCTAAGGGGGTTCTTGATAACAAGGTTTTTCCAGTCAAATGGCATAATCTGCCCATTTGCCACTATGAAGAGATAGGGATGGATGTGCCATGTGCTAGTGCTAAGATAATTGCGCATCCGAGGGGACATGAAGATTTTCCATCAGGTGTCTGATGCAATGATGTATAATAATTTTTTTTCTCCTGAAGTATAAAATGGCCTTTTTTCCATTGTGCATTACCTACATTCTCAAAAATTGAAATTTCCATAAAAATATGTTTTATTTTTTAGTAGCTACGAAAGTTCATTTTTCCGGAAAATTGGTACATGGTGGAAAACAGTGTCATATTCATTAGCAAAAAGTCATTTGCAGTGCAG…
BT_TYLCV005_D01	CTCGCTCGCACCGTGTTCGCACCCGTCCGTTGTGACTTCCCGTCCGCGGCGGGGCGCCTGGTGATCAAAATCGAGCGTCTGTTTCCTATTGGCGTCAAGCGGCGCTGAAGCGGTCGCCCCCCGGTTCGCGGGTGTCGGCGGCCGTGAGGGGGGGGGCGATCGGTCCCGCCCCGTCGGGGTCGGCGGCCCTAAGCCGCGATCCGGGCCGAGGACAGCGCCAGGCGGGGAGTTTGACTGGGGCGGTACATCTGTCAAAGGATAACGCAGGTGTCCTAAGGCCGGCTCACCGAGGACGGAAACCTCGAGGGGGGG	BT-H-024-1-D9-T3_D09	60	AACGACCGCGCCAACAAACCCTGGTCGTGCTCAGAACTGTTCTCGGACCCGGGGAATCCGACTGTTTAATTAAAACAGAGCATCGTGAAGGCCGCACATTACCGGCGTAGACGCGATGTGATTTCTGCCCAGTGCTCTGAATGTCAACGTGAAGAGATTCAAGCAAGCGCGGGTAAACGGCAGGAGTAACTATGACTCTTTTAAGGTAGCCAAATGCCTCGTCATCCAATTAGTGACGCGCATGAATGGATCAACGAGATTCCCTCTGTCCCTATCTACTATCCAGCGAAACCCCAGCCAAGGGAACGGGCTTGGGACACTATCAGCGGGGAAAGAAGACCCTGTTGAGCTTGACTCTAGTCCGGTGCTGTACGGAGACATGCGAGGCGTAGCATAAGT…
BT_TYLCV005_D03	GTCAAAATGGCTAGAGGTCCAAAGAAGCACTTGAAGCGTTTACACGCGCCGAAAACATGGATGCTGAACAAGCTTGGTGGTGTGTTCGCTCCTCGACCTAGCAGTGGACCTCACAAGTTGCGAGAGGGGATTCCACTAGTTGTATTTTTACGTAACAGGCTGAGGTATGCCCTGAACAACACAGAAGTGACTAAAATTTTAATGCAGAGACTTATCAAAGTTGATGGCAAAATCCGGACTGACCCAACCTACCCAGCAGGTTTCATGGATGTCATCAGTATTCCAAAAACAGGAGAATTTTTCAGATTGATCTATGACGTTAAGGGACGCTACACAGTGCACCGAATCACCTCTGAAGAAGCACAGTATAAATTATGCAGAGTGAAGGCACGTTCAACA…	BT-HINST-010-1-F8-T3_F08	13	GAGACATTGTTTTCTTTCGCATGTAGGCCTTTCTCGATTCGTGTCAAAATGGCTAGAGGTCCAAAGAAGCACTTGAAGCGTTTACACGCGCCGAAAACATGGATGCTGAACAAGCTTGGTGGTGTGTTCGCTCCTCGACCTAGCAGTGGACCTCACAAGTTGCGAGAATGTATTCCACTAGTTGTATTTTTACGTAACAGGCTGAGGTATGCCCTGAACAACACAGAAGTGACTAAAATTTTAATGCAGAGACTTATCAAAGTTGATGGCAAAATCCGGACTGACCCAACCTACCCAGCAGGTTTCATGGATGTCATCAGTATTCCAAAAACAGGAGAATTTTTCAGATTGATCTATGACGTTAAGGGACGCTACACAGTGCACCGAATCACCTCTGAA…
BT_TYLCV005_D04	GTAAGTTTTCGTTTGTTGGTGTTCCGTCAGTTTTTAAACAATTTCGAATCTATTTGAATGAAAATGTATTACTGAAATATTTCTTATAATTTTTGTAAAACTGTCATTATTTCAAGCCAAATTTCGTCAAGAATACATCAATCTTGTGCGATGCGTTCTAAAATTTTCTGTCCAACTTGAAGAGAGAGCCCTAGAGGTTTTATTTCTTGTACTTAAGAAAAGAAGAAATAGTTCTGAGGAACACCATAGAACCTTACGTTTCCAGGTCGGACGGAAATTTTTAGAACACATTACACGCAAATTGACCTAGCTCAACCAATTTTGGTTAAGACCAAAGTGTAATTCAATCAAGAAATGTGAGAAGGATTTCAGTTTTCTTTTCAGCTTAAAAGATTCAAA…	BT_TYLCV005_D04	2	CACTTTATTTCATTCGACTCATAGTAGTGTAGAAGCAGATAATTGATGGCAGAGCTATAATATGACGGAGATGTTGGAGTGATTATAAAAATACAAACCTTGAGACACATTTCTTTTACTTACAGGAAAATATCAATTACTTCATGACAAATTATTTGACACATTATGCAGGTTCCACACCATGAATATATTAGCGACTATATGTGTGAAAAAAGCCACGATCTTCTGAAAATTTAAATAAGCTGTGCCATTGCAAAGAGAGAGAGAGAAGAAAATACTAATAATAAGACCCGTGTGAGCCATTGGGTACGTAGATGGATTTAAGAGTAAGTTTCCATACATAATGTTTCGTTTTTTGACCCATTTTGAATCTTTTAAGCTGAAAAGAAAACTGAAATC…
BT_TYLCV005_D05	CTGACACCTCTCGCCGGAACCTCTCCGGCGGAGAGGATCGACTGGCCGCGCGCTTGCGGTACCCGCGCTTACTGAACGTCGGTATCAAGCCGGCTTTTGCCCATTTGCTCGACTCGAGGTTTCCGTCCTCGGTGAGCCGGCCTTAGGACGGGTGCGTTATCCTTTGACAGATGTACCGCCCCAGTCAAACTCCCCGCCTGGCGCTGTCCTCGGCCCGGATCGCGGCTTAGGGCCGCCGACCCCGACGGGGCGGGACCGATCGCCCGAAGGCTCACGGCCGCCGACACCCGCGAACCGGGGGGCGACCGCTTCAGCGCCGCTTGACGCCAATAGGAAACAGACGCTCGATTTTGATCACCGGCGCCCCGCCGCGGACGCGAAGTCACAACGGACGGGTGC…	TYLCV010_B04	10	GCCGCACATTACCGGCGTAGACGCGATGTGATTTCTGCCCAGTGCTCTGAATGTCAACGTGAAGAGATTCAAGCAAGCGCGGGTAAACGGCAGGAGTAACTATGACTCTTTTAAGGTAGCCAAATGCCTCGTCATCCAATTAGTGACGCGCATGAATGGATCAACGAGATTCCCTCTGTCCCTATCTACTATCCAGCGAAACCCCAGCCAAGGGAACGGGCTTGGGACACTATCAGCGGGGAAAGAAGACCCTGTTGAGCTTGACTCTAGTCCGGTGCTGTACGGAGACATGCGAGGCGTAGCATAAGTGGGAGGTCCCGATCACGAACGCGGCCGCTAACCGCGGTCCGTTCGCGGGGTCAACGATGAAATACCACTACTCCCATAGCCTCCGCACTT…
BT_TYLCV005_D07	TTCCCATTTGTGTTTTGTTTTAACTATTTAATATAATCATTATGTTTATAATAATTTATGTACTAATATTGTTTATTATTCTCAGATTTTTTTATGAATGATGAACAGGACTTTTCGAATGGATAATGTAATAGTTATAAAAAAAAAGGGGGAAGGAAAAAAAAAAAAAAAAAAAAAAAAAAAAAAAAAAAAAAAAAAAAAATTTTGGGGGGGGG	BT_TYLCV005_D07	1	TTCCCATTTGTGTTTTGTTTTAACTATTTAATATAATCATTATGTTTATAATAATTTATGTACTAATATTGTTTATTATTCTCAGATTTTTTTATGAATGATGAACAGGACTTTTCGAATGGATAATGTAATAGTTATAAAAAAAAAGGGGGAAGGAAAAAAAAAAAAAAAAAAAAAAAAAAAAAAAAAAAAAAAAAAAAAATTTTGGGGGGGGG
BT_TYLCV005_D10	CTTGAGAAGCTTTGTATTTGCTGAGTGTTGTTGTATTTTTGTTTTATTGAAAAATATTGTCTAGCACTCGCTGACTCGTGTTAATCATTTTTATGCCAACCTGAGGATCAAAATTAGACAGTAGAAAGACTGAAACACATTTTTCCATTGCGAAAGAACAAATTCTACATTTTTTGTCATTTTTTTAATTTTCATCTAATGCCAAGTCTTGTTAAGTTAATTACGAATATCTAAAAACATTTTTGTCAGTGAGTAAGTACACTACAAACAATCAAATACCTTGCAAATACATTGTCGTTTACTCAATAGCAAACAATACAACTATTTTTTGCCCAAGTTGTAATAATTTATACTTTTACAAAAAGTGTTTTCATTTTTTGTGTTGTATCTTATTTATTA…	BT_TYLCV005_D10	1	CTTGAGAAGCTTTGTATTTGCTGAGTGTTGTTGTATTTTTGTTTTATTGAAAAATATTGTCTAGCACTCGCTGACTCGTGTTAATCATTTTTATGCCAACCTGAGGATCAAAATTAGACAGTAGAAAGACTGAAACACATTTTTCCATTGCGAAAGAACAAATTCTACATTTTTTGTCATTTTTTTAATTTTCATCTAATGCCAAGTCTTGTTAAGTTAATTACGAATATCTAAAAACATTTTTGTCAGTGAGTAAGTACACTACAAACAATCAAATACCTTGCAAATACATTGTCGTTTACTCAATAGCAAACAATACAACTATTTTTTGCCCAAGTTGTAATAATTTATACTTTTACAAAAAGTGTTTTCATTTTTTGTGTTGTATCTTATTTATTA…
BT_TYLCV005_D11	GCGCGCTACACATGAAGAGATCAGCGTGTATGTGCATCCTACTCCGAGAGGAGCGGGAAACCGAGTGAACCCTTTTCGTGCTTGGGATTGGAGCTTGTAATTATTCTCCATGAACGAGGAATTCCCAGTAAGTGCAAGTCATCAGCTTGCAGGGATTACGTCCCTGCCCTTTGTACACACCGCCCGTCGCTACTATCGATTGGATGATTTGGTGAGACCTTCGGACTGGTCGGTGAAGCGGCTCTCGTGGTCGCATCGCTGTGCTGGGAAGATGTTCAAACCTGACCATCTAGAGAAGTAAAGTTTTTATATAGAAAAAAAAAAAAAAAAAAAAAAAAAAAAAAAAAAAAAAAAAAAAAAAAAAAAAAAAAAAAAAAAAAAAAAAAAAAAAAAAAAAAA…	BT_TYLCV005_D11	1	GCGCGCTACACATGAAGAGATCAGCGTGTATGTGCATCCTACTCCGAGAGGAGCGGGAAACCGAGTGAACCCTTTTCGTGCTTGGGATTGGAGCTTGTAATTATTCTCCATGAACGAGGAATTCCCAGTAAGTGCAAGTCATCAGCTTGCAGGGATTACGTCCCTGCCCTTTGTACACACCGCCCGTCGCTACTATCGATTGGATGATTTGGTGAGACCTTCGGACTGGTCGGTGAAGCGGCTCTCGTGGTCGCATCGCTGTGCTGGGAAGATGTTCAAACCTGACCATCTAGAGAAGTAAAGTTTTTATATAGAAAAAAAAAAAAAAAAAAAAAAAAAAAAAAAAAAAAAAAAAAAAAAAAAAAAAAAAAAAAAAAAAAAAAAAAAAAAAAAAAAAAA…
BT_TYLCV005_E03	AACAGGCTCCAAGCCAAGCTTTCCTGACGGAATGTTAATTCTCGTTGACCCTGAGCAGGCTGTTGAGCCAGGTGATTTCTGCATAGCCAGACTTGGGGGGG	BT_TYLCV005_E03	1	AACAGGCTCCAAGCCAAGCTTTCCTGACGGAATGTTAATTCTCGTTGACCCTGAGCAGGCTGTTGAGCCAGGTGATTTCTGCATAGCCAGACTTGGGGGGG
BT_TYLCV005_E04	AACGTGTCAAAGGCCAAGGAGCACATTGCTACTCTTCTGAAGTCGCAGGAAGGCGAGACAATCCAGATTCCCCGCAATGTTCACCACACCATCTCCAACGGTGGCCAGTTCTTCCGCCAGCTTCGCAACAACCACCAGGTGACAGTCGACCGTGGGGGCCAGAAGCTTCCCGGCAAGCCTGAGGCCGGAGCTCGCGTGACTGGCGGCGCTTTGCCTTTGATCACCGACGATGCCGACTCTGCTGCAGACGCCCACTCATGGAGCATCGTCAAGACTGCCAGTGGTGAGGCAGGTGACATTCCTTGGGTCCTTCGGGGCAGCGCCGAGAACATCGCCAAGGCCAAGGAGCTGATCGACAAGGCGCTGGCTCAAGCCAAGAAGCAGGATGCCACGGGCTAC…	BT_TYLCV005_E04	1	AACGTGTCAAAGGCCAAGGAGCACATTGCTACTCTTCTGAAGTCGCAGGAAGGCGAGACAATCCAGATTCCCCGCAATGTTCACCACACCATCTCCAACGGTGGCCAGTTCTTCCGCCAGCTTCGCAACAACCACCAGGTGACAGTCGACCGTGGGGGCCAGAAGCTTCCCGGCAAGCCTGAGGCCGGAGCTCGCGTGACTGGCGGCGCTTTGCCTTTGATCACCGACGATGCCGACTCTGCTGCAGACGCCCACTCATGGAGCATCGTCAAGACTGCCAGTGGTGAGGCAGGTGACATTCCTTGGGTCCTTCGGGGCAGCGCCGAGAACATCGCCAAGGCCAAGGAGCTGATCGACAAGGCGCTGGCTCAAGCCAAGAAGCAGGATGCCACGGGCTAC…
BT_TYLCV005_E05	CCTCGTGCCGAATTCGCACGAGGCGGCCTCTCACTGATTATTTCCTCCTCTTTTTTTTATTGTATTAATTATCAGTACTCAGTATTTTTAACGGAAGAAACCTCCTGTTGCTGCTGGAGATTTATCCAGTGACATCAAAGAATACATCTGGGAAATGATCCAAAATTTGAATGTTCCAACTGTGCTTGTTGGATTAGGCGTGATCGTAACCGTTGGTTTCGCAATCTCTGTCATCCTCTCTGAAATCAGCAAAGAAAAAAGAAAAGCTGCCAAGAAAGCTGCTAACCCTAAAACACTGACTGATCCTAATGTTAAAGTTCCTTTAAAGTTGGTTGAGAAACATGAGATCAGTCATGATACTAGACGTTTCAGGTTCGGTTTGCCTTCTCCGAAACACGT…	BT_TYLCV005_E05	2	TTTTTAAAACACGAAGCAATTTTATTGAGAACAATCACTGTGTACGTGAACATTAATGAGAAATGCGAAGGAGTCAGGTGTCAACTGGAGTTACAAAACAATGAGATGTTACGACAAATAGCGCTGAGAGGCCGGACAGACAAATTATGCTAATGGCAAATGCGAGCAACGGATCACACTAATTAGAAATTATAACTCCTAGTCCTACGAACGAAATCCAGTTCCCCCGCCGCTAAGACGTGTTTCGGAGAAGGCAAACCGAACCTGAAACGTCTAGTATCATGACTGATCTCATGTTTCTCAACCAACTTTAAAGGAACTTTAACATTAGGATCAGTCAGTGTTTTAGGGTTAGCAGCTTTCTTGGCAGCTTTTCTTTTTTCTTTGCTGATTTCAGAG…
BT_TYLCV005_E06	CCTCAGCCCACCACCACAACCACAAAAATGAACGCTCTGATCGTCCTCTCTGCCCTGATCGGCGCCGCCGTCGCCGTGCCAGCCTACGGACCAGCGGTCATCTCCAGCGGATACGGCCTGGGAGGCCTCGGTGGTCTCGGAGGAGGTTATGGAGGTTACGGAGCCGGCATCGGCGCCATCGGAGGCTACGGAGTGGGCATCGCCGCCGCGCCCATCGCCGCCACCACCTACCGAACGCAGTCCTCGGTCCTGGCCCCCGTCGGCGTGGTGAAGTCTGTGGTGGCCACCCCGGCCATCACCACCATCGCCGCCGCTCCGGCGATCGTCAGCTCCGGCTATGGTCTGGGCGCCAAGGGTCTTGGCCTCGGTCTGGGCGGTCTCGGCTACAACGGTCTCGGT…	BT_TYLCV005_E06	1	CCTCAGCCCACCACCACAACCACAAAAATGAACGCTCTGATCGTCCTCTCTGCCCTGATCGGCGCCGCCGTCGCCGTGCCAGCCTACGGACCAGCGGTCATCTCCAGCGGATACGGCCTGGGAGGCCTCGGTGGTCTCGGAGGAGGTTATGGAGGTTACGGAGCCGGCATCGGCGCCATCGGAGGCTACGGAGTGGGCATCGCCGCCGCGCCCATCGCCGCCACCACCTACCGAACGCAGTCCTCGGTCCTGGCCCCCGTCGGCGTGGTGAAGTCTGTGGTGGCCACCCCGGCCATCACCACCATCGCCGCCGCTCCGGCGATCGTCAGCTCCGGCTATGGTCTGGGCGCCAAGGGTCTTGGCCTCGGTCTGGGCGGTCTCGGCTACAACGGTCTCGGT…
BT_TYLCV005_E11	TTAGAATCGGGCTATTTTCTAAGGCTGTTTTTACTAATTAATAATATTGTGTTGTGAAGTTTCAAAGTTTCTCTCTTTTTTTAATAACCTATGGCTCGCTTTTTCGTATCTATGATGTAACTTTGTCGGCGTCTTGCCCTCTAGCTCCTCCTCAAACATGGGAGCCAATGTTTCTCAGTTAGAAAGAGATATTGGTGCCGAGCAGTTTCCTCCCAACGAGCACTACTTTGGACTAATAAATTATGGCAACACCTGCTATAGCAACTCAGTACTTCAAGCATTGTACTTCTGCAAGCCGTTTCGCGAGAAAGTCCTCGAGTACAAATCAAAAAACAAGCGAACCAAAGAAACTTTATTATCTTGTTTGGCTGATTTGTTCCACAGTATTGCGACCCAGAA…	BT_TYLCV005_E11	1	TTAGAATCGGGCTATTTTCTAAGGCTGTTTTTACTAATTAATAATATTGTGTTGTGAAGTTTCAAAGTTTCTCTCTTTTTTTAATAACCTATGGCTCGCTTTTTCGTATCTATGATGTAACTTTGTCGGCGTCTTGCCCTCTAGCTCCTCCTCAAACATGGGAGCCAATGTTTCTCAGTTAGAAAGAGATATTGGTGCCGAGCAGTTTCCTCCCAACGAGCACTACTTTGGACTAATAAATTATGGCAACACCTGCTATAGCAACTCAGTACTTCAAGCATTGTACTTCTGCAAGCCGTTTCGCGAGAAAGTCCTCGAGTACAAATCAAAAAACAAGCGAACCAAAGAAACTTTATTATCTTGTTTGGCTGATTTGTTCCACAGTATTGCGACCCAGAA…
BT_TYLCV005_E12	TAACATTGCACACTAGATGATATCACCAAATCCCCTTTTTACGAATTTCTTTTTGTAACTGTCTTTGTTTTGATGTAATCTTTATCACAATTTTTATTCAAATCATGCACCAAAAGAGACTTGTTTTTAAGTTTTCTAGTGTAAAAGAGTTCCTATTGTATAGAGTCTAATACAATGGGCTGTTGCACATTTATAATGTTAATTTATTTTCTTTCTTTTTTTTTGCATTTACTGGAAAAAGTATCAAAGTAATATTTGGAGCCATTTACCATATTAATAAATGGTAATAAAAAGGATTTCTTGATATATTTTGACCACCAAGGAATACTTAAGATGTCTATGATAAACGAACAAAGCTGTTTTACGGCAGAACTCACCATAAAGAAGCATCAAGTAGTA…	BT_TYLCV005_E12	1	TAACATTGCACACTAGATGATATCACCAAATCCCCTTTTTACGAATTTCTTTTTGTAACTGTCTTTGTTTTGATGTAATCTTTATCACAATTTTTATTCAAATCATGCACCAAAAGAGACTTGTTTTTAAGTTTTCTAGTGTAAAAGAGTTCCTATTGTATAGAGTCTAATACAATGGGCTGTTGCACATTTATAATGTTAATTTATTTTCTTTCTTTTTTTTTGCATTTACTGGAAAAAGTATCAAAGTAATATTTGGAGCCATTTACCATATTAATAAATGGTAATAAAAAGGATTTCTTGATATATTTTGACCACCAAGGAATACTTAAGATGTCTATGATAAACGAACAAAGCTGTTTTACGGCAGAACTCACCATAAAGAAGCATCAAGTAGTA…
BT_TYLCV005_F01	CACGATCAGAGTCCTCAGATACTGAATCAAAAACAGAAATGGCCCACAAAAAATCAAAGCCGAACTCCCACCTCAATTCTCGTGCCAGTAGCGAAAAGTCCATGAGCAACAGTGCAACTCAACAAATTCACCCAGAAAATGTGGATGAANCCCGGGGGGGCCTTGTGGAGTCTTCCTGTTCCTCAAATGAAGATGTTGAAAATGGGGATCACCTGAGTGATGATGATTGGGATTCACATGCCACTGTGATAGTTGATAAGAAGAAAAAATTAAGGAAGAAAAACCGGAAAAAAACAGGCTCACATGACTCTGGCTCGCATAGTGATAAGGAAAGTTCAGATGAACAGGAAAAAGTAAAAAAACTTTTGGACTTTGGCTCTCTAAAAAAA	BT_TYLCV005_F01	1	CACGATCAGAGTCCTCAGATACTGAATCAAAAACAGAAATGGCCCACAAAAAATCAAAGCCGAACTCCCACCTCAATTCTCGTGCCAGTAGCGAAAAGTCCATGAGCAACAGTGCAACTCAACAAATTCACCCAGAAAATGTGGATGAANCCCGGGGGGGCCTTGTGGAGTCTTCCTGTTCCTCAAATGAAGATGTTGAAAATGGGGATCACCTGAGTGATGATGATTGGGATTCACATGCCACTGTGATAGTTGATAAGAAGAAAAAATTAAGGAAGAAAAACCGGAAAAAAACAGGCTCACATGACTCTGGCTCGCATAGTGATAAGGAAAGTTCAGATGAACAGGAAAAAGTAAAAAAACTTTTGGACTTTGGCTCTCTAAAAAAA
BT_TYLCV005_F03	TTCTGGACGAGGAAAAGTTAAAAATTACTTAAAATTGGATCTCCAAAAAATATAATTAAATGTAGCTTAAAAAAAA	BT_TYLCV005_F03	1	TTCTGGACGAGGAAAAGTTAAAAATTACTTAAAATTGGATCTCCAAAAAATATAATTAAATGTAGCTTAAAAAAAA
BT_TYLCV005_F06	TGACAAATTACAACAGAAGATCAAGACTTATAAGAGACAAATCGAAGAAGCAGAAGAAATTGCTGCTTTGAACTTAGCCAAATTCCGCAAGGCACAACAAGAATTAGAAGAGGCTGAAGAACGAGCCGACTTAGCAGAACAAGCCATCGCCGAATTCAGAACACAAAAGGGTGGCAGAGCAGGATCAGCAGCGCGTGGATCCAGTCCCTTGCCCCAAGCAAAAACGCGCAAGCCCCAACTTGCATTGGAATAAACAAACGTTATCAAATTGCCCACCGACCTCCTCTCAGGCCGCAGTTAGATGGCGGTGCTTTCCCTCCACGCTTCGACCTCCATCCTGAAGCAGGAGACATTTTCGGCTAAGCCAAATAGAGCCAACATCCGAAACACTTTTTTCTA…	BT-H-036-1-H12-T3_H12	7	TTTTTTTTTTTTTTTTTTTTTATTCCAAGTTTCACTTAGATTTATTTATTAATTTTTACAATTTAAGAAATTAACTTAAAAATACTTGTTTTATTTATATATATTCTTTAAATTAAAATAAATACAATAAATAATCGAGGTGACTTGAAGATCTTTCGTGAGCCATCTGGTGCAGTAGGTAAACGAAGAAGTCGAGGAAACTTGAGTTGCGTGTTCCGCTTTAGTTGAGAAAATAGAAAAAAGTGTTTCGGATGTTGGCTCTATTTGGCTTAGCCGAAAATGTCTCCTGCTTCAGGATGGAGGTCGAAGCGTGGAGGGAAAGCACCGCCATCTAACTGCGGCCTGAGAGGAGGTCGGTGGGCAATTTGATAACGTTTGTTTATTCCAATGCAAGTTGGG…
BT_TYLCV005_F11	GTCAGGATGGCCGACACAACCAAGAAGGCAGCGAAGAAAGCGCCTGCCCAGGCGGCGCCTGCGCCCAAGAAGGAGTCAAAGAAGGCACCAGCCCCGGCCCCTGTCGAGTCTGAGATCCGTCACCTGCGTCCTGCCTCGAAGGTTCGACTTCGGGCTGAGGCCGTCTTCACCGGATTCCGACGTGGTCAGAGAAACCAGCGGGAGCATACCGCTCTCCTTAAGGTCGAAGGTTGCCTGCGCCGTCAGGCTGCTCAGTACTACGTTGGCAAGCGTTGCGTTTACCTTTACCGAGCGAAGAACTCGAGGCGCGTTCCGGGCAAGTCGAAGGACGAACAGTCGAAGGTCCGCGCCATCTGGGGTCGGGTGTTCCGTACCCACGGTAACTCCGGTGTCGTTCGC…	BT_TYLCV005_F11	1	GTCAGGATGGCCGACACAACCAAGAAGGCAGCGAAGAAAGCGCCTGCCCAGGCGGCGCCTGCGCCCAAGAAGGAGTCAAAGAAGGCACCAGCCCCGGCCCCTGTCGAGTCTGAGATCCGTCACCTGCGTCCTGCCTCGAAGGTTCGACTTCGGGCTGAGGCCGTCTTCACCGGATTCCGACGTGGTCAGAGAAACCAGCGGGAGCATACCGCTCTCCTTAAGGTCGAAGGTTGCCTGCGCCGTCAGGCTGCTCAGTACTACGTTGGCAAGCGTTGCGTTTACCTTTACCGAGCGAAGAACTCGAGGCGCGTTCCGGGCAAGTCGAAGGACGAACAGTCGAAGGTCCGCGCCATCTGGGGTCGGGTGTTCCGTACCCACGGTAACTCCGGTGTCGTTCGC…
BT_TYLCV005_F12	AGGATCTCAAGAATACTTCAAAAGTGTTTCTTAAATAACACCTTTATTACAATCTTTGGGTTGGCCAACCGTTATTGTTGTTAATTGATATCCTATACTTGCACTTTTCCTGGTGGAATCTTCTGATCCTCACTATTTCCATTTTTTTATACTTAAGGAAGATTGTGGCCCTCTGAGTTTAATCTACAATATTTTCCCGTTTTATTTTCTTACTCTGTCATTTTCTATTGAAATCAACTCTAACAATAAAATAATTATTTTCTCCTTCTGAAAAAAAAAAAA	BT-TOMOV-026-1-G10-T3_G10	10	CGCTTAGTGCCGAATTCGGCACGAGGCTTTCGGACTTCAGCCTTCATGCAATCCTAAGCTTCTGCAAACCCTCCATATCACTTCGCCGGGTTCCTCGTTACTTCTATCAAAATGGTTCTTCATCTAGAGAAACCTGCCCCTATCTTCAAAGGCACTGCTGTTGTCAGTGGGCAGTTCAAAGAAATTTCTCTCGATCAGTTCAAAGAAAAATATGTTGTGCTCTTTTTCTACCCTTTGGATTTCACTTTTGTTTGTCCAACTGAAATAATCGCCTTCTCCGACCGTATTGATGAATTTCGTAAAATCGGATGTGAAGTTGTTGCAGCCTCAACTGACAGTCATTTCAGTCATCTGGCCTGGGTAAACACTCCGCGGAAGCAAGGAGGATTGGGAGAAATG…
BT_TYLCV005_G01	TCGAAGTCCCATCCAGTTTCTCTCTCTTTTCCCTCTCTCCTAAATTCAGCCCCTGGATCACGTCCAGGGACAGAATTCCTCTCCTCTTTTTTGCTTCCAGCTTCTAGTCTAGAAATATAGGTGGTTTAAGTTCTGAGCTGCGTTTATTGGGGGTCTGGAATTTGTGTTTCATGCACAAATGGCAAGATGGGACACTCGATAAACAATCTATTGTAAATTAATGGTATCCTATGGAAAGAAAAAGAAATAACATGTTACATGTTTGTATTATTTATTTTGGAAAATATACAACTGTTTCCAAAAAAAAAAAAAAAAAAAAAAAAAAAAAAAAAAAAAAAATCCCTCGGGGGGGGG	BT_TYLCV005_G01	1	TCGAAGTCCCATCCAGTTTCTCTCTCTTTTCCCTCTCTCCTAAATTCAGCCCCTGGATCACGTCCAGGGACAGAATTCCTCTCCTCTTTTTTGCTTCCAGCTTCTAGTCTAGAAATATAGGTGGTTTAAGTTCTGAGCTGCGTTTATTGGGGGTCTGGAATTTGTGTTTCATGCACAAATGGCAAGATGGGACACTCGATAAACAATCTATTGTAAATTAATGGTATCCTATGGAAAGAAAAAGAAATAACATGTTACATGTTTGTATTATTTATTTTGGAAAATATACAACTGTTTCCAAAAAAAAAAAAAAAAAAAAAAAAAAAAAAAAAAAAAAAATCCCTCGGGGGGGGG
BT_TYLCV005_G02	ACGATCTCTACTTCGGATACAGGATGTTATGGACCCTGACTTCCTCCCTTACGATGCGTGGAACAACGATCTTACCTACTCTGCTGGTGTCCTATCTTACTGCCCCAAGAAAAACATTGTCATCTTGGTTATCTGCAACAACTTCCAGTACCTGAACGTACGTCGACAACTACCCGATCGTCGTTGTCCTTGCCCAAGACTACAAACTCAACGCTGACCAGAAGAACTACATCGTTTCCGAGCTGGAAAAGAATAATATCAACCCGTATGGAGTCATCCTTCGTGACAACTACAACTGCAAAGCCCGCACCCTCTACAACCCGAGCATCTACTTGTAATCATCCTATTCCAGGCAATCGACCGACTCAACGCGCAGTGTTACCCAATGTAATAACGTTT…	TMVBT002_E05_T3_038	25	CTCTGCAGTTGTCCAAGCACAGCAGGCAAAAGGCCCGACGATCACGATGCACAAATTATTGGCTTTCCTTGTCCTCGCCGGTGTGGCTTTGGCCGTCCCAACCGCCACCCGCCGCTGCGCCAACTACAACCTCTACAACGACTGGAAAGGAAACTACCTGGTCGACAAGGAATGGGTCGTCGCCGCTTCAACCGCCAGTGGATCCGTCTTCGGATGGCGCAATGACTACGAATTCTGCGACGCTTACTTCACCTACGGAGTCCCCCAGTGCGGATCATGCACCTTCATCAGATTCATCCCCAACTCCAGGTACTCAGGGGACTTCGGCGGCTACACCATGGTCCAATACGCATGGAACTCCAACAGGCAGGCCTACGACTACACTGAGAACTTCATCGG…
BT_TYLCV005_G06	GTTACTTCAGGATCTGTGAATAGACTACTCAAGTAGGTAATACTTATTTTTTCATTTAATTCTACCCTGCCTTAAAAACATTTCTCATTAATTCGTTTCTTTTCTAGTTTTTATGGTAATTTTATTTTATTTTTTGAGGGTCAAGGTGCACAATGTCAAAGGATGCGTGTCCATATTTTTGTTAGTGTCCTTGTGCATGCTTTCAAATAGTTCATCACTGTTTTAGCAATACCAGGTACCCATGCAATCACTGGATTTTGCCTGATACATAAATTCTAATTTTCTCAAGGAGTTCATTTCTTTGGAGGCCCAAACCAGGACCCAACCCCTAACCAGTGGAAATTATTTTTAAGTATGTTCCTGTAAGACTCATTTCTCAGTTGTTGGGAATCTGAGATC…	BT_TYLCV005_G06	1	GTTACTTCAGGATCTGTGAATAGACTACTCAAGTAGGTAATACTTATTTTTTCATTTAATTCTACCCTGCCTTAAAAACATTTCTCATTAATTCGTTTCTTTTCTAGTTTTTATGGTAATTTTATTTTATTTTTTGAGGGTCAAGGTGCACAATGTCAAAGGATGCGTGTCCATATTTTTGTTAGTGTCCTTGTGCATGCTTTCAAATAGTTCATCACTGTTTTAGCAATACCAGGTACCCATGCAATCACTGGATTTTGCCTGATACATAAATTCTAATTTTCTCAAGGAGTTCATTTCTTTGGAGGCCCAAACCAGGACCCAACCCCTAACCAGTGGAAATTATTTTTAAGTATGTTCCTGTAAGACTCATTTCTCAGTTGTTGGGAATCTGAGATC…
BT_TYLCV005_G07	CAAGCTTCTACTTTTCTCAGCCTTTAAAAACCCCAACCAAACTCCAACATGTACGGACAAGAGAAGAACGTCATTGACATCGTCGCCCTCAACGGCAAAGAGCGCAACGCCATGGACATCGTCGCCGGAGGGGGCAAAGAACGCAACACGGTTGACATCGTTGCCCTCAACGGAAAGGAACGTAATGTTGTCGACATCGTTGCCCTCAACGGAAAGGAACGCGTTGTCTTCGACGTCATCGCCCTCAACGGAAAGGAAAGGACCTCCTTCGACATCATCTCCCTATAAGTTCCTCTCCCTGAGTCCGACCATCTGTAATAAAAGCAGATGGAAAGATTCCTGGTTAATAGAATGAAGTGCTCCTGAATTCTATATCCCTCTTTGGATCCACATAATTAC…	BT-TOMOV-023-1-C12-T3_C12	28	ACTAGCTCAAGCTTCTACTTTTCTCAGCCTTTAAAAACCCCAACCAAACTCCAACATGTACGGACAAGAGAAGAACGTCATTGACATCGTCGCCCTCAACGGCAAAGAGCGCAACGCCATGGACATCGTCGCCTTAAACGGCAAAGAACGCAACACGGTTGACATCGTTGCCCTCAACGGAAAGGAACGTAATGTTGTCGACATCGTTGCCCTCAACGGAAAGGAACGCGTTGTCTTCGACGTCATCGCCCTCAACGGAAAGGAAAGGACCTCCTTCGACATCATCTCCCTATAAGTTCCTCTCCCTGAGTCCGACCATCTGTAATAAAAGCAGATGGAAAGATTCCTGGTTAATAGAATGAAGTGCTCCTGAATTCTATATCCCTCTTTGGATCCACA…
BT_TYLCV005_H06	CCTCGTGCCGCTTGATTTAGTAATTTTGTGTAGGCACCCTGAATTACATTAGTTCAAAATGTTGTTTGTAATTACCGTGTTAACACCTTTGTAATTATTTTTACTCAAGTTGTTTTAATGTTATTATTCTATAGTTTATTTCCAACGTGGGGGACTAGACAATATTTTTGTACCTCCAATAAAAAATGAACCAATTTATTTTTCTAACTTTAAAAAAAAAAAAAAAAAAAAAACCTCGGGGGGGGG	BT_TYLCV005_H06	1	CCTCGTGCCGCTTGATTTAGTAATTTTGTGTAGGCACCCTGAATTACATTAGTTCAAAATGTTGTTTGTAATTACCGTGTTAACACCTTTGTAATTATTTTTACTCAAGTTGTTTTAATGTTATTATTCTATAGTTTATTTCCAACGTGGGGGACTAGACAATATTTTTGTACCTCCAATAAAAAATGAACCAATTTATTTTTCTAACTTTAAAAAAAAAAAAAAAAAAAAAACCTCGGGGGGGGG
BT_TYLCV005_H07	GTGACACCTCAGTCCTCCTATCTTTGACGCCAAGGCTGGAATCTCTCTTAACAACAAATTCGTGAAACTTATCTCTTGGTACGATAACGAGTATGGTTACTCCAGCAGAGTCATAGATCTGATCAAGTACATCCAGACCAAGGATTGAACGCGGGCAATAACTTCATTTCATCACTTTTTTAATTGTGTGGTTTTATAAACCTTACCCCATCGTCGTTTATGTGCGCCTCCTGTTTTAATTGTTTTACAATCCATGAAGATACAACTTTCTGTCTCACATTAGATGTGAAGTTCCATTTATTATAAATTGTATCTTAGATACGTGTTTATTTGTTGTTAAGCCCATTTTTTTTTCATCCAATGAAACTGTACTTTCAAAAATTAAGAATCTGTGAATCA…	BT-TOMOV-031-1-F1-T3_F01	14	TTTTTTTTTTTTTTTTAAAATTAAATTAATAAATATATTGATTCACAGATTCTTAATTTTTGAAAGTACAGTTTCATTGGATGAAAAAAAAATGGGCTTAACAACAAATAAACACGTATCTAAGATACAATTTATAATAAATGGAACTTCACATCTAATGTGAGACAGAAAGTTGTATCTTCATGGATTGTAAAACAATTAAAACAGGAGGCGCACATAAACGACGATGGGGTAAGGTTTATAAAACCACACAATTAAAAAAGTGATGAAATGAAGTTATTGCAGGCGTTCAATCCTTGGTCTGGATGTACTTGATCAGATCTATGACTCTGCTGGAGTAACCATACTCGTTATCGTACCAAGAGATAAGTTTCACGAATTTGTTGTTAAGAGAGATTC…
BT_TYLCV005_H08	CTCAACGCTCAAAATTATCACACCCTTGGATTCTGCCACCATTTTCATTAAAGTTTAGTTCCCCCTCAGTGTTCTAGGTCTCTAAATTAGCCAGTGTTTATATGGTGTGAACGTCCCAGTAGGTACGACTGGAATAGCATATCTAATTCGGTAAATTTAGAAAATGATAAAACTCTTTTCCCTAAAACAACAAAAAAAGGATGGTGAACCAACTCCTCGATCTGGAAACCAAAAGAAAGCTTCTGCTGCTCAACTTAGAATAACGAAAGACATCAATGAACTTAATTTGCCGAAAACTTGCAACACAGAGTTTCCAGATCCGGATGACTTGCTTAACTTCAAAGTTATCATTTGCCCAGATGAAGGTTTCTACAAAGGAGGAAAGTTTACGTTTAGCTT…	BT_TYLCV005_H08	1	CTCAACGCTCAAAATTATCACACCCTTGGATTCTGCCACCATTTTCATTAAAGTTTAGTTCCCCCTCAGTGTTCTAGGTCTCTAAATTAGCCAGTGTTTATATGGTGTGAACGTCCCAGTAGGTACGACTGGAATAGCATATCTAATTCGGTAAATTTAGAAAATGATAAAACTCTTTTCCCTAAAACAACAAAAAAAGGATGGTGAACCAACTCCTCGATCTGGAAACCAAAAGAAAGCTTCTGCTGCTCAACTTAGAATAACGAAAGACATCAATGAACTTAATTTGCCGAAAACTTGCAACACAGAGTTTCCAGATCCGGATGACTTGCTTAACTTCAAAGTTATCATTTGCCCAGATGAAGGTTTCTACAAAGGAGGAAAGTTTACGTTTAGCTT…
BT_TYLCV005_H09	GTTTATTGCAAAATGCAGTCCATTTGTTTTTGGCCGTAAAAATATTGCAAGTGAGTCTTTGCATGATTATTACGACGAAGACTGAAGTCCTCGCTGTATTAACTCGTCATTTTACATAAGGATTTGCGGATTTCTTTTATGAACAGATTCACCATATTAAATTGACCCCTTTGTCAGATTATGGTTTCATACTTCACATCTGCTCAATATTCTTTTTTCAAGAATCTATAGGTGTCGAATCAATGGAAAATTGAGGATGATTTTATCCTAAACTCTCAGGGGGCACAAAAGACTTTTCAGTCTATTTCAATCCAGATGGTGTTCACAAGGGTTCGTTTAAGAGACGAGTTTCCCCATTTTTCTCTCGGAGACATTTTATAACAGGCTTCTGTAGTAATT…	BT_TYLCV005_H09	1	GTTTATTGCAAAATGCAGTCCATTTGTTTTTGGCCGTAAAAATATTGCAAGTGAGTCTTTGCATGATTATTACGACGAAGACTGAAGTCCTCGCTGTATTAACTCGTCATTTTACATAAGGATTTGCGGATTTCTTTTATGAACAGATTCACCATATTAAATTGACCCCTTTGTCAGATTATGGTTTCATACTTCACATCTGCTCAATATTCTTTTTTCAAGAATCTATAGGTGTCGAATCAATGGAAAATTGAGGATGATTTTATCCTAAACTCTCAGGGGGCACAAAAGACTTTTCAGTCTATTTCAATCCAGATGGTGTTCACAAGGGTTCGTTTAAGAGACGAGTTTCCCCATTTTTCTCTCGGAGACATTTTATAACAGGCTTCTGTAGTAATT…
BT_TYLCV005_H11	AGCTCATGCTCTGCTTTGTTTAAACTATCTGCTTTGAGTTAATCAAACGCTTTGCGGCTTTTCAAGCTAGCTTTACTTAGTAATTCTTCATTTAAATTTTATAGGAACTATATTGTGATGGCAAGCAACTCAGAGGAATCGCAACAGTCCATCGCCCAGAAAACATGGGAGCTGTCGAACAACATCAAAACAGTAAGCTCTGTCGATGAAATCTACAGATATGACCGAAAGCAACAGCAAGATATCCTCTCAGCAAAACCATGGGACAAAGACCCTCATTTTTTCAAAGACATTAAAATATCTGCACTAGCATTGTTAAAGATGGTCATGCATGCCCGCTCCGGAGGTACTCTGGAGGTAATGGGCCTTTTGTTGGGAAAAGTTGATGCTAACACGATG…	BT_TYLCV005_H11	1	AGCTCATGCTCTGCTTTGTTTAAACTATCTGCTTTGAGTTAATCAAACGCTTTGCGGCTTTTCAAGCTAGCTTTACTTAGTAATTCTTCATTTAAATTTTATAGGAACTATATTGTGATGGCAAGCAACTCAGAGGAATCGCAACAGTCCATCGCCCAGAAAACATGGGAGCTGTCGAACAACATCAAAACAGTAAGCTCTGTCGATGAAATCTACAGATATGACCGAAAGCAACAGCAAGATATCCTCTCAGCAAAACCATGGGACAAAGACCCTCATTTTTTCAAAGACATTAAAATATCTGCACTAGCATTGTTAAAGATGGTCATGCATGCCCGCTCCGGAGGTACTCTGGAGGTAATGGGCCTTTTGTTGGGAAAAGTTGATGCTAACACGATG…
BT_TYLCV005_H12	CTTTGGAGTCAAAAATGAAGTATTGTCATCTCAGGAAACTGAATTCACGTCGGTGGCATCTTAACGCCTTGAAAAGTGTGAGTACAACTGTAATAATTTGAATATAATCCTATCCCTTTGCTATCTGCGGCAAATAAATGTAACTCAATTAGGCATTGATATTTTACAGGCTTCTGAAATTTTTAATAAAAATTATTTTGAAAAAAAATTTTGAAACTTTAATACTTCCAAAATCAATATGTAATCTTCTCTGCACAGGATAAATATGTTTTTCCATTTCATACTGTGAGCTTTGCTTTCCAAAATAATTTATGCTCTGTGCAGTTTTTTCAAATACACTCATTCATTCGCTCAAGTTCAGATTGAGACAACTGTTCCGTCAGGAGCTTTTGTGCCGTT…	BT-TYLCV-030-1-A11-T3_A11	3	TTTTTTTTTTTTTTTTTTCAACAACTCATTAATAATTTAATAAGCGCATAAACTGAATTAAGAACAAATATCACAGTTGAAAAACTTAATTTATCCCTATTGAACAGATATGCTGCAAAACGGCACAAAAGCTCCTGACGGAACAGTTGTCTCAATCTGAACTTGAGCGAATGAATGAGTGTATTTGAAAAAACTGCACAGAGCATAAATTATTTTGGAAAGCAAAGCTCACAGTATGAAATGGAAAAACATATTTATCCTGTGCAGAGAAGATTACATATTGATTTTGGAAGTATTAAAGTTTCAAAATTTTTTTTCAAAATAATTTTTATTAAAAATTTCAGAAGCCTGTAAAATATCAATGCCTAATTGAGTTACATTTATTTGCCGCAGATAGCA…
BT-H-013-1-A3-T3_A03	TGACGACCAAACTTCTCTCTTTCAGCAAACAACCACAACCCCCAAACTCTCACCATGTCTCTCAAGGCTCTTTTCTTCTTCGCTCTCGCCATCGTCGCCGTCTTCGCCGCTGAGCAACCCGCCAAGAGGGCCATCTACCCCGCTGCCTACCCCTACGCCGCCTACCCCTACGCCGCCGCCGCCTACCCCTACGCCGCCGCCGCCTACCCCTACGCCGCTGCTGCCCCCGCCGTCGTCCCCGCCGCCGCCTACCCATACGCCGCCTACCCATACGCCGCCTACGATGATGGCAGCTACTTCCCAGGCAAATACGGACCCCTCTCCAAGTAAGCTGTGATGTCAACAACATCAGAGCCCCCCCTCAAATTCACTCCTCCTCACTTCTGAAATTCCGATTGA…	BT-H-026-1-G6-T3_G06	6	TTGTAAAAAGACGGCCCGTGAATTGTAATACGACTCCCTATAGGGGGAAATGGGTACCGGGCCCCCCCCCGAGGTTTTTTTTTTTTTTTTTTTTTTTTTTTTTTTTTTTTTTACCGGAGGGAAAGTTTTAATTTTTGAAAATTGAACAAAATGGAGGTGACTATTGCAGATGCATTGTTCTTATTGGAGGTTCAGACCAAATTTCAATCGGAATTTCAGAAGTGAGGAGGAGTGAATTTGAGGGGGGGGGGGGGGCTCTGATGTTGTTGACATCACAGCTTACTTGGAGAGGGGTCCGTATTTGCCTGGGAAGTAGCTGCCATCATCGTAGGCGGCGTATGGGTAGGCGGCGTATGGGTAGGCGGCGGCGGGGACGACGGCGGGGGCAGCAGCGGCGTA…
BT-H-013-1-A5-T3_A05	GCGCCTTGTTGTGTCCGTTTTTGTTTGAAGTTGAATCTAACTGTGCCAAATATGTCCACAATCGGTAGTTTACATAAGCATTTTTCTGTTTCAACCCCAACTGATATTAATGTTTTCCCCCAATCAAATGTCGAACAATAAATAACTTTATTCATGTGCCTGAAAAAAA	BT-H-013-1-A5-T3_A05	1	GCGCCTTGTTGTGTCCGTTTTTGTTTGAAGTTGAATCTAACTGTGCCAAATATGTCCACAATCGGTAGTTTACATAAGCATTTTTCTGTTTCAACCCCAACTGATATTAATGTTTTCCCCCAATCAAATGTCGAACAATAAATAACTTTATTCATGTGCCTGAAAAAAA
BT-H-013-1-A8-T3_A08	GTTGGTTATTAAGCTTTTGATAAGATTAATAATCTTAATTTCGATTTTGGCAGTTTATTTTTATTTACAGCCTTTTTTTTTTGCTATATTGGTATTTAGTAGGTGAGTAAAATGATACACTATCAATTTTATCAAGTTTGGATTATTAAGATTTATATTTTTGTTATCTTATTTTGTTTTATTTATTTTTTATTAAAAAAAAAAAAAAAAAAAAAAAAAAAAAAAAAAAAAAAAACCTCGGGGGGGGG	BT-H-013-1-A8-T3_A08	1	GTTGGTTATTAAGCTTTTGATAAGATTAATAATCTTAATTTCGATTTTGGCAGTTTATTTTTATTTACAGCCTTTTTTTTTTGCTATATTGGTATTTAGTAGGTGAGTAAAATGATACACTATCAATTTTATCAAGTTTGGATTATTAAGATTTATATTTTTGTTATCTTATTTTGTTTTATTTATTTTTTATTAAAAAAAAAAAAAAAAAAAAAAAAAAAAAAAAAAAAAAAAACCTCGGGGGGGGG
BT-H-013-1-B10-T3_B10	CCTCGTGCCGAGTCTTGTGTTGAGTTTTTAGTTTAATTATCATCAATCATGTGTTCTGTTTCGAAAATCTCACTTCAAAAGAAGTATGTGGCATCAGGAGTATTTAAGGCAGAGCTGAACGAGTTTCTAACTCGAGAGCTCGCTGAAGATGGTTACTCTGGAGTGGATGTTCGTAACACGAACAACAAAATGGATATCATCATCATGGCAACACGAACACAAAGTGTCCTTGGAGAAAAAGGCAGACGCATCAGAGAACTGACAGCTGTCCTGAAGAGGCGTTTCGGTATCTCCGATAGCCACAGCACTCCTGGCATTGAATTGTATGCTGAAAAAGTTGAAACAAGAGGTCTATGTGCAATTGCTCAGGCTGAATCGTTACGGTACAAACTCATCGGA…	TOMOV-BT007_G09	7	TTTTTTTTTTAGTCTTGTTTTGTCAGTTTTATTCATAAAAGTAAAAATAAAAATGTTTAAACAAGTTCTGGTTTGCCTGTTTTGACATCGCTGGAGGGAGCAACAGGCAATGGATCTTCTTTTGCGTCAACAACACTAACTTTGTCTGGGAGAGGTTTCCTGGGGCCAGTCTTGCCAGTAGGATCCCACGGCAACATAATCTTAACTTTGATTCCTAACACTCCTTGCCGCAGAAGTACGTGACGAGTGGCAGTATTTACAAAGTCTTTGCAAGGTTCTCCACTGTGAATCATTAATCCATCAACGAATTTCATGGATTTAGCTCTCTGTCCTCGGAGTTTTCCAGAGACGACTACTTCACACCCTTTCGCTCCACTTTCCATGATGTACCTCAGGACA…
BT-H-013-1-B11-T3_B11	TCTGGTACTTGTTTTCGAACCCAGAGTTTTGGATATCAAACCAGAAGATCTTCGTGTTAAATTCTTGGAGGGAGTCGCGAGAGTTGCTGCAACTTGTCTCAAGATTGGATATCCGACCATCGTCTCTGTGCCTCACAGCATTGTCAACGGATTCAAGAATCTGTTGGCCGTTGCTGCGGCTACTGAGATTACATTCAAGGAAGCTGAGACTGTGAAGGAGTTCTTGAAGGATCCCAGCAAGTTTGCTGTCGCCGCAGCACCAGCTGCAGCTGCCGCTGCTGCCCCGGAGGCCAAGAAAGAAGAGAAGAAAGAGGAAAGCGAAAGTGAGGATGACGACATGGGCTTCGGTCTCTTTGACTAGATTCTACACTCTTGACTTAACTTCTGATGCTTCTTTTT…	BT-H-013-1-B11-T3_B11	9	AGGGGGAAATGGGTTCCCGGCCCCCCCCCGAGGNTTTTTTTTCCTTTTTTTTTTTTTTTTTTTTTTTTTTTTTTTTTTTTTTTTTTTTTTTATGTTGTAAAAAAAATACTTTAATAATAAAAAGTCTGGCTCTTCACAGTCAAAAAAGAAGCATCAGAAGTTAAGTCAAGAGTGTAGAATCTAGTCAAAGAGACCGAAGCCCATGTCGTCATCCTCACTTTCGCTTTCCTCTTTCTTCTCTTCTTTCTTGGCCTCCGGGGCAGCAGCGGCAGCTGCAGCTGGTGCTGCGGCGACAGCAAACTTGCTGGGATCCTTCAAGAACTCCTTCACAGTCTCAGCTTCCTTGAATGTAATCTCAGTAGCCGCAGCAACGGCCAACAGATTCTTGAATCCGTTGAC…
BT-H-013-1-B12-T3_B12	GTCGATTCCCCGACGAAAAAAACGTAGCACCATTCCAAGGTTGCAAAATCGACTCCAACGATTTAACTTTTCACAGGAGTGTACTCGCGCAATTTTCGTTGAGAATTTGACTGATTTTTGCGCGAGATCGGAAGGAAACTCAGTGTGATTATCAATTAGAAATTCCCAAGACTCTCCTGGTAAAAAGTCAATTTACGCGAGGAAATTTGGCAACATTGAAATGTAGCTACGCTCTTTCGTGGGGAAACGACGAATTGTGCCAGGGTGTTGTGTGTGTTGTCTATTCGCTGATTGAAGGGGCTCCTCTTTTTGAATACCGAACCCGAACGATATACCTGTTTTCCTGGTTTACTAATGATGAGAAGCTTGTGCTGACTGTTTTTTTTTTATCAATCAGAA…	BT-H-013-1-B12-T3_B12	1	GTCGATTCCCCGACGAAAAAAACGTAGCACCATTCCAAGGTTGCAAAATCGACTCCAACGATTTAACTTTTCACAGGAGTGTACTCGCGCAATTTTCGTTGAGAATTTGACTGATTTTTGCGCGAGATCGGAAGGAAACTCAGTGTGATTATCAATTAGAAATTCCCAAGACTCTCCTGGTAAAAAGTCAATTTACGCGAGGAAATTTGGCAACATTGAAATGTAGCTACGCTCTTTCGTGGGGAAACGACGAATTGTGCCAGGGTGTTGTGTGTGTTGTCTATTCGCTGATTGAAGGGGCTCCTCTTTTTGAATACCGAACCCGAACGATATACCTGTTTTCCTGGTTTACTAATGATGAGAAGCTTGTGCTGACTGTTTTTTTTTTATCAATCAGAA…
BT-H-013-1-B6-T3_B06	TAATTTGGAGCACTAATTACCAATTTGCAGAGAAGTTGCTGCCATTAATTTACTTCCTCATACATTTAATTGCTTTATAATTAGACTTCTGAGTATTAATGATTTAAGAATAAATTGTTTGCAATTTTTTCCAGCATTTCATTTTGAATGCTGTGATTCCTAGCTACTGACCTAGTAACTGAATTGGTCCTTTAAATTTTCCTCTAAAGTTTCCATTTTTCCTTTTGAAATCTTCACATATGTACTATTGACCAAAGATTTCTAAATTGTAACCCTCCTAAATTTTCATCTAAATTTTATTTAAAGTTGTATTTCTATATCTTGCTACTTATGTATGCTTAAACATGTGATTTTGTATTCAGTTTCTAAATGTTTCTATGTAGTTTATCTATTCTTAGA…	BT-H-013-1-B6-T3_B06	1	TAATTTGGAGCACTAATTACCAATTTGCAGAGAAGTTGCTGCCATTAATTTACTTCCTCATACATTTAATTGCTTTATAATTAGACTTCTGAGTATTAATGATTTAAGAATAAATTGTTTGCAATTTTTTCCAGCATTTCATTTTGAATGCTGTGATTCCTAGCTACTGACCTAGTAACTGAATTGGTCCTTTAAATTTTCCTCTAAAGTTTCCATTTTTCCTTTTGAAATCTTCACATATGTACTATTGACCAAAGATTTCTAAATTGTAACCCTCCTAAATTTTCATCTAAATTTTATTTAAAGTTGTATTTCTATATCTTGCTACTTATGTATGCTTAAACATGTGATTTTGTATTCAGTTTCTAAATGTTTCTATGTAGTTTATCTATTCTTAGA…
BT-H-013-1-B9-T3_B09	CGAAGAACGACGCCGAGACCATCATGCAGTTCCTCAAGATCAACATCTTCCTCCTCGTCGCCATCGCCGCAACCCTGGTGCGCGCTCAGGGCGATGATTGGAACACGGATACAGGAGTGCCGGAGTGCAACGATTGCATAAAAACATGTAAAATGCAGACAAACGCGGACTACGTGTACTGTAGGTACACCTTCTGCTTCAACGACTGCATAACGGTCAACGGTGACGGCCCGACGAAGCCAAAGCCAACTGAAAGCGCAGGCGGCCAACAAGGCAACCAACAAGGGAACCAACAAGGGAGCCAACAAGGCAACCAACAAGGGAACCAAAATGGGAACCAAAATGGGAACCAAGATGGGAACCAAAAAGGTCGCAGGTAGCCGAGTAAACTGTTAGTGA…	BT-TOMOV-021-1-A3-T3_A03	4	CCCGAAGAACGACGCCGAGACCATCATGCAGTTCCTCAAGATCAACATCTTCCTCCTCGTCGCCATCGCCGCAACCCTGGTGCGCGCTCAGGGCGATGATTGGAACACGGATACAGGAGTGCCGGAGTGCAACGATTGCATAAAAACATGTAAAATGCAGACAAACGCGGACTACGTGTACTGTAGGTACACCTTCTGCTTCAACGACTGCATAACGGTCAACGGTGACGGCCCGACGAAGCCAAAGCCAACTGAAAGCGCAGGCGGCCAACAAGGCAACCAACAAGGGAACCAACAAGGGAGCCAACAAGGCAACCAACAAGGGAACCAAAATGGGAACCAAAATGGGAACCAAGATGGGAACCAAAAAGGTCGCAGGTAGCCGAGTAAACTGTTAGT…
BT-H-013-1-C10-T3_C10	GTTGATCGTCTTTTTTGATACCTCCTCCACTAATTACAAAATACCATGCTGTGTATTTTCTTTTTATTAATTTATTTATTTATTTTTTTTAGCAACGTAAATATTTTCCATGATTTTAATTTTTATCAATTTTTGCAATAAAGGTAATTTGTATATTTTCCTGGAGCAAAAAGTGTTTAATCACCAAATTTTGTTTATTTTTATGCATCAATTACTGTGATTCATCCATTACTCAACATTTTATCACATTTTTATTTATTTTTCCAGTCTCTCCCTCCTCTGGTGCCTGTGTGCCATTTACCCATGTAGTTTCAACTTAGTTTGAACAGTATATTTTGGAAATATTGAACAATTTGCAATTTTATTTCCCCCCAGAATTTGTTGTTTTATTTTGTCCAT…	BT-H-013-1-C10-T3_C10	1	GTTGATCGTCTTTTTTGATACCTCCTCCACTAATTACAAAATACCATGCTGTGTATTTTCTTTTTATTAATTTATTTATTTATTTTTTTTAGCAACGTAAATATTTTCCATGATTTTAATTTTTATCAATTTTTGCAATAAAGGTAATTTGTATATTTTCCTGGAGCAAAAAGTGTTTAATCACCAAATTTTGTTTATTTTTATGCATCAATTACTGTGATTCATCCATTACTCAACATTTTATCACATTTTTATTTATTTTTCCAGTCTCTCCCTCCTCTGGTGCCTGTGTGCCATTTACCCATGTAGTTTCAACTTAGTTTGAACAGTATATTTTGGAAATATTGAACAATTTGCAATTTTATTTCCCCCCAGAATTTGTTGTTTTATTTTGTCCAT…
BT-H-013-1-C12-T3_C12	GTTAGTTTTACCCTACTGATGACGTCGTCTTCGCGACGGTATGGCACACGAGTACGAGAGGAACGGGTGCCCCGGACCTCTGGACCGGCACTCGCCCGATCGGACGATGGTGCACGACTACGTCCGGAGGGCCCACCTCTGACAGCGTCTGAAGCGGGACCCTGTACCGAGTCTCGGAACGCAGAGGCGCGGTTCCCCGAGAGGGGTTCGCCTATTCGAAAGCGGAAAGCGAGGACAGTACCTAACACGTACGGGCGAGGAAACAGACGGTTCACCCCGGGCGGGGTTCCGCCGGGGTCGTCGGGCGTCTCTCGGGGCGCCCGCGCGGTCCCGGTCCCGTCCGCCGTCTCTGCACGGACAGGCAACGAGAATCGGTTCGCGCTCCGGCGCGGCCGATCC…	BT-H-024-1-D9-T3_D09	60	AACGACCGCGCCAACAAACCCTGGTCGTGCTCAGAACTGTTCTCGGACCCGGGGAATCCGACTGTTTAATTAAAACAGAGCATCGTGAAGGCCGCACATTACCGGCGTAGACGCGATGTGATTTCTGCCCAGTGCTCTGAATGTCAACGTGAAGAGATTCAAGCAAGCGCGGGTAAACGGCAGGAGTAACTATGACTCTTTTAAGGTAGCCAAATGCCTCGTCATCCAATTAGTGACGCGCATGAATGGATCAACGAGATTCCCTCTGTCCCTATCTACTATCCAGCGAAACCCCAGCCAAGGGAACGGGCTTGGGACACTATCAGCGGGGAAAGAAGACCCTGTTGAGCTTGACTCTAGTCCGGTGCTGTACGGAGACATGCGAGGCGTAGCATAAGT…
BT-H-013-1-C3-T3_C03	CGACATTCAACGCATGTTTCCAGACCTGCAATACATGTAACAACGTCTGTGGAGACTGCTATGACAGCCAATGTGGCTGCGGTGGCGGTCAATGTGGTTGCGGTGGAGGTCAATGTGGTTGCGGTGGTGATCAATGTACCTGCTGTGGTGATCAATGTAGCTGCTGTGGTGGGTGCGGCAAAGGACTCTGCAGGCGAAGCAAATGCTCCAAGTGCCGTAAGAACCGATGCAAAAGCCGCAATCAATGTTTCGATTTGAACCGTTGTTGCATCCAGTCTAAATTGGCAACAAAGAAACTTCTCAAACTCTTACCGTTGCTTGTCGATCTCATTCAGAAGAGCAGTTACGATGGTTGTAATCTTTGCTGTTGAAGACAGTACCTACATTAATATTTCTTTG…	BT-H-013-1-C3-T3_C03	1	CGACATTCAACGCATGTTTCCAGACCTGCAATACATGTAACAACGTCTGTGGAGACTGCTATGACAGCCAATGTGGCTGCGGTGGCGGTCAATGTGGTTGCGGTGGAGGTCAATGTGGTTGCGGTGGTGATCAATGTACCTGCTGTGGTGATCAATGTAGCTGCTGTGGTGGGTGCGGCAAAGGACTCTGCAGGCGAAGCAAATGCTCCAAGTGCCGTAAGAACCGATGCAAAAGCCGCAATCAATGTTTCGATTTGAACCGTTGTTGCATCCAGTCTAAATTGGCAACAAAGAAACTTCTCAAACTCTTACCGTTGCTTGTCGATCTCATTCAGAAGAGCAGTTACGATGGTTGTAATCTTTGCTGTTGAAGACAGTACCTACATTAATATTTCTTTG…
BT-H-013-1-C6-T3_C06	GAGCCGACTTAGCAGAACAAGCCATCGCCAAATTCAGAACACAAAAGGGTGGCAGAGCAGGATCAGCAGCGCGTGGATCCAGTCCCTTGCCCCAAGCAAAAACGCGCAAGCCCCAACTTGCATTGGAATAAACAAACGTTATCAAATTGCCCACCGACCTCCTCTCAGGCCGCAGTTAGATGGCGGTGCTTTCCCTCCACGCTTCGACCTCCATCCTGAAGCAGGAGACATTTTCGGCTAAGCCAAATAGAGCCAACATCCGAAACACTTTTTTCTATTTTCTCAACTAAAGCGGAACACGCAACTCAAGTTTCCTCGACTTCTTCGTTTACCTACTGCACCAGATGGCTCACGAAAGATCTTCAAGTCACCTCGATTATTTATTGTATTTATTTTAAT…	BT-H-036-1-H12-T3_H12	7	TTTTTTTTTTTTTTTTTTTTTATTCCAAGTTTCACTTAGATTTATTTATTAATTTTTACAATTTAAGAAATTAACTTAAAAATACTTGTTTTATTTATATATATTCTTTAAATTAAAATAAATACAATAAATAATCGAGGTGACTTGAAGATCTTTCGTGAGCCATCTGGTGCAGTAGGTAAACGAAGAAGTCGAGGAAACTTGAGTTGCGTGTTCCGCTTTAGTTGAGAAAATAGAAAAAAGTGTTTCGGATGTTGGCTCTATTTGGCTTAGCCGAAAATGTCTCCTGCTTCAGGATGGAGGTCGAAGCGTGGAGGGAAAGCACCGCCATCTAACTGCGGCCTGAGAGGAGGTCGGTGGGCAATTTGATAACGTTTGTTTATTCCAATGCAAGTTGGG…
BT-H-013-1-C7-T3_C07	GAAAAAGTGAGGAAATTCTGCAAGGAGGTCTGGAATTTTTGTTAATTTTATCGCAATTCAAGCAAGAAATTCAAATTTTTGAAATTTTTCGAATTCCATCAATTGAAAGTACTGGAAAAGTACTGAAATGTTGAGGAGGTCCTGAATTTTCGGGAATGCACTGAAAAAAGACTGTAAAAGTACTGATTTTTGGCCAGCCTGTTTTAGTAGACACCCTGCTCTTGCAATGCAGTTGCCAGACTCACTCAAAAGTAAAATCACTTAGGAAATGGGGGAAAAAGAAATCATGCGAAAATATTTCGGCTATCTTGATTTAGGTTTAAATACTTGAATAATTTGTGTGAAGTTTTGCAATATGTGTCATTTTTCTGGAAACAGCTTATTTTTTTTGTGGTTCCA…	BT-H-013-1-C7-T3_C07	1	GAAAAAGTGAGGAAATTCTGCAAGGAGGTCTGGAATTTTTGTTAATTTTATCGCAATTCAAGCAAGAAATTCAAATTTTTGAAATTTTTCGAATTCCATCAATTGAAAGTACTGGAAAAGTACTGAAATGTTGAGGAGGTCCTGAATTTTCGGGAATGCACTGAAAAAAGACTGTAAAAGTACTGATTTTTGGCCAGCCTGTTTTAGTAGACACCCTGCTCTTGCAATGCAGTTGCCAGACTCACTCAAAAGTAAAATCACTTAGGAAATGGGGGAAAAAGAAATCATGCGAAAATATTTCGGCTATCTTGATTTAGGTTTAAATACTTGAATAATTTGTGTGAAGTTTTGCAATATGTGTCATTTTTCTGGAAACAGCTTATTTTTTTTGTGGTTCCA…
BT-H-013-1-D10-T3_D10	AAATTTTGCTTATTACTTTTTGCTTACCTGATAAGTTGAGACTATTTTTGCCAAGCAGGTTAAACACTTATATTTGTGCAGCAGTATTTTTTAATTGTAATGAATCTAGTAATATTTCCTTCATCCATTTTCGTTACTTTGATAATTTGGGTCGAAATTTGCAAGGTGTGCAAAGGCTATATGATAACGTTGTAACTTCAAGATCGTGGGGTTTGTATTCATGTGAACTTTAAGGGGAAAAGTCAGAATAAGAGCCTGAGTAATTCTAATGGAAACGGGAAAGCCATTACAACAGGGTAAACAGAATAAGCTTTTATCGAAGTTTTGAGTTTTTACAAGTACTCTGTGGAATGTCAAAACATAATTTTACTGTCAAAAATTGTATTCGTCCTCAATAAT…	BT-TYLCV-023-1-D4-T3_D04	3	AGTGTAAATATAATAAGTAAATTTTAATTTTTATCATTTTTTTTCCTTTTTTTAAATTTTATCTAGATATAACAATAACAGAAATCTTGATAAATTATCTATTTGAAGTTGAATTCAAGTTAAAATAAACTATATAAAAAAATAAAAAAAAAATAAATAAAAAATAAAATAAATAATAATCTATATTAATAATAAAAATATTACTTTCGGATTATATACAGGAGTTATCCATCAATGGTCAATGAGTTAAATGTCCGCAAAGAAAACAAAGACTTGGAAAGAATTTGATAAATAACTAAAATATGTAAAATGAAAAAATAAAAATAATAGCAAATAAAATTATGATATTTTGAATGATTAAAATAATTAACTTATGTAGAATTTAAAAACTTGAATATT…
BT-H-013-1-D3-T3_D03	CCGGCGAATCCAGTGTCGATTTGCGCTTCGTTCGTTGGGCTTTCTCGCTGGACGAGCGCCTTGGAAATTCGATTTTTGTACGAGTTTTGGACCCTATTCGTCGCGGACTTCAACCGTCACGGCCCCTCCGGAGATAAACACAATGCAGGAGCGAGAAGGGGCAGAAAACCAAGAAACAGATAATGCTCAACCAATGACTTTCCAAGAAAAGCAGCGCCTTAGTTTCAACATAAACAGATTAGCAGGAAGTGACTTGGCTGAGATAATCAACATCATTCAATCCCGAGAGCCTTGTCTGTCGGAGAACCCGGATGAAGTAGAGTTGGATTTCGAAACTTTGCAACCCAGAACTCTTCGTGAATTGGAGACTTTTGTCTTCTTACGTTTAGGCCAGAGTTA…	BT-H-013-1-D3-T3_D03	2	CCGGCGAATCCAGTGTCGATTTGCGCTTCGTTCGTTGGGCTTTCTCGCTGGACGAGCGCCTTGGAAATTCGATTTTTGTACGAGTTTTGGACCCTATTCGTCGCGGACTTCAACCGTCACGGCCCCTCCGGAGATAAACACAATGCAGGAGCGAGAAGGGGCAGAAAACCAAGAAACAGATAATGCTCAACCAATGACTTTCCAAGAAAAGCAGCGCCTTAGTTTCAACATAAACAGATTAGCAGGAAGTGACTTGGCTGAGATAATCAACATCATTCAATCCCGAGAGCCTCGTCTGTCGGAGAACCCGGATGAAGTAGAGTTGGATTTCGAAACTTTGCAACCCAGAACTCTTCGTGAATTGGAGACTTTTGTCTTCTTACGTTTAGGCCAGAGTTA…
BT-H-013-1-D5-T3_D05	CGAAGAAGCTCAATACTTCGAGAAGCTCATGAAGAAGGGAGTTAACCCCAGCCAACTTTCTTCCAAGAAAGCCAACAACCAATTCAAGGTCAACATCCCTGAATACTGTGTTGCTTAAAAATTTACTTTTTAAGTCAAAACGTATGTGTTAACAAGTGTTCCACTGTAGTTTAGTATTCTGTATTAACAGAGAACCGCGGGTTTTTTCTCACGATTGAACTTGTGTTCTTCTGCACGAAAAAAAAAAAAAATTAATGAAGTATTAATAAATTAATTTCAAGCAATTAAAAAAAAAAAAAAAAATCAAAAAAAAAAAAAA	BT_TYLCV004_B07	155	CCAAGCCTTTGGAAATGACAAATTCGGACTCAACTTCCGTGCCAACTACAAGGGAGACTACCAATACTTTGATTTCGCTACTTTCTACAACTACTTCCAACGCAACGACCTCGTCACCTTCTTCTTCTACCCATGGGCTGAACAAGAAATCAAGCAAAACGACTTCAACTTCTACTTCAACCCATCTGCTTCTGACAACAAGGCCGCCAAATTCACCTTCAACTACGCCTCCAAATACGCCGCTAAGGAACAAGCCGACCACGAGAGCAGAAACGCCAACACCAACGATGCCGTCACCTCTAACAACAAGCCCGACAGCGAAGAAAGATTGAACGAATTCGTCCGCAAATCCTACGCCGGAATCAACAGTGCCTTCGTCAACGCCTTCGACTTCTCTGC…
BT-H-013-1-D6-T3_D06	GATTCGGGTTTTTAAAATGATTTAAAACTCCTTCATTTAAAATAAATAAAGTCATTATCTGAATCATCTGAAGGATTTACCTCACCTACAATGCCATGTCATAGGAGGCAGCAGAAACTTCATTCCAGCTTGACCTGTGTTTAGCACTTATTTTGATACTTTTCAAGACTCACACTGAATTGTATTTATTGCTGTCTCCTGTAATGAGGCAGCACAATAGCCATTTACAATACTGGCTTTGATTGTTTTTTTTCAAAACCCAGACTCATTTTTCACTTTGAAGGATAATATTTTTTTAAAATATTGATATACCATAGATTTCACTTCCTTGCTCTTGTACCTGATGCACGTCAAGCGATCAGTGTAATTTATATTTATTGCTGATTGATAAGACCAAAT…	BT-H-013-1-D6-T3_D06	1	GATTCGGGTTTTTAAAATGATTTAAAACTCCTTCATTTAAAATAAATAAAGTCATTATCTGAATCATCTGAAGGATTTACCTCACCTACAATGCCATGTCATAGGAGGCAGCAGAAACTTCATTCCAGCTTGACCTGTGTTTAGCACTTATTTTGATACTTTTCAAGACTCACACTGAATTGTATTTATTGCTGTCTCCTGTAATGAGGCAGCACAATAGCCATTTACAATACTGGCTTTGATTGTTTTTTTTCAAAACCCAGACTCATTTTTCACTTTGAAGGATAATATTTTTTTAAAATATTGATATACCATAGATTTCACTTCCTTGCTCTTGTACCTGATGCACGTCAAGCGATCAGTGTAATTTATATTTATTGCTGATTGATAAGACCAAAT…
BT-H-013-1-D8-T3_D08	CGAAAGAGCAGGGCTACGTTGAAACGCTGGACGGACGCCGTTTCCACCTCATCATGTCTTATGCTGTGTCGCCACATTTGACTTGGCTCATCGTCAAGAACAACAATGCTTTCTTGAAAAAGAAGAGGAACATCAAGAAACATTTCAGCACTGAGCCTGGAAACATACCATGCCTTTCCTCTTTCAAATACAGTGGCATTGTCCAGCCTAAGTCTGTTCACATTACCATTCCGCAGGATAATCGCGGTTTTGTGGTTAGGACAAAGAAACCAGGCAGTTTTTACAAACCTGGTAAATCATGTGTCCGTGAAGTTATCTCTGGTCATGCTAGATCTTCTCTGAAGAAGTTGAGGAATAAATTGCAGAAGAACAGATATCGCCAAGAATTGACCAGGATGG…	BT-TOMOV-025-1-F3-T3_F03	11	CCCCCCCCCGAGGTTTTTTTTTTTTTTTTTTTTTTTTTTTTTGGTTTTTTCCAACTTTTATTTTTTTACAAATCAAAATCATAAAAAAACTGTCACAATTCCTCTAGGATGTTGCTGGTTTAGTTTTCTTTACTCGTGGTTGTTTCTTTTCTTTGTCCTTTCCTTTCCCCTTCTTTTTCTTGCCCTTGGATGCCTTCAATCCTTTCTGTGATTCAAGGAATGCACTAGCTTTGCACAATGCCATCCTGGTCAATTCTTGGCGATATCTGTTCTTCTGCAATTTATTCCTCAACTTCTTCAGAGAAGATCTAGCATGACCAGAGATAACTTCACGGACACATGATTTACCAGGTTTGTAAAAACTGCCTGGTTTCTTTGTCCTAACCACAAAACCGCGAT…
BT-H-013-1-E10-T3_E10	CTTTTCCTCCGCTTGCTGATATGCTTAAATCTAGCGGGTAGTCTCGCCCCTCGTGCCGAATACCGGACGAGGCCTCGTGCCGAATTCGGCACGAGGGAACGTTCTACGCATTCAATCAGCCAGAATTTTTTGAAGGTTGGGTGAAAGAGATGTACTCCAAACATCTTCCATCCAAAGAACAGGAGGAAATTGATAGAGAATTGCTAAAACGTGCAGTTCGAAATCGGAACCTTTTACTGCTGGAAAAGAAGTTGTCAGAAACAAAGTGAAAAAAAATGGGTGCTCCCTCTGTTTTGTAAATATTGTAGATATTTTTTGCCGACTCAATTTTCCTAATTTATTGTAAGTTTGTAGGGGTGTTGTTAACGAATAAAATTGATGTGAATAGAAAA	BT-H-013-1-E10-T3_E10	5	TTTTCTATTCACATCAATTTTATTCGTTAACAACACCCCTACAAACTTACAATAAATTAGGAAAATTGAGTCGGCAAAAAATATCTACAATATTTACAAAACAGAGGGAGCACCCATTTTTTTTCACTTTGTTTCTGACAACTTCTTTTCCAGCAGTAAAAGGTTCCGATTTCGAACTGCACGTTTTAGCAATTCTCTATCAATTTCCTCCTGTTCTTTGGATGGAAGATGTTTGGAGTACATCTCTTTCACCCAACCTTCAAAAAATTCTGGCTGATTGAATGCGTAGAACGTTCCCTCGTGCCGAATTCGGCACGAGGCCTCGTCCGGTATTCGGCACGAGGGGCGAGACTACCCGCTAGATTTAAGCATATCAGCAAGCGGAGGAAAAGAAACTAA…
BT-H-013-1-E2-T3_E02	GGAAATTAATGTGTCCCAATTTCGCACCATATTCTTGATCATAGCCAGTAAGATTTTAAATAACTGTTAATAAAAATTAAGTGAATAATGGTCCACCTATGTAGTACAACTGATGCTGTGGAGTAAACAACTCCTTGTTGTATCAACCCTATTTATGTGATGTATACTTAAAAAACACGGTTTTAGTATCATTTAAAGCGGTTCTCCAGTTCTCAGCAGATTTTTCTCAAGTGCCTGCTAATACATGTTTTAAGTTTCACAGTTTTCTGTTAGTTTTGTAGAAAATTTTAGCCTTATCTGTTTGTAAAAATGTCAGCTTATCCTTTGAAATTTTGAAATAAGGTTCTTGGAGTGTGATAGAATAAAAGTCATTTTTAATGTTTTTTGTACAAAAAAAAA…	BT-H-013-1-E2-T3_E02	4	TTTTTTTTTTTGTACAAAAAACATTAAAAATGACTTTTATTCTATCACACTCCAAGAACCTTATTTCAAAATTTCAAAGGATAAGCTGACATTTTTACAAACAGATAAGGCTAAAATTTTCTACAAAACTAACAGAAAACTGTGAAACTTAAAACATGTATTAGCAGGCACTTGAGAAAAATCTGCTGAGAACTGGAGAACCGCTTTAAATGATACTAAAACCGTGTTTTTTAAGTATACATCACATAAATAGGGTTGATACAACAAGGAGTTGTTTACTCCACAGCATCAGTTGTACTACATAGGTGGACCATTATTCACTTAATTTTTACTAACAGTTATTTAAAATCTTACTGGCTATGATCAAGAATATGGTGCGAAATTGGGACACATTAATTT…
BT-H-013-1-E3-T3_E03	GAATTGGACGCCATGTTGGAAGAAGCTCCCGGCCCAATCAACTTCACCCAACTGTTGTCTCTTTTCGCCGCTAGGATGTCAGGAGGCTCTGATGATGATGCAACTGTGATCAACGCATTTAAAGCTTTTGATGAAGGTGGCATGATCAACGGAAAAGCTCTGAGGCACGCTCTGCAATCCTGGGGAGACAAATTCGAAAAGAAAGAAGTAGACGAAATCTATGACAACTTAGATTTGGACGACAAAGGCTACTTCGAAACTGATGAAATCATCCAACTTCTTTTGGGAAGCTCCGAAGATGAATAAACAACAACCTATCCGCACAAACAATTTTTCCAATTCTACCTATTAAGTTTATCTGTTTAAAGATATTTTTATCAACCTAGATTAATAAATTAT…	BT-HINST-003-1-G5-T3_G05	46	GAGTCTTCTGTCGACCATAATACAGTAACAATGGCGGATAAGGAAAAGAAGACTAAGAAGAAGAAGAAGGAGGAGCCGAAAGAGGAGGCTCCCCCTCCAAAGGAACCAACTCCACCCCCGCCAGAACCAGAAAAGCCAGTGTCTGTAAAGAAGAAGAGTTCCTCAAAGAAAGTTAAGAGGTCCGGCAGTAATGTCTTCTCTATGTTCACCCAGACTCAGGTCGCTGAGTTCAAAGAAGGCTTTGCTTTAATGGACCACGACAAAGATGGTATCATTGGCAAGAACGACTTGAGCCAGACCTTTGACCAGGTTGGTAAACTCGTCAATGAGAAGGAATTGGACGCCATGTTGGAAGAAGCTCCCGGCCCAATCAACTTCACCCAACTGTTGTCTCTTTTC…
BT-H-013-1-E4-T3_E04	AATGAAGAATATTTTACTCGTCAATAATACTTGTTGATTTCGTTTTATGATCCTTTCTTCTGCACTGACAATTTTTTTTTCATGCTTGCTGTTGACAGTTGCGGTGATCATTTCACTTAATTGATTGTAAATCCCACCAGAATGATACGCAAAATATTCAGACTCAGTGAGAAGTAGGGGAAACAGCTGAGAAATAACCGTAGTTTTTTCGACCTTTTGAGAGATGCTTTCTTGCTACAGAGTGTATTTTGAAGTATGAGTAGTTGTTCTGGTTGCCCATCTTTTCATGATCTGATCATGTGAGTACATTCACATTTTCCTCCGTACCTTCTCTCTAAGGCATTGAAATACTCGCATTTCAGTTGATGAATCCACTCTGTAGTGTAGTCCAACAACAGA…	BT-H-013-1-E4-T3_E04	3	AGCCGAGATGTAGCACTTATCAAATAATTCGACAAAATACAAAACAGAAACTGTCTCATTTGCTAGTCGAGACAAACAGTTTTGTGAAGAAAAATCTTTTTTTTTGTTTTTTTTTTTTTCATTTTTTATTACAGTTAACAAATCTGCAGAACTAAAATCATAAACATAAATAAAAAATTTATTACAAGAGAAACTCATGAAAAAGGAATTAATGTACGCTAAAAAAGAAACAGTACAATCGACTTAAATCAGCACACGGGAGTTAGAGAAAATTCTCGGAGTAAGTATATCAGCTCGTTCTTAATACATAAAAACTATAATCCTGCTAGCGAAGACCGACTCACCGAGAAGTGTGAAATGAGTCGAAAATCTTTACAAAAGGCAATGAAAAAAAAAGGA…
BT-H-013-1-E6-T3_E06	GAAGATTTTCATGATATTTGACTGGTGTTTAACTGGAAATCATTGGAAAATTTGTAAAAAATATCTATACATTTGCGCCAAAAAATTATCATGT	BT-H-013-1-E6-T3_E06	1	GAAGATTTTCATGATATTTGACTGGTGTTTAACTGGAAATCATTGGAAAATTTGTAAAAAATATCTATACATTTGCGCCAAAAAATTATCATGT
BT-H-013-1-F12-T3_F12	ATCATTTCCATCTTAACTCACAAAGTGAAGTTCTGTAGATTTTAAAGGAAGAAAAAAAGAAAAAAACAAAAATTGTGATGGGAGTTAAAAACATGTGAAGTGTTAGCTCAAGATCCTAATTTTTTTCTGTGTTAGTAACTGATTCGCTTAGGATTTCTTTTTTCAAATATGTAATTTCATTACATACTATTTTCCAGATTATTTATATTCCCTTTCTTGGTTTATGTTTTGTAAATATTTTATGAACTGATAAATTTAAGTGTTAAAAAAAAA	BT-TYLCV-015-1-C3-T3_C03	16	GGTGGACACAGGCTGGCGATGCTGATGCTTTAACGTACTTCATTCAATTGTTCAAGGATGTTGACTACCAAAAGACCCAGAAGGAACTGTCATCCTTACCTAGTTACGAATCCCGACTGAAGAAAGTGACAGAAATCCTAGCAGGTGCCACGCCTTACCCAGCTGCTGATCTTGCCACTGCTGCGGAGTCCTTCTACAAGAAATTAGTCGCTGCTGATGCATACAAACCAACCGGCAAATTCGGCGGAGAAATCACCTTAGTCAAAGCTCAAGATAACTATGTAACTCTCGGAAACGACTACGGACTAACACCTATCTGTAAGAAAACAGTCCAAGTTCACTCTCTAAAAGGAAACCACAGAGAAATTCTTCAAGGTGAAAGCGGCCACAAACTAGCCC…
BT-H-013-1-F4-T3_F04	GCGCGGGCCGCTCGGTTCGCCTCGGCGGGCCGGGCGGCGTCCCGCGCGCCGGGCAGCCGGTTATCGCCGAACGCGGGACGATAGGGCCGCGCCCGCACGGCCGCGGTGCGATAAAGCCACAAGCTCGCAACTTGCCGCGGCCGGGCGCGGAGAACCCTGGGGCCCGATAGCGGCGGCGCGATTAAGCATAAGTCCAAGGCAGCACGCCCGGCTAGTCTCGAGGGGGGG	BT-H-024-1-D9-T3_D09	60	AACGACCGCGCCAACAAACCCTGGTCGTGCTCAGAACTGTTCTCGGACCCGGGGAATCCGACTGTTTAATTAAAACAGAGCATCGTGAAGGCCGCACATTACCGGCGTAGACGCGATGTGATTTCTGCCCAGTGCTCTGAATGTCAACGTGAAGAGATTCAAGCAAGCGCGGGTAAACGGCAGGAGTAACTATGACTCTTTTAAGGTAGCCAAATGCCTCGTCATCCAATTAGTGACGCGCATGAATGGATCAACGAGATTCCCTCTGTCCCTATCTACTATCCAGCGAAACCCCAGCCAAGGGAACGGGCTTGGGACACTATCAGCGGGGAAAGAAGACCCTGTTGAGCTTGACTCTAGTCCGGTGCTGTACGGAGACATGCGAGGCGTAGCATAAGT…
BT-H-013-1-F5-T3_F05	AGTTTTAACAATATTTGTACATCATTTTGTTGCGGAAACATATGTTTTGGTACTTCTATTCTTTTCCTGTGCAGTGATCAAATTAAGTGCACAATGCACATTTATATATAATGGGGGAAAAAGCTCTAAATCTTTTGGAATTTTTTCTCCTTTTGCAAAGACACACTTG	BT-H-013-1-F5-T3_F05	1	AGTTTTAACAATATTTGTACATCATTTTGTTGCGGAAACATATGTTTTGGTACTTCTATTCTTTTCCTGTGCAGTGATCAAATTAAGTGCACAATGCACATTTATATATAATGGGGGAAAAAGCTCTAAATCTTTTGGAATTTTTTCTCCTTTTGCAAAGACACACTTG
BT-H-013-1-F6-T3_F06	CTTACTTATAGCATTATTCATACTCCTAAAGTCCTTCGGGACTCTTTTAATTTTGCCATAAAGAACAGTTGTCACCGGAGCTAAGTATTATTGTACATATTATTGTTTATTTTTATTATTTTCCCCGTACTTGGCGTGTGTAAATAGACTCCATCTTTTCAGTTTATGAATTGTTTTCAATTCGGCAAGAGAACTTTTTCAGTACCTCGCTGACTCTGTGATTCGTCGTAATTAGTTTCCTTTAGTTCTGATTGTGTGGGCCTATGCTTACAGACTGATGTTGTCGTAGCTGTATGTTCAATTCGAATTAGTTTCCAAAAGACACTCTTCACTGGGTTCCTGTCAATTAATCCTAACATCTTTTCTGTTTTCCCAGCCTGGTTTTTCAATTTTTTTTAT…	TOMOV-BT005_A07	8	GCGAGGTGGTCTCACTGAAGACCTATCGTCCCTCATCAAGAGCCCTGAACCAAATGCTGACACTTGGCCCGATGCGATCACCGCCCTCCGAGATGCATTGAAATTGGAAGCTCATGTTACCCGCAAAATCAGAGATATCATCAAAGTCTGTGAAGAACCCCCAACCAAGGAAGGCGAACCCTTCAACGATTACCATCTTGTTGACTACCTGTCTGGTGACTTCCTTACTGAGCAATACGAAGGCCAACGAGACCTTGCTGGCAAAATCTCAACGTTGGGCAAGATGATGGCACAGAACGGGCAATTGGGAGAATTCATGTTCGACAAGAACCTTTTGGAATAAACTAATCTACCTTACTTATAGCATTATTCATACTCCTAAAGTCCTTCGGGACTCTT…
BT-H-013-1-F7-T3_F07	AATTCCGCACGAGGCGAAGCCTCCACACTTGAAGATTTTGGTGAGTGCATTTTAAAATGGGTCCAAAATTCGATCCAA	BT-H-013-1-F7-T3_F07	1	AATTCCGCACGAGGCGAAGCCTCCACACTTGAAGATTTTGGTGAGTGCATTTTAAAATGGGTCCAAAATTCGATCCAA
BT-H-013-1-G11-T3_G11	GGCTCGCCCACCGTGAGGGCTCTCTTCAATTCAGATCCCTTTTCGATACTGACTTCGATCTATGAACTTTTCGAATTTGATGAGAGGGAGGGCGAGACATGGAAACATTTTCTATGCCTAGTTGCCTAAGACAGTTTAGTTAAATTATTCAAGTTTTCATTGTATAACTGCAGTATGATAATAGATCCACACAAGATTTTAGATATCGGTAGTTAAGGGTTTTCTTCTGGTAAAACTTGTGATTTATTTTTGTTATGTTTGCTAAGTAAACAAAAATTTTGTATAAACCTGTTTATTTTTAGTTCATTCAGTTGTTTTATGGATTACTTTCCTGTAGTTGTAGAATTGTAAATTTTTCTAGGCAAATTTTTTAATATCTTTACTTAAGACTCAAGCATG…	BT-H-013-1-G11-T3_G11	1	GGCTCGCCCACCGTGAGGGCTCTCTTCAATTCAGATCCCTTTTCGATACTGACTTCGATCTATGAACTTTTCGAATTTGATGAGAGGGAGGGCGAGACATGGAAACATTTTCTATGCCTAGTTGCCTAAGACAGTTTAGTTAAATTATTCAAGTTTTCATTGTATAACTGCAGTATGATAATAGATCCACACAAGATTTTAGATATCGGTAGTTAAGGGTTTTCTTCTGGTAAAACTTGTGATTTATTTTTGTTATGTTTGCTAAGTAAACAAAAATTTTGTATAAACCTGTTTATTTTTAGTTCATTCAGTTGTTTTATGGATTACTTTCCTGTAGTTGTAGAATTGTAAATTTTTCTAGGCAAATTTTTTAATATCTTTACTTAAGACTCAAGCATG…
BT-H-013-1-G1-T3_G01	AACTGAAAACTAACATAAAATTAGTGCACATATTATTGCTTTCAAACTATGATATCCTGTATGCATTTGTATTTATTCTCTTATTTTTAGTTGCTCATGTTTAATAAAGCTTTTTTTTAGTAAAAA	BT-H-013-1-G1-T3_G01	1	AACTGAAAACTAACATAAAATTAGTGCACATATTATTGCTTTCAAACTATGATATCCTGTATGCATTTGTATTTATTCTCTTATTTTTAGTTGCTCATGTTTAATAAAGCTTTTTTTTAGTAAAAA
BT-H-013-1-G3-T3_G03	GTTACGTTCCATACTAGGGAAGCCACCAAGCCACCAAGGCCCGCACATAACTACGCCTCGATTTACCATTTTCTTTGAAGGGACTCTTTTCGAAGCTTACCTGTTCGTGTAACGTTGTCCCACTGATCCCACAACAATGTACGAGGTATTTTTTAGGCTCAATTCTCATGACATGCTAGCGGGAAGTTTTTAGGTGATACGGGATACCACTATGATCATCCATTCATCTCCGAAACGATCTGTCAGAATCCTCATCCTTGGAGGTAGAGGTGTGGGCAAAACATCTCTAATATTATCTCTAGTCAGTGAAGAATTTTTGGAAGATGTCCCTCCTAAGGCAGAGGAAATTACCATTCCAGCTGAGATCACTCCGGAGCTTGTCCCAACAAACATTGTGGA…	BT-H-013-1-G3-T3_G03	2	CAAATCACAGATCTTGAATATTCTAGCTAGAGCCTCCTTGCATTCATCTGTTAAGTCTTGTTTCTCAGGCATATAAATGGGAGCCATTGGATGAAGTACTGCCTTCTGAGCATAATAAAACATTTCACTAATGTTGTGTAATGTTTTTGCTGAACACTCAATAAAACTCTCAACCTCAGGGTAGGTGGACATAATATTTAGAGCAGCATCTGTGGTTGAGTAATTTATGAGGTCCGCTTTGTTGCCGACAAGAACGATTGGCATTTTGACAAGAGGGAGAGTCCCTCTGATCAAGGGGATCCAGTAATTAGTGATGGCAGCAAGACTATCCTCATCGATAACAGAGTAAACTAAGCAGACTACATGTGCACGATGCAGCTCATCTTGAAGCTGGTCTTC…
BT-H-013-1-G6-T3_G06	AATTTCTCGATTACTCTGTAGAGGAGGACATCTCTCAGGAAGAGGCCGAACAACGAGAAGTAGATGCCAGTTTATCAGATGGTTGAAAAGAAAGAAGCTTCAAGTGGAGTTAAAGCGAAACCAGATGAAGCTGCAGAAGTTTTAGGCGCACCTCTACCCCAATACCACGTGGACAAAAACTTTGCCGACAGAAGGTATAAAGTGGCTAGTGCTCGAACATATTTCTACTTGAATGAAGCGACTTGCGAACGAAATGTCGAAACGTTCCAGAATTGTCTCCATGCTGTTGCAAATGCCACATACGGAACAGGAATTACAGCCATCAAACTAACTGCTCTTGGCAGGCCTCAGCTGCTGTTGCAACTGTCAGAGGTAATTATGCGCGCTCGTAACTTTGTA…	BT-H-022-1-A12-T3_A12	2	AAGATAACACTGATATGTATTAAATACAATTGCCTTTTCAGTGTTGTACTTCTGCATCAATTCCAATGTTAATCGAGAGATGGCTGGTTGGAAGTAAGTTTGCTCAGCATCAACCATTATGCGTACGTCTAACTCTTCAGCAGTCCGCACTAGAGTGTTCAACCTTCGCACCATGTTGCGGAACATTTCTTCTTCCTTTTGAGAGAGCTGAGACAATAATCTGACCATGCGGCCTTCTTTTAAGCTTGGAACACGGAATGTTTCACTCAAACCAAAATTTTCATCGATCAATCCACTCCAGGGGAAAAGATGGATAACTCCTTGAGCATCAACAACAACTTTTTCAAGGAATTTCTCCGTGTCTTGGATTCCTCTTTCTTTCAATTTCTTAATGAGGTC…
BT-H-013-1-G7-T3_G07	CGAAGCCTCCACACGGGAGATTTTGTTGAGTGCATTTTAAAATGGGTCCAAAATTCGATCCAAACGAAATTAAAGTCGTTTACCTGCGATGTGTCGGAGGTGAAGTTGGAGCCACATCTTCCCTTGCTCCTAAAATTGGTCCACTAGGTTTGTCCCCCAAAAAGGTTGGAGATGATATTGCCAAGGCTACATCTGACTGGAAAGGACTTAAAATAACTGTACAGTTAACAATTCAAAACAGGGTGGCCACAATCTCAGTAGTCCCATCTGCCGCATCTTTAGTAATCAAAGCCCTCAAGGAACCCCCTAGGGACCGAAAGAAGGTCAAGAACATCAAACACAGTGGTAATATCACATTCGATGATGTACTCAACATAGCAAGGACCATGCGATCAAGAT…	BT-H-041-1-G5-T3_G05	7	ATCTTGATCTTGTTGCCTTTTATTTCCGAAGCCTCCACACGGGAGATTTTGTTGAGTGCATTTTAAAATGGGTCCAAAATTCGATCCAAACGAAATTAAAGTCGTTTACCTGCGATGTGTCGGAGGTGAAGTTGGAGCCACATCTTCCCTTGCTCCTAAAATTGGTCCACTAGGTTTGTCCCCCAAAAAGGTTGGAGATGATATTGCCAAGGCTACATCTGACTGGAAAGGACTTAAAATAACTGTACAGTTAACAATTCAAAACAGGGTGGCCACAATCTCAGTAGTCCCATCTGCCGCATCTTTAGTAATCAAAGCCCTCAAGGAACCCCCTAGGGACCGAAAGAAGGTCAAGAACATCAAACACAGTGGTAATATCACATTCGATGATGTACTCAA…
BT-H-013-1-G9-T3_G09	GCTGACTGCGCCGTTTGTCCCTCTAAGAAGCTGAGTAAAATTCCGCCGGTAGCGAGCGTGTCCGGCCCCCGAGAGGACCGGGCCCTCCGACCCACTGCTCCCGCCGGTAAACGACCGCCGACAACGGCGCGAACCGCGCCGACGGCCGCCCCGACGGGGTCTCGCCCCGAGAGGCGGACGGGGTGCGGATCACGATACCGGGTCCCGGGCTTAGAGCCCCACGTCCAGGAACGACGGCCCGCGAACGAACCGCCGCCCCAGAGCGGGAGGCGCCCGGATCGCCTAACTAGCAGGACGGGGTCTCGTTCGTTATCGGAATTAACCAGACAAATCACTCCACCAACTAAGAACGGCCATGCACCACCACCCACCGAATCGAGAAAGAACTCTCAATCTGTC…	BT-H-016-1-E4-T3_E04	8	GAAGTATGGTTGCCCAACTGGAACTTAAAGGAATTGACGGAAGGGCACCACCATGAGTGGAGCCTGCGGCTTAATTCCCCCCCTCGAGACTACCCTCCCCAGGCCCGGACACCGGAAGGATTGACAGATTGAGAGTTCTTTCTCGATTCGGTGGGTGGTGGTGCATGGCCGTTCTTAGTTGGTGGAGTGATTTGTCTGGTTAATTCCGATAACGAACGAGACCCCGTCCTGCTAGTTAGGCGATCCGGGCGCCTCCCGCTCTGGGGCGGCGGTTCGTTCGCGGGCCGTCGTTCCTGGACGTGGGGCTCTAAGCCCGGGACCCGGTATCGTGATCCGCACCCCGTCCGCCTCTCGGGGCGAGACCCCGTCGGGGCGGCCGTCGGCGCGGTTCGCGCCGTT…
BT-H-013-1-H1-T3_H01	GTGACACGGGAGGGGAAGTAACAACTGTTTGGTCAACCCACTCCACATCTATCTTGACACTATAGTACTCTCTTAGGCATTCCATTAATAGAGGTATGGATGGGCAACCCATCAAATGTTTTTAATTCAGCTTTTTTTCCATTACCATCATTTTACTGTAGAAACTTTAATTTCCTTAATTATATGAGGGCCTCTAAATCAATTCAGTTATTAATCTTTTTAAATTTACATAATCAAAAATTACTTGTCAAGGAGAGTGAATATGACTGGGACACCATGGAGGAAACTGAAGACTAACAAAGAATTAGTGCGCATATTATTGCTTTCAAACTATGATTCCTGTATGCATTTGTATTTATTCTCTTATTTTTAGTTACTCATGTTTAATAAAGCTTTATT…	BT-H-013-1-H1-T3_H01	4	CTTTTTTATTTAAATAAAGCTTTATTAAACATGAGTAACTAAAAATAAGAGAATAAATACAAATGCATACAGGAATCATAGTTTGAAAGCAATAATATGCGCACTAATTCTTTGTTAGTCTTCAGTTTCCTCCATTGTGTCCCAGTCATATTCACTCTCCTTGACAAGTAATTTTTGATTATGTAAATTTAAAAAGATTAATAACTGAATTGATTTAGAGGCCCTCATATAATTAAGGAAATTAAAGTTTCTACAGTAAAATGATGGTAATGGAAAAAAAGCTGAATTAAAAACATTTGATGGGTTGCCCATCCATACCTCTATTAATGGAATGCCTAAGAGAGTACTATAGTGTCAAGATAGATGTGGAGTGGGTTGACCAAACAGCTGTTACTTCCC…
BT-H-013-1-H2-T3_H02	GCAACCCATCAAATCGTTTTTAATTCAGCTTTTTTTCCATTACCATCATTTTACTGTAGAAACTTTAATCTCCTTAATTATATGAGGGCCTCTAAATCAATTCAGTTATTAATCTTTTTAAATTTACATAATCAAAAATTACTTGTCAAGGAGTGTGAATATGACTGGGACACAATGGAGGAAACTGAAGTCTAACAAAGAATTAGTGCGCATATTATTGCTTTCAAACTATGATTCCTGTATGCATTTGTATTTATTCTCTTATTTTTAGTTACTCATGTTTAATAAAGCTTTATTTAAATAAAAA	BT-H-013-1-H1-T3_H01	4	CTTTTTTATTTAAATAAAGCTTTATTAAACATGAGTAACTAAAAATAAGAGAATAAATACAAATGCATACAGGAATCATAGTTTGAAAGCAATAATATGCGCACTAATTCTTTGTTAGTCTTCAGTTTCCTCCATTGTGTCCCAGTCATATTCACTCTCCTTGACAAGTAATTTTTGATTATGTAAATTTAAAAAGATTAATAACTGAATTGATTTAGAGGCCCTCATATAATTAAGGAAATTAAAGTTTCTACAGTAAAATGATGGTAATGGAAAAAAAGCTGAATTAAAAACATTTGATGGGTTGCCCATCCATACCTCTATTAATGGAATGCCTAAGAGAGTACTATAGTGTCAAGATAGATGTGGAGTGGGTTGACCAAACAGCTGTTACTTCCC…
BT-H-013-1-H3-T3_H03	GCTTTCCTCAATATAATCGTATTTAATAATTGTTAATAAGTTTGTTAATAGACGAAACAAGTTTTCTACTTTTGAGTGTGGAATAGATTTAATAACTTCTTTGCGACTTCCTTTTTCATTACACTTTTACTTTGTATCCATTATTTTTCTTGTCTTTGATGTTGAATTAATAATGATTCTCCCATTTGTGTTTTGTTTTAAACTATTTAATATAATAAGTATGTTTATAATAATTTATGTACTAATATTGTTTATTATTCTCAGATTTTTTTATGAATGATGAACAGGACTTTTCGAATGGATAATGTAATAGTTAAAA	BT-H-013-1-H3-T3_H03	1	GCTTTCCTCAATATAATCGTATTTAATAATTGTTAATAAGTTTGTTAATAGACGAAACAAGTTTTCTACTTTTGAGTGTGGAATAGATTTAATAACTTCTTTGCGACTTCCTTTTTCATTACACTTTTACTTTGTATCCATTATTTTTCTTGTCTTTGATGTTGAATTAATAATGATTCTCCCATTTGTGTTTTGTTTTAAACTATTTAATATAATAAGTATGTTTATAATAATTTATGTACTAATATTGTTTATTATTCTCAGATTTTTTTATGAATGATGAACAGGACTTTTCGAATGGATAATGTAATAGTTAAAA
BT-H-013-1-H4-T3_H04	GCACGAGGCACATGTGCGGGTTATTGCGGTCAGCGTGAAACGCATAGCGCCTACAAGACAGCGTGAATACTCCACGCATCGCGCCAAAAGCGGCGCGGCGGCGGAAGTTAAAATCATTAAACCAAATTTTGTGTTTGTTCTCTCATAATTTTTTCGTTCATTTCTTGTGAATGGAAGGCCTTGTCCATTGGAGATAGGTTTACGAAACTTTACTTTCGCGCAAAGTTCAGTGACCTTTTGCTAGTAGTGTTGACAGGGCTTTCCCAAAGAATGTGTTCAACACGAGTAAACGCGTCTTATGCACTCCTCCCCCGATGGCACGTTCACTTAATGGTTTTTATTGATTTTTCAAAACGAATGAGAAGGGGGCGGCAAAATACAGGCGGCCCATGGGCGGCA…	BT-H-013-1-H4-T3_H04	1	GCACGAGGCACATGTGCGGGTTATTGCGGTCAGCGTGAAACGCATAGCGCCTACAAGACAGCGTGAATACTCCACGCATCGCGCCAAAAGCGGCGCGGCGGCGGAAGTTAAAATCATTAAACCAAATTTTGTGTTTGTTCTCTCATAATTTTTTCGTTCATTTCTTGTGAATGGAAGGCCTTGTCCATTGGAGATAGGTTTACGAAACTTTACTTTCGCGCAAAGTTCAGTGACCTTTTGCTAGTAGTGTTGACAGGGCTTTCCCAAAGAATGTGTTCAACACGAGTAAACGCGTCTTATGCACTCCTCCCCCGATGGCACGTTCACTTAATGGTTTTTATTGATTTTTCAAAACGAATGAGAAGGGGGCGGCAAAATACAGGCGGCCCATGGGCGGCA…
BT-H-013-1-H6-T3_H06	GCCCATTCTGTATTCTAAATCAAAACATTCTTCCTTCTAAAAAAAGATGAAAAGGTGAAGAAATTGGAAGATCAGGTTCTGAAGAGATTCAATTGCACTTGGTACATATGTTGTGAAAGCTTCCTATTTATGTGTATATACAGCATTATGCATACCTAATTTTATAGAACTTTAAGCTGGGTATTCCTCATTTTAGCATGTACATTCTATTTTATATTTTAAAATATCATTTTAAAAATTGAAAAATATTGATAGCCTTTAGCTGTTACATATCATTCACACTTATTTTACGAGGGCAAAGAATTGTAAAGAATTAAAAAGCGCAGGTAAAAAATATGGGTGAGATAAAACTAGCTTGTTGTACTATCATTTGGAAAAAAATGTTAAAATTAGCCTCTT…	BT-H-013-1-H6-T3_H06	2	CATTTACCTGAATCGCTATGTTCAAAACATTCCTGCTCAAGTCTTAAAGTATAGCGAAGAAACCACCAAGCATCTATCATTGAAATATTTTGTGATTTCTTCCTCATACCAAATATTTCAAGCAGTGAAGCTTTGTTATATTGTGACGTAACAGTGTTTCTTATCTTTGTGCATTGCGATGCAGATACATGCTTTTCAATTTTTGGTTCAGACTTATTTTGTAGATGTAAATTCAAGTGCTTTTACAAACTTGAAATTATGCTTACCTATAATGCGCAAGTATAAAAAATTGCCTTAGTCTTAAATAGTTTCGGACTTTCCAAATTTCCAATATTTTTGAATTTTTCAGAGCCTAAAATAAGTTTAAAATCTGTAATCAACTTTTTGGATTCTTAAAAG…
BT-H-013-1-H7-T3_H07	GTCAATTTCCCGGTGCTATAGTTTAAGTACAATATGTGAGTTTTATTATTTAAAACTAAAAAAATTATTGTTGGGGAACCTCCGATTTAATTTGTGCATGATAACGAGTGTTATTTTGGCAGTGATTGCCTTACTTACAGGAAGATGATGGCAGAAACAAATGATAATATGGATTTGCCTGCAACAAATAAAGTACAAGCAAACACGACAGAGGACTCCACGACAAATTCGCAACCTCCTCCTTGTCCTCAGGAAGTATGTGATACGGAGAAAGGAGATGGATCTCGGACGGGACCCCAGTTTCTGGCGGCGGGAATAGTGTCACTGACCGGGTTCCTGATGGGTGAGATGGTCTCGTGGTCATCTCCGGTTACCCCATTACTCATAAAATCCCACAGA…	BT-H-013-1-H7-T3_H07	1	GTCAATTTCCCGGTGCTATAGTTTAAGTACAATATGTGAGTTTTATTATTTAAAACTAAAAAAATTATTGTTGGGGAACCTCCGATTTAATTTGTGCATGATAACGAGTGTTATTTTGGCAGTGATTGCCTTACTTACAGGAAGATGATGGCAGAAACAAATGATAATATGGATTTGCCTGCAACAAATAAAGTACAAGCAAACACGACAGAGGACTCCACGACAAATTCGCAACCTCCTCCTTGTCCTCAGGAAGTATGTGATACGGAGAAAGGAGATGGATCTCGGACGGGACCCCAGTTTCTGGCGGCGGGAATAGTGTCACTGACCGGGTTCCTGATGGGTGAGATGGTCTCGTGGTCATCTCCGGTTACCCCATTACTCATAAAATCCCACAGA…
BT-H-013-1-H8-T3_H08	AACATCTTCGCCTTTTCTTAGTCGGCTGCATTAAAATAATTAACAATGAGAGACAGGTGCTCAGTACATTGTGTAGTCCTGAAATATTACCATATATTAGTTTTTGTTCACAACAGAGTTAACTACATGGATCATTGATGAAACTTCTAAAATGAGGATTCTACATGAGCCCTCCCATCATCAATGCATTTCACTGGCGACAATATCCTGAACACTGGTTGAGTGTACACACATTTTTTTCCCCCTCAAGTATTTAGAAGTCACTCTACTAAATTTTCAGATAAGTTGTGAATCCGTGATAATTAACAAATTAGTGATGAAATTTTGACGGTATTGACATCTCTGCAAGGTCGGTAGATAATATAGAGCTTCACTGTTTTTTATAGCAATTGCTAGATG…	BT-H-013-1-H8-T3_H08	1	AACATCTTCGCCTTTTCTTAGTCGGCTGCATTAAAATAATTAACAATGAGAGACAGGTGCTCAGTACATTGTGTAGTCCTGAAATATTACCATATATTAGTTTTTGTTCACAACAGAGTTAACTACATGGATCATTGATGAAACTTCTAAAATGAGGATTCTACATGAGCCCTCCCATCATCAATGCATTTCACTGGCGACAATATCCTGAACACTGGTTGAGTGTACACACATTTTTTTCCCCCTCAAGTATTTAGAAGTCACTCTACTAAATTTTCAGATAAGTTGTGAATCCGTGATAATTAACAAATTAGTGATGAAATTTTGACGGTATTGACATCTCTGCAAGGTCGGTAGATAATATAGAGCTTCACTGTTTTTTATAGCAATTGCTAGATG…
BT-H-014-1-A11-T3_A11	CTACGAATCCGCCTACAAGAACTCCAAATACTACGATGCCGCCAGGTACAACCACCAATACAACCCATACTACCAGAACAAGCAGTACGCCCGCAACGAAGACGCTTCCTACTCCAGCAGCAGCAGCTCTTCCTCCTCCAGCTCTGACAGTTCCTCCTCTTCCTCCTCCATGGACAACTCCTACTACTACAACAACAACGGTAACAACAACGACAACAACAACCGTAACAACAACCGCAACAAGAACCGCAACGGATCCTCCAGCAGTTCCTCCAGCAGCAGCTCCTCCTCCAGCCCAAGCATGGAGAGCTACGAACAGAGAAACCAAAACGGACCATCCATCCACAAGCTTTACCGCTCCATGAACGAAGGAGACAAGACCTGCTTCTCCGTCAACTC…	BT_TYLCV004_B07	155	CCAAGCCTTTGGAAATGACAAATTCGGACTCAACTTCCGTGCCAACTACAAGGGAGACTACCAATACTTTGATTTCGCTACTTTCTACAACTACTTCCAACGCAACGACCTCGTCACCTTCTTCTTCTACCCATGGGCTGAACAAGAAATCAAGCAAAACGACTTCAACTTCTACTTCAACCCATCTGCTTCTGACAACAAGGCCGCCAAATTCACCTTCAACTACGCCTCCAAATACGCCGCTAAGGAACAAGCCGACCACGAGAGCAGAAACGCCAACACCAACGATGCCGTCACCTCTAACAACAAGCCCGACAGCGAAGAAAGATTGAACGAATTCGTCCGCAAATCCTACGCCGGAATCAACAGTGCCTTCGTCAACGCCTTCGACTTCTCTGC…
BT-H-014-1-A1-T3_A01	CAGAATGCTGCCTATTTTATTGATTCATTATTCATTAAATCTTACGACTGAACTTTTGTCGGTTCAATGTTTTATAATATTTTTAGAAACTTTAGTTTTACTATATTAGGAGACAATTGTGAACAACTAATGTTTGCAAATAATGATTCTAGAGCATAAGTGTTGTTTCTGTAGTGGCACAGAAACACACAATTTTAATTGAGTAAAGAGGCAGCCCGCGTGGTGCTTTCCATTATCTAATCATTATTTTTATTTATATTTTTTATGAACTTTCAGTAATTTATGTATTTTTATTTATTTTAATCAAAATTGTATAGTTTTAAATTGCATTGTTTATTTTGGTTACCATGCTGTCTGTGTAGTTCCAAAATCCTCATTGCATGTATACATTAAGCTCAG…	TYLCV009_A08	8	TTTTATCTCATTTGTATTTTGTATAACCCTCTTAACCTTTTGTCATTTACTAACTTTTGAAGTGTCATATTATCTAACTATTGATTCGCTGCAGTAATGTTTGGCTTTTTACTTGTGCATTCATGTGTTTTTCCAGTCACCGATAATTTTTGTGTGAACATTTCACTTTTCTCGATATTTCAGTTTTGAGTTGGAGAAAGCAGGTCGGTTACAAATGAATTTGAGCTCAGTCAAGCTTGAGCAATGCAATATTTGAGCACATTTTGATAGAAATCTTAAAGTTAAGGACACTTATGATTCCATACGTTGAGTTCCTATCAACAATTCCTCTGCCAGTCGCTCCAAAATTAAGTGAAAAACTGCATTTAGTTACAGAATGCTGCCTATTTTATTGATTCA…
BT-H-014-1-A5-T3_A05	GGAAACCAAAGAAAAATTCTATCCACCTGTAAATCAATTCTCTGATTTCAACAAGTTTTATCTTGTTTACATTAATTCTACAGCCTCTCTCTTCTGCCCAGGTACTTCAATCTTTGACGTATGGATTCCAAATTCCAATTCGCCAGTTTCCATTCTACTAGAGTATAGCTAATGAAAAGCGGTGTTGAAAGAACTCATCGGAAGTAAAATCTTTTTATTTTCGGGAGTCATTAGAGGAAATTTTTTTGCACAATTTGATAAATGAAGTAGGAAATATCGCCTACAATTTCATCTTAACTGTTAAAGTAGAAGTTTTATCTGTTTTGTTTCTTTTTTTTTTTTATCTGTGTCAGGGCAAGGATCATGCTCATCACATTCATATTTTCCAGTTACCGTCGA…	BT-H-014-1-A5-T3_A05	1	GGAAACCAAAGAAAAATTCTATCCACCTGTAAATCAATTCTCTGATTTCAACAAGTTTTATCTTGTTTACATTAATTCTACAGCCTCTCTCTTCTGCCCAGGTACTTCAATCTTTGACGTATGGATTCCAAATTCCAATTCGCCAGTTTCCATTCTACTAGAGTATAGCTAATGAAAAGCGGTGTTGAAAGAACTCATCGGAAGTAAAATCTTTTTATTTTCGGGAGTCATTAGAGGAAATTTTTTTGCACAATTTGATAAATGAAGTAGGAAATATCGCCTACAATTTCATCTTAACTGTTAAAGTAGAAGTTTTATCTGTTTTGTTTCTTTTTTTTTTTTATCTGTGTCAGGGCAAGGATCATGCTCATCACATTCATATTTTCCAGTTACCGTCGA…
BT-H-014-1-A7-T3_A07	CCTTACTAAGAGCGCCAAGAAAATGGTTGACTTCNANTGTGCCCCTAAAGAGAGCTCTGAAGCTCAACACTTCAGCAAATTGATTGCCAAGGGTGCTGCTCCCAGCCAATTGTCTCTCAAGAAACCAAACCAAAAGTTCGAAGTGAACATTCCCGAATACTGTGTTGCCTAAGCAAACATACAATGTCTTTAGATTGTACTTAAATTAGTTTTTAGTTATTAATAAATATTGCAAGCATAAAAAAAAAAAA	BT-H-014-1-A7-T3_A07	1	CCTTACTAAGAGCGCCAAGAAAATGGTTGACTTCNANTGTGCCCCTAAAGAGAGCTCTGAAGCTCAACACTTCAGCAAATTGATTGCCAAGGGTGCTGCTCCCAGCCAATTGTCTCTCAAGAAACCAAACCAAAAGTTCGAAGTGAACATTCCCGAATACTGTGTTGCCTAAGCAAACATACAATGTCTTTAGATTGTACTTAAATTAGTTTTTAGTTATTAATAAATATTGCAAGCATAAAAAAAAAAAA
BT-H-014-1-A9-T3_A09	CGCAGATTCCGAGACAAAAGTGCCATGTTTGGTGGAAATGTCAAGCCTGGCGACCCTCCATCTTGGCCACACACTTTCTTTTAAGCACACTAACCCTAGAAGTATGTATAGTTGAGATACTTGAATAAGTTTTGTTAAATTAATCGCAATTTCTGTTTTGAAAATAAACTGGATGTGACCCTGTTCAAAAAAAAAA	BT-H-014-1-A9-T3_A09	2	TTTTTTTTTTGAACAGGGTCACATCCAGTTTATTTTCAAAACAGAAATTGCGATTAATTTAACAAAACTTATTCAAGTATCTCAACTATACATACTTCTAGGGTTAATGTGCTTAAAAGAAAGTGTGTGGCCAAGATGGAGGGTCGCCAGGCTTGACATTTCCACCAAACATGGCACTTTTGTCTCGGAATCTGGAAGTTCTCTCTTTTTCTTTATCATCTAAAAATTTCCCACAAGCAAAAACTGCTAAGAAGATTGGGAAACTGTATTTATAATACTTCAATTGAAATCCAAAAAGATTGTGTTTCCTTGGTGGTGGCGGCATTATTCAATATTGTTGACTGCGCTTCAGGATTTAATTTCAAAGTTTTGCGTTTTCGATTGCCTTGATGTCTGCTA…
BT-H-014-1-B10-T3_B10	CGGTAAAGATCAAGTTGAAATTGTGATCGCATTTAATTGGACCTTTTAGATGTTTTTCCACGCAAAAAAGTCATTAGTGTTGAGATCTGTCGCATTTCTCATTTAATAACAACCACATCTGAAATGAGAAGTTTCGTAATCGTTTTGCGGACTACAGACATGGTATTTTTGGGTCTAGTACACAATTTTTTCACTAATTTTTTAACTTTTATATTTTTTAGTATATTTTCTTAAAGAGAAAATACCATCTCTCCATGTCCTATTTTCATGTTTTCTTAATTTCCTGTTTATGGTACATGATATTCGGCTTATCTTATCCTCCACTCTTTTCAGTAATTTTACTTGTGTTAAGTGTGTTCTTGCGAAATGAAAGAAAACTATCAAGGCACTCATCTGTCA…	BT-TOMOV-020-1-E10-T3_E10	2	TTTTTTTTTTTTTTTTTTTTTTTTTTTTTATAGTAAAAAAAAATCCTTTATTCACAAAAGAAAACTGTTAGGATGTTAATCAAAGAGATCATGTGATAACCGACAATACCCAGCAAGCTGTATCGTTAAAGATAAGAGAAATCAACAACAGAGCAGGTTATCACTACTATCACTACATTTACTTGAAACCAAAATTTAAAATCAGTGCAAATACGGGGTGTTTAAAAAGTCTGAGACTCTCCTTTCCTTTTCTTTTGGTGTATGAACAGAGCTGTCACAGTTCAAATAACTTATTGTATATTTTTTTGTTCTACATATTGATGGATGAAGTAAATGAATGTGTAGAAAACATTAAGATAAGGTTTCTTCAAAAAAATAAAACTTAATCGGAGATTTTCA…
BT-H-014-1-B11-T3_B11	GGCCTTTCCACCTCATCATGTCTTATGCTGTGTCGCCACATTTGACTTGGCTCATCGTCAAGAACAACAATGCTTTCTTGAAAAAGAAGAGGAACATCAAGAAACATTTCAGCACTGAGCCTGGAAACATACCATGCCTTTCCTCTTTCAAATACAGTGGCATTGTCCAGCCTAAGTCTGTTCACATTACCATTCCGCAGGATAATCGCGGTTTTGTGGTTAGGACAAAGAAACCAGGCAGTTTTTACAAACCTGGTAAATCATGTGTCCGTGAAGTTATCTCTGGTCATGCTAGATCTTCTCTGAAGAAGTTGAGGAATAAATTGCAGAAGAACAGATATCGCCAAGAATTGACCAGGATGGCATTGTGCAAAGCTAGTGCATTCCTTGAATCACAGA…	BT-TOMOV-025-1-F3-T3_F03	11	CCCCCCCCCGAGGTTTTTTTTTTTTTTTTTTTTTTTTTTTTTGGTTTTTTCCAACTTTTATTTTTTTACAAATCAAAATCATAAAAAAACTGTCACAATTCCTCTAGGATGTTGCTGGTTTAGTTTTCTTTACTCGTGGTTGTTTCTTTTCTTTGTCCTTTCCTTTCCCCTTCTTTTTCTTGCCCTTGGATGCCTTCAATCCTTTCTGTGATTCAAGGAATGCACTAGCTTTGCACAATGCCATCCTGGTCAATTCTTGGCGATATCTGTTCTTCTGCAATTTATTCCTCAACTTCTTCAGAGAAGATCTAGCATGACCAGAGATAACTTCACGGACACATGATTTACCAGGTTTGTAAAAACTGCCTGGTTTCTTTGTCCTAACCACAAAACCGCGAT…
BT-H-014-1-B12-T3_B12	GCTTAATCGCGCCGCCGCTATCGGGCCCCAGGGTTCTCCGCGCCCGGCCGCGGCAAGTTGCGAGCTTGTGGCTTTATCGCACCGCGGCCGTGCGGGCGCGGCCCTATCGTCCCGCGTTCGGCGATAACCGGCTGCCCGGCGCGCGGGACGCCGCCCGGCCCGCCGAGGCGAACCGAGCGGCCCGCGCCAGGGATCGGCCGCGCCGGAGCGCGAACCGATTCTCGTTGCCTGTCCGTGCAGAGACGGCGGACGGGACCGGGACCGCGCGGGCGCCCCGAGAGACGCCCGACGACCCCGGCGGAACCCCGCCCGGGGTGAACCGTCTGTTTCCTCGCCCGTACGTGTTAAGTACTGTCCTCGCTTTCCGCTTTCGAATAGGCGAACCCCTCTCGGGGAACC…	BT-H-024-1-D9-T3_D09	60	AACGACCGCGCCAACAAACCCTGGTCGTGCTCAGAACTGTTCTCGGACCCGGGGAATCCGACTGTTTAATTAAAACAGAGCATCGTGAAGGCCGCACATTACCGGCGTAGACGCGATGTGATTTCTGCCCAGTGCTCTGAATGTCAACGTGAAGAGATTCAAGCAAGCGCGGGTAAACGGCAGGAGTAACTATGACTCTTTTAAGGTAGCCAAATGCCTCGTCATCCAATTAGTGACGCGCATGAATGGATCAACGAGATTCCCTCTGTCCCTATCTACTATCCAGCGAAACCCCAGCCAAGGGAACGGGCTTGGGACACTATCAGCGGGGAAAGAAGACCCTGTTGAGCTTGACTCTAGTCCGGTGCTGTACGGAGACATGCGAGGCGTAGCATAAGT…
BT-H-014-1-C1-T3_C01	GTGAATTCGGTGAAATCAAGACACGTCTGGGCAATGTTATCAGTGCATACAGATCAGGTCGCTGGAAGACTTTGACAGTCAAAGAAGCATGGATCAACACTCTTGTAGGTGCAGAGATTCTCATGTGGTTCTATTTTGGAGAAATCATTGGCAAGCGGAACATTATTGGTTATGACATTAACTTAGCGTAAACCTCTGTATTTCCATTTAAGTGTAGTTATGTATCTCATATTTTTTATCTATCTTACCAGTCATGGATTTTAAGCAGAACATAAGTCTTTGAAGATAAACTTCTTTTTTTAAAATCTTTTAAAAGCAACCATCTTGAACAGAAGTTAAATTTTTTCTCCCACGATTTTGTTGTTGGTGTTATTCTTTTTTAATTTTAAAGTGAGTAAG…	BT-TOMOV-022-1-D1-T3_D01	8	CGGGCCCCCCCCCGAGGTTTTTTTTTTTTTTTTTTTTTTTTTTTTTTTTTTCCTCATTTATAATCTTTTAATCTTTTCGCATATTGTACAAATCAGATGTTTAGAGGAATACAATACAAGAATACATGTTACAATTAACTTACTCACTTTAAAATTAAAAAAGAATAACACCAACAACAAAATCGTGGGAGAAAAAATTTAACTTCTGTTCAAGATGGTTGCTTTTAAAAGATTTCAAAAAAAGAAGTTTATCTTCAAAGACTTATGTTCTGCTTAAAATCCATGACTGGTAAGATAGATAAAAAATATGAGATACATAACTACACTTAAATGGAAATACAGAGGTTTACGCTAAGTTAATGTCATAACCAATAATGTTCCGCTTGCCAATGATTTCTC…
BT-H-014-1-C2-T3_C02	TATATAGTTCTGCACTACAGTACGAAAGGATCTAGAGAAGTAAAGTTTTTCTCTAGGGGGGGCCCGGTACCCAATTCCCCCTCTCGGGGGGGGGCCCGGT	BT-H-014-1-C2-T3_C02	1	TATATAGTTCTGCACTACAGTACGAAAGGATCTAGAGAAGTAAAGTTTTTCTCTAGGGGGGGCCCGGTACCCAATTCCCCCTCTCGGGGGGGGGCCCGGT
BT-H-014-1-C3-T3_C03	GCCGATCGCATCGGACCTTCGCGGTCCGGGCGACGCATCCTTCAAATGTCTGCCTTATCAACTTGCGACGGTCGGGTATTGGCCTACCGTGGTTGCGACGGGTAACGGGGAATCAGGGTTCGATTCCGGAGAGGGAGCCTGAGAAACGGCTACCACATCCAAGGAAGGCAGCAGGATACGAGGGCGCGTAGTTTGCATTATCGTTTTTATCGTTTCAATCTTTAGATCCCGCGCGGATCGTCCCTCCAACGAATTGTGCAAAGGGATTTAACTTCATTGCTCTTCTTCGCCTTTAACCTTAAGTCTTTTCTGTGTTCTCTATATTGCACCACATTCTGCGATGAGGACTGAGAAACCACCATTTCTGGCTCACCCCTCAAAACCGCCCGTCTTCGTAGC…	BT-H-014-1-C3-T3_C03	2	AAAGTGTTGATTGTCTTTCAAAGACCCTTGCTAATCACACAGATTCTAAAACAGAAAAATACCAATAAATGGTTCCTCAAACATTGTTTTTGTGTTTTTTAAAGTTGTCGAGAATTTTTTTTTGAGGTTCATCGCTGTTAAGGCTACGAAGACGGGCGGTTTTGAGGGGTGAGCCAGAAATGGTGGTTTCTCAGTCCTCATCGCAGAATGTGGTGCAATATAGAGAACACAGAAAAGACTTAAGGTTAAAGGCGAAGAAGAGCAATGAAGTTAAATCCCTTTGCACAATTCGTTGGAGGGACGATCCGCGCGGGATCTAAAGATTGAAACGATAAAAACGATAATGCAAACTACGCGCCCTCGTATCCTGCTGCCTTCCTTGGATGTGGTAGCCGTTTC…
BT-H-014-1-C7-T3_C07	GCCCTTAAGGGCGATGTTGGATTAAGAACAACTTATAAAGAACCTTTTAGAGAGAGTTGGTCTGTTCGCCCAAATAAATCTTACATGATCTGAGTTCAGACCGGCGTGAGCCAGGTCAGTTTATATCTTTGATTAAATAATTCTGCACTACAGTACGAAAGGATCTAGAGAAGTAAAGTTTTTATATAGAAAA	BT-H-014-1-C7-T3_C07	1	GCCCTTAAGGGCGATGTTGGATTAAGAACAACTTATAAAGAACCTTTTAGAGAGAGTTGGTCTGTTCGCCCAAATAAATCTTACATGATCTGAGTTCAGACCGGCGTGAGCCAGGTCAGTTTATATCTTTGATTAAATAATTCTGCACTACAGTACGAAAGGATCTAGAGAAGTAAAGTTTTTATATAGAAAA
BT-H-014-1-C8-T3_C08	CCCGTTTAGGTTAAGATCACACTTAAATTTGAGGTATCCAATTCCTCAGAATTGTTGCAGAAATGAGCCTATGGACTGGTAGTCTTATCATTGTAGCTCTTTATTTTAACTCCTTTTAAATTATCGTTTTCCCCCCTGATTATTTTCTATCATCAATGTATGTTTGATGTCAGTCAGTGCTCCCATGGAATTAAATTGATCAGAATTCCCAATCCTAATCTGTCTTGTATTATTTTTTAATAATGTCTTAATTTATTTTCTGTGGAAGATAGTGTAAGTGCGAGATATTTCCCTGTTCTTTCATTTCATGTAATGATCAATTTCAATTTTAATAAATGAAATAAATTTTTCTAAGTGAAAAAAAA	BT-TYLCV-028-1-B4-T3_B04	2	TTTTTTTTTTTTTCACTTAGAAAAATTTATTTCATTTATTAAAATTGAAATTGATCATTACATGAAATGAAAGAACAGGGAAATATCTCGCACTTACACTATCTTCCACAGAAAATAAATTAAGACATTATTAAAAAATAATACAAGACAGATTAGGATTGGGAATTCTGATCAATTTAATTCCATGGGAGCACTGACTGACATCAAACATACATTGATGATAGAAAATAATCAGGGGGGAAAACGATAATTTAAAAGGAGTTAAAATAAAGAGCTACAATGATAAGACTACCAGTCCATAGGCTCATTTCTGCAACAATTCTGAGAAATTGGATACCTCAAATTTAAGTGTGATCTTAATAAAACGGAGGATTTTCTGCTATATTGCTTGATACTGGA…
BT-H-014-1-C9-T3_C09	CACGTTTAAGGATTATATTACTCTCTCAAGTTTGATTTCCTGTCCTTCTATGTCGCTCACCTCTAACAAACATGGGAGCTTGTGCGAGCAGACCTAAGGATTTGGACAGGGACTTAGCCCCTGCCCCTGTTCCCGTCGAGGAATCTGTCAGCCCTAAGGCTGACGCTGTTCCTCAGGAGAAAAATGGAGAGGAATCAAAGAAGGAAGAGCCTTTGATTGATGTGTCAACAGAGGATACTAAAATTGAGGAAGCAAGCACAGAGACAAAGGCTGTTGTTGAAGCAGAAAAGGAAACAGCAGAGGAAGTCAAAGTTGAGGCTGTGAAAGAAGAGCCCAAAGAGCAGCAGCCAGCTGAGTAAAAAAAAAGAGGCTGAAACTGTTGCCCAGTAAATAATAACT…	BT-H-014-1-C9-T3_C09	1	CACGTTTAAGGATTATATTACTCTCTCAAGTTTGATTTCCTGTCCTTCTATGTCGCTCACCTCTAACAAACATGGGAGCTTGTGCGAGCAGACCTAAGGATTTGGACAGGGACTTAGCCCCTGCCCCTGTTCCCGTCGAGGAATCTGTCAGCCCTAAGGCTGACGCTGTTCCTCAGGAGAAAAATGGAGAGGAATCAAAGAAGGAAGAGCCTTTGATTGATGTGTCAACAGAGGATACTAAAATTGAGGAAGCAAGCACAGAGACAAAGGCTGTTGTTGAAGCAGAAAAGGAAACAGCAGAGGAAGTCAAAGTTGAGGCTGTGAAAGAAGAGCCCAAAGAGCAGCAGCCAGCTGAGTAAAAAAAAAGAGGCTGAAACTGTTGCCCAGTAAATAATAACT…
BT-H-014-1-D10-T3_D10	CGTTTTGGGCGATTTTTAGCCGGCAACATCAAATTCGGTGACCTTTCAAGCGTGATCCGTCCTCTCTTTCCCAGACTTGCGTATCCCTTCTTTCCCAGACTTGCGTATCCCTTCGTTCCCAGACTCGCGTATCCCTCCTTCAAGATGCCGTCCGTCAACGAAGTGAACAATTACTACGACAAATCCCTGTCCATCGTCAAGAAATCAGCCGAGATAATGATTGATGGATTTTCAAAGAAGAAAGAAACTTTAACAAAAGCCGTAGATTGGGATTTTGTAACAGAATTCGATAAAAAGGTAGAAGACAACCTAATTCAACAATTGCTGAGGGAATTCCCTGAACACAAAATTATAGCTGAGGAAAGTCAATCAGGAGCGGAGCTAACATCTGATCCAACC…	TOMOV-BT006_F01	9	TTTTTTTTTTGGAAAATTTCTGAAAAGTGTTTATTAGGTTATGGATTTTGTTAAAATGGTTACGGCTGAAACTTCAGAATCTGTTAAAATGACTAAAATACATTCATAAAATCAAGTGCTTATTTTTGTTAACACAATTTATACTTAAAATATATTATATCAATTATTAATGCCGAATAAAAAAATCACAAATAACTTTCAAGTATTTTAAAAACAATTCGAGGAACTGTGAAGAAGTGTTAAAACTTTAAACGTTTGAACATTTTACGATTTCATACTAAAAGTGGCCTCCTTTTCCTTTACTTCTACATACTGAAAATCTCATCGATTCAAATCTTTTTCCCAGAAAATACCTCACTGGAGCCATACCGACTAAGAGTGGACCTACCTCTTGTCGAT…
BT-H-014-1-D11-T3_D11	ATTTTTGTAAAATTATTGTCTAATATCAGTAGCTTAAAGTTAAAACATAGTAGCTAACAAATCGTATCAAAACCTACCACTTACCGAGAAAAATATTTTAATACCTAGACAGATTTGTTGTTTAATGCTTTATTGTTTCTATGTTAATGTTTTGTAAGTATTTATTTTATCCTTTAATTTAAAATGTACTATCATTGTTATTGTTTTTTTGGGGGGGATCTTTTATGAAGTCGCTGTTGGCAACTTCGTAAGTCATCGATCGCAGGAAAATTTCTGGCGGTGAATTCGGTGATTTCACCCATGTGTTGTCAGTTTAAGTCAATTTTTTCAATTGTCGTTACACTGGAGTGAGCAAAGTATTTCTAGCAGGTACTAAACGAGTCAGTAATATGTGACACT…	TOMOV-BT005_D12	2	GGGAAATGGGGTCCGGGCCCCCCCCCGAGGGTTTTTTTTTTTTTTTTTTTTTTTTTTTTTTTTTTTTTTTTTTTTTTTTTTTTTTTTTTTTAGATGTAGATTAAACATTTATTTCTTTGATTGAAGGATTTTAAAAACACAGAGTACAATTCAGAGGGATGGATCTCGGTACAGTAAAGTGTCACATATTACTGACTCGTTTAGTACCTGCTAGAAATACTTTGCTCACTCCAGTGTAACGACAATTGAAAAAATTGACTTAAACTGACAACACATGGGTGAAATCACCGAATTCACCGCCAGAAATTTTCCTGCGATCGATGACTTACGAAGTTGCCAACAGCGACTTCATAAAAGATCCCCCCCAAAAAAACAATAACAATGATAGTACATTTTAAA…
BT-H-014-1-D1-T3_D01	CCTTGTATAGGGATCTTTTTCGTCCCCTAAGAAACTTATATACCTTCGACGAACAAAATGGAGGAGTTACAGGATCATTATACAAACTTTTCAGACAAGACGAACTCAAATGGGGTGAACTAGTTGGTGAGGACAAGTTTGGAAATAAGTACTACAAGAACGACTATTACTTCTATGGTCGTAATCGATGGGTGGAGTACAACGATAAAGTATGGTTGGACTACGATGGAAGTCAAGTTTGTCCTGAGTGGTATGGATGGCTCCACTACAAAACAGATTATCTTCCTCATGAGGATCCTGGCAGACCCGTTTACCCATGGATGCAGGATCATACACAGAACTTATCTGGAACCAGACAGCAGTATATTCCCTACACAACAACTAAGCCAAAAATCGAGG…	BT-H-041-1-H4-T3_H04	3	CCCCCCCCCGAGGGTTTTTTTTTTTTTTTTTTTTTTTTTTTTTTTTTTTTTTTTTTTTTTTTTTTTTTTGTTAACAACTAAGGACACATTTATTTTTTAATTACATCCACAGAATTGCGAAGAATTTCTAAGAAGAGAAACAACATATTTACAGTAACAAGCGAGCGAAAGAAAGGCTGCAGTCCTTCTACTTCTTGCTTGGTGGGACCCAAGCCTCGATTTTTGGCTTAGTTGTTGTGTAGGGAATATACTGCTGTCTGGTTCCAGATAAGTTCTGTGTATGATCCTGCATCCATGGGTAAACGGGTCTGCCAGGATCCTCATGAGGAAGATAATCTGTTTTGTAGTGGAGCCATCCATACCACTCAGGACAAACTTGACTTCCATCGTAGTCCAACC…
BT-H-014-1-D4-T3_D04	CGGTTTTTATTGACATAATTTACACATTTTTTACTTTCTCATTCTGATGAGACTATCCTCTGGAATTTTGCCAGATTTTCAGGTCTTGGCGCTTACAAGCTTAGTTAATACATTTCATAGGCTGTTCATAGTGTTTTAACAATTTTTAAACCTATCATACTCGCGTATGCCTTCCCTTTGTCTTTTAAAAGTTTTCAATGATCAATCCTTCTCTTTTTACTAACATTTTATGTTACTTTAGTCTTTTACAACAGATTTCTTGTCTTAATATGATCATGCTATCCTTGAAGTTATGAAATCCACTTTGCTACTGATTTACAATGTTATTTTGGGAAATATTGAAAAGTTAAAAGCCATTTCTTCCTAGCCTGTCTGTATAAGGTTATTCAAGCAAATCAG…	BT-TOMOV-037-1-C2-T3_C02	2	TTTTTTTTTTTTTAACATAAAAATAATTAATTTATTATCTTTCTCTTTTTTTAAATACATGAGATATAATTCTTTAATCCTAGTTCCTACTCAATAACAGATATTTCTTTATACTTAGGACAGAAGTACATACCCACAAAAGAAAAGAAAAGAAGTCAGGAAAAAAGAAAATCATAAAAAAAGGTACCTACAACATTAAATACTGAAAAATATGGCTTAAGTAGTGATTCATTGAAAAATAAAAATAAATAAATTATCAGAAGAGACAAATAATATGTGTGGAGTGACAAATGTATGTCTTAGTGGCGAAGTCATACATATATTTACAATTATATATCACAATGGTTTATAAATTTTCAATAAAAAAATAAAAGTATTAAAAATGGCAGACAGTATATT…
BT-H-014-1-D5-T3_D05	CGATAGAGTAAACCCAAATGTGTGAGCGAGCAATGGAATTCATCATAGGGCCGGAGGATGAGCCATGTTTTCTCTTGGACCTTGGTTGTGGATCTGGCTTAAGTGGAAGTGTTTTAGAAGAAAATGGTCACTATTGGGTTGGTGTTGACATCTCTCGAGCTATGCTTGACGTCGCACAAGAAAGGGAAACAGAAGGTGACCTCATTTTAGGGGACCTGGGCGATGGCCTTCCTTTCAGAGCCGGAGCTTTTGATGGAGCCGTGAGCATTAGTGCGTTACAATGGCTGTGCAATGCGGACAAAGTCAATCACAATCCTCAGAAAAGACTCTATAAATTCTTCAGCTCACTTTTTGCCTGCTTGAGCCGAACAGCAAGAGCAGTTTTTCAATTTTATCCAG…	BT-TYLCV-015-1-H10-T3_H10	2	GTGCTCTCTGACTGGTTTTCCTTGTTTCCGCCGCCTCTCAATTTTTTCTAGAATCCATTCTTTGTTACTTTTTACATTCTTGCGATTTCCCTTCTTGAATTTTTCCCTCTTAGAAGTGAACTGGGCTTGTGTCTGCGGTAGACTTTCTTCCACACCTAGCGCTTTAGGCAGAGGTGCTGAACCACCAGTCATTAAGACTAGGAAGAATTTCTTTGCTTTTGTACTATTAGGATAGTCTATAACAATGCCTCCATAGAATCCTGCTTTCATTGCTTGAGCTGTGATCAGTTCTACTTGCTTAGAGTTTTCTGGATAAAATTGAAAAACTGCTCTTGCTGTTCGGCTCAAGCAGGCAAAAAGTGAGCTGAAGAATTTATAGAGTCTTTTCTGAGGATTGTG…
BT-H-014-1-D6-T3_D06	CTCCTAATTTCAAGTTTTATCAGTGAACTCTCGAATTTTAATCTTGAGTCTCTAATTTAATTGATATTATGGCAGGCTCTGCCTCCAAAACCTTCTTACTCATTGGGAAATGCATTCCCACCTCTGTAGAAAGAGCAGTCTCCAAAGTCCGTGTTCGAAGGATGGAGTTGGACACAAACTTGAATTGCTACTTCAAAAAAGATGAGTTTTACTATGCCCATGATCCTGAAAAAGTGGCCAAAACCGGAGATGTTGTTCTTATTCAAGAATTACCAGAGAAACTCACAACCATAATTACTCATAAGCTGCTAAACGTTGTCTATAAGTGTGGAGATGTTCAAGATCCAATCACCGGTAAAAATGTTGCTGGAGTTGATCGAGGAATCGTCAAATTTCGGG…	BT-H-016-1-D9-T3_D09	2	GGCCCCCCCCCGAGTTTTTTTTTTTTTTTTTTTTTTTTTTTTTTTTNTTTTTTTTTTTTTTTTTTTTTTTTAAAAGCCAAAAATTTATTAACAAAATGTACAAAAGAGAAATAGACTGACTGAATATCTTCAAACACTAAAGCAATGCTCACTGGTTGAAAGAAAGCAATAACTAATGGAGTCGAGAAGACTATCAAGAAACGATGACAAAGTTTGAAGGTTGACTAACCAAAACTGAGAACTAGATAAAGAAAATTAAACACAAGCGACAAGCAGAAAAATTATGGAATAGCATAAGGCTGATGTTTTCCATCCTCGTTGTATTTGCGATAACTCTTCTTATGAGAGAAGTCTTTCTTGTCCTCCTGCCAGCCACGGGGAGGAGCTTTGTCGTATTCG…
BT-H-014-1-E11-T3_E11	CTTCGAACTGTCTTCAATTTTATTCATTTCGTGTAAATCACTCTAAAATGGGTCTTGGAGACTATCCTCTCGAATATGATCGAAAAGTCCATGGACCTTACGATCCGGCTCGCTACTATGGAAAACCGGATACGTACTTCAGTGAAGTGAAATTAGGAGAGCTGGGAGCCTGGTTCGGCCGACGCAACAAGTCTCCTTCAGCTGTGGTTGGAGCTCTCAGTAGAGCATACTGGCGCTGGAATCGTAGATTCAACCACTGTCGTATTGGTAACGCTGCTTACCCGCTCCAAGTTATAATCGGAGGAGCAATTATTGGATATTTGATCAACTACCCCAGAACTCAGAATCACATCTATAGGAAGTACCACTAAATCTATGTCCACATGCAGTCTAATTGTT…	BT-H-024-1-A6-T3_A06	8	CCGAAACTGGGCAGGGCGTTTTGCAATTAGCAGCCTTCGAACTGTCTTCAATTTTATTCATTTCGTGTAAATCACTCTAAAATGGGTCTTGGAGACTATCCTCTCGAATATGATCGAAAAGTCCATGGACCTTACGATCCGGCTCGCTACTATGGAAAACCGGATACGTACTTCAGTGAAGTGAAATTAGGAGAGCTGGGAGCCTGGTTCGGCCGACGCAACAAGTCTCCTTCAGCTGTGGTTGGAGCTCTCAGTAGAGCATACTGGCGCTGGAATCGTAGATTCAACCACTGTCGTATTGGTAACGCTGCTTACCCGCTCCAAGTTATAATCGGAGGAGCAATTATTGGATATTTGATCAACTACCCCAGAACTCAGAATCACATCTATAGGAAGTAC…
BT-H-014-1-E3-T3_E03	GACAGCTAGGAGGTTGGCTTACAAGCAGCCATCCTTTAAAGAAAGCGTAATAGCTCACTAGTCAAGTTCACCTGCGCGGAAAATGTAACGGGGCTCAAGTCATGTACCGAAGATGCGGATTCACACATTTAACAAAAAAAAAAAAAGAAAAAGAAAAAAAAAAGTAAAAAAAAAAAAATACGAAAAAAAAAAAAAAAAAAAAACTCGGGGGGGGG	BT-H-014-1-E3-T3_E03	1	GACAGCTAGGAGGTTGGCTTACAAGCAGCCATCCTTTAAAGAAAGCGTAATAGCTCACTAGTCAAGTTCACCTGCGCGGAAAATGTAACGGGGCTCAAGTCATGTACCGAAGATGCGGATTCACACATTTAACAAAAAAAAAAAAAGAAAAAGAAAAAAAAAAGTAAAAAAAAAAAAATACGAAAAAAAAAAAAAAAAAAAAACTCGGGGGGGGG
BT-H-014-1-E7-T3_E07	CGGCTGCAGGGCCAGGCATGATGGCCCCTGGCTATCCCTCCGCTTACACCAACTCCTACGCTCCTCCTCCCGGCATGCCGTATCAGAATTACGGAATGTAATCTCACCGGAGAAAAGTCATTAACGATCCTCTCTACTAATATTAAAGATGTTAATATTTATATCCTGTGTATTATCTCAGTTCCTAGGGTCAAGGAATATGAAAGGTATAGAAAAATCATTAACTAGGAAGTTGAACTTGGGAGTTAATTCAATCAATCAAGAGGCGCTATTTATAAAAACGAAACGTCTGACGTTATTGTTAAGTTTGGCTTCATCTCTTAGGACTCACTATGTTGTCTGTGTGTTTGTTCAATTTTTCTTTTGTGCTGTTGATATTGTAAAACCTCAGAATCTGTA…	BT-H-040-1-G3-T3_G03	3	TTTTTTTTTTTTTTTATTGAGTCTTAAATTATGCTACATATTTATTGTACAGATTTTCTTTTGGGACTATTTCCTACAACAGTCTGATAATGAAGAAAAGCTGGAAATAAAATAAAATGAATAGTATGTAAACAAAAAAAGGAAATATATCAACATTGTATAAATATTTATATACTGATCATTTTAAAATCTCTAGGTAATAATTGTCTTAACAGAAAAAAAAGGGAGGGATAAACATGAAGTAAAAATAAAGAAATTACAATTCTAATACAATTAAATAGGATAATATAAAAGAGGACGATAATTTCAATGTAAATATTATTGATACATAAAAGATAACAATGAATCATTCATCTAATGATCAAAATACATTAAATAGAATACATCTGAAAGCCAACA…
BT-H-014-1-F10-T3_F10	TAGTAATTATATTTTTAAGATCACTATATAGAATTTTCATATTTTACATTGTTACTCACAGAATTCCTAAAAGGTCGTCTATAATTATTAGTAATTTTAATTCAAAAAACATTAATACTTCTGTTATGCTTATCATTCCGATAATATTAACTTCAATTGATCCAGATTACCTGATTATTTAAA	BT-TYLCV-048-1-B11-T3_B11	3	CTCAATAACCCCTACAGCGATAATAATATGGTTTTTTATGTGCATAGGAAATTCTCCAATACCACCTTCAATTAATATTATAGGCGAATTTTTTTCATTTAAATCAATTGTTAACTGATCTTTAAACAATATAACAATTCTTTTAATTATAGTAATTATATTTTTAAGATCACTATATAGAATTTTCATATTTTACATTGTTACTCACAGAATTCCTAAAAGGTCGTCTATAATTATTAGTAATTTTAATTCAAAAAACATTAATACTTCTGTTATGCTTATCATTCCGATAATATTAACTTCAATTGATCCAGATTACCTGATTATTTAAAAAAAAAAAAAAAAAAAAAAAAAAAAAAAAAAAAAAAAAAAAACTTCAAGGGGGGG
BT-H-014-1-F2-T3_F02	TTGTAATATTTTTATATCATCTGTGTTGATTAAGTCTATAATCTCTGTAGTTATTCGTTGCAAGTCTTCCCTTCTCTTCTCGTTCTTTTTTTTTCTCTTACTTTTTTTTGTACCTTAAACTCTTTTTTTTCGTTGACACCCCATTTCTGCCCTTCAGGCCCGCTTTTCTTTACTTTTTTTTCATTTTTTAAATTGCGAGGTCGCAATTTTCTCACCCCAGGGGGATGTCACAGCTATCGAAATACCTGTAACTTGTTCTTTTCTTAAACTCTTAATTTTTCTATTCATATTCAATTCACTCATTAGGGATGGCTGGATTTCGTACACTTTTCTCCTTTTCAATCCTATCTCCCAGCCATCACCTTTAATTACCCATTACTTTTATTACTGAACTTGCAA…	BT-H-046-1-B11-T3_B11	5	TTTTTTTTGGAGGGCCGAAAAGATTGTATTGTAAGAATTTAGAAAATGATTACAGAGAGTCACACTTGAATAAATACGCTAAAAGGGCATAAAGGCGTAACATGAGTACTCATGGGTCAGGGATGGAATGGACCAAGAGAAACGGGCAGCTCGAGCTTTTATAGACTTGGTGACGTCACAGGTGGTGAGACAACAAGTCTACACGCTATTGGCTGGCTATAATCAGTGGAGCTATCAGTTGCAAGTTCAGTAATAAAAGTAATGGGTAATTAAAGGTGATGGCTGGGAGATAGGATTGAAAAGGAGAAAAGTGTACGAAATCCAGCCATCCCTAATGAGTGAATTGAATATGAATAGAAAAATTAAGAGTTTAAGAAAAGAACAAGTTACAGGTATTTC…
BT-H-014-1-F4-T3_F04	CTATTCCTTTAGCTGGATATACCCGTCAAAGCAGTCCAGGATCGAATCAAACAGCGTGATTTAGCTCACGAAAGAAACTCACCTGCTTTAACAGATAAATTCTTAACAGACTATGAAAAGAATTGCAAATCATACATCATGCTGCACATGAACAATCATTCCGATTTTCTCATGTACGACTGGACTGAAGGTGG	BT-H-014-1-F4-T3_F04	1	CTATTCCTTTAGCTGGATATACCCGTCAAAGCAGTCCAGGATCGAATCAAACAGCGTGATTTAGCTCACGAAAGAAACTCACCTGCTTTAACAGATAAATTCTTAACAGACTATGAAAAGAATTGCAAATCATACATCATGCTGCACATGAACAATCATTCCGATTTTCTCATGTACGACTGGACTGAAGGTGG
BT-H-014-1-F5-T3_F05	CGGTTAAAGGGGCGAGACCTGCACCGTCAAAAAATAAACCGCCTATTAAGAAATTAAAAATTAAAAAAAAAAAAAAATAATGGTTAAGTAAAAATCAATGATGAAGTAAAAAACTAGTCACCCGGCCATAGAAAATCCCTCTGAAGGGACAATGTTTGGACGCGCTGTGTAATTTAATTTGATTAAATATGTTCAGTTGTATCAAATGTTGTTCCCGTCATCAATAAAATGTTTCACAAAGTTGAAAAAAAAAAAAAAAAAAAAAAAAAAAAAAAAAAAAAAAAAAAAAAAAAAAAAACCCCGGGGGGGGGCCCGGTCCCCAATCCCCCCAAAAG	BT-H-014-1-F5-T3_F05	1	CGGTTAAAGGGGCGAGACCTGCACCGTCAAAAAATAAACCGCCTATTAAGAAATTAAAAATTAAAAAAAAAAAAAAATAATGGTTAAGTAAAAATCAATGATGAAGTAAAAAACTAGTCACCCGGCCATAGAAAATCCCTCTGAAGGGACAATGTTTGGACGCGCTGTGTAATTTAATTTGATTAAATATGTTCAGTTGTATCAAATGTTGTTCCCGTCATCAATAAAATGTTTCACAAAGTTGAAAAAAAAAAAAAAAAAAAAAAAAAAAAAAAAAAAAAAAAAAAAAAAAAAAAAACCCCGGGGGGGGGCCCGGTCCCCAATCCCCCCAAAAG
BT-H-014-1-F7-T3_F07	CCGTTAACTCCCGTAGGAGTCTGGGCCTTTTCTCAGTCCCCCTTTGGATGATCATCCTCTCAGACCAGCTACGGATCGTTACCTTGGTAGGCTTTTACTCTACCAACTAGCTAATCCGGCATGTAATTTTCTAAAAGCGCAAGGTTGATTTTTTTTATCAAGCCCCTGCTTTATCTCGTAATAATTATGCGGTATTAGCGTACGTTTCCGTACGTTATTCCCCACTTTTAGGTATATTTACATGTATTACTCACCCGTGCGCCGCTTGCCAACCTGTATGATGCCGCTCGACTTGCATGTGTTATGTCTGCCGCTAGCGTTCAATCTGAG	CANDIDATUS	425
BT-H-014-1-G11-T3_G11	CCTTTATAGGGCCGAATTNGGNACGAGGCTTTCCTCAATATACTTTAAAGAATAATTGTTAATAAGTTTGTTAATAGACGAAACAAGTTTTCTACTTTTGAGTGTGGAATAGATTTAATAACTTCTTTGCGACTTCCTTTTTCATTACACTTTTACTTTGTATCCATTATTTTTCTTGTCTTTGATGTTGAATTAATAATGATTCTCCCATTTGTGTTTTGTTTTAAACTATTTAATATAATAAGTATGTTTATAATAATTTATGTACTAATATTGTTTATTATTCTCAGATTTTTTTATGAATGATGAACAGGACTTTTCGAATGGATAATGTAATAGTTAAAAAAAAAAAAAAAAAAAAAAAAAAAAAACTCGGGGGGGGG	BT-H-014-1-G11-T3_G11	1	CCTTTATAGGGCCGAATTNGGNACGAGGCTTTCCTCAATATACTTTAAAGAATAATTGTTAATAAGTTTGTTAATAGACGAAACAAGTTTTCTACTTTTGAGTGTGGAATAGATTTAATAACTTCTTTGCGACTTCCTTTTTCATTACACTTTTACTTTGTATCCATTATTTTTCTTGTCTTTGATGTTGAATTAATAATGATTCTCCCATTTGTGTTTTGTTTTAAACTATTTAATATAATAAGTATGTTTATAATAATTTATGTACTAATATTGTTTATTATTCTCAGATTTTTTTATGAATGATGAACAGGACTTTTCGAATGGATAATGTAATAGTTAAAAAAAAAAAAAAAAAAAAAAAAAAAAAACTCGGGGGGGGG
BT-H-014-1-G1-T3_G01	CAACAGTTGAATCATGGCGCCTAAGGGCAACAACGTTATCCCAAATGTTCACTTCCACAAGGACTGGCAGAGGTACATCAAGACTTGGTTCAATCAGCCAGCCCGCAAATACAGAAGGAGGCAGAACCGTATCAAGAAAGCACAGCGAATTGCTCCACGTCCTGCTGCAGGTCCATTGAGGCCCATCGTACACGCTCCTACTCTTAGGTATCACACCAAAGTTAGGTTAGGACGTGGATTCACCTTAGATGAGCTTAAGGCTGCAGGTTTAAATAAGAGGTTTGCACGCACAGTCGGTATCTCAGTTGATCCTCGCAGGCGCAACAAATCAGTGGAATCCCTCCAAGTGAATGTTAAAAGACTGAAGGAATACCAGTCGAAACTCATCCTCTTCCCACT…	BT-TOMOV-024-1-F3-T3_F03	7	CCGTTAGATTCGTGAGGGGCCAATCAACAGTTGAATCATGGCGCCTAAGGGCAACAACGTTATCCCAAATGTTCACTTCCACAAGGACTGGCAGAGGTACATCAAGACTTGGTTCAATCAGCCAGCCCGCAAATACAGAAGGAGGCAGAACCGTATCAAGAAAGCACAGCGAATTGCTCCACGTCCTGCTGCAGGTCCATTGAGGCCCATCGTACACGCTCCTACTCTTAGGTATCACACCAAAGTTAGGTTAGGACGTGGATTCACCTTAGATGAGCTTAAGGCTGCAGGTTTAAATAAGAGGTTTGCACGCACAGTCGGTATCTCAGTTGATCCTCGCAGGCGCAACAAATCAGTGGAATCCCTCCAAGTGAATGTTAAAAGACTGAAGGAATACCA…
BT-H-014-1-G2-T3_G02	GTGGTCTTCAAAATTTTCTGGTTCAGCGCTGGCCAAATTCGTTTGAGTTAACTCGACCAGAAAGCAAAAATGGCATCAAAAGATATTGACTATCACGGCACTGGTGGAATCGAATCTAACCCTGCTGATTTCAGGATCACCCTCTCTTCCAAGTCTGTGAAAAGCTTAGAGAAAGTGAGCCATGATTTGATCGAAGAAATCAAGAAACTCAATTTGCGGTACAAGGGCCCCATCCGCGTTCCAACCAAGACCCTGCGTATCACAACACGTAAAACACCTTGTGGTGAGGGGTCAAAGACTTGGGACAGGTTCCAGATGAGAATCCACAAGAGGTTCATTGACACCAAGTGTGTTGCTGATCAAATTAAATTGATCACCTCTATCTACATTGAACCTGAT…	BT-TOMOV-035-1-C6-T3_C06	13	CTTTAGGGGGAAATGGGTACCGGGCCCCCCCCCGAGGTTTTTTTTTTTTTTTTTTTTTTTTTTTTTTTTTTTTTTTTTTTTTTTTTTTTTTTTATTTCATTAAAAATGTATTGTTCTTATGAAATAAAAAATAAACAACGGTCAGTATAAAAGTCATTACATAGTAACGAGGACGTCTACATCAGGTTCAATGTAGATAGAGGTGATCAATTTAATTTGATCAGCAACACACTTGGTGTCAATGAACCTCTTGTGGATTCTCATCTGGAACCTGTCCCAAGTCTTTGACCCCTCACCACAAGGTGTTTTACGTGTTGTGATACGCAGGGTCTTGGTTGGAACGCGGATGGGGCCCTTGTACCGCAAATTGAGTTTCTTGATTTCTTCGATCAAATCATG…
BT-H-014-1-G4-T3_G04	CTTGTTCAGAGTTGTCACGGAAGCAGGTGTCCTTGGCATTTGTTCTGAGGCCAAAGGCCTTATTACTTTACGTAATGAGCTAGGAAGTCAGAAATTTGTTGTCAAACAGTTCCCTCCTGGTCACGTAGCAGAGTATTCTATCAACTCCAATGGCACTGTGACTCTAGTCAGTGAAAAACCCTTCTACAGGATAGGAAAAGAACCCCTTTTCAAACCTTTTGTTCCCTTTGAAGATCTGCATCCCAGCAACATCAGTGCGAATATTCAGACTTTGCTCACAGCAGCTGTGGAAAAAAGATTAATGGCAGATAGGCGGATAGGGTGTCTTCTTTCTGGTGGATTAGACTCGAGTCTCATTGCAGCTTTACTTGTAAAACTTACAAAGAAAGCTAACCTACC…	BT-H-014-1-G4-T3_G04	2	AGTGAGTGAACTGCTGATCCAAAAAAGGTACCCTCAATTCCAAGCTGTGTGCAGAGGTAGTCCTATCTGCTCTGAGTCCATCGTACATGAAGATGTCTGAAAGCAATCGGAGACTTTCAGAATGAGCGTCTTCTGCGTTGGGGGCGTCTCTGAAATAAATGTAACCTTGGGCAAGTTCATCAGCACCCTCACCACTGAACAAAACTGTTGTGTCAGTTTTTGCTTGGATATATTCCGCTATTAAGTACATGCCTACGGAGGCCCGAACAGTTGTAATATCTGCAGTTTCCAGGTGGTACAGTACCTTGTCTAGAACACGATATACATCTTTTTCATCAAATGTTATCTCATGATGTTCAGTGCCAATATGCTTTGCTACCTGACGTGCAGCTATTAGAT…
BT-H-014-1-G6-T3_G06	TTTTCGAATTCAGTTTACTTTTTTTTTAAAAAAAGGGATAAAATTGGACCTCGTTGACCGCCAAGGAATCAAGCCCTCATCAACTGTTGCCAAAATTAAGCAGACAATTTAATTTTTTACATAGAAACGGTTAAGCAGATTTTTGTGCGAAGTGCCGTGAATTTTCTGCAGAACACGTAGCTAATTCCTCTTAATTCTCAAAGGAATCCGCACAATCGTTCTCTTCTCAAAATTTAACTGCTCAGTTAAATTTGGGAATAGCTGGTGTGGCTTGGTTCCTTTTTGGTAAACGAGGTCCAAATGAAAATGAACGCTTGGAAATTGAACTCGATTACGAAGAAGTAGAGAGAAGAAAGGAAAGGA	BT-H-014-1-G6-T3_G06	1	TTTTCGAATTCAGTTTACTTTTTTTTTAAAAAAAGGGATAAAATTGGACCTCGTTGACCGCCAAGGAATCAAGCCCTCATCAACTGTTGCCAAAATTAAGCAGACAATTTAATTTTTTACATAGAAACGGTTAAGCAGATTTTTGTGCGAAGTGCCGTGAATTTTCTGCAGAACACGTAGCTAATTCCTCTTAATTCTCAAAGGAATCCGCACAATCGTTCTCTTCTCAAAATTTAACTGCTCAGTTAAATTTGGGAATAGCTGGTGTGGCTTGGTTCCTTTTTGGTAAACGAGGTCCAAATGAAAATGAACGCTTGGAAATTGAACTCGATTACGAAGAAGTAGAGAGAAGAAAGGAAAGGA
BT-H-014-1-G7-T3_G07	CAGTATAGTGCCGAATTCGGCACGAGGATTATACAAGCAAGGCATTATTCACCACAGAAGCCATCAAAACCCACAAAGTTGGTTACGAGAACCTTCTTGTTGAAATCCCCCTCAGGATACGAAATTCCACCCTTACGAACATACTTCTATCTGACCTTGGTGTCTTAATTCCTCCCCAAGAAGGACACAAGTTTCTTGATCTAGGAACTGCCAATGTTGTAGAGAATCAGCTACGTAGTCTAATGGATTGTGTGGATGACTTGAACCAAGAAACAATGAAGTTCAACAGACATCAACAAGCAGTCGCCCGGCAAATGCAAGAGAAGAACAAATATCTTCAGAAAGTGACTGCAGAAAATGCTGTCCGAGCTGCGAAGGGTGAACCACCGCTTCCTGAAG…	BT-H-014-1-G7-T3_G07	1	CAGTATAGTGCCGAATTCGGCACGAGGATTATACAAGCAAGGCATTATTCACCACAGAAGCCATCAAAACCCACAAAGTTGGTTACGAGAACCTTCTTGTTGAAATCCCCCTCAGGATACGAAATTCCACCCTTACGAACATACTTCTATCTGACCTTGGTGTCTTAATTCCTCCCCAAGAAGGACACAAGTTTCTTGATCTAGGAACTGCCAATGTTGTAGAGAATCAGCTACGTAGTCTAATGGATTGTGTGGATGACTTGAACCAAGAAACAATGAAGTTCAACAGACATCAACAAGCAGTCGCCCGGCAAATGCAAGAGAAGAACAAATATCTTCAGAAAGTGACTGCAGAAAATGCTGTCCGAGCTGCGAAGGGTGAACCACCGCTTCCTGAAG…
BT-H-014-1-G9-T3_G09	CCGTCAGCTCCTCCTCCAGCCCAAGCATGGAGAGCTACGAACCTTGAAACCAAAACGGACCATCCATCCACAAGCTTTACCGCTCCATGAACGAAGGAGACAAGACCTGCTTCTCCGTCAACTCCATCCCAACTTGCAGATACCCATACAAGCCCCAAGGTGGAGCCAACAAAGAGATTGACTTCTACTGTGTCCCCAGAAACAGCGAAGAAGCTCAATACTTCGAGAAGCTCATGAAGAAGGGAGTTAACCCCAGCCAACTTTCTTCCAAGAAAGCCAACAACCAATTCAAGGTCAACATCCCTGAATACTGTGTTGCTTAAAAATTTACTTTTTAAGTCAAAACGTATGTGTTAACAAGTGTTCCACTGTAGTTTAGTATTCTGTATTAACAGAGAA…	BT_TYLCV004_B07	155	CCAAGCCTTTGGAAATGACAAATTCGGACTCAACTTCCGTGCCAACTACAAGGGAGACTACCAATACTTTGATTTCGCTACTTTCTACAACTACTTCCAACGCAACGACCTCGTCACCTTCTTCTTCTACCCATGGGCTGAACAAGAAATCAAGCAAAACGACTTCAACTTCTACTTCAACCCATCTGCTTCTGACAACAAGGCCGCCAAATTCACCTTCAACTACGCCTCCAAATACGCCGCTAAGGAACAAGCCGACCACGAGAGCAGAAACGCCAACACCAACGATGCCGTCACCTCTAACAACAAGCCCGACAGCGAAGAAAGATTGAACGAATTCGTCCGCAAATCCTACGCCGGAATCAACAGTGCCTTCGTCAACGCCTTCGACTTCTCTGC…
BT-H-014-1-H10-T3_H10	GGCCCAGCGTTTTCAGGGATCGGCTCATCATAGACGAACAGAACGAGCCCAGGCTCAAGTACGGTATCAACACGCTCTACGACTTGATGAGCGAACTCAGGAGGGCCTTCGAAACGGAGCACGTCAACATCCAGTACGTCAGCGCCATCATGGCTGCCTACAAGAGCAACCCCAGGGAGTGGGAGAGATTCGCCAAATTCGACAAGTACAGATACACAAGAAATTTGGTGGACGTTGGGAACGGAAAATACAATTTGATGTTGCTGTGTTGGGGAGAGGGACACGGCTCGGCGATCCACGATCACGCAAACGCTCACTGTTTCATGAAGATGCTCCACGGTGAACTATGCGAGACGCGCTTCGAGTGGCCTGAAAAAGAGATCGACCCCGACAACATCT…	BT-TYLCV-056-1-C4-T3_C04	5	TTTTGAACAAAATTTCCACTCTGGTTTACATTAGAACTTAGGCTTTTGCCTTCTAACAAAGGTTGCGGTTTTGCGCGGGCGCGGAAGACAGAGAGCAGGCCAGGATCCCAGACGGCGGCGGCGACCAAGTGCGATCATGATCAGCCCGAGCGAGGAGTCGCGGACCTTCGGAACGAATCCTCTGCGAGCGGCCGTCGATGCAGAACCGGAAACCCGGCAGACGCCAGAGATCAACAACAATGACAAGAAAATTGGGCACAGTTGCTTCATGGAAAAGTACTACCGGAGCAAGGAGGAGGGCACCCAGTGTGAGGAGTGCCAACACCACAACGCTCCCCAGGACGCGGCCCTCCTCAGACCCGTCGGCAAGTTCATCGAGGAGGACTACGCCCAGCTTTT…
BT-H-014-1-H11-T3_H11	CGTACATAGTTCACTTACCCTCACCAATCACCATGGCCCGCTATCTTGCTGTTTTGGCTCTTGCCCTCCTCGCTGTGATCTCATTGGCTGCCGCTGCGCCCGCCTCCGACAACGGACCAATCGCCGCGTCGGATGCCAAGGCTGCCCCAGTGGCCGCCGATGCCGAACCCAAGGAAGCCCTGAAGGGCGCCGAATCCGCCTACTACCCCTATGTCGCCCCATACTACGCCTACTCTCCGTACTACGCACCGTACTACCCCAAATACTACGGCTACCCCTACGTCTACCCTCACATCTACGGCTAAGAAACCAAACACGACTCGGTCTCGCAGACACGAGAGAAAAATCGGTAAGATCGACCAAGAATGCAAAATCTGTGTGGAATAATAACATCTGGAC…	BT-TYLCV-048-1-A3-T3_A03	7	CCGGGCTGCAGGAATTCGGCACGAGGTGGCGCGGATGTTAGCCAAAATGAATTACCCCTCGTGCCGAATTCGATATCAAGCTTATCGATACCGTCGACCTCGAGTTTTTTTTTTTTTTTTTTTTTTGTTTTCAATGCTTTTATTGTGAAAAAGAAATCAGAAAGTACAAAAACTTTGGAATTTGAAAACAAACAAAGTGAACACTTGAGGTACATTAACAACGACAGTGGCTCCGTGGGAACCACTAACTTTCGTTCTGTAATAACTTTTTTGGAGGCGCTTTTGAGCTCCTTGCCAAGGATTTTCAGTCTGTGAGTTGAGCTTTAATTTGAAGAGGCAGGAAAGTTGATGCGGACATGCTCGGTCTCAAAGCTCAATATTCTACATCGACACTCCACC…
BT-H-014-1-H1-T3_H01	TTCCTTCACCATTCTCAATCATTCTCCTAATCACGTGTGATATTTTACCCGGTTATTTATTGTAATTTTTAACTTTAGCGATCAAAGATGACGGCTTCAAATAGTTCAGGTGATAACAAGCGATCCAAAACTGGCGCATACATTGATAAAAGCAAGCCAAAGGATATTCGAAGCAGCAACATTACAGCTGCCAAAGCCGTTGCAGATGCTATCAGAACCAGTTTAGGTCCAAGAGGAATGGATAAAATGATCCAAGCTGCCAATGGAGAAGTCACCATTACAAATGATGGAGCTACCATTCTGAAGCAGATGAGTCTTATGCACCCTGCCGCGAAAATGTTAGTGGAACTGTCCAAAGCTCAAGATATTGAAGCAGGAGATGGAACAACCAGTGTAGTT…	BT-H-014-1-H1-T3_H01	3	TTCCTTCACCATTCTCAATCATTCTCCTAATCACGTGTGATATTTTACCCGGTTATTTATTGTAATTTTTAACTTTAGCGATCAAAGATGACGGCTTCAAATAGTTCAGGTGATAACAAGCGATCCAAAACTGGCGCATACATTGATAAAAGCAAGCCAAAGGATATTCGAAGCAGCAACATTACAGCTGCCAAAGCCGTTGCAGATGCTATCAGAACCAGTTTAGGTCCAAGAGGAATGGATAAAATGATCCAAGCTGCCAATGGAGAAGTCACCATTACAAATGATGGAGCTACCATTCTGAAGCAGATGAGTCTTATGCACCCTGCCGCGAAAATGTTAGTGGAACTGTCCAAAGCTCAAGATATTGAAGCAGGAGATGGAACAACCAGTGTAGTT…
BT-H-014-1-H2-T3_H02	CCGCCCCTCAAAACTGTGTCTACAAGAACCCAGAAGACTTCGCTGCCGTCTACGCTGTCATTGACTCTTCTTCCCCCTCTCAAGTGAAATCCCAGAAGGAACGCGCTCAGCAAAACTTCTGTGCCCACAAGAACAACCAATTCGGAAACTACGTTAGCCGCAGCGACGCCGGATACGGATACAAATACAACAACAACGACAAATACTACGAATCCGCCTACAAGAACACCAAATACTACGACCCCTCCAACTCCCAGTACAACAAGTACTACAAGAACAACAAGTACGCCAAGGACCAGGACTCCTCCTACTCCAGCAGCAGCTCTTCATCTAGCGACTCTAGCAGCAGCTCATCCAGTGACTCCAGCAGCAGCTCCTCTTCTTCCTCCTCCAGCTCAT…	BT-TOMOV-020-1-D2-T3_D02	60	AGGGCCTCGTGCCGAAAATTCGGCACGAAAGGCACGCTACCANCTTTTGACAACAAAACCTACCCCCTTCACATGCAACAAAACAACTGGTACGTCCTCATGACCTACGTCAACAGGAACAACTACTACAACAACCAATACAACAGCTACTTTCAAGGAAACAATAAGAACCAATACAGCTACAGAGACTACAACCAAAAGAGATTCTACACTACCGTCTATGCTAGACAAAATAGCAACGGCCAAAAGGAATTGAAAATTGTCCTGAACAACGGAGAATACGAAATCTTCATGCAACCAGCCTCCTCTCAAGCCGGTCTCCACAGCTCTAACTCCGGAAAGAACAACGCTGCCATCAAGGTCTTCATCAACAAACAAGAACAACAATTCAACGACAAG…
BT-H-014-1-H5-T3_H05	GAATGTTGTCATCATCAATGAGAAAAAGAAATCAGAGCCTGAAGTCAAGCCCAGTTCCGAAAGACAAGTTATCAAAATTTCTACAATCAGCATGAAAGAGAGGCTGGAAATGAGAGCTCAAAAATTTGGAACCCCCTTATCAGACGATGCCAAGAAGGCAGCTCGTGCTGAAAGGTTCGGAACCCCAGGAGGAACAAAAGGCTCATCTTCAATTGGTCCAACTGTTGTATCAAGCATTGAAGTCTTAAAGAAACGGGCAGAAAGATTTGGGTGCACAACAGCCTCTAAACTTGTGAAGAATGAAATGCAGGAAAAACTGGAGCAGCGTGCCAAAAGATTTAAAGCTGATCCACAAATCGTTTAAAGTTATTTTCATATCCTTTTATTCAGCGAAGAAGC…	BT-H-014-1-H5-T3_H05	1	GAATGTTGTCATCATCAATGAGAAAAAGAAATCAGAGCCTGAAGTCAAGCCCAGTTCCGAAAGACAAGTTATCAAAATTTCTACAATCAGCATGAAAGAGAGGCTGGAAATGAGAGCTCAAAAATTTGGAACCCCCTTATCAGACGATGCCAAGAAGGCAGCTCGTGCTGAAAGGTTCGGAACCCCAGGAGGAACAAAAGGCTCATCTTCAATTGGTCCAACTGTTGTATCAAGCATTGAAGTCTTAAAGAAACGGGCAGAAAGATTTGGGTGCACAACAGCCTCTAAACTTGTGAAGAATGAAATGCAGGAAAAACTGGAGCAGCGTGCCAAAAGATTTAAAGCTGATCCACAAATCGTTTAAAGTTATTTTCATATCCTTTTATTCAGCGAAGAAGC…
BT-H-014-1-H6-T3_H06	GAACCATCCGCTTCTTCGCCCCTCAAGCTGGTCTTGAATTCTTCTATGATGGTGCTCGCGTCAAATTTCAAGCCGCCAGCCAATACCGTGGTGCCGTCCGTGGTATCTGTGGAACCTACTCCAACCAATACGCCGATGACTTCACCAGCCCCAAGAACTGCGTCATGAGAAACCCAGAATACTTCACCGCCGCCTACGCCTTCATCGACTCCTCCTCTCCCGCCCAACTCAAGGCCCAACGCGACCAAGCGGAACAGAGCTCCTGCGCCTACAAGACCTACTTGGCCGGTAACTACGTCAGCCGCAACGAAGGACAAAACGGAAACAAGTACTACAAGTACAACAACAACGACAAGTACTACGAATCCGCCTACAAGAACTCCAAATACTACGATGCCG…	BT_TYLCV004_B07	155	CCAAGCCTTTGGAAATGACAAATTCGGACTCAACTTCCGTGCCAACTACAAGGGAGACTACCAATACTTTGATTTCGCTACTTTCTACAACTACTTCCAACGCAACGACCTCGTCACCTTCTTCTTCTACCCATGGGCTGAACAAGAAATCAAGCAAAACGACTTCAACTTCTACTTCAACCCATCTGCTTCTGACAACAAGGCCGCCAAATTCACCTTCAACTACGCCTCCAAATACGCCGCTAAGGAACAAGCCGACCACGAGAGCAGAAACGCCAACACCAACGATGCCGTCACCTCTAACAACAAGCCCGACAGCGAAGAAAGATTGAACGAATTCGTCCGCAAATCCTACGCCGGAATCAACAGTGCCTTCGTCAACGCCTTCGACTTCTCTGC…
BT-H-014-1-H7-T3_H07	AACGAATGAGCCTTTGATCTAATCGGCTGTGACTGAGCCAACGCAATTCACAATCATCGAGGATTTCACAATCAAAAATATTTCACGAAGACCCCCATCATTTTGGATTAGTGCCTTGTGGCTTATCGGTGTGCTGGTAAATTTCAGCTGCCTAGTTGATAGGCTCCAATACGCAGGCAAGCAGTTGATGACAATTTTTGTTCAATTGAATAACAGTTCCAACACAACTTTTTTTCTTTGAATAAAAGCGATTCAACAGTAAAAA	BT-H-014-1-H7-T3_H07	1	AACGAATGAGCCTTTGATCTAATCGGCTGTGACTGAGCCAACGCAATTCACAATCATCGAGGATTTCACAATCAAAAATATTTCACGAAGACCCCCATCATTTTGGATTAGTGCCTTGTGGCTTATCGGTGTGCTGGTAAATTTCAGCTGCCTAGTTGATAGGCTCCAATACGCAGGCAAGCAGTTGATGACAATTTTTGTTCAATTGAATAACAGTTCCAACACAACTTTTTTTCTTTGAATAAAAGCGATTCAACAGTAAAAA
BT-H-014-1-H8-T3_H08	GGTTCATCCCGATTGAATTAAATCCAGCATCTCTCAAATTCTTTAATTCCAATCATGGCAGAGGCTGAAGAACAGGCGAAGAAGAAAAGGACTTTCCGTAAATTCACCTACCGTGGTGTTGACTTAGATCAGCTCCTAGATTTACCACAGGAACAATTAGCAGAATTACTATGCTGCAGAGCTAGGAGAAGGTTTTACAGAGGATTGAAACGTAAGCCAATGGTCTTGATCACCAAGTTGAGGAAAGCCAAGAAAGAAGCGCCTCCTAATGAAAAACCTGAAGTTGTCAAAACACATCTTCGAAACATGATCATTGTCCCTGAAATGGTCGGTAGCATTGTTGGAGTATACAACGGCAAAGCTTTCACACAAGTTGAAATTAAGCCTGAAATGATTGGA…	BT-H-014-1-H8-T3_H08	9	TTTGGGGGGAATTGGGTCCCGGGCCCCCCCCCGGGGTTTNTTTTTTTTTTTTTTTTTTTTTTTTTTTTTTTTTTTTTTTTTTTTTTTTTTTTTTTTTTTTTTTCATTGTCAAGTTTTATTTAAAATATATAAAACATGTTACAAACTTAAAAATTAAAGAAAAGCTGACAATAATTTTTTACTTCAGAGGAATAAACCGTGAACTGTGGGTAGCTCCAATACCAGGTCTTCCGTGTTTGACAGGTTTGTAGGTCATACTGAATTCTCCCAGATAGTGTCCAATCATTTCAGGCTTAATTTCAACTTGTGTGAAAGCTTTGCCGTTGTATACTCCAACAATGCTACCGACCATTTCAGGGACAATGATCATGTTTCGAAGATGTGTTTTGACAACTTCAG…
BT-H-014-1-H9-T3_H09	ACCAAAGGAGCCAGTTGCAAAGGTGACGGTTCCATGGGAAACTGCTGTTCCGGTTTCTGCTGGCAAGCCAACCCAAGCTCACCAGGATCCTGCACATGAAAAACATAAACTAGAACTCCAACCAGACCCAACACCACCGTTCATGTTGCCCCGTTTCCCAACTTATGAATGGATACTCAAACTCGTTTGTACATAACTCCGTAGCTTTTTCAAAATTCATAACGACATGATCAATTCGTCAATAAACCAAAACCACCAAACACCAAAAAAAAAAAAAAAAAAAAAAAAAAAAAAAAAAAAAAAAAAAAAAAAAAAAAAAAAAAAAAACCTCGGGGGGGGGCCCGGAACCCAATTCCCCCTATAGGGAGTCGAATTACAATTCACGGGCCGTCTTTTTAC…	TMVBT001_B12_T3_096	15	GCTCCCGTTCCTCGCTGACTTTTCTGCTGTTGACCGTTCTACAAACCGAAGTCACCATGATGCAAAAGATATTCGTCTTCTTCTTCCTCGCCCTGGTGGCCCTCTCCATGGTCGCTGTCAACGTCTCCGCGTGCCTGACCAAAGGAGCCAGTTGCAAAGGTGACGGTTCCATGGGAAACTGCTGTTCCGGTTTCTGCTGGCAAGCCAACCCAAGCTCACCAGGATCCTGCACATGAAAAACATAAACTAGAACTCCAACCAGACCCAACACCACCGTTCATGTTGCCCCGTTTCCCAACTTATGAATGGATACTCAAACTCGTTTGTACATAACTCCGTAGCTTTTTCAAAATTCATAACGACATGATCAATTCGTCAATAAACCAAAACCACCAAACA…
BT-H-015-1-A10-T3_A10	ATTATTCGGGATCCTGCCTCTAAGGTGTTAAGCCCCTTCTTCAACCATGGGGGCCTACAAATATATTCAAGAACTTTACAGGAAAAAGCAGAGTGATGTTATGCGGTACTTACTACGTGTCCGCGTATGGCAGTACAGGCAACTTTCACGAGTTCACAGAGCACCCAGACCAACTCGACCCGACAAAGCTCGAAATCTAGGATACAGAGCCAAGCAAGGATTTTTAATATACCGCACGAAAGTACGACGAGGTAACCGTAGGAAGCCTGTACCAAAGGGGTGCACATATGGAAAACCTAAAAATCATGGTGTCAATCAATTGAAACCTACTCGCAACCTTCAGGCTCTTGCAGAGGAACGTGTTGGACGTGTCTGTGGAGGTTTAAGGGTACTGAACTC…	BT-TOMOV-035-1-D4-T3_D04	18	AATTGGGTACCGGGCCCCCCCTCGAGTTTTTTTTTTTTTTTTTTAAAGTTGTTTGTCATTTTTATTATAAAGAGGCAATGTACAAAAACAAAAAAATTAACGTTTTCTTCGGAGTTGGAGGGTGTTCTGCCTGCGCCAGCATTTGCGACGAGAACCACCAATGGTGTGTGCGAATTTTGGTCCTCTTCCGAGACCTCGGGAGCTACGTCCAGCTGATGTTAATCCACGCAATTCTCTGTGCTTGTGAACTGGGTTACAGATCCAGTTGACTTTAGGATCACGACGAATAGCCTTGTGGAAAGGATCGATCAGAATGACTTCGTAGTATTTGTAGGTATTATCTTGTCCTACCCAGTATGAGTTCAGTACCCTTAAACCTCCACAGACACGTCCAACACG…
BT-H-015-1-A12-T3_A12	CCTCGTGCNTANCAACTTTTACTGGCTCAGATACTAGCGTTGATAACCCCTCAAAAACAAATTATAGTTTAGTTGTTGGAAAATCCGTGTCATTTTGTATGATACCTATTTCTTTCCATGAATTTGAAACTCATGCTTGAGCTGTAAATAATTTCAGAATTGTTATCTCTCTGTTTAAGTCTGTATTACAAATTGTTCACAAGTCCTTATTGATGTGTTGCCACACTTGATTTTAAAGTAGCATCAAGGAGGAATGCAGGAATGGCATATAGTTCGAGAGGCTGTGTGTATTTTCAGCTGTTGATATTTCTACATTTCTCCTTGATGATGTTTTGAATTTTTCACCAGCTAATAAATTAAATTCGAATGTGAAAAAAAATAAAAAAAAAAAAAACAAAC…	BT-H-015-1-A12-T3_A12	6	CCCCCCCTCGAGGTTTGTTTTTTTTTTTTTTTTTTTTTCACATTTGAATTTAATTTATTCGCTGGTGAAAAATTCAAAACATCATCAAGGAGAAATGTAGAAATATCAACAGCTGAAAATACACACAGCCTCTCGAACTATATGCCATTCCTGCATTCCTCCTTGATGCTACTTTAAAATCAAGTGTGGCAACACATCAATAAGGACTTGTGAACAATTTATAATACAGACTTAAACAGAGAGATAACAATTCTGAAATTATTTACAGCTCAAGCATGAGTTTCAAATTCATGGAAAGAAATAGGTATCATACAAAATGACACGGATTTTCCAACAACTAAACTATAATTTGTTTTTGAGGGGTTATCAACCTAGTATCTGAGCCAGTAAAAGTTGCTA…
BT-H-015-1-A2-T3_A02	GTATTCACTAACATAAACAATTTGTAGACTTATCCGCTTCATCCTGTTGAAACTCATAACACCTATTAACTCATGATTTAACGTACAACTAGCACTAATACTATTACAAATACATGATGCCTAAAGTTCGTATCTACAGTAGCAACTGCAACTGACACAATACTCCTAACTCATTCCACCCTTTACTGCTTTCGTATCACACAAAAGTACAGTTCAACAAAATCAGATATTTTTTAACACATAGCTACAAACTTCATAAACAAACAGCTCGTGCTATGCTAACATTACACTAATAAGTTAAAAGGAAAAAAAAGTACGACAGACAAAGATAAAACACACAGGTGCTAAAAAATAAAATAGATATGACAAATAAAAAAACTCAACTACTAACACATAATA…	BT-H-015-1-A2-T3_A02	1	GTATTCACTAACATAAACAATTTGTAGACTTATCCGCTTCATCCTGTTGAAACTCATAACACCTATTAACTCATGATTTAACGTACAACTAGCACTAATACTATTACAAATACATGATGCCTAAAGTTCGTATCTACAGTAGCAACTGCAACTGACACAATACTCCTAACTCATTCCACCCTTTACTGCTTTCGTATCACACAAAAGTACAGTTCAACAAAATCAGATATTTTTTAACACATAGCTACAAACTTCATAAACAAACAGCTCGTGCTATGCTAACATTACACTAATAAGTTAAAAGGAAAAAAAAGTACGACAGACAAAGATAAAACACACAGGTGCTAAAAAATAAAATAGATATGACAAATAAAAAAACTCAACTACTAACACATAATA…
BT-H-015-1-A3-T3_A03	CTAGACCTTACGTTTGAGAAAAGTGTTCTGTAACTCAGGTCTTTCTGTGAACAAATTGTCAATTATTCTCTGCGCCTGACTCAGCAATAATTATTTATCATCAATCAGTATTTAATTATTTTATGCTCCATTAATGCGGCAAAAATCTGATACAGGTCAATAATCTTCTTGAATTATCAATGCAGACATGACTGTTAGCGTTTTCCACAAGCAGGCTCAAGTTAAATTAATGATACATGCGATGTCCCTGTCATTTAAGTTCTTTGTTGTCCCTTAGTTCATTTAAGTTTTTCAACTGAGTCTTTTGAAATGTTTACTTCCTCAAAGTCTCTCTGTATCACTTTAATGGTATCAAATAAAATAATCTTAAGTGCAAAAAAAAA	BT-H-015-1-A3-T3_A03	1	CTAGACCTTACGTTTGAGAAAAGTGTTCTGTAACTCAGGTCTTTCTGTGAACAAATTGTCAATTATTCTCTGCGCCTGACTCAGCAATAATTATTTATCATCAATCAGTATTTAATTATTTTATGCTCCATTAATGCGGCAAAAATCTGATACAGGTCAATAATCTTCTTGAATTATCAATGCAGACATGACTGTTAGCGTTTTCCACAAGCAGGCTCAAGTTAAATTAATGATACATGCGATGTCCCTGTCATTTAAGTTCTTTGTTGTCCCTTAGTTCATTTAAGTTTTTCAACTGAGTCTTTTGAAATGTTTACTTCCTCAAAGTCTCTCTGTATCACTTTAATGGTATCAAATAAAATAATCTTAAGTGCAAAAAAAAA
BT-H-015-1-A5-T3_A05	CACTGCCAAGGGATTTCCAAGTTCGTTATCCGTGGCAAACATGTTGGTGGAATAGCAGATCCGTCCGTAATCTGATCTGTAGCAAATATATCGGTCTTATTAGAATTATTAACTATCAACTAATTTTAACTTGGGAAAATAATCGAGAGAAATAATTCGAATAGTTATCTTATAAAACCTTTCACCTATCGTGTGAAATAGAATTGAATATCATGATGTGTGATGATAATATAATAATTTAGAATATAAGTCTTTCTAAATATTTAGATTTTGAGGTAGAAATGCGTGCATCTTTGCCTTTTTTAGTAAACGAACGCGAGTTTTTGCATTAAAAAAAAAA	BT-H-015-1-A5-T3_A05	1	CACTGCCAAGGGATTTCCAAGTTCGTTATCCGTGGCAAACATGTTGGTGGAATAGCAGATCCGTCCGTAATCTGATCTGTAGCAAATATATCGGTCTTATTAGAATTATTAACTATCAACTAATTTTAACTTGGGAAAATAATCGAGAGAAATAATTCGAATAGTTATCTTATAAAACCTTTCACCTATCGTGTGAAATAGAATTGAATATCATGATGTGTGATGATAATATAATAATTTAGAATATAAGTCTTTCTAAATATTTAGATTTTGAGGTAGAAATGCGTGCATCTTTGCCTTTTTTAGTAAACGAACGCGAGTTTTTGCATTAAAAAAAAAA
BT-H-015-1-A6-T3_A06	GTCAATGGCTGGAAAAGTTAACGATGGATTGAGTATCTCTCGAGCAGGTGTCATAAATATTACTTCAAGTCTTGCATCAATAAAAAATAATGAATCAGCCGGCTATTATGGCTATCGAGAAAGCAAGGCTGCTCTGAACATGAGCACGCAGAGCTTAAGTATTGAGCTGAAGCCACAAGGAATTCTGGTTCAATCCATCCATCCAGGCTGGGTAAGAACAGACATGGGTGGACCTAAAGGAGAAGTAGATGTTGTTGAAAGTGTTACTGGAATGCTTGAAGTTATGTTAAACCTTAAAGAAAATCATAAAACTGGGTATTATGATTGGAAAGGTAGAGTTCTTCCATTTTAAAGCTTCCATCATGCTCTCATTGAAACTTCCCTATTCATGATAAGCCT…	BT-H-015-1-A6-T3_A06	1	GTCAATGGCTGGAAAAGTTAACGATGGATTGAGTATCTCTCGAGCAGGTGTCATAAATATTACTTCAAGTCTTGCATCAATAAAAAATAATGAATCAGCCGGCTATTATGGCTATCGAGAAAGCAAGGCTGCTCTGAACATGAGCACGCAGAGCTTAAGTATTGAGCTGAAGCCACAAGGAATTCTGGTTCAATCCATCCATCCAGGCTGGGTAAGAACAGACATGGGTGGACCTAAAGGAGAAGTAGATGTTGTTGAAAGTGTTACTGGAATGCTTGAAGTTATGTTAAACCTTAAAGAAAATCATAAAACTGGGTATTATGATTGGAAAGGTAGAGTTCTTCCATTTTAAAGCTTCCATCATGCTCTCATTGAAACTTCCCTATTCATGATAAGCCT…
BT-H-015-1-A7-T3_A07	CACAGGAGCTCGTGAAGCAGCCTTCAGAAATATCAAGACAATTGCTGAGTGTTTAGCTGATGAATTAATCAACGCTGCTAAGGGTTCATCAAACTCTTACGCCATCAAGAAGAAGGACGAGTTAGAACGTGTCGCCAAATCCAACCGATAGAATAAGACTTTGTTAATTTTTATACAATTAAAAAAAAATTCAAAATACAGCTTTGCTTATTTTGACCAAA	BT-HINST-009-1-G2-T3_G02	8	GGTCTCCTCGTTCCCTGCGTTTTCGGACTGCCATGTGCACAGCCACCGTTTACGTTTTATAAATTTTCTCTTTCTTTTTTGGATTTTGACAACCGCAGCCCTCTTCAAGTAAACTAATCAACCATGGCCGATGACGATTGGGGAATCGATGAATCCACCACTGTAACCTACACTACCCCTGCTGCTGCTCCCCCAGCAGCTGAGCTGCCAGAAATCAAGTTGTTCGGCAGGTGGAGCTGCGATGATGTAGAAGTGAACGATATGTCTCTGCAGGATTACATCGCTGTCAAAGAAAAGAATGCAAAGTATTTACCTCACTCTGCCGGACGGTTTGCAGCAAAGAGATTCCGCAAAGCTCAGTGTCCTATTGTTGAGCGACTGACGAATTCTCTGATGATG…
BT-H-015-1-B10-T3_B10	AGAGAAACCAAAACGGACCATCCATCCACAAGCTTTACCGCTCCATGAACGAAGGAGACAAGACCTGCTTCTCCGTCAACTCCATCCCAACTTGCAGATACCCATACAAGCCCCAAGGTGGAGCCAACAAAGAGATTGACTTCTACTGTGTCCCCAGAAACAGCGAAGAAGCTCAATACTTCGAGAAGCTCATGAAGAAGGGAGTTAACCCCAGCCAACTTTCTTCCAAGAAAGCCAACAACCAATTCAAGGTCAACATCCCTGAATACTGTGTTGCTTAAAAATTTACTTTTTAAGTCAAAACGTATGTGTTAACAAGCGTTCCACTGTAGTTTAGTATTCTGTATTAACAGAGAACCGCGGGTTTTTTCTCACGATTGAACTTGTGTTCTTCTGCAC…	BT_TYLCV004_B07	155	CCAAGCCTTTGGAAATGACAAATTCGGACTCAACTTCCGTGCCAACTACAAGGGAGACTACCAATACTTTGATTTCGCTACTTTCTACAACTACTTCCAACGCAACGACCTCGTCACCTTCTTCTTCTACCCATGGGCTGAACAAGAAATCAAGCAAAACGACTTCAACTTCTACTTCAACCCATCTGCTTCTGACAACAAGGCCGCCAAATTCACCTTCAACTACGCCTCCAAATACGCCGCTAAGGAACAAGCCGACCACGAGAGCAGAAACGCCAACACCAACGATGCCGTCACCTCTAACAACAAGCCCGACAGCGAAGAAAGATTGAACGAATTCGTCCGCAAATCCTACGCCGGAATCAACAGTGCCTTCGTCAACGCCTTCGACTTCTCTGC…
BT-H-015-1-B11-T3_B11	CATTATTCGGGATCCTGCCTCTAAGGTGTTAAGCCCCTTCTTCAACCATGGGGGCCTACAAATATATTCAAGAACTTTACAGGAAAAAGCAGAGTGATGTTATGCGGTACTTACTACGTGTCCGCGTATGGCAGTACAGGCAACTTTCACGAGTTCACAGAGCACCCAGACCAACTCGACCCGACAAAGCTCGAAATCTAGGATACAGAGCCAAGCAAGGATTTTTAATATACCGCACGAAAGTACGACGAGGTAACCGTAGGAAGCCTGTACCAAAGGGGTGCACATATGGAAAACCTAAAAATCATGGTGTCAATCAATTGAAACCTACTCGCAACCTTCAGGCTCTTGCAGAGGAACGTGTTGGACGTGTCTGTGGAGGTTTAAGGGTACTGAACT…	BT-TOMOV-035-1-D4-T3_D04	18	AATTGGGTACCGGGCCCCCCCTCGAGTTTTTTTTTTTTTTTTTTAAAGTTGTTTGTCATTTTTATTATAAAGAGGCAATGTACAAAAACAAAAAAATTAACGTTTTCTTCGGAGTTGGAGGGTGTTCTGCCTGCGCCAGCATTTGCGACGAGAACCACCAATGGTGTGTGCGAATTTTGGTCCTCTTCCGAGACCTCGGGAGCTACGTCCAGCTGATGTTAATCCACGCAATTCTCTGTGCTTGTGAACTGGGTTACAGATCCAGTTGACTTTAGGATCACGACGAATAGCCTTGTGGAAAGGATCGATCAGAATGACTTCGTAGTATTTGTAGGTATTATCTTGTCCTACCCAGTATGAGTTCAGTACCCTTAAACCTCCACAGACACGTCCAACACG…
BT-H-015-1-B12-T3_B12	GTAATGCAGTGCTAGCGGAGTTTTTACATCTTTACTTAAATTCTGCTTCGTAGTACCCAGCCTCGGAGATGTCTGTTGCCTACGGAAGAGCATTCGGTCGGGCCCCCAAATTTTCCCACTCCCTGAGGAAGTGGGCGTGGTCTATCTCTGGTTTCAAAGAATATGGTCTATACCATGATGATGCTTTGCACGTCGATCCGATTGTCGAAAAAGCCCTCACTCGCATTCCAGAGGATGTTCGCAATGCTCGGAATCACAGAATTATCCGTGCCACACAGCTCTCTTTGATGCAAAGGATTCTTCCTAAAGAGGAGTGGACCACCTTCGAAGATGATCAGAAGAACAGGTATCTGTGGAAAGCTATCCATGATGTAGTCAAGGAGATCGATGAAGAGAACC…	BT-HINST-015-1-C7-T3_C07	10	TTTTTTTTTTTTTTTTTTGCTTTGAGAACATTATTTTAATTTCAAGGAAGTAAAACAAGGTTGAGAATCTTTCTCATTGCCAACTCGAGTGACCATTGAACTAAAGTAATTAATGGTGGTTCAGAAGGTTGCAAACAGCTAATCTCCATTGAAACCTGAAAATTTAAACTCCTGTAAACTCACAAAAAAAATGTTCAGTAACGCCTAAAGAGGTTAACAACAACTAAATACAGTTCCTAACATTTAATATTTCTTATCCCAGTGGTTCTCTTCATCGATCTCCTTGACTACATCATGGATAGCTTTCCACAGATACCTGTTCTTCTGATCATCTTCGAAGGTGGTCCACTCCTCTTTAGGAAGAATCCTTTGCATCAAAGAGAGCTGTGTGGCACGGAT…
BT-H-015-1-B1-T3_B01	GAACAACTTATAAAGAAAAATTTATAAGAGTTGGTCTGTTCGCCCAAATAAATCTTACATGATCTGAGTTCAGACCGGCGTGAGCCAGGTCAGTTTATATCTTTGATTAAATAATTCTGCACTACAGTACGAAAGGATCTAGAGAAGTAAAGTTTTTATATAGAAAAAAAAAAAAAAAAAAAAAAAAAAAAAAAAAAAAAAACCTCGGGGGGGGG	BT-H-015-1-B1-T3_B01	1	GAACAACTTATAAAGAAAAATTTATAAGAGTTGGTCTGTTCGCCCAAATAAATCTTACATGATCTGAGTTCAGACCGGCGTGAGCCAGGTCAGTTTATATCTTTGATTAAATAATTCTGCACTACAGTACGAAAGGATCTAGAGAAGTAAAGTTTTTATATAGAAAAAAAAAAAAAAAAAAAAAAAAAAAAAAAAAAAAAAACCTCGGGGGGGGG
BT-H-015-1-B3-T3_B03	CTGAAGCCATGGGACTTTTCTGTCTTATGATGGCTTTCCTATTGCTTTTCGCTTTCTAAGCGGCATTTTAGTTACACTGCCATTGCATCCAACTTAAGCAATGTCTTCAAGTTATTCCGAGAAATAATTTTTATAAAACACTCCAAAACCCAATGGGCAGTCTACTCCCCCCTCCAAACCAAGTGTTGTTAAATTTTTAATTTTATTTATTATATTTAATGATCACTGTAAATCTCTGGATCATTCTTAGAGAGGCGCAGCTCAAATTTCTGCTATTTGTCTTCATTTGGCGAACGAATTAACATTCAACTGTTCTGTCCAGCTTATTTTGGTTCCAATGGTTACTTCTGAGAACAGGTCTTGCATGTTAAAACGTGAGCCAATAATGCGATGGCCGTC…	TOMOV-BT005_C04	20	TTGGCCTTTTGGTTAAAAAAAGAGGGGGTTTTACAAAAATTTTACGGGAAATTTTACAAAAAATTAAAGGTTTCAATTTGCCCTTTGCCATTCCGGGGGGGCAAATTTTGGGAAGGGGGATTGGGGGGGGCCTTTTTGGTTTTTCCCCCCCTGGGGAAAAGGGGATTTGGTGCAAAGGGATTAAATTGGGGAACCCCCGGGGTTTTCCCGTCCCGACGTTTTAAAAAGACGGCCCCGGAAATGTAATTAGACTCCCTTTAGGGGGAAATGGGGTCCGGGCCCCCCCCCGAGGTTTTTTTTTTTTTTTTTTTTTTTTTTTTTTTTTTTTTTTTTTTTTTTTTTTTTTTTTTTTTTTTTTTTTTTCACAACTATATGAATTTATTGATCTAACGCTGTACA…
BT-H-015-1-B5-T3_B05	CTCAAAGATTTCATTCCATTTTTCTTTTTTCCATTATAACTTCCATTTTGTTATTTATTGTAGAAAGAACAAAAGCGCTATTTTATTAAGATTTTTATTAATATTTTTATTATTTATAAGATTTTTAGTCTTACCTTAATTTATGAATTCCATTCAAGTCCTTTTTTCGGAAACTGTTTTTAACAAATGTGTGTACACATCTAGGAAATGAAAAGCCATGAAATCAATGTAAAAGTAATTTTTTCTAGACTTGTTCTTTGAAAGGAATTGTCTAGCCCAATCAGGGCCTTTGTTACATCTCATGAAGGTTCAATAAAATGAACAATAGTCTGAAAAGAAAAAAAAAAAAAA	BT-H-019-1-C5-T3_C05	11	CTCTCTGTACGCTTCTGGTCGTACCACCGGTATCGTGCTTGACTCTGGAGATGGTGTTTCCCACACAGTCCCAATCTATGAAGGTTATGCTTTACCTCATGCTATCCTTCGTTTGGACTTGGCTGGTCGCGACTTGACCGACTACCTCATGAAAATTCTCACAGAAAGAGGATACAGTTTCACAACCACAGCTGAAAGAGAAATTGTCCGTGATATCAAAGAAAAATTATGTTATGTAGCATTAGACTTTGAACAAGAAATGGCCACTGCTGCCTCCTCCAGCTCCCTAGAAAAATCCTACGAATTGCCCGATGGTCAAGTTATCACAATCGGAAATGAAAGGTTCCGTTGCCCAGAAGCCCTGTTCCAGCCATCGTTCTTAGGTATGGAAGCATGCGG…
BT-H-015-1-B7-T3_B07	GAGAAAATAGCGATTTACGATGAATCCACCGACGAAGAGGCAAGACCAAGGGAGGCTCGAGGGGAGGGAACTTCACCNGGTTTTCAGATGTCAAGTTTCCGGTGGTCGGCCACCTCCTCGGGTAACATGGCTGCTGGACTCGGGACTTCTGGACGAAACTAGCGATACGATCGGTGACAGAACCATTAACGTGGTTCACGTTCCGCCTCTGACCCGACTCAACGTCAACTCGCGGCTCTCCTGCCAGGCATCCAACACCCACCACATCGCCCCGGTCACCAAAACCATCCAGCTCGACGTCTATCTGCGGCCGATATCAGTCACCATCCAGAAGAAAGACAGGACTCTACGAGAGGGCGTGCTAGAGGAGATAGTGTGTGTCGTCAATGGTTCCAGGCC…	BT-H-015-1-B7-T3_B07	1	GAGAAAATAGCGATTTACGATGAATCCACCGACGAAGAGGCAAGACCAAGGGAGGCTCGAGGGGAGGGAACTTCACCNGGTTTTCAGATGTCAAGTTTCCGGTGGTCGGCCACCTCCTCGGGTAACATGGCTGCTGGACTCGGGACTTCTGGACGAAACTAGCGATACGATCGGTGACAGAACCATTAACGTGGTTCACGTTCCGCCTCTGACCCGACTCAACGTCAACTCGCGGCTCTCCTGCCAGGCATCCAACACCCACCACATCGCCCCGGTCACCAAAACCATCCAGCTCGACGTCTATCTGCGGCCGATATCAGTCACCATCCAGAAGAAAGACAGGACTCTACGAGAGGGCGTGCTAGAGGAGATAGTGTGTGTCGTCAATGGTTCCAGGCC…
BT-H-015-1-B8-T3_B08	CCTCGTGCCGATTCGGCACGAGGGGTCGATCCATTGCTAGTTAACGCAAGAGAGAATTTGGACCTGAGACTCAGTTTTGACTGTATAGACTCAGACGAACTACTAACGATTACTCCAGAGGATTTAAAAGCTGGCCTTCAATTGTTATCACAAACAAGAGTAGCTTAGTCCTCCTGACTTCTCTCCGAACCAAATGGAGTGTGGAACAACGAGTTGCCACAGAAGTTATATGTTATAATCCGGGAAGAAAGTTATAGAGATTCTCATATATCCGACCTTGGAACGGATATTAGCTAGAGGTAGATTATTGCAGGCTTGCAGGTCTGTCTGTTCTCCATGGATTATTTCCTCATGAATTTCTCTCTTATTTTTTCACATATTGCAACCTTTGTATTAGTT…	BT-H-015-1-B8-T3_B08	2	TTTTTTTTTTAACCCCAAAAACTACACAACTTCTTAAATATTACAAAGATAACAATTTTTCTGTAGCAGTTCAATACAACAATTTTCATCCAACCTATAACAAACAACATGAAGAATATCCCAAGTATAAGAAATAATTTAAATAGATATGTAAAATTGCAAGAATGAATGCAATGAACTAACTAATACAAAGGTTGCAATATGTGAAAAAATAAGAGAGAAATTCATGAGGAAATAATCCATGGAGAACAGACAGACCTGCAAGCCTGCAATAATCTACCTCTAGCTAATATCCGTTCCAAGGTCGGATATATGAGAATCTCTATAACTTTCTTCCCGGATTATAACATATAACTTCTGTGGCAACTCGTTGTTCCACACTCCATTTGGTTCGGAGAG…
BT-H-015-1-C10-T3_C10	ATTGTATTAAAGTTCCGAAACCTACTTTTAATTGTAAGAAAAGACATCCTCCGGATGCCAGAGTGACTTGGTGATCTTTTACTGACCGTGCGAACGATAACATCGGGGTTCTGGGTATTGTTAGTCGACCCGTAAGCTGCTTTTGATTTTTATTTGTATCCTACCAGCTAGATAGTAGTACAAACAAAACAGTGCATTCTTGGTAGTCAGTCCATTACCGTTAACTTGTACGCGAAATAATTCCATTAAACTTGTTTCTTTTTTTAAATTAATTTCTATTTATTTTTCTCATTTTGTATTTGTTAGAATAATTCTTGTCTCTTGTTAACGCGCAGCCGCGCGCTAAAGTGAAGGGAGCTCTCCGAACACCTTGTGACACCGCCAGCAAACAAAGCTGAT…	BT-H-045-1-H8-T3_H08	16	TGAACTGGTATGGAAAAGTTGAAAATTCGGCGCGAAGATAGCCGCGCCAGCGCAGTTACTATCGCGACTCTCCCCCAACGAGGCCATCTCGATCGAAATGGCCATTGTGCGTAAAGAACAATAAGAAAGTAAGTTATCTAACTATATGATCTGTTTTCAAAAAAAGGTTTAATTTAAACAGAAAATAAGTAGTAATGAGAAGTTTGCAAACCTATGTCATCGCGCCATTGGGAGTGAGGGCCACTGCCGTTTATCAGGCAACACAGTTAAGATTAATATCAACAGAACTTGACGTAGAGAACCATTCATTCTTGATTCTGTTCCAATTGAATTTGAGGATCACCCACCGAACAACAATGTGATACTTTACAGAAAAAATTTCCTAAGTTTGATGAAGTT…
BT-H-015-1-C1-T3_C01	AAATTGCTCCACCTCCTGTTCGCTTATCGATCAGCAAAGGGCGTAGCGGAAACAATTGCATCCCTTTTTGCTGCAACTGCAAAGGCGATTGCAATCAGCATTGATGTCAGCAAACTAGCTTGTTAGGTGATCTGTACACACGGTATTATTACACAGGTAAAATCTCAATGATCGAGTCTACTTTTGTTGGCAAAAAATAGTGATGATGATTTTTAAACATTTTTAAGGGTATCTATGTCCCCGGTTGATTTTATTATAAAAGAGAGGAATAACTATGTGTCTGGGACTCATTTTGAAGCTAATTTATTCAGCAGAAATAACCTGATAGCTTTTAAGATTCATGGTTAGTCATTTTTAGTCATTTTTTTCCGGGGAAATCTCACGTTACCCTATATGTGT…	HBT006_D07_T3_061	8	TTTTTTTTTCTTTCTTTTTTTTTTTTTTTTTTTTTTTTTTTACAAATTGAATAAAACTCTTTATTGGCGAATGAATTTTAAATAATTATTGATATTTTTTAGATAAAAATGGTATGCTACACAATACAATAATCGCTTATAAACTATGTTAGTCTTTTGCCAAGGAAATTGCATGAAATATCGGATGACTATCACTTCTCAGTCCTTTAGTTAGTGTTCTGTCTAATGAAATACTTTAATATGTATCAGATATATATTTAATTTCAAAACACAATAAAATATCGTTGAATGAAGTAAATTAGTAGGTGCAAGTCAATTTGATTTTACGTTCTCAAATCGTCTGCTATAAATAAAGGGAATCTTTTCGTCACAAGCCGACTAAAAAACACAGGAATTTTA…
BT-H-015-1-C3-T3_C03	GTTGAACGTAATGCAGTGCTAGCGGAGTTTTTACATCTTTACTTAAATTCTGCTTCGTAGTACCCAGCCTCGGAGATGTCTGTTGCCTACGGAAGAGCATTCGGTCGGGCCCCCAAATTTTCCCACTCCCTGAGGAAGTGGGCGTGGTCTATCTCTGGTTTCAAAGAATATGGTCTATACCATGATGATGCTTTGCACGTCGATCCGATTGTCGAAAAAGCCCTCACTCGCATTCCAGAGGATGTTCGCAATGCTCGGAATCACAGAATTATCCGTGCCACACAGCTCTCTTTGATGCAAAGGATTCTTCCTAAAGAGGAGTGGACCACCTTCGAAGATGATCAGAAGAACAGGTATCTGTGGAAAGCTATCCATGATGTAGTCAAGGAGATCGATGAA…	BT-HINST-015-1-C7-T3_C07	10	TTTTTTTTTTTTTTTTTTGCTTTGAGAACATTATTTTAATTTCAAGGAAGTAAAACAAGGTTGAGAATCTTTCTCATTGCCAACTCGAGTGACCATTGAACTAAAGTAATTAATGGTGGTTCAGAAGGTTGCAAACAGCTAATCTCCATTGAAACCTGAAAATTTAAACTCCTGTAAACTCACAAAAAAAATGTTCAGTAACGCCTAAAGAGGTTAACAACAACTAAATACAGTTCCTAACATTTAATATTTCTTATCCCAGTGGTTCTCTTCATCGATCTCCTTGACTACATCATGGATAGCTTTCCACAGATACCTGTTCTTCTGATCATCTTCGAAGGTGGTCCACTCCTCTTTAGGAAGAATCCTTTGCATCAAAGAGAGCTGTGTGGCACGGAT…
BT-H-015-1-C5-T3_C05	CTTGGTTTTGCCTTGTCTGAAGCCATGGGACTTTTCTGTCTTATGATGGCTTTCCTATTGCTTTTCGCTTTCTAAGCGGCATTTTAGTTACACTGCCATTGCATCCAACTTAAGCAATGTCTTCAAGTTATTCCGAGAAATAATTTTTATAAAACACTCCAAAACCCAATGGGCAGTCTACTCCCCCCTCCAAACCAAGTGTTGTTAAATTTTTAATTTTATTTATTATATTTAATGATCACTGTGAATCTCTGGATCATTCTTAGAGAGGCGCAGCTCAAATTTCTGCTATTTGTCTTCATTTGGCGAACGAATTAACATTCAACTGTTCTGTCCAGCTTATTTTGGTTCCAATGGTTACTTCTGAGAACAGGTCTTGCATGTTAAAACGTGAGCCAA…	TOMOV-BT005_C04	20	TTGGCCTTTTGGTTAAAAAAAGAGGGGGTTTTACAAAAATTTTACGGGAAATTTTACAAAAAATTAAAGGTTTCAATTTGCCCTTTGCCATTCCGGGGGGGCAAATTTTGGGAAGGGGGATTGGGGGGGGCCTTTTTGGTTTTTCCCCCCCTGGGGAAAAGGGGATTTGGTGCAAAGGGATTAAATTGGGGAACCCCCGGGGTTTTCCCGTCCCGACGTTTTAAAAAGACGGCCCCGGAAATGTAATTAGACTCCCTTTAGGGGGAAATGGGGTCCGGGCCCCCCCCCGAGGTTTTTTTTTTTTTTTTTTTTTTTTTTTTTTTTTTTTTTTTTTTTTTTTTTTTTTTTTTTTTTTTTTTTTTTCACAACTATATGAATTTATTGATCTAACGCTGTACA…
BT-H-015-1-C7-T3_C07	CAAAGAAGGCATATTGATGGCAAGTTTAAAACACCTGTAGATGGAGTAGTTTACCTTTGCTAATTCCTCTTATGTCAGTGCTCTTTTGAAGATTTGCACAACCTTTTTATATTTGATTAATCAGTTTCTGGACAATTTGACAAAAGTGGGCGTGACAGGTTCTGCATCTTCGTCAAAACAGAGCATTAAGCCTTAGAAGGAATCGAGCCATCGTGATGTTTTGTTGACTTTTGGCCTTTGAGTATTTTGGTTCATCACCTCAAAATTTTCCATAAAATCGTTTTATTCTGGCAACCAGCATGATTTCTTTTAGCTCTTGATTATCAAGTTGAACAATTATGTCATGTCGTAGCATATTTTTGAAAACTGAGGCTTTTTTGAACTCCTTGGTAGCGTTTT…	BT-H-015-1-C7-T3_C07	1	CAAAGAAGGCATATTGATGGCAAGTTTAAAACACCTGTAGATGGAGTAGTTTACCTTTGCTAATTCCTCTTATGTCAGTGCTCTTTTGAAGATTTGCACAACCTTTTTATATTTGATTAATCAGTTTCTGGACAATTTGACAAAAGTGGGCGTGACAGGTTCTGCATCTTCGTCAAAACAGAGCATTAAGCCTTAGAAGGAATCGAGCCATCGTGATGTTTTGTTGACTTTTGGCCTTTGAGTATTTTGGTTCATCACCTCAAAATTTTCCATAAAATCGTTTTATTCTGGCAACCAGCATGATTTCTTTTAGCTCTTGATTATCAAGTTGAACAATTATGTCATGTCGTAGCATATTTTTGAAAACTGAGGCTTTTTTGAACTCCTTGGTAGCGTTTT…
BT-H-015-1-D10-T3_D10	ATTAAAATCTTCTCAAGTTACTATTTAGACTGTGAATCTGAAGATGTCTTTAGTGGTATTGTGAACTTTAGGCCTTGAAGAAATTTTATGTTAAAATAAAGTGCCTACGTGACATGCATGGCTGAAACACAAAGGTTGTGGCATCCGAACCCTCTTGCTGTCACAGGGCATCGGGTACATTTTAATCGCAAGGCAAAAAATGTACCCTCTGCATATCCTTTATCTCTAAAATGGCCGTTCCAGTTAAGATGGTATCACTTATGATTATCCACCCCCCATTTTACAGATATCCTAAAGAGCGAAGAATTTCAATGTGTGTCTAATAGTCGCAGCATTTGTGTATCAATTAACATCAGTGGCTTCCTGCCTCTGAGAAATGTGGCTAGAAATCAGCAGTTT…	BT-H-015-1-D10-T3_D10	1	ATTAAAATCTTCTCAAGTTACTATTTAGACTGTGAATCTGAAGATGTCTTTAGTGGTATTGTGAACTTTAGGCCTTGAAGAAATTTTATGTTAAAATAAAGTGCCTACGTGACATGCATGGCTGAAACACAAAGGTTGTGGCATCCGAACCCTCTTGCTGTCACAGGGCATCGGGTACATTTTAATCGCAAGGCAAAAAATGTACCCTCTGCATATCCTTTATCTCTAAAATGGCCGTTCCAGTTAAGATGGTATCACTTATGATTATCCACCCCCCATTTTACAGATATCCTAAAGAGCGAAGAATTTCAATGTGTGTCTAATAGTCGCAGCATTTGTGTATCAATTAACATCAGTGGCTTCCTGCCTCTGAGAAATGTGGCTAGAAATCAGCAGTTT…
BT-H-015-1-D1-T3_D01	GCGAAGTGCTAATAAGTTTAACAGCAAAGAAAGCGACACGCGAGCAGTTATGAACAAATGCGAAACCTCCTTCGATGATGCAACATTGACATCGGTTGAATTTTTTCCTCTCCTCGAAAGATGAAAGTAAGAGTCAAGCTCTTGAAATTGTAAGATCCCAACCATTAGAAATACTAAATTTTATGCTATAATTCCTTTAAGATGTATTGAAGGGAAATATTTCATATCAGTGAGCCCCACCTGCCTGCAAATTATACTTTCAGTCAACCAACCAACTGCCCAGATACATCTAATTTGGTTTGATTATTCTCAAAAGGTTGAGTTACACAAACCTCGAATTTTTGCAGTACAGAGAAAGAAAGAAGTAAATTACTGCACCTGACATTATGTATAAGTAAG…	BT-H-015-1-D1-T3_D01	1	GCGAAGTGCTAATAAGTTTAACAGCAAAGAAAGCGACACGCGAGCAGTTATGAACAAATGCGAAACCTCCTTCGATGATGCAACATTGACATCGGTTGAATTTTTTCCTCTCCTCGAAAGATGAAAGTAAGAGTCAAGCTCTTGAAATTGTAAGATCCCAACCATTAGAAATACTAAATTTTATGCTATAATTCCTTTAAGATGTATTGAAGGGAAATATTTCATATCAGTGAGCCCCACCTGCCTGCAAATTATACTTTCAGTCAACCAACCAACTGCCCAGATACATCTAATTTGGTTTGATTATTCTCAAAAGGTTGAGTTACACAAACCTCGAATTTTTGCAGTACAGAGAAAGAAAGAAGTAAATTACTGCACCTGACATTATGTATAAGTAAG…
BT-H-015-1-D2-T3_D02	ATCTCTTTGACTCACAATTTTTTTTTTTTTGTTTATTTATTAATTAATTTTTATACAGAAATATTGTGTTAATTGTGTTTAGGTGGCTTTAATAAATGTCATAATTACTACAAAGATAACCTTCTGTCTCTTGGTTTAATGATGTTAGTCTCGCAGAGAGATTCCCATCTTGGTATAGATTAGTTTGATTTGAAACTTTTATCCCTATCCATCTATTAATTCATTTCTTCCCAGTGTATTTATTGTAAAGGACATCTGCTATTTACCATCTTGTACTATATTTTAATCTACATTTAATGCACGAAATTTTAGTAGCAGAGAAGTTTACACATACAATCTTCTTCACTCTGCTTTCTAAAGAAGGTTCTCCTTCTGCCTAAATACGTGTCTAATATGCTG…	BT-TYLCV-055-1-F5-T3_F05	5	CCCCCCCTTGAGTTTTTTTTTTTTTTTTTTTTCAAGTTAAAAATGCACATTTTATTGTAATTTACACTTGTACATGATAATCTTGAAAAATATCAAGACAGCGTTAGAATTGTGTGATTATTATGAAAGATGAATACTGCGATGGACATTACGATGATCAAATAAAAGACCAGCTTTTATCTTTGATTTAGAGAGAAATTGCTTGGTCAAGGAGAGCAATTTATTTGATATCAGCATATTAGACACGTATTTAGGCAGAAGGAGAACCTTCTTTAGAAAGCAGAGTGAAGAAGATTGTATGTGTAAACTTCTCTGCTACTAAAATTTCGTGCATTAAATGTAGATTAAAATATAGTACAAGATGGTAAATAGCAGATGTCCTTTACAATAAATACACTG…
BT-H-015-1-D4-T3_D04	CACACTATTTTCATATTATAAAGTCACGTGTAGAGTATATTTTTCACTTCGTTATAGCGTCCCTTTAAGTATGAATAGGAAGTAGGTACAAATTTTTCCTATGCGGGCGCGCTTTTGACTTTATCTCAATGCAGCTCGTGCAGCCAGCCACATATAATGCGCTGTACTTTTCAGTGGTGTATATGCCAAGGCCAACAGTGTAAGTGCAGAAGAGAATTTTTTTGTTTTAATTTAAAAAGATGAAGGTAGTGGAATGAAATGAGTTAAAATCAACCATATTATATTGTAAAAGAATGTTCTAGAACGTTACATAATTTTATTCGAGTTGCCTTAGCGTAATCACTGACTGTGTCATCGGATGATCCCTTTGCTTTCAAGTTTTTTTTTACGTTGACTTAC…	BT-H-015-1-D4-T3_D04	3	CCCCCCCTCGAGGGTTTTTTTTTTTTTTTTTTTTTTTTTTTTNTTTTAAAAAGGTTAATTTTGTATCGTTTATTGCATTGAAACATCCAAAAATTTGAAAATATTGACCCTTTGATAGCAATTCCTAATTCGAAAGGAAATGCCGAATTTGAGAAAAACGCTGTGAGTGTTTTACGGTACTTATTTCAGCCTTGAAAGAGATTGTTTTCAAATTATTAAGTACCATTAATGTCGATACAATGTAACGTAAGTCAACGTAAAAAAAAACTTGAAAGCAAAGGGATCATCCGATGACACAGTCAGTGATTACGCTAAGGCAACTCGAATAAAATTATGTAACGTTCTAGAACATTCTTTTACAATATAATATGGTTGATTTTAACTCATTTCATTCCACTA…
BT-H-015-1-D5-T3_D05	TTTTTTTTTTTTCTTGTCAATGTTTTGAAGAGTCTGGACTCTACATCCAAAGTCTTTTTTTTTCCAGTGAACACCAGCAAAGCATCATGGGAAGTTTCAAAAGTATTGTTGAGGCAAATTGAAATTTTTAACTTTAACCTTTCTCTTTTAAATTTGAGTCGGGAATAGGCATACGAAATGTCATTGATCAATTTCCTTCGAAATCTATGCGGTTCCGTTGCATGATACAACGATATTTACGGATAATTGAGAATTTCTCAAGAAATTTTGAAACCGGTTTAAGCGATCAGGAAAATTAGGTAAATAAAATGGCTATACACTGCGGGAGCCCCTTTTGAATTCCCAAAGTTCGCATCAGGAATCGTAGAAATTTTTCAAAATTTGGCTGCCGCGATTCTT…	BT-H-015-1-D5-T3_D05	1	TTTTTTTTTTTTCTTGTCAATGTTTTGAAGAGTCTGGACTCTACATCCAAAGTCTTTTTTTTTCCAGTGAACACCAGCAAAGCATCATGGGAAGTTTCAAAAGTATTGTTGAGGCAAATTGAAATTTTTAACTTTAACCTTTCTCTTTTAAATTTGAGTCGGGAATAGGCATACGAAATGTCATTGATCAATTTCCTTCGAAATCTATGCGGTTCCGTTGCATGATACAACGATATTTACGGATAATTGAGAATTTCTCAAGAAATTTTGAAACCGGTTTAAGCGATCAGGAAAATTAGGTAAATAAAATGGCTATACACTGCGGGAGCCCCTTTTGAATTCCCAAAGTTCGCATCAGGAATCGTAGAAATTTTTCAAAATTTGGCTGCCGCGATTCTT…
BT-H-015-1-D6-T3_D06	CCTCGTCCGAATTCGGCACGAGGCATTAAAACACTGAAAGTAATCATCATTTTTGTTCCGTGACCTCTTATTCATACGCCCTTGCAAATTTTCTGGTGGTTTAAAGTCCACGGTCAACTTTTAACGATGGCAGACGTTTTAGACATCGACAATGATGACATCGAGATGGATGAAGATGATGCTAGGGTTTCGAAACTCAAGGAGAAAGCAAGAAGGCGTAAAGGTCGAGGTTTTGGAGTAGAAAAATCGGCTAGAGAACACATCCAAAAGTACGAATCAGTCGATCGCCATGATGATGATCGCGAACCAGGTCCTCAAAGATCTGTTGAAGGTTGGATCCTTTTTGTGACCTCAGTTCATGAAGAAGCTCAGGAAGAAGATATCAATGATAAATTTTCA…	BT-H-015-1-D6-T3_D06	2	CTGACAAAAAAGGAATGAATCAGGGAGGAAAGAACCTATAAACTATAATGTTGTAAGAGGCAAAACTGTCATGAATCAGAGGGTTGATTCATGTTTGTGATCTCAATTAATTATTTTTAGAAGAGGAGGTTAAAAAATTGAACTGTCGCCTGTCATACAATCAATACTTAACCTATGTACATAAGGAAACTTAAGAGTACTAATTCCATCTTATCGCTTGGGTCCTTTGACAAAACACCAATCAACATTTATTGTTTGACCCAAAATTTCTGATCCGTCTAGCGCTTGTTTAGCAGCTGAAGCTTCTTTGTAAGATTCATACTCGACTAGTGCATACCCTTTGAGAAATCCAGTTCTTCGATCTAAATTCAAGTGAAGGTTCTTGATTTCACCAAATTC…
BT-H-015-1-D7-T3_D07	GTTTTCCCATTCGAAATTCGGGCTTGTCCCTATTCACTTTAACATAGTTTCTATTAGTTTTATAATAATTTCATCGTATAATGGCCGCCACAAAAGCTGAATTAGCCTGCGTTTACGCTGCTCTCGTCCTTGTCGACGACGATGTCGCCGTCACCGGTGAAAAAATCCAGACCATCCTGAAGGCAGCCAATGTAGAAGTAGAACCCTACTGGGCTGGTCTTTTCTCTAAATCTTTAGAAGGAATCAATGTCAAGGATCTGATCACGAACGTCGGATCTGGTGTTGGTGCCGCTCCTGCTGGAGCTGCCGCAGCTGGTGCCCCAGCAGCTGCAGCTGACAAGAAAGAAGAGAAGAAAGAGGAGAAGAAGAAAGAAGAGAGTGAAGAATCTGACGACGATA…	BT_TYLCV003_G01	10	CGGCGCTTTTTTTTTTTTCGTGAAGTGACGGGTCCTCAAGCGTTTTCCCATTGAGAGTTTTTCGAAATTCGGGCTTGTCCCTATTCACTTTAACATAGTTTCTATTAGTTTTATAATAATTTCATCGTATAATGGCCGCCACAAAAGCTGAATTAGCCTGCGTTTACGCTGCTCTCGTCCTTGTCGACGACGATGTCGCCGTCACCGGTGAAAAAATCCAGACCATCCTGAAGGCAGCCAATGTAGAAGTAGAACCCTACTGGGCTGGTCTTTTCTCTAAATCTTTAGAAGGAATCAATGTCAAGGATCTGATCACGAACGTCGGATCTGGTGTTGGTGCCGCTCCTGCTGGAGCTGCCGCAGCTGGTGCCCCAGCAGCTGCAGCTGACAAGAAAGAAG…
BT-H-015-1-D8-T3_D08	TATATTACATGTTCGATGTGAATAATAAAATATTTACTGTAGTCCCCTGAAGGACTATGCATCCTGATTAAAAAAAAAAAAAAAAAAAAAAAAAAAAAAAAAAAAAAAAAAAAAAAAAAAAAAAAAAAAAAAAAAAAAAAAAAAAAAAAAAACAAAAAAAAAAAAAAAAAAAAAAATAAAAAAAAAAAAAAAAAAAAAAAAAAAAAAAAGAAAAAACCCTGGGGGGGGG	BT-H-015-1-D8-T3_D08	1	TATATTACATGTTCGATGTGAATAATAAAATATTTACTGTAGTCCCCTGAAGGACTATGCATCCTGATTAAAAAAAAAAAAAAAAAAAAAAAAAAAAAAAAAAAAAAAAAAAAAAAAAAAAAAAAAAAAAAAAAAAAAAAAAAAAAAAAAAACAAAAAAAAAAAAAAAAAAAAAAATAAAAAAAAAAAAAAAAAAAAAAAAAAAAAAAAGAAAAAACCCTGGGGGGGGG
BT-H-015-1-D9-T3_D09	AGCAAGTGTTCTTTCAGCTCTCCAATTCATGGCTGTTTTGAGAAATGACCGTTCAAATTAATATACTTCAGATTTTCAGTTATAAAACTCGGAAGAGCTATAATTTCTTTACTGTCACAACTTAGTCATTACACAGATGGAACAAAGAGTGACCATAGAAATATAACTGCAACCAATCTAATCTAGGAATAATTGTGCGTATGTAAGTGAACTTTGTTCTTTGTTGTGATATATCTTTAAAAGTAGGTATTTTCATTGGTTAATTTACGTTTTTAATAAATTATTTATTACTGTAAACTGATTCAAAAAAAAAAAAAAAAAAAAAAAAAAAAAAAAAAAAAAAAAAAAAAAAAAAAAAAAAAAAAAAAAAAAAAAAAAAAAAAAAAAAAAAAAAAACCC…	BT-H-015-1-D9-T3_D09	1	AGCAAGTGTTCTTTCAGCTCTCCAATTCATGGCTGTTTTGAGAAATGACCGTTCAAATTAATATACTTCAGATTTTCAGTTATAAAACTCGGAAGAGCTATAATTTCTTTACTGTCACAACTTAGTCATTACACAGATGGAACAAAGAGTGACCATAGAAATATAACTGCAACCAATCTAATCTAGGAATAATTGTGCGTATGTAAGTGAACTTTGTTCTTTGTTGTGATATATCTTTAAAAGTAGGTATTTTCATTGGTTAATTTACGTTTTTAATAAATTATTTATTACTGTAAACTGATTCAAAAAAAAAAAAAAAAAAAAAAAAAAAAAAAAAAAAAAAAAAAAAAAAAAAAAAAAAAAAAAAAAAAAAAAAAAAAAAAAAAAAAAAAAAAACCC…
BT-H-015-1-E10-T3_E10	GCCAACTCGTCCACTCGCGGTTTTTTCGGTGAGACAAGTGACATATACGTGACCGCGCCGGGAATCGAAGAAGAAACGCGCGAAGAAATGGCGACTCGCAATCCTACAGACTGGAACGGTGAACTGCGACCAGAATTTTGGAACAAATATGGCTCCGGCAAGTACAAGTACTACCACTCGAGCGCCCAAACCGTGACGTCACTAATGAGGAGCGCTCTCGAATACTTCACCCCTATTTCCGACTACTACAAGCAGCAGTACTACCAACAGCTGCAGCAACAGCAACCCCAGTACCAGCCATATCAGCAGTACCAACAGTACGCTTACCAGCCTGTCGAGCAGATTAACTCAGATCTGTGAAATCTGTTGTTTCCTAATAATATGTGTGAAATAAGACGT…	BT-H-017-1-G5-T3_G05	3	CCCCCCCCCGAGGGTTTTTTTTTTTTTTTTTTTTTTTTTTTTTTTTTTTTTTTTTTTTTTTTTTTTTTTTAANGAAGCTCATCAAATTTATTTAACATTTTAGAGAGATCGAATAAATTATTTAAATAATATTTTGTACATAAACTTACAGTAGTTTTTAAAATGAATGTTTTTCAGGCAAAACAATCTAAGAGATCTTTACAATCTAAAAATATTTACAAAAGCTTTTCGAAACGAAATTGTTTGGGAGGTCCGATTGTGATTATTATTTTAATATTTAAGTTTTATGTCCAAGGAACAATGTAAAAATTAATCAAATCAAAAAGGAACTAAGTGCATTGGATATCCGCGCTTCGTAGCTCTTTTTCATTTAGTTAATTTAAGCATAGCTCCTTTCAG…
BT-H-015-1-E11-T3_E11	CTGAAGTTTTGGAAAGTAAGAAAGAAAAACAAATGTGCACAGCAAATTTTTCTTGCGTTCAGACAAAATCAAGTCTGCTGTCAAAACAACCACCACAAAGAATCATTTTAAATATTAATAAGGTATTCTTTTATTTATACTCTTTTATCATTTTGGAGACACGCATAAGCATAAAACGCATAAGCATTCAGACAGCCAAGATAAGCTGGCTTTCAGCATTGTTGTGAAAATTTTCCTTAATACTTTGTCTCTTCAATTCAATTTGTCTTTACACCGCAGATTTATGAAGAACCATATCAGCTGGGTCATATATATGTACTTCTCCATCTCTCCAGTTATTTCGTGATTACTTTAAGTTTTTGTGTGATAAGAATAATTTTATTTTGTTGGACCACTGTG…	BT-H-041-1-G12-T3_G12	2	CCTTTAGGGGGAATTGGGTTCCCGGCCCCCCCCCGAGGTTTTTTTTTTTTTTTTTTTTTTTTTTTTTTTTTTTTTTTTTTTTTTTTTTTTTTTTTAACCGACCAATGCATACAATCAAGTTTTAATTTAATGAGAAATTGAAAACACAGTGGTCCAACAAAATAAAATTATTCTTATCACACAAAAACTTAAAGTAATCACGAAATAACTGGAGAGATGGAGAAGTACATATATATGACCCAGCTGATATGGTTCTTCATAAATCTGCGGTGTAAAGACAAATTGAATTGAAGAGACAAAGTATTAAGGAAAATTTTCACAACAATGCTGAAAGCCAGCTTATCTTGGCTGTCTGAATGCTTATGCGTTTTATGCTTATGCGTGTCTCCAAAATGATAA…
BT-H-015-1-E3-T3_E03	GCTTTTAGTCATCCCATCCGCCATCCAGTACCCCACGGGCTCCCTGTCCCGACGCCGCCGCNGTTTTCTCCAAACGATGCCGCGAGCCATCCCTCCCACCCCCGCCGCGGACGCTGTTTTATTTTCGTGGGAATTTTTCGTCGCTTTTTATTCCGCGATGACACGACACACGAGCGAGGAGGAGTCATGAATCAAAATTAGTTTATCAGTTTAAGGCCGCAGTCTTGGGATGCTTTTTTATTTTTAGTTGACGCCACGCCGCCATCCAGTGCGGGCGAATTTTTCGGGGTTTTCTCCGTGCGTTTTTCACGCGTCCCTCGTGCGATTTTTCCTCGGGTCTCGGAACCGTGTGCGCCGTGAAACATGAGGTGTGGTTATTTGATTGTGGTGTTTTGTGCC…	BT-H-015-1-E3-T3_E03	1	GCTTTTAGTCATCCCATCCGCCATCCAGTACCCCACGGGCTCCCTGTCCCGACGCCGCCGCNGTTTTCTCCAAACGATGCCGCGAGCCATCCCTCCCACCCCCGCCGCGGACGCTGTTTTATTTTCGTGGGAATTTTTCGTCGCTTTTTATTCCGCGATGACACGACACACGAGCGAGGAGGAGTCATGAATCAAAATTAGTTTATCAGTTTAAGGCCGCAGTCTTGGGATGCTTTTTTATTTTTAGTTGACGCCACGCCGCCATCCAGTGCGGGCGAATTTTTCGGGGTTTTCTCCGTGCGTTTTTCACGCGTCCCTCGTGCGATTTTTCCTCGGGTCTCGGAACCGTGTGCGCCGTGAAACATGAGGTGTGGTTATTTGATTGTGGTGTTTTGTGCC…
BT-H-015-1-E6-T3_E06	GATTTTTGAAGACTGGAAAATATTAATGGAACTGATATTTTCCCCTAGATAATTGTAGGTCCATGTCTTACACAATTAATTCAGATTTTCTCAATTTATATGCATTGATTTTATGACTAACTGGCGACAGGAGTTCATTTTGAATTGTCTGATTTTTTTAACTGTACTATCGCAGTGTTATTCGCCCTATTTCATCGGGCAGTGTCGCATAAAGAAGGTATTCTAAGGGTATCTCCAACAAGTCAAGAAGCACTAATCTTATTTCCTTTATCATTTAATGTCGTAATGTACCATCAGAAGGAAGTTTAGCGCTTGAGTCTGGCACCTGCTGTCCAAAGAAAATACCGAACATTGATCCATCATCGCTTTAAGTCTCCAAAAATTAAGTTTTTCAAATCC…	BT-HEG-006-1-G5-T3_G05	2	NTTTAGTGTGGGAAATTTCTTTCTCAATAATCATTCAACTCAATAAAAATTTGTATTTCAAATAACTATTCTGAGCATACGCATAATCAGAATTCACATAATGTTACAAAACACAAGAGCGTTAAAAATTAAAAAAATATAAAAATGGGCTTAAACTAAGTTTAAAATTAGATGACATAATTGCACATTTCTGAAGCAACAAGTATTGGTTAATCAACGCACTAAAAGGGAAACAATCGACTCAGAGATGTGAAAATAGAAAATGTTCAATTAATTCTATTCAAATTGAGAGCTGAGCAAATATTAAATCGATTGAAGGCATTATTTGTACGGTAACATCTTAACAAATACATCTAAGGACCTTCCAGACATGACTTAGCAATGTTATTAGGATTACAC…
BT-H-015-1-E8-T3_E08	CGGCGCGAGGACTCGTGCCGAATTCTGCGCGATGCTGTGGAGTAACCTCAATGAAATTCCGCGGGCTGCATCCAGCGGATTTGAAGGGGCTTTTTTTGTCCGCTTCTCTTCGAGGTTGATTCTCTTTGAAAATCGCCGCTTCGCGGACCCCTAATTTTATCCAACTACTTTCCATCAATTTGACTGAATTCATCCTAGAATTCTTATGATATTTCCACGCTGTAACTGCATGAACGCTTATCTCGTTTGCACTTTCTCAGAATCTTTGCTCTTATTGTATTCTATGAAAAGAACTTTAAAAAAAAAAAAAAAAAAAAAGAAAAAGAAAAAAAAAAAAGAAA	BT-H-015-1-E8-T3_E08	1	CGGCGCGAGGACTCGTGCCGAATTCTGCGCGATGCTGTGGAGTAACCTCAATGAAATTCCGCGGGCTGCATCCAGCGGATTTGAAGGGGCTTTTTTTGTCCGCTTCTCTTCGAGGTTGATTCTCTTTGAAAATCGCCGCTTCGCGGACCCCTAATTTTATCCAACTACTTTCCATCAATTTGACTGAATTCATCCTAGAATTCTTATGATATTTCCACGCTGTAACTGCATGAACGCTTATCTCGTTTGCACTTTCTCAGAATCTTTGCTCTTATTGTATTCTATGAAAAGAACTTTAAAAAAAAAAAAAAAAAAAAAGAAAAAGAAAAAAAAAAAAGAAA
BT-H-015-1-E9-T3_E09	CACAAGATGAAGGATCAGCATTTATTATATTTGCGGATCTGGGTTTCTTAGGAGCAAAGCCGAGAGCTATGGTAAGATCTAATTTGCCTGAAAATGGAGCTTGTTTCTTTTAAATTCTTTTGCCGCCTCCCCCCCCCCCCCAAATCACTCGAGTCCTTCGAAACGTTTATTTTACTCCACACAAATTTATTTATTGTTTCTCTTATCCTTTTTTTTTCAATGAACTGTATTCATTCCATTTATTGTTTACGTTCCTTCTCATACTCATTGTACTTACGTTTTGTTTTATTTTTTGGCATTTATTATTGAACAAAACCAAAATCGATTTCCTTTAAACAGGAGCTAGTAAAGTTAATTTTGAAAAAAAAAAAATTGCTGGTTCTGCTTTATCTATTTTCT…	BT-H-015-1-E9-T3_E09	1	CACAAGATGAAGGATCAGCATTTATTATATTTGCGGATCTGGGTTTCTTAGGAGCAAAGCCGAGAGCTATGGTAAGATCTAATTTGCCTGAAAATGGAGCTTGTTTCTTTTAAATTCTTTTGCCGCCTCCCCCCCCCCCCCAAATCACTCGAGTCCTTCGAAACGTTTATTTTACTCCACACAAATTTATTTATTGTTTCTCTTATCCTTTTTTTTTCAATGAACTGTATTCATTCCATTTATTGTTTACGTTCCTTCTCATACTCATTGTACTTACGTTTTGTTTTATTTTTTGGCATTTATTATTGAACAAAACCAAAATCGATTTCCTTTAAACAGGAGCTAGTAAAGTTAATTTTGAAAAAAAAAAAATTGCTGGTTCTGCTTTATCTATTTTCT…
BT-H-015-1-F12-T3_F12	GGGGATACGACGCTACCGTCCTTATGGCTGACGAAGACCTCAGGGGTCTGTTCAAGTGGTCCGAGAAGCTGCTTAAGAAGAACTACTACGTCCCGCTCAACGATCTGATCCAGCTGTCTTTCCCTGAGAACTCCGAGGAGTGGAAGCTCCGTCGTGATGCCCTCAAGCGCCTCGAGAAGGTCTGGTTGGAGTACCGTCAGATCAACAACTACGCCATCAGGAACTACATCCGGCTGGTCAGGAAGAATAAGTTCGTCATGGGATCACCCGAATGGGACCGCGAGATCAAAAAGATCCGAGAGTACTGTCGCCCCAAGATGGTTGTCATCATCGAAAAGTTCAAAAAGGACTGCTTCGAGATCAACGGCTACTTGGACACCCTCTACGCAAAGCAGGTCG…	BT-TYLCV-062-1-C11-T3_C11	16	ACGGCCAGTGAATTGTAATACGACTCACTATAGGGCGAATTGGGTATTTTTTTTTTTTTTTTTTTTTTTTTTTTTTTTTTTTTTTGAAATAACTACAAATCCTTTTTAATATCCTCACTATATTCTAAGCAAATCAACAGGGGCAGCATGTGCCGGAGGACGTGACGGTGGTGGACCTGGTAGTTGTGATGGTAGTCATCTCGAAGGTCGTCTCTTGGTAGACGTAGCTGCGGGAGTAAGTGGTGCCGACCTGCTTTGCGTAGAGGGTGTCCAAGTAGCCGTTGATCTCGAAGCAGTCCTTTTTGAACTTTTCGATGATGACAACCATCTTGGGGCGACAGTACTCTCGGATCTTTTTGATCTCGCGGTCCCATTCGGGTGATCCCATGACGAACTTAT…
BT-H-015-1-F2-T3_F02	GTGCAGAGGACGTCTCTTGACGACCCACGTCTGATTTTAGCGAACTCCACGATACACCTCGAGATCTCTTAACTACTACTTTCTTCCGGCAATCCCAATTTTGATATTCGAAAAATGAAACACCTTCTGTCTTTGACGTTCGCCGCAATGCTGTTGAGCACAGCCACGGCTGGGCCCATCGGGGCAGGAATATGTTACGCGGGTTGCGCCGGTGTGGTGGTCGCCTGTTTCAGTGCGGCAGGATTCACATTCGGCACCGTCCCTGGATCCCAAATTGCAGCCGTCCCTGCCTTGGCGGCTTGTAACAGCGCCTTCGGATCATGTATGGCAGCATGTAGTGCTGCTCTTGCGCTCCCAATACCCTAATTTCAAAGTTTTGGAGTCAGAGAAAGTGACAAC…	BT_TYLCV004_C05	9	GGGAAATTGGGTCCCGGCCCCCCCCCCAGGGTTTTTTTTTTTTTTTTTTTTTTTTTTTTTTTTTTTCGAGATAAAGATTGTAATTACTTTTGAGGACACAATTTTTTTTTTTTAAAAAACTAACCAGGAAACATTTACTTGCAAAATTGGATTTGCACATATACATATAATATCACAAAAAATGGTGAATAATCACCAACCGGAAGTGTATTAAAACATTTTTGATCTGAGAAAATCGTTCCTCATTTTACGGAAATGACATTAAATTATTTTAATAAAATATTGGAGCAGACTTGCTTACAGCTCTAGCTTTTATGAGAAAAATTCCAGAATGTAGAGGAGCTGGTGATGCCTTCATTAAATGGTATATCCTTTACAAAATTTAAGTTCTGACCCAGA…
BT-H-015-1-F5-T3_F05	GGAGAAAGTTCATTGAAATCAATCAAAATTCGTTGAATTCACAATCTTGTTGATCCTACAAAAAACAGTTTAGCCGGCACCGCCGTGATAGCGAAGAGAGCAGTAAGTGCCTTTCTGTATGAGCCATGATTAGCACATGCTTTAATGTATCTCGAGGCTCATCTTAGCATGAATTTACTGCTCTCTTGCCTATCACGGCAGCCCTTGACTGAAATTGTTATTCATTTTTGTATATTTTAAAACAAACTACTGGAAACCTGGAATAATACCTATTGTATGTGCAATATGCATTGAACCATGTCTGTATTTAAGTGATATTCAAGTAACATTTCCCTATTATTTTCAAAA	BT-H-015-1-F5-T3_F05	1	GGAGAAAGTTCATTGAAATCAATCAAAATTCGTTGAATTCACAATCTTGTTGATCCTACAAAAAACAGTTTAGCCGGCACCGCCGTGATAGCGAAGAGAGCAGTAAGTGCCTTTCTGTATGAGCCATGATTAGCACATGCTTTAATGTATCTCGAGGCTCATCTTAGCATGAATTTACTGCTCTCTTGCCTATCACGGCAGCCCTTGACTGAAATTGTTATTCATTTTTGTATATTTTAAAACAAACTACTGGAAACCTGGAATAATACCTATTGTATGTGCAATATGCATTGAACCATGTCTGTATTTAAGTGATATTCAAGTAACATTTCCCTATTATTTTCAAAA
BT-H-015-1-F7-T3_F07	CTCGATCACAATCAGATTCGCTCGTGTATTGAGTATAATTACGTTCACAATTACCCTTGGTGGACACATGAACCATCCCTCAGTGCGTGCATAAATTTTAATTTTTTCTACAATTCTACACTCAGGAAACAACCATCATGGACATCTTCTACGAAAATCCTTCTCATACATCATCTGGTCCTCCTCGTGTGAAATCAGCAAACACGTCCAACCAGAATCGCAGGAAATTGGCTGATGTTGGCAACACAATCCATCAAACAGCCAAAAATTTGACTTCAGTCCACAAGGCAACAGAAATGAACATTAGACAAAATGACTCAGCGAGTTGTAGGAACACAAGCACTTGCTTTGAAAGAAGAATAACCCTAGAAAAGACTGAGCATCTAGATGAGGCTGATC…	BT-H-015-1-F7-T3_F07	1	CTCGATCACAATCAGATTCGCTCGTGTATTGAGTATAATTACGTTCACAATTACCCTTGGTGGACACATGAACCATCCCTCAGTGCGTGCATAAATTTTAATTTTTTCTACAATTCTACACTCAGGAAACAACCATCATGGACATCTTCTACGAAAATCCTTCTCATACATCATCTGGTCCTCCTCGTGTGAAATCAGCAAACACGTCCAACCAGAATCGCAGGAAATTGGCTGATGTTGGCAACACAATCCATCAAACAGCCAAAAATTTGACTTCAGTCCACAAGGCAACAGAAATGAACATTAGACAAAATGACTCAGCGAGTTGTAGGAACACAAGCACTTGCTTTGAAAGAAGAATAACCCTAGAAAAGACTGAGCATCTAGATGAGGCTGATC…
BT-H-015-1-F8-T3_F08	TGAATACTCTATTTGATACTGACATTTTGTTGATATCGTCTGATTATTTCTTTATCTAACTGTTTATTGATGAGGTATATAGTTAATGGTTCTAGTTAAAATATTTTTTAAAAAAAAAAAAAAAAAAAAAAAAAAAAAAAAAAAAAAAAAAAAAAAAAAAAAAAAAAAACCCTCGGGGGGGGGCCCGGTACCCATTTCCCCCTATAGGGAGTCGAATTACAATTCACGGGCCGTCTTTTTACA	BT-H-015-1-F8-T3_F08	1	TGAATACTCTATTTGATACTGACATTTTGTTGATATCGTCTGATTATTTCTTTATCTAACTGTTTATTGATGAGGTATATAGTTAATGGTTCTAGTTAAAATATTTTTTAAAAAAAAAAAAAAAAAAAAAAAAAAAAAAAAAAAAAAAAAAAAAAAAAAAAAAAAAAAACCCTCGGGGGGGGGCCCGGTACCCATTTCCCCCTATAGGGAGTCGAATTACAATTCACGGGCCGTCTTTTTACA
BT-H-015-1-G10-T3_G10	CTAAAATGGGTCTTGGAGACTATCCTCTCGAATATGATCGAAAAGTCCATGGACCTTACGATCCGGCTCGCTACTATGGAAAACCGGATACGTACTTCAGTGAAGTGAAATTAGGAGAGCTGGGAGCCTGGTTCGGCCGACGCAACAAGTCTCCTTCAGCTGTGGTTGGAGCTCTCAGTAGAGCATACTGGCGCTGGAATCGTAGATTCAACCACTGTCGTATTGGTAACGCTGCTTACCCGCTCCAAGTTATAATCGGAGGAGCAATTATTGGATATTTGATCAACTACCCCAGAACTCAGAATCACATCTATAGGAAGTACCACTAAATCTATGTCCACATGCAGTCTAATTGTTTCATTGCCGTATTTGTGCAACTTAAAAATTTCAAAAGGAAAG…	BT-H-024-1-A6-T3_A06	8	CCGAAACTGGGCAGGGCGTTTTGCAATTAGCAGCCTTCGAACTGTCTTCAATTTTATTCATTTCGTGTAAATCACTCTAAAATGGGTCTTGGAGACTATCCTCTCGAATATGATCGAAAAGTCCATGGACCTTACGATCCGGCTCGCTACTATGGAAAACCGGATACGTACTTCAGTGAAGTGAAATTAGGAGAGCTGGGAGCCTGGTTCGGCCGACGCAACAAGTCTCCTTCAGCTGTGGTTGGAGCTCTCAGTAGAGCATACTGGCGCTGGAATCGTAGATTCAACCACTGTCGTATTGGTAACGCTGCTTACCCGCTCCAAGTTATAATCGGAGGAGCAATTATTGGATATTTGATCAACTACCCCAGAACTCAGAATCACATCTATAGGAAGTAC…
BT-H-015-1-G2-T3_G02	TGTTTATCAGGCCTTTTCGTCACTAGCAACTTTGGAAACAAGTTAATGATGGATCTCAAAGCTATTCTGCTTTCTCTTTTCGTCGTCACCTTGTCTTTGTTTGGCATCACGCATGCTGTTACCCATGCTGAAATGGACCAACTTGCCGTAGCTTGCAATGGACAGAAAGCCGACATAGATGTGATGAAGCAGTGGAGGGTTCCTAGCTCAGATTCAGGGAAGTGTTTGATGAAGTGCTTGACGGATTATTACAAAATGTTTGACAGTGAGGGTAAATACAGTCTTAAGAATACCGAGGATTCTCTGTACAAGGCTTGGTCAGAAAAGCCCAAAGAGCACATGCCCATAATTGCTCAACACTGCGATAATATGATGCGCAGCGCTCCGAAGGAAAATCTT…	BT-TOMOV-021-1-E2-T3_E02	2	TTTTTTTTTTTTTTTTTAAAGGTGGGAAAATAGGATTTATTTAATTTCATTGGTACAAAATTTGTCAATAATCGATAGCCGTATTGTAAAAAATAGCGCACTTTCACGCCAGCTCTCCTGCCTACTTCAAAACACACTTTTAATTTGCGAGAAAGGTACTCGTGAAACTCTCGTGGATAATGCTCTATAGCTGAAGGTAGTACTGGAGCTGAACCAATCGACCGGACGACCGGAAATATCGGACCTGAGTTGCGTGAACGATTTTCTGTCTGGAGAATAGGCACGCACGCTTAATTGAACCAGCCAAGCTCCCATGCTTTTTCGTTAATACACTTCATCGTATCGTACGACATCTGACACGAGCCAAGATTTTCCTTCGGAGCGCTGCGCATCATATTA…
BT-H-015-1-G4-T3_G04	AGACTATCCTCTCGAATATGATCGAAAAGTCCATGGACCTTACGATCCGGCTCGCTACTATGGAAAACCGGATACGTACTTCAGTGAAGTGAAATTAGGAGAGCTGGGAGCCTGGTTCGGCCGACGCAACAAGTCTCCTTCAGCTGTGGTTGGAGCTCTCAGTAGAGCATACTGGCGCTGGAATCGTAGATTCAACCACTGTCGTATTGGTAACGCTGCTTACCCGCTCCAAGTTATAATCGGAGGAGCAATTATTGGATATTTGATCAACTACCCCAGAACTCAGAATCACATCTATAGGAAGTACCACTAAATCTATGTCCACATGCAGTCTAATTGTTTCATTGCCGTATTTGTGCAACTTAAAAATTTCAAAAGGAAAGCCTTTCAATTATCTGT…	BT-H-024-1-A6-T3_A06	8	CCGAAACTGGGCAGGGCGTTTTGCAATTAGCAGCCTTCGAACTGTCTTCAATTTTATTCATTTCGTGTAAATCACTCTAAAATGGGTCTTGGAGACTATCCTCTCGAATATGATCGAAAAGTCCATGGACCTTACGATCCGGCTCGCTACTATGGAAAACCGGATACGTACTTCAGTGAAGTGAAATTAGGAGAGCTGGGAGCCTGGTTCGGCCGACGCAACAAGTCTCCTTCAGCTGTGGTTGGAGCTCTCAGTAGAGCATACTGGCGCTGGAATCGTAGATTCAACCACTGTCGTATTGGTAACGCTGCTTACCCGCTCCAAGTTATAATCGGAGGAGCAATTATTGGATATTTGATCAACTACCCCAGAACTCAGAATCACATCTATAGGAAGTAC…
BT-H-015-1-G8-T3_G08	ACAACATTGAACCAGAAAAAGACGGGACAAATCAAATGGATATGGAATTAGTAGGTAAATCAAAAGATATTGGTATTGCTGATGAGATCAGTGAAACCTCTCAAGTCAGTCAGTTAGATACTCACCATGAGCATGAATCCAGTCATGTAGATTCAAACGCAAACGACCCTAGTAATCGGCTTTCGCCTGAAGGTACGAGCACATCAAATTTTGAAAAGGAAGGCAATGCTCTGGGCTTAACAAGGCATCTAATGGACGATTTATCAATTGTTATCAGAGGATCTCGATACCAAGCATTGAATTGGGACAATGACTGGACAGAGCTTAAATGCCTGTGTGAGGATTATTTGATAGATTTTAGGAAATTTCGTGAAACCAACAAAGAGTTAAAGTACTTGA…	BT-H-015-1-G8-T3_G08	1	ACAACATTGAACCAGAAAAAGACGGGACAAATCAAATGGATATGGAATTAGTAGGTAAATCAAAAGATATTGGTATTGCTGATGAGATCAGTGAAACCTCTCAAGTCAGTCAGTTAGATACTCACCATGAGCATGAATCCAGTCATGTAGATTCAAACGCAAACGACCCTAGTAATCGGCTTTCGCCTGAAGGTACGAGCACATCAAATTTTGAAAAGGAAGGCAATGCTCTGGGCTTAACAAGGCATCTAATGGACGATTTATCAATTGTTATCAGAGGATCTCGATACCAAGCATTGAATTGGGACAATGACTGGACAGAGCTTAAATGCCTGTGTGAGGATTATTTGATAGATTTTAGGAAATTTCGTGAAACCAACAAAGAGTTAAAGTACTTGA…
BT-H-015-1-G9-T3_G09	GTGAAAAGAGAGTTGTTACAAACAGCATTGTTCTGCTTTTTTATAAGGGTGGTTGTCGCATTATATTATTATTGGTACTTAGTTAAATTTGTTCTGCTTTGTGCAGGATTGAAATTTCGAAAGACAGTAGTTTCATGAAATGACTACCATGGATATTCTGTTTGTTTAAGTTTGTTCTTCTTAATTTTTTCCCATTTTTTGGTTTTTTGGAAGTTCATTTTCCCCGATTTTTATAATTTTTTTCTTCTGGAATTGAAAAAAATTTTTTTATAAATTCTGAAAATCTATTCATAGTTTGCTTCTCGACTAATCTGTCGAATGTCTAGTCTATTCTGGACCCCTCAGGTCTGCTCCTTCCAAATTTTTTACTTTGTGTATTACAACAATGTAAATTTTGTG…	BT-H-015-1-G9-T3_G09	2	GTAACACAAAATTTACATTGTTGTAATACACAAAGTAAAAAATTTGGAAGGAGCAGACCTGAGGGGTCCAGAATAGACTAGACATTCGACAGATTAGTCGAGAAGCAAACTATGAATAGATTTTCAGAATTTATAAAAAAATTTTTTTCAATTCCAGAAGAAAAAAATTATAAAAATCGGGGAAAATGAACTTCCAAAAAACCAAAAAATGGGAAAAAATTAAGAAGAACAAACTTAAACAAACAGAATATCCATGGTAGTCATTTCATGAAACTACTGTCTTTCGAAATTTCAATCCTGCACAATGCAGAACAAACTTAACTAAGTACCAATAATAATATAATGCGACAACCACCCTTATAAAAAAGCAGAACAATGCTGTTTGTAACAACTCTCTTT…
BT-H-015-1-H10-T3_H10	GACAAGTTCTGCTCGTCGCGAAATTTCGTTTTGCTCCATCATGAAAGTAGCGTTGTTTTGTATCTCCGTAGTGAGTATAGTTCTGGTCGTTTCTGACATCTCTGCAGGTGCGGATTGTATCTGGTCAGCAAATATCTATGTGCCCGGCAAAAAGGTACAATTCATCGGGAACGATGAACATTTTTTGGGCACCGAATCATGCCGGAATTTACGAGGTAATTTTACCGGCTATCGCGAAATTGAAAGCCCTGAGCACTGTCTAATGCTTTACGAAAGATCGAACTGCGATAAAAACGGTCCGAAACTTAAAATGCCCGCCAAAACAAAATGGAATTGGGACCTGAAGCGCAAGGACCGGCCACAATCTCTTGGATGTTGCTGAGTTTCATTTCGTCGGTA…	HBT007_F10_T3_090	3	TTTTTTTTTTTTTTTTTTTAAGGATCAAATTTTTTAATTACTTAAAAGTGAAAATACATCAATCAATAAGTAAATGAAATAAATAATTAAAAACAAAACCCGTCTACAGATTTACCGACGAAATGAAACTCAGCAACATCCAAGAGATTGTGGCCGGTCCTTGCGCTTCAGGTCCCAATTCCATTTTGTTTTGGCGGGCATTTTAAGTTTCGGACCGTTTTTATCGCAGTTCGATCTTTCGTAAAGCATTAGACAGTGCTCAGGGCTTTCAATTTCGCGATAGCCGGTAAAATTACCTCGTAAATTCCGGCATGATTCGGTGCCCAAAAAATGTTCATCGTTCCCGATGAATTGTACCTTTTTGCCGGGCACATAGATATTTGCTGACCAGATACAATC…
BT-H-015-1-H11-T3_H11	CCACCATCTCATTCTGTTGCGACACAAGACAATTCACTAATCATGCCGCCCCAAATGCCTGCTGCTTTTACTGCTTCGTCGCATAATATGGCACTGACAGCAGCCATGGTGTCACCGATACCATCTGTGGCTCCTCAGGAACGTTCTATAACTCCATTATCGTTCCCAGAGCCAGTACCTGTCCAATCTCAGCCTAACTCAGTGCTGAACGAGCCAATGACTGCTTCACCGGCATCAAATAGTGAGTCCTTCTCAACACAGCCTCCAACTCCTATTACAGCAGAACCATCCCCAACGCCCTCAGTCAAAAGCTTTCCTGGTAAAAAGTCTCCAACAAAGCCAACACGAGTTTCAGCACGTGTCTTGTCACAGCAGAAGTCACCAGGAAAATCACCTGGA…	BT-H-015-1-H11-T3_H11	1	CCACCATCTCATTCTGTTGCGACACAAGACAATTCACTAATCATGCCGCCCCAAATGCCTGCTGCTTTTACTGCTTCGTCGCATAATATGGCACTGACAGCAGCCATGGTGTCACCGATACCATCTGTGGCTCCTCAGGAACGTTCTATAACTCCATTATCGTTCCCAGAGCCAGTACCTGTCCAATCTCAGCCTAACTCAGTGCTGAACGAGCCAATGACTGCTTCACCGGCATCAAATAGTGAGTCCTTCTCAACACAGCCTCCAACTCCTATTACAGCAGAACCATCCCCAACGCCCTCAGTCAAAAGCTTTCCTGGTAAAAAGTCTCCAACAAAGCCAACACGAGTTTCAGCACGTGTCTTGTCACAGCAGAAGTCACCAGGAAAATCACCTGGA…
BT-H-015-1-H4-T3_H04	TAGATCTTGAATCAACTCCATGAAAAAGGCAGTTGCAACCAGTTTACCAGATGTTGCGATGTGTCACCGACAATTCTTCAAAAGATCATCAGTAAAGCATTTGCAATGGATTGCAACACTAGCCAATCAGAAATGAGGACTCAAAATTATCCTCTGGTTAAAGCTTTTGCCAGGCACTCAAAGTACGTGTCAAATATACTTAGACTTTTCCTCCCGTTGAGGGAATATAATAACACAAGGGAATCATTGCCTCTGGGGCAAAATTTTAATTTTATTACCCTCCTCTTGGGTCTGATGCCAAAAATTATTTTATTGTTAGACTATGTACATTAATGATTACCAATTTTAGCATCATTTGCAATCAGATTTTCAGCGCAAATATGTAGAGTGTAAGTTTGA…	BT-H-019-1-A11-T3_A11	2	TTTTTTACTTATTAAAACAGATTTATTAAAAAATTAAATTAGAGTGAAAATAATAATGCCCAAAGTAGAATTAACAAAATGATCCTGTAATCACTGTAGGTTTCAAGCACCATTCAAACTTACACTCTACATATTTGCGCTGAAAATCTGATTGCAAATGATGCTAAAATTGGTAATCATTAATGTACATAGTCTAACAATAAAATAATTTTTGGCATCAGACCCAAGAGGAGGGTAATAAAATTAAAATTTTGCCCCAGAGGCAATGATTCCCTTGTGTTATTATATTCCCTCAACGGGAGGAAAAGTCTAAGTATATTTGACACGTACTTTGAGTGCCTGGCAAAAGCTTTAACCAGAGGATAATTTTGAGTCCTCATTTCTGATTGGCTAGTGTTG…
BT-H-015-1-H5-T3_H05	GACAAATCGTGCAGCTTAATTACTGGTTATTTACCGGTTTCCAAAATTAGTTTCTTGTCTTTTTGAGAATCCAACCAGCTACTAAAGCAATCAGTATCTTTTGCTAATCGGTGATTGGGGTTGCAGTACAAATTAATTTTCCTTTTTTGCTGTAGCATTGAATGAATTGTTTGCACTTCACTTGTCTTAGCTTTTTTCCAGATAGGATTCATGCTTGGCTTTTAAGTCATAAAGGCAATGTACTCACTTCCATATGACTATTTATTGTAATTTAGTACAGTTTACATTGATGTCTTTATTCTTTCATTATTTTACGTGACTGGAATGAAATTCCGCTTGTTTTAGAAGATCCAAGACAATGGTGTACATTGGATAAGAAGATTGTCGAAAAGGTGTGTA…	BT-H-015-1-H5-T3_H05	1	GACAAATCGTGCAGCTTAATTACTGGTTATTTACCGGTTTCCAAAATTAGTTTCTTGTCTTTTTGAGAATCCAACCAGCTACTAAAGCAATCAGTATCTTTTGCTAATCGGTGATTGGGGTTGCAGTACAAATTAATTTTCCTTTTTTGCTGTAGCATTGAATGAATTGTTTGCACTTCACTTGTCTTAGCTTTTTTCCAGATAGGATTCATGCTTGGCTTTTAAGTCATAAAGGCAATGTACTCACTTCCATATGACTATTTATTGTAATTTAGTACAGTTTACATTGATGTCTTTATTCTTTCATTATTTTACGTGACTGGAATGAAATTCCGCTTGTTTTAGAAGATCCAAGACAATGGTGTACATTGGATAAGAAGATTGTCGAAAAGGTGTGTA…
BT-H-015-1-H6-T3_H06	CTAGCATGGTTTATATTTTTAACGGGTGTTTGCTGGTTTCCATACAAACTTGATCCACTTGTATTTTTGAGACTAATGCACCAGGAAAATGCGAAGCAAACTCAAATTCAACGTCAGACAGTTCGTGGAGAAGTATTTTTTGTCATCTCATGCTGTAAATTTTTCACGCACTGGCTGGCCGATCTTGGAAAGGCCTATGGTTCCCAAAAAAGACTTCCATCCCCCAAATTTTGATTCAGAATTATTAGCTTGAAAATATTGTGAATTATAATTGTGAGAAGACATTTCTTCTAATTTTTACGGTTCCTCTTATTTCCTTTTTTAAAAGATCTTTGCAATCTTAAAATACCCATGACAGTCGTATTAAATGTTTAGTTATGTTTTGGATCATTAAAAAAA…	BT-H-015-1-H6-T3_H06	1	CTAGCATGGTTTATATTTTTAACGGGTGTTTGCTGGTTTCCATACAAACTTGATCCACTTGTATTTTTGAGACTAATGCACCAGGAAAATGCGAAGCAAACTCAAATTCAACGTCAGACAGTTCGTGGAGAAGTATTTTTTGTCATCTCATGCTGTAAATTTTTCACGCACTGGCTGGCCGATCTTGGAAAGGCCTATGGTTCCCAAAAAAGACTTCCATCCCCCAAATTTTGATTCAGAATTATTAGCTTGAAAATATTGTGAATTATAATTGTGAGAAGACATTTCTTCTAATTTTTACGGTTCCTCTTATTTCCTTTTTTAAAAGATCTTTGCAATCTTAAAATACCCATGACAGTCGTATTAAATGTTTAGTTATGTTTTGGATCATTAAAAAAA…
BT-H-015-1-H9-T3_H09	CAAGAGGCTACTTGAATCAAACCGTAAGTGAGGCTAAGTTAGTCGGTTTAATTTTAATTTACAAAAGGAAGAAATGATAACTATTAATTTTGGTCCTCAATCTAGGTTTAAGTAATGGTTAGGTTTATGTATGGTGTTGTAGACAAGACTGAAGCTTACAAGACAGTGCAGGGTCACTTAGCAGTTGTAGATTCATGTGCTGGTTTGTAATAAAAGTTAGAAGAGAATATTCTATAAAAAGTATTATAAAAGAGAATTGCAATTTCTAATTTTGACAGGGATCTGCTGGCTTCAGACTAGGCTCATCTTGGCATTGTTCTAATTGTTTCAAGCTAAGGTCTCTCCCCATTCCTTGTCTACCTGGCACTCTGTCTACATACTTGCAACACAAAATTTTTG…	BT-TOMOV-030-1-C6-T3_C06	3	CCCCCCCGGGGTTTTTTTTTTTTTTTTTTTTTTTTTTTTTTTTTTTTTTTTTTTTTTTTTTTTTTTTTTTTTTTTTTTTTTTTTTTTTTTTTTTNTTAAAAAATTAAAAGCTTTATTTCCAAAACTTTCAAAATCGATAACAAATACAATAAATGGAGAGAACAAATCAAGTATGATACACAAGTTCCATGGTTTAAAGAGATAATAAAATAACAAGCATCAAGCAGATGATGATCTGTATCATTTACACCGTAAGTCTGCTCAGACAATCAAAAAGTGAAAAAAAAGTGCCGAGTGATGAAATACTCCTCTGAACATAGCAAGTTGTGACTCCTTGTGTGCATTTTTGTGAGTGAAGTTATATAACACTCTGAGCAATAAGTTAAATAGAGTAAAAAA…
BT-H-016-1-A10-T3_A10	CAACAACAACCGCAACAACAACAACCGCAACAACAACAACAACAACCGCAACAACAACAACAACCGCAACAACAGCAACAACAACAACAACCGCAACAACAACCGCAACAACAACCGCAACAACAGCAACAACAACAACAGCAGCAGCCAAGAAGCCAGTTACGAACAGAGAAACCAAAACGGACCCTCTATCCGCAAACTGTACCGTGCCATCAACCAAGGAGACGACATGTGCTTCACCATCAACGCTATCCCAACTTGCAGATACCCAGCCAAGCCCGTTGGAAGCGCCAAGAAAATGGTTGACTTCTACTGTGCTCCCAAATCCAGCTCTGAAGCTCAACACTTCAGCAAATTGATTGCCAAGGGTGCTGCTCCCAGCCAATTGTCTCTCAAGAA…	BT-TOMOV-020-1-D2-T3_D02	60	AGGGCCTCGTGCCGAAAATTCGGCACGAAAGGCACGCTACCANCTTTTGACAACAAAACCTACCCCCTTCACATGCAACAAAACAACTGGTACGTCCTCATGACCTACGTCAACAGGAACAACTACTACAACAACCAATACAACAGCTACTTTCAAGGAAACAATAAGAACCAATACAGCTACAGAGACTACAACCAAAAGAGATTCTACACTACCGTCTATGCTAGACAAAATAGCAACGGCCAAAAGGAATTGAAAATTGTCCTGAACAACGGAGAATACGAAATCTTCATGCAACCAGCCTCCTCTCAAGCCGGTCTCCACAGCTCTAACTCCGGAAAGAACAACGCTGCCATCAAGGTCTTCATCAACAAACAAGAACAACAATTCAACGACAAG…
BT-H-016-1-A11-T3_A11	GTTCCGATGTAGTTTAATAATCGGTATTAACCGAAAATCGCGGGTTTTTTCTCACAAGTGAACTTGTGTTCTTCTGCACGATGCTGTTCGTGTATTCATGATTTATTCCTAATTTAATTTCAGGCAATTTANAGAAAAAAA	BT-H-016-1-A11-T3_A11	1	GTTCCGATGTAGTTTAATAATCGGTATTAACCGAAAATCGCGGGTTTTTTCTCACAAGTGAACTTGTGTTCTTCTGCACGATGCTGTTCGTGTATTCATGATTTATTCCTAATTTAATTTCAGGCAATTTANAGAAAAAAA
BT-H-016-1-A1-T3_A01	CACAGATTTACAAAGCATGATTCCATCATATGGGGGTGATATCAATGATATCAAGAAAGCTCGTTTACTCTTGAAGTCGGTCCGTGAAACAAATCCGAATCACCCTCCTGCCTGGATTGCCTCAGCGCGTTTAGAAGAAGTAACTGGTAAAATACAAGCGGCAAGGAATTTGATCATGAAGGGATGTGAAGAGAATCCAAACTCAGAAGACTTATGGCTCGAAGCTGCCCGACTCCAGCCTCCAGAGACAGCCAAAGCTGTTATTGCTCAGGCAGTTAGACATATCCCCACATCCGTCAGGATTTGGATTAAAGCTGCAGAGCTAGAAACAGAGGCAAAAGCTAAGAAAGTTTTCAGAAAAGCCTTGGAACATATTCCTAATTCTGTACGTTTGTGGAA…	BT-H-037-1-D1-T3_D01	2	CCCCCCCTCGAGCTTTGTTCAAAACTTTACGCGCATTTTCGTAAGTTTCCAGTCGAGCTAAGGCAAGCCACAAATCAACACTTGTTGGGCAGCATTCAACAGCACGACTTAGCAATATTCGGGCGTCTTCAGGTTCTTCCAACTCAACAGCTGCTTTCCACAAACGTACAGAATTAGGAATATGTTCCAAGGCTTTTCTGAAAACTTTCTTAGCTTTTGCCTCTGTTTCTAGCTCTGCAGCTTTAATCCAAATCCTGACGGATGTGGGGATATGTCTAACTGCCTGAGCAATAACAGCTTTGGCTGTCTCTGGAGGCTGGAGTCGGGCAGCTTCGAGCCATAAGTCTTCTGAGTTTGGATTCTCTTCACATCCCTTCATGATCAAATTCCTTGCCGCTT…
BT-H-016-1-A2-T3_A02	GAGAATTAAAGTTTTTGCAAACTTTGCAGATCAGTCTCTCGACTTGAGAAAGTTTCATTTAAAATTGTTCTCTCTCCGAGCGCGGTTTCGTATAATTTACATGTGATGAATTCAGTTAGAATTGTACACTCTTCCTTTTGTAAGCAGTTCTTGGAATTCATTCCTTTAATTTATTTTATAACTTGTAATTTTTGTTTCTCGGTTCAAATGTGATTTTTTTATTACTTTTTGTATGTACATTTTTTTACCTTCTTACTTTGTGCACTGAAATTCTTACGATTATGGTTAATTTTTCTGTGATCCTCAAACTATTTGACTATACATAATCTTACTAGCACCTAATTCCATTTTTTCCTATGCTTCTCTAAAAGATGCGAGCATTGTTTTTTTTTAGAAATA…	BT-H-016-1-A2-T3_A02	1	GAGAATTAAAGTTTTTGCAAACTTTGCAGATCAGTCTCTCGACTTGAGAAAGTTTCATTTAAAATTGTTCTCTCTCCGAGCGCGGTTTCGTATAATTTACATGTGATGAATTCAGTTAGAATTGTACACTCTTCCTTTTGTAAGCAGTTCTTGGAATTCATTCCTTTAATTTATTTTATAACTTGTAATTTTTGTTTCTCGGTTCAAATGTGATTTTTTTATTACTTTTTGTATGTACATTTTTTTACCTTCTTACTTTGTGCACTGAAATTCTTACGATTATGGTTAATTTTTCTGTGATCCTCAAACTATTTGACTATACATAATCTTACTAGCACCTAATTCCATTTTTTCCTATGCTTCTCTAAAAGATGCGAGCATTGTTTTTTTTTAGAAATA…
BT-H-016-1-A6-T3_A06	GGTAATCTAAAAATCCAGCAAAATGCAGTCCCTCCTCAAAGTCGCGTTGTGTCTTCTTCTTGCTGTAACTCTGGTTTTTGCCCAAACGGCGCCCGCAGCTCTTGACGGAGGTAACACAGAGGGAATAGAAAAAGGTGGAGTAAGTATTAAGGTCTGCGCCAAATGTATCGATGAATGTCAGGCCGTCGGTAACCCATTGGAATACTGTGAAATCCAGCGGTGTGCAAGTTTTTGCCGAGCAACATAAAATTATGGTTTCTTATCCGGGCTTATCCTGCAGTGCCTAAACGGCGAGTCAACGTTGATTAACTACCGTTGATTAATCACCGTCGTTGACCCTCTCGACACTCAACTGAAAAATCAGTCATCACCAACTCGATCAAACTAATTGATCATCCT…	BT-H-024-1-C12-T3_C12	4	CCCCCCCTCGAGGGCCCCCCTTCGGGCTTTTTTTTTTTTTTTTTTTTTTTTTTTTTCGGGTCAAATTTATTTATTATTTGAGTTTCGATCTTTTTAACATGGCATTGTTGAAGTAGACGTGGTAGATCGAAATATCAAAGCGGAGTTTGGTGCCAGCCTTTTTGAGAGTCGCGAGATCCTGATTACTTGATTTACAGAATTATTACTTGGTGAGGATGATCAATTAGTTTGATCGAGTTGGTGATGACTGATTTTTCAGTTGAGTGTCGAGAGGGTCAACGACGGTGATTAATCAACGGTAGTTAATCAACGTTGACTCGCCGTCTAGGCACTGCAGGATAAGCCCGGATAAGAAACCATAATTTTATGTTGCTCGGCAAAAACTTGCACACCGCTGGA…
BT-H-016-1-B10-T3_B10	ATTTCTTTGAACACGTGTTGTGATTCCAGCTCATTACCATCATGTCCGACGTAGAAACTGATGATGTTGGCACTGACGAAGGACAGAAGGACATCTTCACCTCATTGAAGGAAGTTTTAAAGAACGCTTTAATCGCGGATGGAGTTGCAAATGGACTTCACGAAGCCGCCAAAGCCCTAGACAGTCGCAGGGCAAGATGCTGTGTTCTGGCTGAGAATTGTGATGAGCCAGCTTATAAAAAATTAGTCCAAGCTTTATGCAATGAGCATGGAATCCCTCTCATCAAAGTAGATGACAACAAAAAGCTAGGCGAATGGGCAGGACTTTGCAAAATTGACAGCACAGGGAAAGCAAGAAAAGTTGTAGGATGCTCTTGCGTAGTCATCACGGATTACGGAG…	BT-H-029-1-H9-T3_H09	7	CTTCCGTGGATTTCTTTGAACACGTGTTGTGATTCCAGCTCATTACCATCATGTCCGACGTAGAAACTGATGATGTTGGCACTGACGAAGGACAGAAGGACATCTTCACCTCATTGAAGGAAGTTTTAAAGAACGCTTTAATCGCGGATGGAGTTGCAAATGGACTTCACGAAGCCGCCAAAGCCCTAGACAGTCGCAGGGCAAGATGCTGTGTTCTGGCTGAGAATTGTGATGAGCCAGCTTATAAAAAATTAGTCCAAGCTTTATGCAATGAGCATGGAATCCCTCTCATCAAAGTAGATGACAACAAAAAGCTAGGCGAATGGGCAGGACTTTGCAAAATTGACAGCACAGGGAAAGCAAGAAAAGTTGTAGGATGCTCTTGCGTAGTCATCACGG…
BT-H-016-1-B11-T3_B11	GACCAGTCAACACCTCAAATCAAACAAACTTAAAATGGCTTTCAAGCTTTGCATCTTCGCCGCCCTCGTGGCCGTCGCCGCCGCTCAGTACGGTTCCTCCTCCTACGGCCACGCCGCCCCCGCCTACAGCGCTCCCGCCTACCACGCTGAGCCCGCTTACCCCGACGCCCACCCCGCCTACAAGTTCGCCTACAACGTCCACGACCCCCACACCTACGACATCAAGAGCCAAGAAGAGACCCGTGACGGAGACTACGTCCAGGGATACTACTCCCTCGTCGAAGCTGACGGCAGCAAACGCATCGTCCACTACTCCGACAAGGGACACGGATTCGAAGCCGTCGTACAGAAGGAACCCGGAAGCCACCCTGCCCCCGCCCCCGCCTACCACGCCCCCGC…	BT-H-016-1-B11-T3_B11	1	GACCAGTCAACACCTCAAATCAAACAAACTTAAAATGGCTTTCAAGCTTTGCATCTTCGCCGCCCTCGTGGCCGTCGCCGCCGCTCAGTACGGTTCCTCCTCCTACGGCCACGCCGCCCCCGCCTACAGCGCTCCCGCCTACCACGCTGAGCCCGCTTACCCCGACGCCCACCCCGCCTACAAGTTCGCCTACAACGTCCACGACCCCCACACCTACGACATCAAGAGCCAAGAAGAGACCCGTGACGGAGACTACGTCCAGGGATACTACTCCCTCGTCGAAGCTGACGGCAGCAAACGCATCGTCCACTACTCCGACAAGGGACACGGATTCGAAGCCGTCGTACAGAAGGAACCCGGAAGCCACCCTGCCCCCGCCCCCGCCTACCACGCCCCCGC…
BT-H-016-1-B1-T3_B01	CGATTAACGAAGCAAGTGCTCTACCAACTTTCAGCCACAACTTTCTAAGGAACTTGGAGCTTTGGGTTCAACAAGGCAGCCGCCAATCAAGCCTCAAAAACAGAGACAATGACGCGTGGAAACCAGCGTGATTTGGCTCGCGAGAAGAACCAAAAGAAACAATTAGAACTGGCGAAGCGAAAAGCTGCTAACGACAAGGGATCAAACAAAGGAATGTCCCTGGAGCAAAGGAAGCAAAGGGATGCTGATCAAATGCGGGAAAAGCAAAGGAAAGCACAAGAAGCAGCCAAAGGTGTTAGTTAAGATCTGTTCTGTGATGAGCCTCTGAAATCTGTCTCCTTTTATTCTTCATTTTCTCTCCTCTCCGCATTGTCTTCTATTTTAAACCCAACATTATAA…	BT-H-016-1-B1-T3_B01	1	CGATTAACGAAGCAAGTGCTCTACCAACTTTCAGCCACAACTTTCTAAGGAACTTGGAGCTTTGGGTTCAACAAGGCAGCCGCCAATCAAGCCTCAAAAACAGAGACAATGACGCGTGGAAACCAGCGTGATTTGGCTCGCGAGAAGAACCAAAAGAAACAATTAGAACTGGCGAAGCGAAAAGCTGCTAACGACAAGGGATCAAACAAAGGAATGTCCCTGGAGCAAAGGAAGCAAAGGGATGCTGATCAAATGCGGGAAAAGCAAAGGAAAGCACAAGAAGCAGCCAAAGGTGTTAGTTAAGATCTGTTCTGTGATGAGCCTCTGAAATCTGTCTCCTTTTATTCTTCATTTTCTCTCCTCTCCGCATTGTCTTCTATTTTAAACCCAACATTATAA…
BT-H-016-1-B3-T3_B03	GGCTGTTCTCTTCGGAGTGTCTAAAAACCAGATTGTCGAAATTAGGACTTGTTCTTTTTACGTCGTAACACAATTGGGTCAGAACCTTTGGCAGCTATCACGAAGTGAAATTTTAGTGTGCGGGCTTCATTTTTAAAGTTAAATAAAAATGTATGTCGCCTTTGTTATTCAGGAAATTTATGTAAAATGAGAGAAAGTTTCCATGAATTTTTAAACATTATTTTGTAAAATTGTTCTCAGCTCGTTTGTTGGATTTCTTTTTCATGGATCTGATAAATTCACTTGTTAAATTTACACGAGCTATTCCACTTCCGGTCATAACATGCAACGAATCAAATTTCCTAGATTCTATTTGTATTTTTTGTCGGTCACCATCAATAACTATTAATGAATGCCCAT…	BT-H-016-1-B3-T3_B03	2	TTTTTTTNTTTTTCTTTTGGTAAAAAATAAAATTTACTACATATTTACAATTATTGTGGCAATTTTTGACAAGTTTTCTCATCATATACAAAGAAAAATTCTTAACAAAATAAGTTAACGAGATCTTGAGAATTTTATAAAAAAGAAAATGATCCAATTTCGCGATCAAGTAAAGCGAACAATGCTGAACTGATGAATGCACACGAACACATGAGCCACCTTTCACTTCGACTGATGGGCATTCATTAATAGTTATTGATGGTGACCGACAAAAAATACAAATAGAATCTAGGAAATTTGATTCGTTGCATGTTATGACCGGAAGTGGAATAGCTCGTGTAAATTTAACAAGTGAATTTATCAGATCCATGAAAAAGAAATCCAACAAACGAGCTGAGA…
BT-H-016-1-B4-T3_B04	TTGATAACAATGTGTCGGCCAACTCATTTTTGAGAGAAGCTCATGACTGTTTCACTCTTCATGAAGATTTTTTCTTATTTTCATTATTATTCTCTTAATTGTACTTTTTTTACTCCACATGTGCTTACTATTCTTTCTTCAGATTTTTGCTTAATTAATTATATTAGCTAATTTGCCATCCTCTTAAACATCTCTTCTTGATTGTTGTTTTGACTTAATTTGCTGTGTATTTTAAATTCTTCCATTCTCAGTACCTACAATTCCTGGAATATGAAATTTTGTTCTCCATCCTCTATGCTGAACCTACTATTTTTTAATGGAAAAAGTGTAATAAATAAACCATTAATTTTTAAAAAAAAAA	BT-H-016-1-B4-T3_B04	2	TTTTTTTTTTAAAAATTAATGGTTTATTTATTACACTTTTTCCATTAAAAAATAGTAGGTTCAGCATAGAGGATGGAGAACAAAATTTCATATTCCAGGAATTGTAGGTACTGAGAATGGAAGAATTTAAAATACACAGCAAATTAAGTCAAAACAACAATCAAGAAGAGATGTTTAAGAGGATGGCAAATTAGCTAATATAATTAATTAAGCAAAAATCTGAAGAAAGAATAGTAAGCACATGTGGAGTAAAAAAAGTACAATTAAGAGAATAATAATGAAAATAAGAAAAAATCTTCATGAAGAGTGAAACAGTCATGAGCTTCTCTCAAAAATGAGTTGGCCGACACATTGTTATCAA
BT-H-016-1-B9-T3_B09	CGCACGGCTGGAGAAGTGCTTCTGAAGTGGGTGGCTGACTTTGCAAAAGTCAACAAAAACACTACTTTGATAGATATTGGATGTGGCGTTGGAACTATTGGGCTGCTCCTTGCAAAGAACGCTGGGGAGGTAATAGGCTTTGATACAAATGAGAGAGCAATCGATCATGCCCAGAAAAATTCGATCCGAAATGGTATCACAAACTGTCAGTTTTTCAGAGGATCAGCCAAAGTTCTTTTGTCTGAATTAATACCGAAGGCAAAATTCAATAATATCACTGCTATTGTTGACCCACCTCGGCTTGGTCTCTATCACCATGTTATGGTTCAGCTGAGATCTACTGAAAACCTGAGCCGAATCGTTTATATAACTCACTCTCCTTCTCTTGTAATCAATGAT…	BT-H-016-1-B9-T3_B09	1	CGCACGGCTGGAGAAGTGCTTCTGAAGTGGGTGGCTGACTTTGCAAAAGTCAACAAAAACACTACTTTGATAGATATTGGATGTGGCGTTGGAACTATTGGGCTGCTCCTTGCAAAGAACGCTGGGGAGGTAATAGGCTTTGATACAAATGAGAGAGCAATCGATCATGCCCAGAAAAATTCGATCCGAAATGGTATCACAAACTGTCAGTTTTTCAGAGGATCAGCCAAAGTTCTTTTGTCTGAATTAATACCGAAGGCAAAATTCAATAATATCACTGCTATTGTTGACCCACCTCGGCTTGGTCTCTATCACCATGTTATGGTTCAGCTGAGATCTACTGAAAACCTGAGCCGAATCGTTTATATAACTCACTCTCCTTCTCTTGTAATCAATGAT…
BT-H-016-1-C10-T3_C10	CTTTTCGCGAATTTCGACAAATTATGTTGATCCAAGTCATTACAAATTAAAAAATATATGAAAATCCCGGGTTTTTAAGAAATAAATGATATACCTGTATTTGCCGAGCGAAGCCCAGAGCGGAACCCTGTTCACAACGAATCGCTAGTCGCCGCACACAAGTCTCGGGAGTACTGGACAAAACAGCATTTGAAAGTTACTTCATCGGCGCTTCAGTCCATTGTGACTATTGTACTCTATGATTCAACATAAA	BT-H-020-1-C3-T3_C03	2	TTTATGTTGAATCATAGAGTACAATAGTCACAATGGACTGAAGCGCCGATGAAGTAACTTTCAAATGCTGTTTTGTCCAGTACTCCCGAGACTTGTGTGCGGCGACTAGCGATTCGTTGTGAACAGGGTTCCGCTCTGGGCTTCGCTCGGCAAATACAGGTATATCATTTATTTCTTAAAAACCCGGGATTTTCATATATTTTTTAATTTGTAATGACTTGGATCAACATAATTTGTCGAAATTCGCGAAAAG
BT-H-016-1-C11-T3_C11	GTCGTTTTGGATTTTATATCATCCTGTTTCCTTATATTGGAGTGATTAATTTAGCCAGTATGACACAGTTAAATGTTGTGCTAAAAAAGTTTTACGATGAATATTCAAAGAATACGCCAATTAAACTCAAGATCATTGATGCATATCTGTTTTACATTCTACTTACAGGAGTTTTTCAATTCACCTACTGTTGTTTAGTGGGAACTTTTCCCTTCAATTCTTTCCTTAGTGGTTTCATCTCCTGTGTTAGTTGCTTTGTTTTAGGTGTGTGTTTGAGGTTGCAAGTTAATCCTGTCAATAAGTCAGAATTCAACACCATCAGTCCAGAAAGAGGCTTTGCTGACTTTATATTTGCTCACATCATTTTACACATAGTGGTCATGAATTTCATCGGCTAAG…	BT-H-016-1-C11-T3_C11	1	GTCGTTTTGGATTTTATATCATCCTGTTTCCTTATATTGGAGTGATTAATTTAGCCAGTATGACACAGTTAAATGTTGTGCTAAAAAAGTTTTACGATGAATATTCAAAGAATACGCCAATTAAACTCAAGATCATTGATGCATATCTGTTTTACATTCTACTTACAGGAGTTTTTCAATTCACCTACTGTTGTTTAGTGGGAACTTTTCCCTTCAATTCTTTCCTTAGTGGTTTCATCTCCTGTGTTAGTTGCTTTGTTTTAGGTGTGTGTTTGAGGTTGCAAGTTAATCCTGTCAATAAGTCAGAATTCAACACCATCAGTCCAGAAAGAGGCTTTGCTGACTTTATATTTGCTCACATCATTTTACACATAGTGGTCATGAATTTCATCGGCTAAG…
BT-H-016-1-C8-T3_C08	AAATAATGTGAAACAAGNCTTTTTAAACTAAAGTAGTAAAAATTAATATTTAAGTGAAAAATCTTAAATAAAATCAAAAGACAAGAAGACCCTTTAGAACTTTACAAATTAACTTAATTTCATTTGGTTAATTTGTTAGATTGGGGAGATTTTTAAATAAATAAATCTTTAGATATAAAAAAATGATTTAAATCAAATTAAATTATCCAAATATGAAATAAAACAAGTTACCTAAGGGAACGTGAGCCAGGTCAGTTTATATCTTTGATTAAATAATTCTGCACTACAGTACGAAAGGATCTAGAGAAGTAAAGTTTTTATATAGAAAAAAAAAAAAAAAAAAAAAAAAAAAAAAAAAAAAAAAAAAAAAAAAAAAAAAAAAAAAAAAAAAAAAAAAAA…	BT-H-016-1-C8-T3_C08	1	AAATAATGTGAAACAAGNCTTTTTAAACTAAAGTAGTAAAAATTAATATTTAAGTGAAAAATCTTAAATAAAATCAAAAGACAAGAAGACCCTTTAGAACTTTACAAATTAACTTAATTTCATTTGGTTAATTTGTTAGATTGGGGAGATTTTTAAATAAATAAATCTTTAGATATAAAAAAATGATTTAAATCAAATTAAATTATCCAAATATGAAATAAAACAAGTTACCTAAGGGAACGTGAGCCAGGTCAGTTTATATCTTTGATTAAATAATTCTGCACTACAGTACGAAAGGATCTAGAGAAGTAAAGTTTTTATATAGAAAAAAAAAAAAAAAAAAAAAAAAAAAAAAAAAAAAAAAAAAAAAAAAAAAAAAAAAAAAAAAAAAAAAAAAAA…
BT-H-016-1-C9-T3_C09	AATGTATTGACTTCTTTGTCATCTGACAAGAAGCATACAGAACCCAATACCTGTGATATTATTTGTAGCAGGGAATGTATGGCATCTAGTAGTACAGCCAATGTCCTCAGAGAAAAAAGTCTGAGCTTAGAATCCATTGTTAACAAAGGAGATGAGGCACCAAGAACTATTGGTCAAGTCCATGAACAAACCAGTAGAATAGATTTACTCTTAGACGAACAAACAAGAAAATTCCTTCAAGATTGTAGACAGTATCTTTTCGGCGGAAAAAGCTCAAAAATTGGTGAGACAGCAGTAGTCTCTCGAGTGAAGGAGAGACGCAATAGTTTTTGTCAAGCTGTCATTAAAGGTCTCAATGAAAATACTAAATTGAGTGAATGTGAAACAGATATCCTGAAT…	BT-H-016-1-C9-T3_C09	1	AATGTATTGACTTCTTTGTCATCTGACAAGAAGCATACAGAACCCAATACCTGTGATATTATTTGTAGCAGGGAATGTATGGCATCTAGTAGTACAGCCAATGTCCTCAGAGAAAAAAGTCTGAGCTTAGAATCCATTGTTAACAAAGGAGATGAGGCACCAAGAACTATTGGTCAAGTCCATGAACAAACCAGTAGAATAGATTTACTCTTAGACGAACAAACAAGAAAATTCCTTCAAGATTGTAGACAGTATCTTTTCGGCGGAAAAAGCTCAAAAATTGGTGAGACAGCAGTAGTCTCTCGAGTGAAGGAGAGACGCAATAGTTTTTGTCAAGCTGTCATTAAAGGTCTCAATGAAAATACTAAATTGAGTGAATGTGAAACAGATATCCTGAAT…
BT-H-016-1-D10-T3_D10	CTCAGCGCCGACCTTTAAGAAATTATCTTACAAACCTTCTTTCTCAGCAATCGTATATGTTCAGTGCCAGTCATGAACAACTGGATTACATCTGACAATGAAAGAAATGTATCAAACAATTTGAGGAAATGAGCAAGCTGTTCAAGCAATGCTCGCTTTCATAAGTTCCAAATTTTTTAAAGGCTTCAATGCATCAGAATTGAAAATTCAATGCACTGCTTCGTGTTAATTGCAAAAAAGTTACTCAATGCCTAGTTTGCTCTTGGCGTATTTTTTGTTGTTACTTCATCTTTTTTTCTCTCGTTGAAAAATTTTCTCTGATTTTTCTAACTCTGTTTCTTCTTTGTTATGTTGTCAGTTTCAATTTTGTTCTTTATTTTTTTTCACTTTTCAATTTCT…	TMVBT001_D01_T3_010	4	CCCCCCCCCGAGGNNNTNTTTTTTTTTTTTTTTTTTTTTTTTTGCCATGAATAAGAATTTTATTAAAATAATGTAAGCTAAACAATTTGAAGAAATTGAAAAGTGAAAAAAAATAAAGAACAAAATTGAAACTGACAACATAACAAAGAAGAAACAGAGTTAGAAAAATCAGAGAAAATTTTTCAACGAGAGAAAAAAAGATGAAGTAACAACAAAAAAATACGCCAAGAGCAAACTAGGCATTGAGTAACTTTTTTGCAATTAACACGAAGCAGTGCATTGAATTTTCAATTCTGATGCATTGAAGCCTTTAAAAAATTTGGAACTTATGAAAGCAAGCATTGCTTGAACAGCTTGCTCATTTCCTCAAATTGTTTGATACATTTCTTTCATTGTCAG…
BT-H-016-1-D11-T3_D11	AATTTAAAAATGATAAAGATGACGTGGTTTTTAAAAATAGGTGATAGAATAAATGTAGTAATTGAGACATTAGAAGATGGTTTTGGAGAAACGCGGTTATCTCGTGAAAAAGCTAACAGATTAGAAAAATGGAAAAATTTAGAAAAAGCTTTTAATAACAATGAAGTGGTAAAAGGTATAATTCTTGGAAAGGTAAAAGGTGGTTTTACTGTAGATATTAACTCTATACGCGCGTTTTTGCCAGGGTCATTAGTAGATATCCGCACTATTAGGGATACATTACACATAGAAAAAAAATATATTGATTTTAAATTAATAAAGATAGATAAA	BT-H-016-1-D11-T3_D11	2	TTTATCTATCTTTATTAATTTAAAATCAATATATTTTTTTTCTATGTGTAATGTATCCCTAATAGTGCGGATATCTACTAATGACCCTGGCAAAAACGCGCGTATAGAGTTAATATCTACAGTAAAACCACCTTTTACCTTTCCAAGAATTATACCTTTTACCACTTCATTGTTATTAAAAGCTTTTTCTAAATTTTTCCATTTTTCTAATCTGTTAGCTTTTTCACGAGATAACCGCGTTTCTCCAAAACCATCTTCTAATGTCTCAATTACTACATTTATTCTATCACCTATTTTTAAAAACACGTCATCTTTATCATTTTTAAATTGATCAATATTAATTTTTACTTCTGATTTTAAACCTGCGTTAACTTTTATCCAATCTTTGTCTATATAAAC…
BT-H-016-1-D12-T3_D12	GTTAGTTTTACCCTACTGATGACGTCGTCTTCGCGACGGTATGGCACACGAGTACGAGAGGAACGGGTGCCCCGGACCTCTGGACCGGCACTCGCCCGATCGGACGATGGTGCACGACTACGTCCGGAGGGCCCACCTCTGACAGCGTCTGAAGCGGGACCCTGTACCGAGTCTCGGAACGCAGAGGCGCGGTTCCCCGAGAGGGGTTCGCCTATTCGAAAGCGGAAAGCGAGGACAGTACCTAACACGTACGGGCGAGGAAACAGACGGTTCACCCCGGGCGGGGTTCCGCCGGGGTCGTCGGGCGTCTCTCGGGGCGCCCGCGCGGTCCCGGTCCCGTCCGCCGTCTCTGCACGGACAGGCAACGAGAATCGGTTCGCGCTCCGGCGCGGCCGATCC…	BT-H-024-1-D9-T3_D09	60	AACGACCGCGCCAACAAACCCTGGTCGTGCTCAGAACTGTTCTCGGACCCGGGGAATCCGACTGTTTAATTAAAACAGAGCATCGTGAAGGCCGCACATTACCGGCGTAGACGCGATGTGATTTCTGCCCAGTGCTCTGAATGTCAACGTGAAGAGATTCAAGCAAGCGCGGGTAAACGGCAGGAGTAACTATGACTCTTTTAAGGTAGCCAAATGCCTCGTCATCCAATTAGTGACGCGCATGAATGGATCAACGAGATTCCCTCTGTCCCTATCTACTATCCAGCGAAACCCCAGCCAAGGGAACGGGCTTGGGACACTATCAGCGGGGAAAGAAGACCCTGTTGAGCTTGACTCTAGTCCGGTGCTGTACGGAGACATGCGAGGCGTAGCATAAGT…
BT-H-016-1-D1-T3_D01	ATTCAGTCAAGCTGCACCCGAACAATGCTTTGGTGATCCCAAGATGGAAAGGTCAAGATACAGACCGTACTTTAGTGGATCTTGCAGCATTTTTACAAACAATTGCAATCAATCAAGTAGAAGATGTACTAGAAGTTTTGCAATATTATCGCCAATTCGATGACCCTTTAGAAACATTCAAGGAGAATCAACGCAAGTTTCTGGAACAACAGGAAGAAAGACGGAAAGCTGAGGAAGAAAGAAAAAAAAATAAACCACTCGCAGCTAAATGGTCAGGTTCTCTGTTCTCCTCAGGTCCTAAAATTTAAGACTTTTGAACAACAGAAGACTCTCATGGTGCCAATGATGGCAAAGGCTGGAGACTATTTTTGTTCAACTGAATCATCTCAAGGAATAACA…	HBT012_F07	3	CCCCCCCGGGAGAGGAGAGTTTTTTTTTTTTTCTTTACAAATTATCAATTTATTACTAACAAAAATCAAGTGTGACATTGATCTGTGAGATAGATTTAATGAATCCTGACATTTTGAGAAGTTAAGCTTGTAAAAAATAAAAAATAAAAAAAAACAACAGTTCTTTCTCTTTGCAAGAGAAAACTGATGTTCACAATTTAAACAGGGCTAGAACTTTGTTCTGAGAGGAGTAAACTATTCTTACAAAAAAAGCATAATTACATGTTATTCCTTGAGATGATTCAGTTGAACAAAAATAGTCTCCAGCCTTTGCCATCATTGGCACCATGAGAGTCTTCTGTTGTTCAAAAGTCTTAAATTTTAGGACCTGAGGAGAACAGAGAACCTGACCATTTAGCT…
BT-H-016-1-D2-T3_D02	GAGAGATTAGTCCACTTCGGTACACGGTGCAGAGGACGTCTCTTGACGACCCACGTCTGTTTTAGCGAACTCCACGATACACCTCGAGCTCTCTTAACTACTAATTTCTTCCGGCAATCTCAATTTTGATATTGGAGATATGAAACACCTCCTGTCTCTCACCTTCGCCGCTATGCTGTTGAGCACGGCCACGGCTGGGCCCATCGGAGCGGGAATTTGCTATGCCGGTTGCGCAGGCGTAGTGGTCGCTTGCTTCAGTGCGGCCGGATTCACTTTCGGTACTGTCCCTGGATCCCAGATCGCAGCCGTCCCTGCCTTGGCGGCTTGCAATAGCGCTTTCGGATCATGTATGGCAGCTTGTAGTGCTGCTCTTGCGCTTCCAATACCCTAATTTCAAAG…	BT_TYLCV004_C05	9	GGGAAATTGGGTCCCGGCCCCCCCCCCAGGGTTTTTTTTTTTTTTTTTTTTTTTTTTTTTTTTTTTCGAGATAAAGATTGTAATTACTTTTGAGGACACAATTTTTTTTTTTTAAAAAACTAACCAGGAAACATTTACTTGCAAAATTGGATTTGCACATATACATATAATATCACAAAAAATGGTGAATAATCACCAACCGGAAGTGTATTAAAACATTTTTGATCTGAGAAAATCGTTCCTCATTTTACGGAAATGACATTAAATTATTTTAATAAAATATTGGAGCAGACTTGCTTACAGCTCTAGCTTTTATGAGAAAAATTCCAGAATGTAGAGGAGCTGGTGATGCCTTCATTAAATGGTATATCCTTTACAAAATTTAAGTTCTGACCCAGA…
BT-H-016-1-D3-T3_D03	ATCGTCGACTTAGTATTGGACCGCATCCGTAAATTGGCCGACCAATGTACCGGTCTCCAGGGTTTCCTCATCTTCCACTCCTTCGGTGGTGGTACCGGATCCGGATTCACCTCCCTTCTCATGGAACGTCTCTCAGTCGACTACGGAAAGAAGAGTAAATTGGAATTCGCAGTCTACCCAGCACCTCAGGTATCCACCGCTGTTGTCGAACCCTACAACTCAATCCTCACCACCCACACCACCTTGGAACACTCCGACTGCGCCTTCATGGTCGACAATGAAGCCATCTATGATATCTGCCGCCGTAACTTGGACATTGAGCGCCCCACCTACACCAACCTCAACAGGCTCATTGGTCAAATCGTCTCCTCCATCACAGCTTCCCTCCGATTCGACGGT…	BT-TOMOV-040-1-F1-T3_F01	9	GGGGGAATTGGGTCCCGGGCCCCCCCCGGGGGTTTTTTTTTTTTTTTTTTTTTTTTTTTTTTTTTTTTTAATTTTTTTAATTTTTTTTTTTTTTTTTTTTTTTTTTTTTTTTTTTTTTTTTTTTTTTTTTTTTTTTTTTTTTAATTCTCTCAAACTCTTTAATTCGTAGCAAAACTTGAAAAATGTAAAAAAATAAAAATAGGATCACATAAGTTAAAGAAATCAAACACAGGAAAACAGTAATTGAGAGAAATCAGGACAGATGATCAAGGATTTGTTCGTTTGTTGGGAACTTTTGTCTTTAGTATTCTTCGGCTCCTTCACCCTCTCCTTCAACGGAGTCCATGCCAACTTCCTCGTAGTCCTTCTCGAGGGCAGCCAAGTCCTCACGGGCTTCGG…
BT-H-016-1-D5-T3_D05	GTAAATTTACATCTGAATCATGCCTCCCAAGAAAGATGCCAAAGGAGGCTCCAAACAGCCCTCCAAAACACCCAAGAAGAAGGAGGGAGGATCTGGAGGAAAAGCCAAGAAGAAGAAGTGGTCAAAAGGAAAAGTTCGTGACAAGTTGAACAACCAAGTTCTTTTCGACAAGGCCTCCTATGACAAGCTTTTAAAAGAAGTTCCATCTTATAAATTAATCACTCCATCAGTCGTCAGTGAAAGGTTGAAGGTTCACGGATCTCTAGCTCGTAAGGCTCTAGAAGAACTTCGCAAACAAGGACTCATCAAGCAAGTAGTCAGGCATCATGCGCAAGTGATCTACACCAGGATAACCAAGGGAGATGACCCTGTCTAATGTAAACTTATTTGTATAACTTT…	BT-H-041-1-G1-T3_G01	7	GGGGAAATGGGTTCCCGGCCCCCCCCCGAGGGTTTTTTTTTTTTTTTTTTTTTTTTTTTTTTTTTTTTTTTTTTTTTTTTTTTTTTTTTTTTTTTTTTTTTTAAACTTAAAAATATATTTTAAAAAAGTTATACAAATAAGTTTACATTAGACAGGGTCATCTCCCTTGGTTATCCTGGTGTAGATCACTTGCGCATGATGCCTGACTACTTGCTTGATGAGTCCTTGTTTGCGAAGTTCTTCTAGAGCCTTACGAGCTAGAGATCCGTGAACCTTCAACCTTTCACTGACGACTGATGGAGTGATTAATTTATAAGATGGAACTTCTTTTAAAAGCTTGTCATAGGAGGCCTTGTCGAAAAGAACTTGGTTGTTCAACTTGTCACGAACTTTTCCTTT…
BT-H-016-1-D7-T3_D07	AAGACTTTCAAAATTAAGCAAAAACTCGCCAAAAAGCTGAAGCAGAACAGGCCTATTCCTCAGTGGATCCGCATGCGAACTGGAAATACCATAAGGTATAATGCCAAAAGACGTCACTGGAGGAGAACCAAGTTGAAGTTGTAAATCACTGTAAATCTAATTTTTCTATTACTCTTATTTTTTATTAAAAAAAATCATCATCCAAAATTGTTAACCGTTCTGAACTTCAAAACCTACTGTTTTTTATGCATACAAATATATGATA	BT-HINST-013-1-H3-T3_H03	5	GGTTGACGCACGATTGACAAAATTGCACGCTGCACGCCGTCAAAATGGCCGCTAAGAAGACTTTCAAAATTAAGCAAAAACTCGCCAAAAAGCTGAAGCAGAACAGGCCTATTCCTCAGTGGATCCGCATGCGAACTGGAAATACCATAAGGTATAATGCCAAAAGACGTCACTGGAGGAGAACCAAGTTGAAGTTGTAAATCACTGTAAATCTAATTTTTCTATTACTCTTATTTTTTATTAAAAAAAATCATCATCCAAAATTGTTAACCGTTCTGAACTTCAAAACCTACTGTTTTTTATGCATACAAATAGATGATAAGCTTCATTTTCTTTAAATAAATAAAATGAGGATTTATTTACCTTTTATTGTTCTCGCAGAAAAAAAAAAAAAAAAAA…
BT-H-016-1-D8-T3_D08	AGCATCTGTGCGATACACTAAGACTACGAAACTCTTACCTCAAACAAGCCTACCAACCCGCAAATCAAAGATGATGCTAAAAGCTGTGCTTCTGGCCGTGCTGGCAACTTTGGTGACTGACGCCAGCGCAAGGGTTCCCCACCCCAAAGTGAAGGACTACGATGAGTTGGACCTGCCTATCTTCAACTACACTCTCGACAACGGTGTCTTGGAAGATGTCCTTAACGTCTCAGTCACCTACGCTGTCTCCGACGGGTACTTCTACCCCACATTCGGGGAAGAAGAAGAAGTGACCGGCGACAACTGGTACAACCTCACCATCCCCATGCAGTACCCCAACTCCTTCGTCGTTCTCCTGAGCCAATACGGATTAGTGAAAGCTGGCGAGAACGTGACTCA…	BT-TOMOV-046-1-C12-T3_C12	11	CCCCCCCCCGAGGTTTTTNTTTTTTTTTTTTTTTTTTTTTTTTTTTTTTTTTTTTTTTTTTTTTTTTTTTTTTNNGTTTTCGCATAACTTTTGTGTTTTATTGAATTCGATTCATTTTACGGCTACAGTTTTCCCTTCAATCCCAAATCGTTGAATGAAACTTTAAAGAACAGGTCGTCGTCTCCCGCACGAAGGAACGTAACTCCATTTCAAGGTTGCCAAATTGACTTAAACAATTAATTTATTTTACAAAAATGTTCGTAAGCAATTTGTATCCAAAATATTTCTGTTTTTGCTTGGAATCTAGAGAAAAATCAGGGAAAATTTCTGTCAGAAATACCCAAAATTCTCCTGATTAATAGGCAATTTTCGAGGGGAAATTTGGCAACATTGGAATGG…
BT-H-016-1-D9-T3_D09	CTCACAACCATAATTACTCATAAGCTGCTAAACGTTGTCTATAAGTGTGGAGATGTTCAAGATCCAATCACCGGTAAAAATGTTGCTGGAGTTGATCGAGGAATCGTCAAATTTCGGGATCAAATCGAAAAAGAAGATGAACTTTATGGAAAGAATCCCAATCGGTTCGAATACGACAAAGCTCCTCCCCGTGGCTGGCAGGAGGACAAGAAAGACTTCTCTCATAAGAAGAGTTATCGCAAATACAACGAGGATGGAAAACATCAGCCTTATGCTATTCCATAATTTTTCTGCTTGTCGCTTGTGTTTAATTTTCTTTATCTAGTTCTCAGTTTTGGTTAGTCAACCTTCAAACTTTGTCATCGTTTCTTGATAGTCTTCTCGACTCCATTAGTTATT…	BT-H-016-1-D9-T3_D09	2	GGCCCCCCCCCGAGTTTTTTTTTTTTTTTTTTTTTTTTTTTTTTTTNTTTTTTTTTTTTTTTTTTTTTTTTAAAAGCCAAAAATTTATTAACAAAATGTACAAAAGAGAAATAGACTGACTGAATATCTTCAAACACTAAAGCAATGCTCACTGGTTGAAAGAAAGCAATAACTAATGGAGTCGAGAAGACTATCAAGAAACGATGACAAAGTTTGAAGGTTGACTAACCAAAACTGAGAACTAGATAAAGAAAATTAAACACAAGCGACAAGCAGAAAAATTATGGAATAGCATAAGGCTGATGTTTTCCATCCTCGTTGTATTTGCGATAACTCTTCTTATGAGAGAAGTCTTTCTTGTCCTCCTGCCAGCCACGGGGAGGAGCTTTGTCGTATTCG…
BT-H-016-1-E10-T3_E10	CTTCATAGCCTATCCAAGATTTTGGTGAAAATCATGAAAAATTTGTTCCTAAATAAGATCTGCGTAACTGCAGCCGAAGATTCTATATATGTTATCCTCTCCGACTATCTATTCTCTGAACATAATAATGCAAAATAAGTGTTGCACAATTGCACCTTTCAATCGTTGTTAAAATGCATTTTTACCTGTAAATTATAATTTTCATTCAGTGATTAATTTTTTTTTCTGAATTTTTAAAAGTGCGTTCCAAGCACCTTCCTCCATTTTCTTTTATTTTCAAAGAGACCTAGAGTTTTATCCGTCAGTGTGCTGGATGTTTTTCGGAGCAGCATTTTTCCCCCTCGCAGAGATGCTTTTAATTATTTTCTTTCCCCCATTTTTTCCCTAATTACTTCTATG…	TYLCV-BT012_E07	3	CCCCCCCTCGAGCTATATTTTTTTTTTTTTTTTTGCTAGGATGGTTTAATAAAAAAGAGAGAAAAGAACATATTCCGCTTCAATATAGAAAATGACAAAAATAAATTGTAAAGAAACAAAAGCATGAAAAGCAGATTTGAAATATAATGACAGAAAAATATGAGGAGACACATTGAGGAATGCTCAGCATTGACAATTTTCTTTGCTGGGATTTGGTAAATCAAGGACTTTTCATTGACTGATTTTGAGGGCAATATTTTAAATCTGCAAAGAAAAAATGATAAATAAAACGTTTGAAGAATTCATGGACAGATATTTATATAAGGTAATCAAACAGAAAGATCTTAGCTGAGACACAGCACTTTTTAAGTGTAGTTACTCACATGCGTCTTTCATTTC…
BT-H-016-1-E12-T3_E12	TATTTGAACAAGATTAATATAAGATCTAATTTTAGAAATTAGGTGCTCTTTTGAAAGCTGCTATTAATTTTTTTGTTTTTTCCAATTTTTCTCTCTTTTCCGAATATTTCAAGGTATCATCCATCTCGAGACTGGTTGAATCTCTGTCTATTATCCTATAGTCGAATTGACAAGAGCAAAATACTCAGCATCTACTTTAAGATAGTGCTTAGTGTTTAAATATGCAAAGTTATTTCAATTGACTATAAGTCTTTTTCTATTGTGTGCCCTGTTAAAAACAATTATTTTGTTCTATCATTGTTGGATGTTCTTTTACTATCTTTTTTCATTTATTTTTATATTCAGCTTTTTATTTCTTGTTATCTGTGCTTAAAAACATCACAGGGAAATTTTCGTTAA…	BT-H-016-1-F12-T3_F12	3	CCCCCCCGGGAGCCGGGCCCCCCCCTGTTTGGGTCTTTGAGACAAGCTGATTTATTTTTTGATACAACTATGACTAACGGAATAGAATACTTTTTGACAAGCTTTAACGAAAATTTCCCTGTGATGTTTTTAAGCACAGATAACAAGAAATAAAAAGCTGAATATAAAAATAAATGAAAAAAGATAGTAAAAGAACATCCAACAATGATAGAACAAAATAATTGTTTTTAACAGGGCACACAATAGAAAAAGACTTATAGTCAATTGAAATAACTTTGCATATTTAAACACTAAGCACTATCTTAAAGTAGATGCTGAGTATTTTGCTCTTGTCAATTCGACTATAGGATAATAGACAGAGATTCAACCAGTCTCGAGATGGATGATACCTTGAAATAT…
BT-H-016-1-E1-T3_E01	AGTTTGAGCACCCAGGAAGAGGCAATCTTTAATCTCTTGCTAATGAGCTTTCTTCAAAATTGGAAGTTTATGAGACCGCAGAAAATTTAGTTGTAAATAAATTAAGAAGTGCTCAGAATGGTGTTTAAGAAATGTTAGAAATTCCATTTTTCAATGGATAACACTCTCATTTTATTTTTTTTCTACCACTCCAGTTGCCTGTTTCAGAGGAAGTAGCAGACCTTTTTCTCCGGGCCTTCCTTTCTGGCAAACTCTTTCCTTGAAATTAAGTAAAAAAAATTAGAATGAGAATTCTTAAAACTATAAACATAATTTTATTTTATTATTTTTTTTTAATAATTATTATTCTTTCTCACCTGTGAGTTTTTTGCGCATAATCACTGGTTTAAATCACACTGT…	BT-H-016-1-E1-T3_E01	1	AGTTTGAGCACCCAGGAAGAGGCAATCTTTAATCTCTTGCTAATGAGCTTTCTTCAAAATTGGAAGTTTATGAGACCGCAGAAAATTTAGTTGTAAATAAATTAAGAAGTGCTCAGAATGGTGTTTAAGAAATGTTAGAAATTCCATTTTTCAATGGATAACACTCTCATTTTATTTTTTTTCTACCACTCCAGTTGCCTGTTTCAGAGGAAGTAGCAGACCTTTTTCTCCGGGCCTTCCTTTCTGGCAAACTCTTTCCTTGAAATTAAGTAAAAAAAATTAGAATGAGAATTCTTAAAACTATAAACATAATTTTATTTTATTATTTTTTTTTAATAATTATTATTCTTTCTCACCTGTGAGTTTTTTGCGCATAATCACTGGTTTAAATCACACTGT…
BT-H-016-1-E3-T3_E03	GAAAACAATGCTGCCCTCAAAGCAAAGGTTGACAACCAGAGCCGTATTGGTCTTGGATACTCCCAAACTATTTCACCAGGTGTTACTATTTACTTGTCCACCCAACTAGACGGACAAAATTTCAACCAAGGTGGACATAAGCTTGGATTTGCCCTTGATTTTGATTTGTAGAGCTGATGATTCTGAGTTCATCCATCATTTAGAATGATTTCTATGTTAATAATAACTTAGTTTCTTCCTATTTTATTTTAATTTGTGAATCGTTCTCTGTACATTCTGGCATTTTGAAGGTACCTTATAAAGCTACCTTCCTTCCGTGTCCTTATTGATTTTTTCCTTTTATTATTATTATTTTCTTTGCCAGTGGATTGGTGATTGAAGTAGCGATAAGAAAGTTGT…	BT-TOMOV-014-1-D9-T3_D09	3	TTTTTTTTTTTTTTTTTTTTTTTTTTTAATTTTTCTTATTTTATTTTTGTAACTGATGAAATATACATTTTTTGCAAGTAACTATAACAAAGTTGTTTACTTCAGCAAAATGAAACCAAAAGTTGCAGGGTGGAATTCAAAGCAAGGACCTTAATTCATTGATTAAATACAGTGATAAGAACAAAACGACAACTGGAATAAAATTAAGACAACAATCAAGTAGTTAAAAATAAATTAAAATAATCCGAGGTACGGTTCAATGAGCATCAGTTTGTAAAATAGTGAAAGCCTTACTGCCATGACTTCTGATCTTAAAATAAACTTAACGACACAAAAGGAAACCAATATGATTTTCACAACTTTCTTATCGCTACTTCAATCACCAATCCACTGGCAAAG…
BT-H-016-1-E4-T3_E04	GAAGTATGGTTGCCCAACTGGAACTTAAAGGAATTGACGGAAGGGCACCACCATGAGTGGAGCCTGCGGCTTAATTTGACCCAACACGGGAAACCTCACCAGGCCCGGACACCGGAAGGATTGACAGATTGAGAGTTCTTTCTCGATTCGGTGGGTGGTGGTGCATGGCCGTTCTTAGTTGGTGGAGTGATTTGTCTGGTTAATTCCGATAACGAACGAGACCCCGTCCTGCTAGTTAGGCGATCCGGGCGCCTCCCGCTCTGGGGCGGCGGTTCGTTCGCGGGCCGTCGTTCCTGGACGTGGGGCTCTGAGCCCGGGACCCGGTATCGTGATCCGCACCCCGTCCGCCTCTCGGGGCGAGACCCCGTCGGGGCGGCCGTCGGCGCGGTTCGCGCCGTT…	BT-H-016-1-E4-T3_E04	8	GAAGTATGGTTGCCCAACTGGAACTTAAAGGAATTGACGGAAGGGCACCACCATGAGTGGAGCCTGCGGCTTAATTCCCCCCCTCGAGACTACCCTCCCCAGGCCCGGACACCGGAAGGATTGACAGATTGAGAGTTCTTTCTCGATTCGGTGGGTGGTGGTGCATGGCCGTTCTTAGTTGGTGGAGTGATTTGTCTGGTTAATTCCGATAACGAACGAGACCCCGTCCTGCTAGTTAGGCGATCCGGGCGCCTCCCGCTCTGGGGCGGCGGTTCGTTCGCGGGCCGTCGTTCCTGGACGTGGGGCTCTAAGCCCGGGACCCGGTATCGTGATCCGCACCCCGTCCGCCTCTCGGGGCGAGACCCCGTCGGGGCGGCCGTCGGCGCGGTTCGCGCCGTT…
BT-H-016-1-E5-T3_E05	CGGTTGAATATTCCTCCCTAACATCCAACGAAGGAGCTGTCACTATATTCTTCAAATGCAGTTGTGGAAGGATGAAGTTTTATTATAATTATATTTTAATTATAGATTAACTTCGAGCAAATGTCCTTTCCATTGCTGCATCTTGAATTACTTAGCAGAGATTTTTTTTTCTTTTTTTGTACTTAGGCATAATGAATACAATTAAACACAAAAAAAAACTGATGAAAAAGTTTTAAAAAAAAATTTAAAAAATTATAAAGTAAGAAAAAAACAGAAAAATTTAAAATGAAAAA	BT-TYLCV-035-1-E10-T3_E10	8	TTTTTTTTTATTAATGCTCAAATGATTTTATTCCTTGTGAAACAGCATTAAATTTAAGAGAAGGATTAACATTATATAAGAAACAAAACTGTTTAAAAATACAAAAGACAAATTTGAAAAAAAAAAATCAATAAGTGATTAAACAATAAAGAGGAATAATACGAAATGCTCACGTAAATAAATGAACTGAGAGTAATCTTTTCATGGAATTCAGACAGGTACGAAGACAGCGAAAGAATAACTTAAGCAAAGTACAAAATTTCTGAGGTCTTCGAATGCAACAAAAAGGAAACAGGGTTTGGTGAGCAGGAAAGATGGGTTTAGAATACCCCAAAAATAAGAATTTAAATAGGTACTTGACTTCTCAAAAACAAATAATAAGTCCCTTCATGTTTTTCT…
BT-H-016-1-E6-T3_E06	TTTCACTGAGATCTCTTAAGCTCCACATTCTTCCCAATTGCTTCAAATTAAATCTTTTTTATGAGTCTCCCATCAAAAACTCTGCTCGTTAATAGAACAAGTTTGTTTTTCCAGTGAACAAATTTTTTCTTTTGGCATTGCCATTCTTTATTGTGAAATCGCCACATCAAAGAGATCGAATGATTGTTCTTTTAATATTAATGTAAATTCAAATATTTCAGATTAAGATTATCACTAGATGTAGATTTAGCAACCTGAGATTGCATTTTCTGAACCTAAGAGAGAAAGAGTCGTCGCCTAAATACCCATTAGTCTGCAATGTCATGAGTTATTCAGAATAAGTTCTGCCTTCAAATTTCAGGACTTCTTTTAAATTCAAGTGTATTGAAATTATCATTC…	BT_TYLCV001_B07	5	TTTATGATAGTAAGCAGTTGGAATAGTCGAAAAGTTCTGCGTTCTTTATTTAAAGTGATCGATAAATAAGATTTATATTTTTCATAAAGCCAGAAAATTCTTGATTAATAGTTTCTCTTTCTTCTTTTTCATCATGCACAGTAGTTGTTAGAAAAACTTATCGAGAGTTTGAATTTTTCTCTAAAAGCAAATTTCAAAAGACACAGGTCCAGATATTTTGTTAATAAATAAGATATTTTGCATTTTGAAATCAGCACAAAATTAAAAAAATTTAATGGGCATCCATTGATCCTTGACAGTTAAAATATAATCTCAAAAAAATTAAGAGAATTAAAAATTTAAAAAAAAACTAAAATGGCAACAAGAAGAAAAGTAGCACATAAAAATTTCCACATTAAG…
BT-H-016-1-E8-T3_E08	CAAAAGGTAAAATAAATTAATTTTTAGATTTTATATAAAACCATGTTTTAAATATCTAGTTATTAAATATAATAATTTAATTAGATATTGTTTACTATTAACTTATTTGATAACCTAAATTCCAAAATTAAACAATAGAAACCTTTAAAAGTTAAGTATTAAAGTAAAATAAATTTGAATACTAAAAATATCTAAATAAGATTGATAATCTTTAATTAAAAAAAAAAAAAAAAAAAAAAAAAAAAAAAAAAAAAAAAAAAAAAAACCTCGGGGGGGGGCCGGGAACCAATTTCCCC	BT-H-016-1-E8-T3_E08	1	CAAAAGGTAAAATAAATTAATTTTTAGATTTTATATAAAACCATGTTTTAAATATCTAGTTATTAAATATAATAATTTAATTAGATATTGTTTACTATTAACTTATTTGATAACCTAAATTCCAAAATTAAACAATAGAAACCTTTAAAAGTTAAGTATTAAAGTAAAATAAATTTGAATACTAAAAATATCTAAATAAGATTGATAATCTTTAATTAAAAAAAAAAAAAAAAAAAAAAAAAAAAAAAAAAAAAAAAAAAAAAAACCTCGGGGGGGGGCCGGGAACCAATTTCCCC
BT-H-016-1-E9-T3_E09	GTCCGGGCGTGCTGCCTTGGACTTATGCTTAATCGCGCCGCCGCTATCGGGCCCCAGGGTTCTCCGCGCCCGGCCGCGGCAAGTTGCGAGCTTGTGGCTTTATCGCACCGCGGCCGTGCGGGCGCGGCCCTATCGTCCCGCGTTCGGCGATAACCGGCTGCCCGGCGCGCGGGACGCCGCCCGGCCCGCCGAGGCGAACCGAGCGGCCCGCGCCAGGGATCGGCCGCGCCGGAGCGCGAACCGATTCTCGTTGCCTGTCCGTGCAGAGACGGCGGACGGGACCGGGACCGCGCGGGCGCCCCGAGAGACGCCCGACGACCCCGGCGGAACCCCGCCCGGGGTGAACCGTCTCCTCGTGCCAATTCAGATCGGTGTGCTCATTCAGGAGATCGATTTGCC…	BT-H-016-1-E9-T3_E09	2	GCGTATTAAAGTTTGCTAACCTGTAGTACCAATTCAAACAGGTTGTATGACTAATCTGAAGGGAACCCATTGTGAAAACAATAAATAGTCGCGATTTTCCCGGTGCACAGTATCCAGAACGTATCATTCAGTTTGGTGAAGGTAACTTCTTGCGCGCCTTTGTTGACTGGCAAATCGATCTCCTGAATGAGCACACCGATCTGAATTGGCACGAGGAGACGGTTCACCCCGGGCGGGGTTCCGCCGGGGTCGTCGGGCGTCTCTCGGGGCGCCCGCGCGGTCCCGGTCCCGTCCGCCGTCTCTGCACGGACAGGCAACGAGAATCGGTTCGCGCTCCGGCGCGGCCGATCCCTGGCGCGGGCCGCTCGGTTCGCCTCGGCGGGCCGGGCGGCGTCCCGC…
BT-H-016-1-F11-T3_F11	GAAGAACGACGCCGAGACCATCATGCAGTTCCTCAAGATCAACATCTTCCTCCTCGTCGCCATCGCCGCAACCCTGGTGCGCGCTCAGGGCGATGATTGGAACACGGATACAGGAGTGCCGGAGTGCAACGATTGCATAAAAACATGTAAAATGCAGACAAACGCGGACTACGTGTACTGTAGGTACACCTTCTGCTTCAACGACTGCATAACGGTCAACGGTGACGGCCCGACGAAGCCAAAGCCAACTGAAAGCGCAGCAGGCGGCCAACAAGGGAACCAACAAGGGAGCCAACAAGGCAACCAACAAGGGAACCAACAAGGGAGCCAACAAGGCAACCAAAATGGGAACCAAAATGGAAACCAATCAGGGAACCAAGATGGGAACCAAAAAGGTCG…	BT-H-016-1-F11-T3_F11	1	GAAGAACGACGCCGAGACCATCATGCAGTTCCTCAAGATCAACATCTTCCTCCTCGTCGCCATCGCCGCAACCCTGGTGCGCGCTCAGGGCGATGATTGGAACACGGATACAGGAGTGCCGGAGTGCAACGATTGCATAAAAACATGTAAAATGCAGACAAACGCGGACTACGTGTACTGTAGGTACACCTTCTGCTTCAACGACTGCATAACGGTCAACGGTGACGGCCCGACGAAGCCAAAGCCAACTGAAAGCGCAGCAGGCGGCCAACAAGGGAACCAACAAGGGAGCCAACAAGGCAACCAACAAGGGAACCAACAAGGGAGCCAACAAGGCAACCAAAATGGGAACCAAAATGGAAACCAATCAGGGAACCAAGATGGGAACCAAAAAGGTCG…
BT-H-016-1-F12-T3_F12	TTTTCGTTAAAGCTTGTACAAAAAGTATTCTATTCCGTTAGTCATAGTTGTATCAAAAAATAAATCAGCTTGTCTCAAAGACCCACCCAGGGGGGGGCCCGGCTCCCGGGGGGG	BT-H-016-1-F12-T3_F12	3	CCCCCCCGGGAGCCGGGCCCCCCCCTGTTTGGGTCTTTGAGACAAGCTGATTTATTTTTTGATACAACTATGACTAACGGAATAGAATACTTTTTGACAAGCTTTAACGAAAATTTCCCTGTGATGTTTTTAAGCACAGATAACAAGAAATAAAAAGCTGAATATAAAAATAAATGAAAAAAGATAGTAAAAGAACATCCAACAATGATAGAACAAAATAATTGTTTTTAACAGGGCACACAATAGAAAAAGACTTATAGTCAATTGAAATAACTTTGCATATTTAAACACTAAGCACTATCTTAAAGTAGATGCTGAGTATTTTGCTCTTGTCAATTCGACTATAGGATAATAGACAGAGATTCAACCAGTCTCGAGATGGATGATACCTTGAAATAT…
BT-H-016-1-F1-T3_F01	CTACCCCATAGAGATGCCACCAACGATCAAGTAACAGTCGATGCAGCTCATGCAATTTTAAAACACAACGTTGGGATTAAATGTGCGACCATTACTCCTGATGAAGCTAGAGTTGAAGAATTTAAGCTGAAAAAAATGTGGCTCAGCCCTAATGGAACCATCAGGAATATTCTAGGAGGAACTGTTTTCAGAGAACCTATTTTATGTAAAAACATTCCCAAATTAGTTCCTGGATGGACTCAGCCTATTGTCATAGGAAGACATGCTCACGGCGACCAGTACAAAGCAACTGATTATGTTGTAACAAAACCAGGAAAGATGGAACTAGTTTTTACTGCAGATGACGGACAAGTAGAAAAATTTACAGTTTTTAACTACAAAAGTCCAGGTGTTGCTCTC…	BT-H-016-1-F1-T3_F01	1	CTACCCCATAGAGATGCCACCAACGATCAAGTAACAGTCGATGCAGCTCATGCAATTTTAAAACACAACGTTGGGATTAAATGTGCGACCATTACTCCTGATGAAGCTAGAGTTGAAGAATTTAAGCTGAAAAAAATGTGGCTCAGCCCTAATGGAACCATCAGGAATATTCTAGGAGGAACTGTTTTCAGAGAACCTATTTTATGTAAAAACATTCCCAAATTAGTTCCTGGATGGACTCAGCCTATTGTCATAGGAAGACATGCTCACGGCGACCAGTACAAAGCAACTGATTATGTTGTAACAAAACCAGGAAAGATGGAACTAGTTTTTACTGCAGATGACGGACAAGTAGAAAAATTTACAGTTTTTAACTACAAAAGTCCAGGTGTTGCTCTC…
BT-H-016-1-F2-T3_F02	CCAGGTCTTGGAACACCACTCTGCTCCCTCTGTCTTCCACTACTACGGACAACCCTACGTAGTCAAGCACACCCAGAGCGCTGTCCTCCACGCCTACACCCAGAAGCCCGTCGTTGTCGACGAGTACGAACACCCCCAGGTGCACGAAGAGCCCGCCAAGCCCGCCGTCTACGTCGAAGAGGTCTGCCCTCCCGTCGAACACTACCACCACTAAGTAATTAACTGTAAGTCGCCAAAGACTGTTGTTTTGTTTTCTCCCATGTTCCTCAGTTGATCAGAATATACGTGTGTTGTTAATTACTTAAAAAAAAAAAAAAAAAAAAAAAAAAAAAAAAAAAAAAAAAAAAAAAAAAAAAAAAAAAACCTCGGGGGGGGGCCG	BT-TYLCV-050-1-F6-T3_F06	10	CTGCGTCTTTCACACCTGATCATCTGAGGAATCTTCACCATGGTCTTCGCCGCTCTGTCTGTCTTCGCCGTCATGGCCACGGCCTACGCCTACCCCGCCGAGTACCCGTACTACGGCCAAGCTGCCAGCAGCCCAGCCTACTTGGACTCCTACCAACAGTACCCCCAGCAGTACTCCGCACCCGCCTACCCCTCTGAGTACAAGTCCTACCAGGAAGCCGCCCCTGTTGCCCAGTACGCCGCCCCTGCCTACACCGCCGCCGCCGAGTACTCCGCCCCCGCCCAGTACAACACCCGCACCTACGACGCCGCCCCCGTCGCCAAGTACGAGTCTGCTGCCCCGATCGCCCGCCACCACGCTCCCTGCCCGGCTCCGGTCCCTGAGATCAAGCCCGTCGTA…
BT-H-016-1-F4-T3_F04	CTCAAATGCTATAAAGTTGGGTTTCCAGGATCTTAATCGACCCTCACTTCATACGACTATTAAAAGAATCTTCAGAATTGACAACTTCAGGCAATCGAAACAATTTGCTCCTTCAGGCCCTCAATCACGATTTCCTTAATTTTTTTCTCTACCATTTTTGTGGTTTTTAAATTGTAGTTTCCCTATCTATTCCACAATTCCCACCGTTTACTCGTTACCAATTAAAATATCAAGGAAAAAAAGAATCTCCTGAGAACGAAGAAGTAATGTCGTAATTATTGTTTTGTGCCGTAATATGAGGGTTTAGTGCACATTTAATACTTAGCATTTTTAGCCATTGTCTGACCATAAGAGATCCACACAACAAGGAGGATGCTAAATTTCCAATTATATTAAATA…	BT-H-016-1-F4-T3_F04	1	CTCAAATGCTATAAAGTTGGGTTTCCAGGATCTTAATCGACCCTCACTTCATACGACTATTAAAAGAATCTTCAGAATTGACAACTTCAGGCAATCGAAACAATTTGCTCCTTCAGGCCCTCAATCACGATTTCCTTAATTTTTTTCTCTACCATTTTTGTGGTTTTTAAATTGTAGTTTCCCTATCTATTCCACAATTCCCACCGTTTACTCGTTACCAATTAAAATATCAAGGAAAAAAAGAATCTCCTGAGAACGAAGAAGTAATGTCGTAATTATTGTTTTGTGCCGTAATATGAGGGTTTAGTGCACATTTAATACTTAGCATTTTTAGCCATTGTCTGACCATAAGAGATCCACACAACAAGGAGGATGCTAAATTTCCAATTATATTAAATA…
BT-H-016-1-F5-T3_F05	CTGTGTTGACTGCAACTTTAAAACGGACCCTGACTCTCTCCTGTTTTCCAGCAACCTACAACTACTAATCTACTATTTGACAAAAAGATTTTAAAAAGTACATCACGATGAAATACTTCAGCCTGAGCGTATTTTTGGCCGTCCTTGTGGTGATCTTAGGAATGGTTCAAGGGAAGAAAATTACGCGGTGCGGTAGCGGAATTGGTGGAAACATGTGGGATGGAAAGGCGACGGGTAACTGCGGCTCGAAACTTGGATTTTACTGCTACAACTTCTCCTTCAACCAATACTGCGAGACGCTCGACGATGCCAGAGAACAGCAAATGAGACAATGTTGTGAACAGGAAGGAAGACGTGGAATCAAGTCTCAGGAAATTTAATCCACGAGCAGCGCGCCGA…	HBT011_A08_T3_056	12	CATCGCTGTGTTGACTGCAACTTTAAAACGGACCCTGACTCTCTCCTGTTTTCCAGCAACCTACAACTACTAATCTACTATTTGACAAAAAGATTTTAAAAAGTACATCACGATGAAATACTTCAGCCTGAGCGTATTTTTGGCCGTCCTTGTGGTGATCTTAGGAATGGTTCAAGGGAAGAAAATTACGCGGTGCGGTAGCGGAATTGGTGGAAACATGTGGGATGGAAAGGCGACGGGTAACTGCGGCTCGAAACTTGGATTTTACTGCTACAACTTCTCCTTCAACCAATACTGCGAGACGCTCGACGATGCCAGAGAACAGCAAATGAGACAATGTTGTGAACAGGAAGGAAGACGTGGAATCAAGTCTCAGGAAATTTAATCCACGAGCAGCGC…
BT-H-016-1-F8-T3_F08	CATTGAAGTAATAATTTACATTTTAAAGCTTCACCAGAGTGTAAGCAAAAATCACGATGAGCAAAATCTTAGCTTCTAGAGCTTTTCAAGCCATGCGAACAATGCAGCCAGTTCGTCTTAGTCACAACATTGATTTTGAAATTGGCCCTCACCTTCTGACAAGACCCAAACCAAAAATGCCTAAAGGCTGGGATGAAATCGAAAGAAGGCGTGAAATTTTCCAACTAGATGATGGTGTCCCAACCTTCCTTAAAATGGGCTTCTGGGATAATATTCTATACAGACTTACAGCTTGCGCGGTCTTAGGAGGGAATGTTTGGTCGTTTTACACTTTGTACCAGTATGCGAATATGCCTTAGGTATTTTACTAGCTTAACTTTAAGCACTTGAGTTGCTTTT…	BT-HINST-006-1-E8-T3_E08	5	TGATTATAGATAGATAGTGATAGAATATTCTGGCCTGCAGGCCAAAGTCATTGAAGTAATAATTTACATTTTAAAGCTTCACCAGAGTGTAAGCAAAAATCACGATGAGCAAAATCTTAGCTTCTAGAGCTTTTCAAGCCATGCGAACAATGCAGCCAGTTCGTCTTAGTCACAACATTGATTTTGAAATTGGCCCTCACCTTCTGACAAGACCCAAACCAAAAATGCCTAAAGGCTGGGATGAAATCGAAAGAAGGCGTGAAATTTTCCAACTAGATGATGGTGTCCCAACCTTCCTTAAAATGGGCTTCTGGGATAATATTCTATACAGACTTACAGCTTGCGCGGTCTTAGGAGGGAATGTTTGGTCGTTTTACACTTTGTACCAGTATGCGAATA…
BT-H-016-1-F9-T3_F09	CTTTCGTTTCACCACGCGGTTTCTCGAAATTTAATTTAGTAATCATGGTTGAGAAAAAACCTGCCGATAAAAAGGAGAAAAAGAAGAAGCCCGTGAAGAAAAGCCGTGCGAAGCGGAGGATTTTGGAAGGCAAAGGCTTTAGGTATAATAGATTCGTAGAAGTTGGCCGTGTAATCCTTTTGACCGGACCTCACTACAGAGGAAAGACTGCCGCCATCGTAGACATAATCTCTGAAATATGGGTTTTGGTAGATGGACCTTTGACCGGAGTTCCACGCATCCCTGTATACATGGATCATCTCAACTTAACGGGATTAAAAATCGACATTCCTCGGGCTGCCAAACGAGACGTTGTCAAGAAAGCTTGGATTGATGCAGATATTGACAGGCAATGGTCCA…	BT-H-045-1-H7-T3_H07	8	TTTTTTTTTACGTAAAAAAAATACGGTCCAAATATATTAACAAGAAACATTTTACTTAGCAGCTACTTCCGGCTTAGCGGGTTTTGGTTGACTTTTTCGAGCTAAGGCCTTTTCTCTCCTCTTAAGTCCACGTTTCTTCATCTCTTCCTTGTTCTTCTTCCTGAATTCAGCCAATTTGGTTTTGTCCATGCGTGTGACCTTTCCTGCTTTCTTTGCTCGCCTGTACTGTAGGATGCCTGCAAGTCTCTTCGGGTGAGCCTTCAATTTCTTGAAGTAGGTTCGGAGGATGTTGTTGCGTTTACTCTTGATCCTCTTTAGTTTGTAGTGGTCAAAGTCGTTCATTGATTTCATCTTCTTAGCTCTTATTAAAGCACGGCAGACTCCAGTTTTGGACCATTG…
BT-H-016-1-G10-T3_G10	CCTGTATTCTGTATCCTTTGCGGATTTTTTATCGATTGTATCCCGCTACAGTTTGATACTTTGCAGGAAATCCCAGATCTTGGCATTTTTTCTCCGTTCCCTTTTTAATTCGATCTAAATGCAATAGTATATATACTACCGGTGCTCACTGCAGACGACCAAAGCTTATCGTTCTTCTCAAGTTCACCAATAGACAATTCTACTGTGAAAACCCCAAAACCAACCACATCATGCATAAGTACTTGGCTTGGTTCATTTTCGCCGTTGCTACTCTCTGGATGATCGCCGGCTCGATGGCTCAAGGCAATTGTCTTCCTGACGGAGCTCCATGCCAGGCGGACGGATCCATGGGAAATTGCTGCACCACGTTTTGCTTGCAACATGAACAGCCAGGCGGAA…	BT-H-016-1-G10-T3_G10	25	CCTGTATTCTGTATCCTTTGCGGATTTTTTATCGATTGTATCCCGCTACAGTTTGATACTTTGCAGGAAATCCCAGATCTTGGCATTTTTTCTCCGTTCCCTTTTTAATTCGATCTAAATGCAATAGTATATATACTACCGGTGCTCACTGCAGACGACCAAAGCTTATCGTTCTTCTCAAGTTCACCAATAGACAATTCTACTGTGAAAACCCCAAAACCAACCACATCATGCATAAGTACTTGGCTTGGTTCATTTTCGCCGTTGCTACTCTCTGGATGATCGCCGGCTCGATGGCTCAAGGCAATTGTCTTCCTGACGGAGCTCCATGCCAGGCGGACGGATCCATGGGAAATTGCTGCACCACGTTTTGCTTGCAACATGAACAGCCAGGCGGAA…
BT-H-016-1-G3-T3_G03	CTCAATGCCACACGATAGAAGCTGGTGGCAAACACAAAGTTGGTCCCAATCTGCATGGTATTATTGGCAGAAAAACAGGTCAAGCCCCTGGATTTTCTTACACAGACGCTAACATTTCCAAAGGTATCACGTGGAACAAAGACACTCTTTTTGAATATCTAGAAAATCCTAAGAAATACATCCCCGGCACAAAGATGGTATTCGCTGGAATCAAGAAACCTCAGGAACGAGCGGATCTGATTGCTTATATTGAACAAGCCTCTAAGTAGACTACAATGATTTGAGTATTATTATTAAGTAGTACATATATCACTTGCCCGGCCAACACTGTTTTTAAATTTAGCACAAGTGTCGATGCTAAGATTGTGTGCAATCAGTGCTCCAACCTAAAAATGTATA…	BT-H-032-1-B7-T3_B07	19	CCCCCCAAAGGGGGAAATGGGTCCCCCCCCCCCCCCCCGGGGNTTTTTTTTTTTTTTTTTTTTTTTTTTTTTTTTTTTTTTTTTTTTTTTTTTTTTTTTTTTTTTTTTTTTTTTTTTTTTTTCCCTTTTTTTTTTTTTTTTTTTTTTTTTTTTTTTTTTTTTTTTTTTTTTTTTTTTATTTTTGGTAACCTCATTGGAATTTATTAATTTTTAGACTTATTACTGTCTCCTGGGACACAGTTAAGGAACGCAAGAAAAATTAAACTAGTTGTACATCAAGCACAAACACAAAAAAAAGAGAGAGAAAAAAAAAAAACAAATAAGTTCATATTTGATATGAACACTTTAATAAATTATTGAGAGTTTATACAAGTGATTCTCAATATCACTTCCACGAAC…
BT-H-016-1-G6-T3_G06	CTAATGCCATCAGGAGGATCAGATTGAGGATGTTTAAAATCCTCATGCCTTTCACTGGCGCACTTGTTCTGGTTGATTGGGCAAAGAAAGAAAATGAAAAGATCCATCGCAAAAACCCTGCTGATTACGAAAACGATGAGTGATCTTATGTAAATCTGTGTTATGTATTCCTGTACTTCTTAGTTGTTGTTGAATAATTTAGGTTTTATTTTGATTCAGTAAGGATTTTTTTTTGCTCAGCCTGAGTGTAAAATTAATTGGTAATACCATCATTCATGTAACCACCAGAGTGAAATTCATATTTTAATTTTCTGCAATAAAGATGCAATGGCTGAAATGATTTAAAAAAA	BT-H-018-1-B10-T3_B10	3	TTTTTTTTTTAAATCATTTCAGCCATTGCATCTTTATTGCAGAAAATTAAAATATGAATTTCACTCTGGTGGTTACATGAATGATGGTATTACCAATTAATTTTACACTCAGGCTGAGCAAAAAAAAATCCTTACTGAATCAAAATAAAACCTAAATTATTCAACAACAACTAAGAAGTACAGGAATACATAACACAGATTTACATAAGATCACTCATCGTTTTCGTAATCAGCAGGGTTTTTGCGATGGATCTTTTCATTTTCTTTCTTTGCCCAATCAACCAGAACAAGTGCGCCAGTGAAAGGCATGAGGATTTTAAACATCCTCAATCTGATCCTCCTGATGGCATTAGGAAAACCTTCTGAGAAGAATCCTTTGAAAGCTTTTTGTTCATAGGG…
BT-H-016-1-G7-T3_G07	TTTTTTTATTTGAACCGTGCAAATTTGTTTTTTTGAGCAACTAGTGAAGAGTCACCTAGTGTGAATATGCTCTGAATCCATTCTGGAAACTGTTCTAAATTACAAAGTATTTTCAGTCTTTGGTGTAAACAAAAGATTTATTGATATGATTGAAAATAGGTATCTAAAAAATCAAAAGAAATTTTGATGTGGTTGCTATTTTTTATTTGGACACTACTAATGCCTCAGGTAAATGCAGTCAACCAAAAAATCTGCCCTAGAAAGTCCAGGAAAGGAAATAATGATATCAAGACTTTTCAAGAGCTTTTGAATTCCTTACCTACTATTCAGTTAATTTTCTCAAAACCCTAGTAAAACTGGAGGCTACCATTCCTGGTACCACCATTATTATTTATGTAT…	TOMOV-BT003_D08	2	AGCCAAAAAATGTAGGTACAGAGTGAGTGCATTATGCATGTGCTTTTTGTTTATAGACGTACANTGATGTTGTGAGCACTAACTTTTGCGATCCATATTTTTATTTCATAGGAGATACATAACGCATTAATTCCCATTTTGTGGAATAAGATTCTTCTTGCAAATGATGTGGGCATATGTTATTCAACTAGAAGAATAAGCGGTTGTCATCAGGAACGTGAGCTCTAACTTACATTTACGCGAAGGAAAAATAATCTTCAAGGGACCCCACTATGTGAAAGGATAACTTAAGTTTTTACATTTATAGGTATTATGGAAAACAGACCCAAGATTCAAATTGTAATGTTGTTTGCTTAACCATATCAATATTCACGCTGAGCAATAACTAGCAATTTTTGA…
BT-H-016-1-H10-T3_H10	CCTCGTGCGATTCGGCACGAGGTAGATCTGCCATAATGATGAAATTCAAAAATACTTCCATGAAATTTGTGTTTCGACCACAGCAAAAATTATCAAGTTCTTCAGATTTTTTTTTTAAATTGAAACGCCCAGAATCAAAAGCGACAATCTCCATTTTGATTACTAAAATTTTTGCAAATATTGTAATTTCTAAGGAAGAGTAATCAATAAGACTTCGTGTGTAAAAAACTTTCACAATTTTCTTGCTCACATGTAGAAAACTCATGAGAAAGAACGCAAGTAGGAGCTCACCTGTTCTCTTTATAATAAATTAAAGCGATCGCCAAATTTCTAGACAGCGCAATGGAGATTGTTGGTTTTGATCCCAAGCACCTCAATTGTGGTTATCTTCTAAGTGAA…	BT-H-016-1-H10-T3_H10	1	CCTCGTGCGATTCGGCACGAGGTAGATCTGCCATAATGATGAAATTCAAAAATACTTCCATGAAATTTGTGTTTCGACCACAGCAAAAATTATCAAGTTCTTCAGATTTTTTTTTTAAATTGAAACGCCCAGAATCAAAAGCGACAATCTCCATTTTGATTACTAAAATTTTTGCAAATATTGTAATTTCTAAGGAAGAGTAATCAATAAGACTTCGTGTGTAAAAAACTTTCACAATTTTCTTGCTCACATGTAGAAAACTCATGAGAAAGAACGCAAGTAGGAGCTCACCTGTTCTCTTTATAATAAATTAAAGCGATCGCCAAATTTCTAGACAGCGCAATGGAGATTGTTGGTTTTGATCCCAAGCACCTCAATTGTGGTTATCTTCTAAGTGAA…
BT-H-016-1-H5-T3_H05	ACTATCCAAATTTGTGTTTCATAGGAATCATAGGTCAATGATTTCCTCAGCACATGTGTTTAATTTGTGAATGTGTATTTTCTAGTCTGTTATGATTCTTCATTGCAAGGTAAATGTGATCATGCCTGTTTGATCGACTCTCTTCAGTGCCTTCTCTGTGCGTCCAAATTATTCCATTTTTCCTGAGTATCTTCAAAAAGAAAAATTTCAGTGATGTCGGTCGGCTACAAGTTGAAAAGCCTCCTGAACTCCGGTTCAATCAGGCTATTCTCGTCGGTATCTGATGTTTCCCAAAGAAGTGTTTCCAACCCGAAAACTGGTATCTTAATGCTGAACATGGGAGGGCCGCAACACACAGATGATGTTGGTGAATATCTCTTACGAATTATGACAGACAGA…	BT-H-016-1-H5-T3_H05	1	ACTATCCAAATTTGTGTTTCATAGGAATCATAGGTCAATGATTTCCTCAGCACATGTGTTTAATTTGTGAATGTGTATTTTCTAGTCTGTTATGATTCTTCATTGCAAGGTAAATGTGATCATGCCTGTTTGATCGACTCTCTTCAGTGCCTTCTCTGTGCGTCCAAATTATTCCATTTTTCCTGAGTATCTTCAAAAAGAAAAATTTCAGTGATGTCGGTCGGCTACAAGTTGAAAAGCCTCCTGAACTCCGGTTCAATCAGGCTATTCTCGTCGGTATCTGATGTTTCCCAAAGAAGTGTTTCCAACCCGAAAACTGGTATCTTAATGCTGAACATGGGAGGGCCGCAACACACAGATGATGTTGGTGAATATCTCTTACGAATTATGACAGACAGA…
BT-H-016-1-H7-T3_H07	TGCAATTACGATCCTCTGTGTTTTGAGTAAGAAATTTTGAGTAAATTGTACATTCGGTATTTAGATGTGCGAGAGAAGTAAACTGCCGAATAACTGGCGCTGAACTGAGAAATTATTTTTTCTAATGCAGGATTTAGATTCGGTACATTTAAGTTTCCAATAATTTACATGTTTTATACCTATTATTATTCAAATTACAAACTGTACTATGTATTCAGTACAATGATCGCATACCTAGGTTGGTACATTGGAGACTACTAAGGAACATTATTTTAATGTATATGTTTATTTTCGTCATCAGTCTCTGTATGGTTCAGGCGTCAATGTAAAAAGCAAAACAATAATGAATAATTTATGAACAATGAAAAA	BT-H-016-1-H7-T3_H07	5	TTTTTCATTGTTCATAAATTATTCATTATTGTTTTGCTTTTTACATTGACGCCTGAACCATACAGAGACTGATGACGAAAATAAACATATACATTAAAATAATGTTCCTTAGTAGTCTCCAATGTACCAACCTAGGTATGCGATCATTGTACTGAATACATAGTACAGTTTGTAATTTGAATAATAATAGGTATAAAACATGTAAATTATTGGAAACTTAAATGTACCGAATCTAAATCCTGCATTAGAAAAAATAATTTCTCAGTTCAGCGCCAGTTATTCGGCAGTTTACTTCTCTCGCACATCTAAATACCGAATGTACAATTTACTCAAAATTTCTTACTCAAAACACAGAGGATCGTAATTGCATCATAACGTACAAACTGGATACGTAATCGG…
BT-H-016-1-H8-T3_H08	GCAGTGTTGCAGAATTCTCATCATATGTTATTTCCCAAATAGAAAACTTTTTAATGCAAATTCTTGAAAATTTCGGTGATATTTTTTTTGTGTGAAGAATATTCTATAAGAATTGCGAACCATGACATTGGTTTGGCTTCCTCTGGAAAAATAAAATAAGAGTAAAGATTTTGTAACTCTGCAATTTATGTACGTGTTTTTACAGTTTTATCAAGGATATCCTTTTTCCAGGCTTATTGTAGGCATTGATTGTATAGTTAACGGAAATAGAAGCAATGTTCAGTAATTGAAGAGCATTATTTGTTATTGGGACTGCATTTTCTGTAATTTAAATTTGTAGTCCTCCATCACTCTCCACAGTCTTAATTTCCAATGTTTCCGTTCATTTTAGCGTAATTG…	BT-H-016-1-H8-T3_H08	1	GCAGTGTTGCAGAATTCTCATCATATGTTATTTCCCAAATAGAAAACTTTTTAATGCAAATTCTTGAAAATTTCGGTGATATTTTTTTTGTGTGAAGAATATTCTATAAGAATTGCGAACCATGACATTGGTTTGGCTTCCTCTGGAAAAATAAAATAAGAGTAAAGATTTTGTAACTCTGCAATTTATGTACGTGTTTTTACAGTTTTATCAAGGATATCCTTTTTCCAGGCTTATTGTAGGCATTGATTGTATAGTTAACGGAAATAGAAGCAATGTTCAGTAATTGAAGAGCATTATTTGTTATTGGGACTGCATTTTCTGTAATTTAAATTTGTAGTCCTCCATCACTCTCCACAGTCTTAATTTCCAATGTTTCCGTTCATTTTAGCGTAATTG…
BT-H-017-1-A11-T3_A11	GTTAGACTTGATCTTCCCCAAGCCGATAAACCAGACAACCAAAGATGATGGTGAAAGCTACCCTCCTGGCCGTTTTGGCGACCGTTTTGATTGCCGAGTCCAGCGCAAAGGCCCTCGGTGGCCCGAAAGAGAGCGACTACTCGGGGATCAACTTGCCAGGCTTCAACTACACTCACGACGTGGTCGGATCAGTCATCAACGTGACGGCACCTTCAGTCTGGGTCGGCAATTTGTACTGGCCTCAATTCGGCGAGGCGACCCACGTCACTGACGACGATTGGTGGAACATGACCTTCCCCCACACCTACCCCGTAGCCTTGACCGTTGTGCCAAACGCCGAATTCCAATACGTCGAAGACGGTGTGAACAAAACCGAAGACGGCATGGTAATCGCCGACG…	BT-H-017-1-A11-T3_A11	4	GTTAGACTTGATCTTCCACCAAGCCGATAAACCAGACAACCAAAGATGATGGTGAAAGCTACCCTCCTGGCCGTTTTGGCGACCGTTTTGATTGCCGAGTCCAGCGCAAAGGCCCTCGGTGGCCCGAAAGAGAGCGACTACTCGGGGATCAACTTGCCAGGCTTCAACTACACTCACGACGTGGTCGGATCAGTCATCAACGTGACGGCACCTTCAGTCTGGGTCGGCAATTTGTACTGGCCTCAATTCGGCGAGGCGACCCACGTCACTGACGACGATTGGTGGAACATGACCTTCCCCCACACCTACCCCGTAGCCTTGACCGTTGTGCCAAACGCCGAATTCCAATACGTCGAAGACGGTGTGAACAAAACCGAAGACGGCATGGTAATCGCCGAC…
BT-H-017-1-A12-T3_A12	GTTTGAGGTTCCCTGGTCAGTTGAACGCTGATCTGAGGAAACTTGCCGTGAACATGGTACCCTTCCCCAGGTTGCACTTCTTCATGCCTGGATTCGCTCCTCTCACCTCCCGTGGTAGCCAACAATACAGAGCACTTACCGTTCCCGAACTGACACAACAAATGTTCGATGCCAAGAACATGATGGCTGCCTGTGACCCACGACACGGAAGGTACCTCACCGTCGCCGCTATCTTCAGAGGTCGTATGTCAATGAAGGAAGTTGACGAACAAATGCTTAACATCCAAAACAAGAACTCCTCATACTTCGTTGAATGGATCCCCAACAACGTTAAGACAGCTGTCTGTGACATTCCTCCTCGTGGTTTGAAGATGTCCGCCACCTTCATCGGAAACTCGA…	HBT012_F11	8	AAAAAAAAGGGGGTTTTACAAAAAATTTAAGGGAAATTTTACAAAAAATTTAAGGTTTCAAATTTCCCTTTTCCCCTTCGGGGGGGCAAATTTTTGGAAAGGGGAATGGGGGGGGCCTTTTTTCTTTTTTCCCCCCCGGGGAAAAGGGGAAGTGGTGCCAAGGGGTTTAATTTGGGAAAGCCCGGGGTTTTCCCCTCCCCACGTTGTAAAAAGACGGCCCCCGAAATTTTATTTGACTCCCCTTTAGGGGAAATGGGGTCCCGGCCCCCCCCCAAGTTTTTTTTTTTTTTTTTTTTTTTTTTTTTTTTTTTTTTTTTTTTTTTTAGTTTTGTAAAAGTTATATTTTGCTCTTGAAATACAACTCATGTGAGAAGTTTAATATGGCCGAGTGTGGAGAAC…
BT-H-017-1-A1-T3_A01	GCTATTTGAAGCCTAAAACTTACAAATTCTGAACGTTAACGTGGTTCATCCCGTTGAATTAAATCCAGCATCTCTCAAATTCTTTAATTCCAATCATGGCAGAGGCTGAAGAACAGGCGAAGAAGAAAAGGACTTTCCGTAAATTCACCTACCGTGGTGTTGACTTAGATCAGCTCCTAGATTTACCACAGGAACAATTAGCAGAATTACTATGCTGCAGAGCTAGGAGAAGGTTTTACAGAGGATTGAAACGTAAGCCAATGGTCTTGATCACCAAGTTGAGGAAAGCCAAGAAAGAAGCGCCTCCTAATGAAAAACCTGAAGTTGTCAAAACACATCTTCGAAACATGATCATTGTCCCTGAAATGGTCGGTAGCATTGTTGGAGTATACAACGGCA…	BT-H-014-1-H8-T3_H08	9	TTTGGGGGGAATTGGGTCCCGGGCCCCCCCCCGGGGTTTNTTTTTTTTTTTTTTTTTTTTTTTTTTTTTTTTTTTTTTTTTTTTTTTTTTTTTTTTTTTTTTTCATTGTCAAGTTTTATTTAAAATATATAAAACATGTTACAAACTTAAAAATTAAAGAAAAGCTGACAATAATTTTTTACTTCAGAGGAATAAACCGTGAACTGTGGGTAGCTCCAATACCAGGTCTTCCGTGTTTGACAGGTTTGTAGGTCATACTGAATTCTCCCAGATAGTGTCCAATCATTTCAGGCTTAATTTCAACTTGTGTGAAAGCTTTGCCGTTGTATACTCCAACAATGCTACCGACCATTTCAGGGACAATGATCATGTTTCGAAGATGTGTTTTGACAACTTCAG…
BT-H-017-1-A2-T3_A02	ATTTCCTGAAAGCTCGGTGGCGTGTTCCCGAAATTCCGCTTTCAGTCAAAGTTTTACCACCATGGCTGAGCCGGACATGGATAATAAAGCCGTCAAAGAAGTTTCCGACTACGTTTCTAGACGGAAACTAGTCATCGATGGAGAGGGACACCTCAAAGGACGCTTGGCCTCAGTTGTGGCCAAAGCTCTTCTTCTAGGTCGAGTGGTTGTTGTTTACAACTGTGACAAAATCTGTATCACAGGAAAGTTTAAGAGGAGTAAACTGAAATGGTTCAAATTTTGGGGTCAGAGGTGTAATGTCAACCCAGCCAGAGGTCCATTCCACTACAGAGCTCCAAAAGCTATTTTCTACCGATGCGTCAGAGGTATGGTGCCACGTAAAACGCTGCGTGGACGTAA…	BT-H-017-1-A2-T3_A02	8	ATTTCCTGAAAGCTCGGTGGCGTGTTCCCGAAATTCCGCTTTCAGTCAAAGTTTTACCACCATGGCTGAGCCGGACATGGATAATAAAGCCGTCAAAGAAGTTTCCGACTACGTTTCTAGACGGAAACTAGTCATCGATGGAGAGGGACACCTCAAAGGACGCTTGGCCTCAGTTGTGGCCAAAGCTCTTCTTCTAGGTCGAGTGGTTGTTGTTTACAACTGTGACAAAATCTGTATCACAGGAAAGTTTAAGAGGAGTAAACTGAAATGGTTCAAATTTTGGGGTCAGAGGTGTAATGTCAACCCAGCCAGAGGTCCATTCCACTACAGAGCTCCAAAAGCTATTTTCTACCGATGCGTCAGAGGTATGGTGCCACGTAAAACGCTGCGTGGACGTAA…
BT-H-017-1-A3-T3_A03	GTCAGATCGCGAGGTAGTGGATGTATTTCGTTAATTTTAATTTTATTCTTCATCAAATTCAATTTCCTAAATCCTCGCCACGAGGTTTGACAGTGTTCCGAACAATTTAATGATTCTCCTCGTAAATGCCGTGAATTGTTCTCAATGATGTTGAAATTTTATTGTGGTTTCTTCCAAGCATTTTGAAGTCAAAGCTTTTAGTGTGTTGAACCCAGAAGTTTTCATACCGTCGTCAGCATCATGGTTCTTCAGTGTAGGAGTTATTCAAGACTTTATACTCGTTGCGAAAGTAAGGTGAAGTATACGCCCTTAGCAAAGCATCCATTGAAACTGGCAAATCGAGTCGGGTCTGGAGGAAAAGGACCGAGTCAAGCTTACTGTTTGCAGGAAATGTTCAAC…	BT-H-017-1-A3-T3_A03	1	GTCAGATCGCGAGGTAGTGGATGTATTTCGTTAATTTTAATTTTATTCTTCATCAAATTCAATTTCCTAAATCCTCGCCACGAGGTTTGACAGTGTTCCGAACAATTTAATGATTCTCCTCGTAAATGCCGTGAATTGTTCTCAATGATGTTGAAATTTTATTGTGGTTTCTTCCAAGCATTTTGAAGTCAAAGCTTTTAGTGTGTTGAACCCAGAAGTTTTCATACCGTCGTCAGCATCATGGTTCTTCAGTGTAGGAGTTATTCAAGACTTTATACTCGTTGCGAAAGTAAGGTGAAGTATACGCCCTTAGCAAAGCATCCATTGAAACTGGCAAATCGAGTCGGGTCTGGAGGAAAAGGACCGAGTCAAGCTTACTGTTTGCAGGAAATGTTCAAC…
BT-H-017-1-A4-T3_A04	CTTCTAAATTCAACTTAATATATCTTTCGGCCGTTTAAACATTTTCTTCAATTATTTCCTGCTCTCCCACAATCTCTCCAGTCAAACTCTCAAACCCTGACAGAATCCTACTAGATTTATTTGATGCTTCAATTGGTTTTGCAATCATTAATTTCTCAGTGCAGGTACCAAGATGCGAGAGAGGTTGATTTCGGAACAAATCTGACGCTGTTACAAACTATAAAGAAGCCTGACCATTGTGAATGGCCAATTGAGGAGGGTGCCTATTATGTGCTGATGCTACTCGGTCTCGATTCTCCGACGCACAAATACTGCTATGAGCGAGAATACAATCATTGGCTGGTCGGGAACATACCCGGGTCAAATTTCGAGGAGGGTGAAACAATAGCAGAATATCAA…	BT-H-017-1-A4-T3_A04	2	TTTTTTTTTTTTTTTTTTTTTTTTTTAACATTACATCTTCAATTATCTTTAATAATCTTGCTCATTTTGAAACTTCATGGTAAAAAAATTAGAGGCTCGAGGATCCCCTAATTTGTACTCTCTCGAAAAACCTTCATGAGTGAATAGAACTCGATCCCAGTATGCAGACTTTTCTTCTACATGAGACGCATTGAACTCGATTTTTCTTGGTTGCTTGTAGACCACAAAAACTACTCTGTGTTCACCTGGTTCATACGCAATTTGGCCTCCTTGATATTCTGCTATTGTTTCACCCTCCTCGAAATTTGACCCGGGTATGTTCCCGACCAGCCAATGATTGTATTCTCGCTCATAGCAGTATTTGTGCGTCGGAGAATCGAGACCGAGTAGCATCAGCAC…
BT-H-017-1-A6-T3_A06	CTCGACCGTTTGTTCTGTGCCGAACCCCCGAACGGTTTCACGTACTCTTTAACTCTCTCTGCAGAGTCCTTTTCAACTTTCCCGAACGGTACTTGTCCTCTATCGGTCTCGCGGCGATGTTTAGCCTTAGATGGAGTTTACCACCTCTTAGGGCTGCACTACCAAGCGACCCGACTCTTAGGAGAGATCCTCCCGCCGCTCCGTGCCGGCCTCCACGGGTCTTTCACCCTCTACGGAATCCGATAACGGGGGAAGCCGTTCCAGGACGGGGTTTTTTAGGCCCACTTCAAAGAGAACAGGAAACAACTGGAACGTATGGTCACTCCGATTGCGGAAGAGACAGCAGTAGAAATAGTCAGTCAGATCGTCAACAACATTCTGAAAACAGTGCCGTTCGAA…	HBT003_D06_T3_057	11	CCGCGTTGTAGGGCCTTCGCCCGTGGCTTAGGATCGACTAACACTTGTGCAACGGCTGTTGACAAGAAACCCTTCTCCGCGTCAGTCCTCCAGGACCTCTCCAGAGTATTTGCTACTACCACCAAGATCTGCGCCGACGGCGGCTCCGGGCGGGCTCGCGCCCTGAACCCTTCTGCGCTCACCGCCGCGCCCTCCTACTCGTCAGGGTCTACCCGAGGCGCGTTCCCGCCGCTGGCGCGCTCCTCGGCCCGTTTGACCGGGCGCCGGGGAGCGGCTCGCGCGGCGACGTCGCCCGTGCTCTACCGCTGACGGCCGGGTATCGGCACGCTACTCCTAGCGCCAGACATTTTCGGAACCACCGGCATCGGCAGGTGAGTCGTTACACACTCCTTAGCGGAT…
BT-H-017-1-A8-T3_A08	CCTCGTGCCGAATTCGGCCGAGGGAGCGTGAAGTGTTATTTTTATCCTCTTCAATCTTCCTTGTGAAGATTAAATACTTTTAGTCTTTTAGTTCTACATTATGCGAGCAAAGTGGAGGAAGAAGCGTATGCGAAGGCTGAAGCGCAAAAGGAGGAAGATGCGTGCGAGGTCCAAATAGACCCCATGGAGACCGGTTGATACTTGCATTCTTGACAATGAATGAAACTCTGACTTCTCGAACAATGCGGACCTTCGTATCTGTCAATACACAACGTTAACAAATAACATCTGCTCTTGACTGAAATTCATTGATGTAAAGCAAACCACCTCCAAACATGCCCAAATTAAACCTTACTTTTTTAAAAAA	BT-H-023-1-G3-T3_G03	11	CCCCCCCCCTTTNNTNTTTTTTTTTTTTTTTTTTTTTTTTTTTTTTTTTTTTTTTTTTTTTTTTTTTTTTTTTTTTTTTTTTTTTTTTTTTTTTTTTTTTTTTTTTTTTTTTTTTTTTTTTTTCCCTTTTTTTTTTTTTTTTTTTTTTTTTTTTTTTTTTTTTTTTTTTTTTTTAACAAAGTTAAAAAAGTAAGGTTTAATTTGGGCATGTTTGGAGGTGGTTTGCTTTACATCAATGAATTTCAGTCAAGAGCAGATGTTATTTGTTAACGTTGTGTATTGACAGATACGAAGGTCCGCATTGTTCGAGAAGTCAGAGTTTCATTCATTGTCAAGAATGCAAGTATCAACCGGTCTCCATGGGGTCTATTTGGACCTCGCACGCATCTTCCTCCTTTT…
BT-H-017-1-B10-T3_B10	AGAACTTGAGAGAAAAGGGAGAAATGTTCAAAATGGCAATGAACAACTACATTACTGCCAAACCAGAGCTAGGTGACATGATCGACAATCTCCTCGCGAAAGGTCAAAAGATCGCAGCTGACTTCGAAGAGTTCCACGGGAAAGGCGCCAACAAGGGACTCGGGGCTGAGGAAGTGGAGGCTAAATACCGCGAATTTTACGACTCCCTGAAGCAACTCGAGAGCACCTTCCTCGCCGACTTCAAGGCTCAAGTAGCCACCATCCCCAACGCAACCGCCCTCACCGCCGCAGTCCAGAAGGCTTCAGAAGAAGTCAAAACCCAGGCCTAATTTCAAGCTTCAAAAATCTACCTTTGAAATGCCCCAACCTTTCAGATGAGAAAAATTCAGACCGGAAAAT…	BT-TYLCV-014-1-E1-T3_E01	6	TTTTTTTGTGTGATGCTATGGGTGCTTTATTCATCCAAAAGTTAAATAAAATCAGGACAAAATGAGCAGGTTCTGAGTTGAAATTATTTTTAGTCAGTGGATTCGTTCAAATTGATTTTCCGGTCTGAATTTTTCTCATCTGAAAGGTTGGGGCATTTCAAAGGTAGATTTTTGAAGCTTGAAATTAGGCCTGGGTTTTGACTTCTTCTGAAGCCTTCTGGACTGCGGCGGTGAGGGCGGTTGCGTTGGGGATGGTGGCTACTTGAGCCTTGAAGTCGGCGAGGAAGGTGCTCTCGAGTTGCTTCAGGGAGTCGTAAAATTCGCGGTATTTAGCCTCCACTTCCTCAGCCCCGAGTCCCTTGTTGGCGCCTTTCCCGTGGAACTCTTCGAAGTCAGCTG…
BT-H-017-1-B1-T3_B01	CCACCTTGACCTCACCTTCAATAAATACTTCCTTCTCTGCTCAAAACTTCCTTGCAAAATTCTTGGATTTTTCTTGCCCATCGCACTGGACTATACTGTACAACAGTTCTCAACATGGCCTTGGTGCCAATAGGTTCCTACATCATACGTTAAGTTACCGCGGTCCCACGCTCACTTTTATTCGCGGAGAGAATGACCTAGAGCTCTGCTGTGGCGCCACTGATGAATGGAGAGAGTCACATGTTTACTGGGGCCGTGAAGAATGCATTTGCCTGCAGATTTTACCTCTTTTCAAAGTTTTGGATCGTGGTCCCAAGCTGATGTACCTGAACACATCGATCAGGGGTTATCCATTAGGTCTTAGAGCAGGTAAAGACACCCGCAAGCCTTGCATAGAAG…	BT-H-017-1-B1-T3_B01	1	CCACCTTGACCTCACCTTCAATAAATACTTCCTTCTCTGCTCAAAACTTCCTTGCAAAATTCTTGGATTTTTCTTGCCCATCGCACTGGACTATACTGTACAACAGTTCTCAACATGGCCTTGGTGCCAATAGGTTCCTACATCATACGTTAAGTTACCGCGGTCCCACGCTCACTTTTATTCGCGGAGAGAATGACCTAGAGCTCTGCTGTGGCGCCACTGATGAATGGAGAGAGTCACATGTTTACTGGGGCCGTGAAGAATGCATTTGCCTGCAGATTTTACCTCTTTTCAAAGTTTTGGATCGTGGTCCCAAGCTGATGTACCTGAACACATCGATCAGGGGTTATCCATTAGGTCTTAGAGCAGGTAAAGACACCCGCAAGCCTTGCATAGAAG…
BT-H-017-1-B2-T3_B02	CTCATTTACAAAATAAATTGCGACCTCGATGTTGGATTAAGAACAACTTATAAAGAAAAATTTATAAGAGTTGGTCTGTTCGCCCAAATAAATCTTACATGATCTGAGTTCACACCGGCGTGAGCCAGGTCAGTTTATATCTTTGATTACCTAATTCTGCACTAC	BT-H-017-1-B2-T3_B02	1	CTCATTTACAAAATAAATTGCGACCTCGATGTTGGATTAAGAACAACTTATAAAGAAAAATTTATAAGAGTTGGTCTGTTCGCCCAAATAAATCTTACATGATCTGAGTTCACACCGGCGTGAGCCAGGTCAGTTTATATCTTTGATTACCTAATTCTGCACTAC
BT-H-017-1-B3-T3_B03	CTTCTCTGTATCAGTAAACTAAATAAGTTATTTTGTGTGTTTAACCTTTATTTTTGGGCATAGCCCTCCATCAAAAACGCGAAATATTCTTTATGAAAGAAACCTGGTCTTTAAAATATCACGATTTTGCAAGATCTTCCTCTCTTCTCTTTCAGCATCAGATTGAGTCCAGTAAGTTCTGAGTAGTTTTTCCCCCTTTTTTTATCCTTCCCAACAATTAGTTAATTGTAGGGTGTGGGAACTATCTACTAATTCACAAAGAAGTTGTTCATGAAATCCTCGGGAAGAAGCAGGAACATCTTGATTTTTCTTCTTTTTTTTTCTTTATCGTGTTTAAAGATGAAGATACTTAATGGGGTTCCCGGGCAGAAACTCTCGAAGTTTTACCTTTCTTTATCA…	BT-H-017-1-B3-T3_B03	2	ACAAATGAGGACTTGACTAAAGATTTTCAGATTGAATTCATCCTTCCGGCCGCAATTAATAGAGTGTTAAAAAAAGAGAAAAAAAAAAAAGGGGGAGGGGGGCGGGAGAGAGAGAGCGAAAAAAAGACGGATAATTATTGGAGCATGATGGAACTCGATGCAAAATTACATAAGAAATTAGGGTAACTTCCACAATTCGAAGAGATTCATACTACAATTAAAGTAACTTGCTCACTCTTTTCAATGAGAAGTAATGCATTTTTTAGATATCAAAAGGATATCTTGAAATAAATCAAACACCCAGGTTTGTCTTAAAATCATATAAGTGGGAGGAAAATCAATGATAAAGAAAGGTAAAACTTCGAGAGTTTCTGCCCGGGAACCCCATTAAGTATCTTC…
BT-H-017-1-B4-T3_B04	TGAAATCAAAGAAAAGTGTGACCGTCGTACCGGTAAAACTACTGAAACCGAACCCAAGAGCATAAAGTCTGGAGATGCAGCCATCATCAACCTCGTGCCCACCAAGCCACTGTGTGTTGAATCTTTCTCAGAATACCCTCCTCTTGGACGTTTCGCCGTCCGTGATATGAGGCAAACTGTCGCTGTTGGTGTCATCAAGAGCGTACAAGCCAAGGATCTTTCCGCTGGTAAAGTAACAAAGGCTGCAGAAAAGGCGCAGAAGAAGAAATAACTAGGTGTATCCGTCACATCAGATACGCTTATGAATACTGTAGGGTCTATTGAAGAAACGCACGTCTTTGTCTTCTCCATGTCTTTGATATTACCTTATTTCCATCGTAAAGAGTTCCGCAGGAAAAA…	BT-HEG-002-1-E2-T3_E02	26	GCTCTTTCGCAAGTTGGTGCTGAAGATTTCTTGTTGTTTTTGTTGAGAAGCGTCACGCCAATTCGTCAAGATGGGAAAGGAGAAGGTCCATATTAACATTGTCGTCATCGGTCACGTAGATTCTGGTAAATCTACCACAACTGGACATCTTATCTACAAATGTGGTGGTATCGACAAGCGTACCATCGAAAAATTCGAGAAGGAAGCCCAGGAAATGGGTAAAGGTTCCTTCAAGTACGCCTGGGTATTGGACAAACTGAAGGCTGAACGTGAGCGTGGTATCACCATCGATATTGCTTTGTGGAAATTCGAGACTGACAAGTACTATGTCACCATCATTGATGCCCCAGGTCACAGAGATTTCATCAAGAACATGATCACAGGAACCTCACAGGCTGA…
BT-H-017-1-B9-T3_B09	GTAAACTTGGAATTTTTGTAAGTAATTCATCAAATCATTGTATCCAGCATGAAACGGAGTATTATTTTACGATGATTTGTCATAAATGTATGGTTGCTAGAAATGTTAGGAAGAATATTTCATGTTATAAGTATTTAGTTCAAGTAAAAATCTACAGTCCAACATTGTATGGATCATTCAGATCTTTGCAGAATGCTTGATTATTAGAGTCAGATTCTACACTACGGCTGTTCAGTCCATTGATTTGCTCACTTCATCGCTAGGATACCTGCATTTAATTGGTGTCTGCTGCATAATTTAAGCTTATTTAGTTATTTCACTTCCAGTCTCTTGTATGTCATGTATAGCAGTAGTGACATGGTCCATGGAACCCATTTTGTAAATATATGTAGATTATTT…	BT-H-017-1-B9-T3_B09	1	GTAAACTTGGAATTTTTGTAAGTAATTCATCAAATCATTGTATCCAGCATGAAACGGAGTATTATTTTACGATGATTTGTCATAAATGTATGGTTGCTAGAAATGTTAGGAAGAATATTTCATGTTATAAGTATTTAGTTCAAGTAAAAATCTACAGTCCAACATTGTATGGATCATTCAGATCTTTGCAGAATGCTTGATTATTAGAGTCAGATTCTACACTACGGCTGTTCAGTCCATTGATTTGCTCACTTCATCGCTAGGATACCTGCATTTAATTGGTGTCTGCTGCATAATTTAAGCTTATTTAGTTATTTCACTTCCAGTCTCTTGTATGTCATGTATAGCAGTAGTGACATGGTCCATGGAACCCATTTTGTAAATATATGTAGATTATTT…
BT-H-017-1-C11-T3_C11	CGAGTATCGAAGTCTTCCGACTCTAGGATACACCCATCTGCAGCCTGCTCAGCTAACTACAGTTGGCAAGAGAGCTTGTCTTTGGCTTCAAGATTTACTGATGGACGAAAGAGCAATAAGTCAAGCACGCAATAATTTGAGATTCAGAGGAGTCAAAGGAACGACTGGCACGCAAGCTTCTTTCCTTGAGCTTTTTGAAGGCGATCACAGCAAGGTAGAATTAGTTGATGAACTGGTCACCAAGAAAGCTGGTTTTCACTCGGCGTACATAATTTGCGGCCAAACGTACACGCGAAAGGTTGATGCAGAATGCATTGCTGTGTTGAGTGGACTGGGATCAACACTTCACAAGATTTGCTCAGATCTTCGTTTATTGGCTAACAAGAAGGAAATTGAGGA…	BT-H-017-1-C11-T3_C11	1	CGAGTATCGAAGTCTTCCGACTCTAGGATACACCCATCTGCAGCCTGCTCAGCTAACTACAGTTGGCAAGAGAGCTTGTCTTTGGCTTCAAGATTTACTGATGGACGAAAGAGCAATAAGTCAAGCACGCAATAATTTGAGATTCAGAGGAGTCAAAGGAACGACTGGCACGCAAGCTTCTTTCCTTGAGCTTTTTGAAGGCGATCACAGCAAGGTAGAATTAGTTGATGAACTGGTCACCAAGAAAGCTGGTTTTCACTCGGCGTACATAATTTGCGGCCAAACGTACACGCGAAAGGTTGATGCAGAATGCATTGCTGTGTTGAGTGGACTGGGATCAACACTTCACAAGATTTGCTCAGATCTTCGTTTATTGGCTAACAAGAAGGAAATTGAGGA…
BT-H-017-1-C1-T3_C01	GTTAATTCGGCCCTGGTCACTGAGAATTCGATTAATGTCTAATATAATTTCAGGACATTTGTTAATAGTTCTTCTAGGAAACTGCGGGTTTTATCTGTTTCTGGTTCAGTTAATTTTGTTTCTTTTTGAGTTTTTTGTTTGTTTTATTCAAGCTTTTGTATTTTCCGTTTTATTAACTCTTTATTCTAGTGAAATTTAAAGTTTAGTCTATCTTAGTTTATCTCGTCTTATCTTATTTATTTTGAATGATCAAATAAAAAAAAAAAAAAAAAAAAAAAAAAAAAAAAAAAAAAAAAAAAAAAACTCGGGGGGGGG	BT-H-017-1-C1-T3_C01	1	GTTAATTCGGCCCTGGTCACTGAGAATTCGATTAATGTCTAATATAATTTCAGGACATTTGTTAATAGTTCTTCTAGGAAACTGCGGGTTTTATCTGTTTCTGGTTCAGTTAATTTTGTTTCTTTTTGAGTTTTTTGTTTGTTTTATTCAAGCTTTTGTATTTTCCGTTTTATTAACTCTTTATTCTAGTGAAATTTAAAGTTTAGTCTATCTTAGTTTATCTCGTCTTATCTTATTTATTTTGAATGATCAAATAAAAAAAAAAAAAAAAAAAAAAAAAAAAAAAAAAAAAAAAAAAAAAAACTCGGGGGGGGG
BT-H-017-1-C2-T3_C02	CCTCGTGCCGGCACGAGGCAACCATTCAGTCGTACTTATTTATTAATTTTCTCAATCTGGAGAGGTTTCAGATTTTTTTGTAAAATTTGTATCACTGTCTCGCTCGCCATGTGAGCAAACTAACATCGTTAGAATTGAAATTTTTAAAGTCATAAACAGGTTTATTAATAAAAAAAAAAAAAAAAAAAAAAAAAAAAAAAAAAAAAAAAAAAAAAAAAAAAAAAAAAAAAAAAAAAAAAAAAAAAAAAAAAAAAAAAAAAAAAAAAAAAAAAAAAAAAAAAAAAAAAAAAAAAAAAAAAAAAAAAAAAAAAAAAAAAAAAAAAAAAAAAAAAAAAAAAAAAAAAAAAAAAAAAAAAAAAAAAAAAAAAAAAANNGGGGGGGGGG	BT-H-017-1-C2-T3_C02	1	CCTCGTGCCGGCACGAGGCAACCATTCAGTCGTACTTATTTATTAATTTTCTCAATCTGGAGAGGTTTCAGATTTTTTTGTAAAATTTGTATCACTGTCTCGCTCGCCATGTGAGCAAACTAACATCGTTAGAATTGAAATTTTTAAAGTCATAAACAGGTTTATTAATAAAAAAAAAAAAAAAAAAAAAAAAAAAAAAAAAAAAAAAAAAAAAAAAAAAAAAAAAAAAAAAAAAAAAAAAAAAAAAAAAAAAAAAAAAAAAAAAAAAAAAAAAAAAAAAAAAAAAAAAAAAAAAAAAAAAAAAAAAAAAAAAAAAAAAAAAAAAAAAAAAAAAAAAAAAAAAAAAAAAAAAAAAAAAAAAAAAAAAAAAAANNGGGGGGGGGG
BT-H-017-1-C4-T3_C04	CGTGTATCCGCCTACCAACTTTGCCCTCTCATTTTTTAACACATCCATCCAAGTTTTAAGTATTTACTTTTATCTGCTGTTGTGTATTCCAATTTTTTTTTTATTTTTAATACGGCAGTTTTGAAGAATCTTGAAGTGTATTGTTTTACTTATTTAGGTAACTGAATCTGTGATTTTTTATAAAATCAATTCAAATGCTCACAATCTATTCCTTACTCTCAGAACTTCCATTTTGTAATTTTTACTGCCTCCTAGGTTACATTCTTAAATTAGTCAATCATATATTTTTGTAATATTCGGTTCCTTAACTCCTTTTTTTCGTTAGTTATTTGTTATGTATTTTTAAAAAATCAGTCGACTGTGAATGTAATTTTGATACGGCCGTTTTTGGAGTTAAAT…	BT-H-017-1-C4-T3_C04	1	CGTGTATCCGCCTACCAACTTTGCCCTCTCATTTTTTAACACATCCATCCAAGTTTTAAGTATTTACTTTTATCTGCTGTTGTGTATTCCAATTTTTTTTTTATTTTTAATACGGCAGTTTTGAAGAATCTTGAAGTGTATTGTTTTACTTATTTAGGTAACTGAATCTGTGATTTTTTATAAAATCAATTCAAATGCTCACAATCTATTCCTTACTCTCAGAACTTCCATTTTGTAATTTTTACTGCCTCCTAGGTTACATTCTTAAATTAGTCAATCATATATTTTTGTAATATTCGGTTCCTTAACTCCTTTTTTTCGTTAGTTATTTGTTATGTATTTTTAAAAAATCAGTCGACTGTGAATGTAATTTTGATACGGCCGTTTTTGGAGTTAAAT…
BT-H-017-1-C7-T3_C07	CTTACGTGCAAGTGGGTTTTCCATCATGACGACCGACGACGCGAAAAAAGTTAAATCCGGCGAGGCCAAACCCAAACCTGACGGTAAGACGTCCAAAAGGAGGCGAGCGAGGAAACCCAAGAAGGCTTTAAAAGGAGCGAAGGATGCACCGAAGCAAATCAAACTGCTCCAGAAGAAGAAGGCTGTAAAAGCTATCACCAAGAAGACACCCAAAAAGGCACCTAAAAAGAAGAAGGAAAAGAAACCAAAAGCCCCAGGACAGCGTAAAGTTGTCAAGAAAGCAGTCGCTATCAAATGTGTGCAAGTTTTTGGACGTAAGAAAACTGCAACAGCTGTTGCATACTGTAAGAGAGGGAAGGGAAATCTCCGTGTCAATGGAAGGCCCTTGGACATGATTGA…	BT-H-042-1-F2-T3_F02	3	GCCAGCTGGCGAAAGGGGGATGTGCTGCAAGGCGATTAAGTTGGGTAACGCCAGGGTTTTCCCAGTCACGACGTTGTAAAACGACGGCCAGTGAATTGTAATACGACTCACTATAGGGGGAATTGGGTACCGGGCCCCCCCTCGAGGTTTTTTTTTTTTTTTTTTTTTTTTTTTTTTTTCTTGGAAAAATCAATCCAGTGTATTAAAATAAAAAAAAAAACGATGTACAATGAAAATACAAATCTTAACGGTAAGACTTTTGGTAGCGGGCTCGGGCACCTGGACCACCGAATTTCTTGGGCTCGCACCGACGAGGATCAGCAACCATCAGCGTACGGTCGTATTGGATCAGGACGTCTTTGATTTCCTTCTTTGAGGCTTCGTCAACAAATTTCTGAT…
BT-H-017-1-C8-T3_C08	TTCCTGACAAACAAACAAACATAAGAGATTTGTCATGCCAAGAAAAATTACCGTATGCACCTCATTGCCAAATCTTCTCCCATTAAAATCTAATTTTCTTGTGAATTAGGTAATGCATATTTTTCTTTAATTTTTCACATTAAGTTCACTTTATTACGTTTTATTCACTTATTATTTTATTCACTTTATTATTTTATTCACTTTATTAGTTCACTTTTTAATCTCAAGTATCAGAAAATGTCAAAGAAAAATATTCACTACTTTCTTTGACAAAATATCAATGATAAGGCAATGTTTGATAAAATTAGGCTGATTCTGGTTAGATCAGTCCAATTCATGTACTTATAGCTTTCATATTGCTACACTATTTATGTAAACACAAACCTTGTAAAGTCTCTG…	BT-H-017-1-C8-T3_C08	1	TTCCTGACAAACAAACAAACATAAGAGATTTGTCATGCCAAGAAAAATTACCGTATGCACCTCATTGCCAAATCTTCTCCCATTAAAATCTAATTTTCTTGTGAATTAGGTAATGCATATTTTTCTTTAATTTTTCACATTAAGTTCACTTTATTACGTTTTATTCACTTATTATTTTATTCACTTTATTATTTTATTCACTTTATTAGTTCACTTTTTAATCTCAAGTATCAGAAAATGTCAAAGAAAAATATTCACTACTTTCTTTGACAAAATATCAATGATAAGGCAATGTTTGATAAAATTAGGCTGATTCTGGTTAGATCAGTCCAATTCATGTACTTATAGCTTTCATATTGCTACACTATTTATGTAAACACAAACCTTGTAAAGTCTCTG…
BT-H-017-1-D10-T3_D10	CTAGATTCAGTTTTACCTCAATTGTACGCTGAAACAAATATTAAGAAAGAACTCATCCGAGAGGTCGAGATGGGACCATTCAAACACACAGTCGATGATGGATTGGATATCAGGAAAGCAGCATTTGAATGTATGTACACCTTGTTAGTATCGTGTTTGGACAGACTAGACATTTTCCAGTTTCTAAATCATTTGGAACATGGACTAAAAGATCATTACGACATTAAGATGCTTACTTATCTGATGGTTGCCAGGCTAGCCCACTTAGCTCCCACAGCTGTCCTGCAACGATTAGATAAAATTGTTGAACCATTGAAGTATACTTGCACATCCAAAGTCAAAGCAAACTCAGTGAAGCAAGAATATGAAAAGCAAGATGAACTAAAAAGATCGGCAATG…	BT-H-017-1-D10-T3_D10	3	GACATGAATAATTGAACAAACAAGCAAAAATAAGAAAATGAAAAAATAGGTTGAGAGACTTGCAAAATCTTCTTCAGGACATGAAACTCACAGGGAAGAACACTTATTATATATTCTCATGATGAAAAATCAAATTCTTACAGAATTCAGAGCTTGCTGCAATGACAAAAATTACTTCGACTGACACAATATCTGAGGCCTGCTCAGTGAGCCAATTCAACTCATGTCCATCATAATAGTTGAGTCTTGATTCAATAGGTTTGTATCTTTCTGGATCGATTCAAAAATGACTTGTAATTCTGGAGTGCTTTTGATTTGTGAAACGAAATCATTCAGAACTGGATTCTTGTCAGCATCTGGTATGGTAAGGAGAGCTGAAATGGCGCGCATTGCCGATCT…
BT-H-017-1-D2-T3_D02	CTTGACATACTAGTCGCCATGAAGTTTTACCTGATTCCGCTGTGCACCCTGTTTTTGATGCTCTTCTGCACATTTAGTAACACGGATGCTGGCATTATGGGTGAAAGTGAAAGGGAAGATCGCCGTACTTTCTTGTCGCGACGATATGGCAATTGGCCACCTGGTTGCCCAGAGAATTGCTTCTCTAACTGTCTTGGATCCTGTTCAGGGCTGACGAAGTGCGGATGCTGAGTCCCATATCAAGCATGCAAGTAGCAACTATGTACACCATAAATTAAAAGGATGTTTAATAAAACAATTGAGTTATATATTTTCACTCTTGGAAATCTTATGAAATAAAGCTGATGAAATGATAAAAAAAAAAAAAAAAAAAAAAAAAAAAAAAAAAAAAAAAAACCT…	BT-TOMOV-041-1-E5-T3_E05	3	CTCTTATCTTCAGTTTCCTATTCCCACCTTGACATACTAGTCGCCATGAAGTTTTACCTGATTCCGCTGTGCACCCTGTTTTTGATGCTCTTCTGCACATTTAGTAACACGGATGCTGGCATTATGGGTGAAAGTGAAAGGGAAGATCGCCGTACTTTCTTGTCGCGACGATATGGCAATTGGCCACCTGGTTGCCCAGAGAATTGCTTCTCTAACTGTCTTGGATCCTGTTCAGGGCTGACGAAGTGCGGATGCTGAGTCCCATATCAAGCATGCAAGTAGCAACTATGTACACCATAAATTAAAAGGATGTTTAATAAAACAATTGAGTTATATATTTTCACTCTTGGAAATCTTATGAAATAAAGCTGATGAAATGATAAAAAAAAAAAAAAAAAA…
BT-H-017-1-D5-T3_D05	AAATAATTTTTATAAAACACTCCAAAACCCAATGGGCAGTCTACTCCCCCCTCCAAACCAAGTGTTGTTAAATTTTTAATTTTATTTATTATATTTAATGATCACTGTAAATCTCTGGATCATTCTTAGAGAGGCGCAGCTCAAATTTCTGCTATTTGTCTTCATTTGGCGAACGAATTAACATTCAACTGTTCTGTCCAGCTTATTTTGGTTCCAATGGTTACTTCTGAGAACAGGTCTTGCATGTTAAAACGTGAGCCAATAATGCGATGGCCGTCAAATGGCTTTTCCTGGCATAGAAATTATTTCTTTGAATCTAATTTTATCTAATTTTAGACATTTAAATCAGTAGATGTAATTTTAATGTTATTTTTAGAGCCCAGCCCTGGTGAAAACACG…	TOMOV-BT005_C04	20	TTGGCCTTTTGGTTAAAAAAAGAGGGGGTTTTACAAAAATTTTACGGGAAATTTTACAAAAAATTAAAGGTTTCAATTTGCCCTTTGCCATTCCGGGGGGGCAAATTTTGGGAAGGGGGATTGGGGGGGGCCTTTTTGGTTTTTCCCCCCCTGGGGAAAAGGGGATTTGGTGCAAAGGGATTAAATTGGGGAACCCCCGGGGTTTTCCCGTCCCGACGTTTTAAAAAGACGGCCCCGGAAATGTAATTAGACTCCCTTTAGGGGGAAATGGGGTCCGGGCCCCCCCCCGAGGTTTTTTTTTTTTTTTTTTTTTTTTTTTTTTTTTTTTTTTTTTTTTTTTTTTTTTTTTTTTTTTTTTTTTTTCACAACTATATGAATTTATTGATCTAACGCTGTACA…
BT-H-017-1-D6-T3_D06	GAGGGTTCGACCGAAAGCTGGCACGCCATTTGGTGTCATTGTACTACCGCTCTCAAGAAGAGGAAGAAGATGAAATGCTGGATCGGACAATTTTGCGCGATTACCTAGCATACGCAAAGGAAAATATTCGTCCACAGTTGACAGAAGAAGCATCACAATCACTGGTCCAAACGTATGTTGATATGCGCGCAGTCGGCAGTGGCAAAGGCCAGGTATCGGCCTACCCAAGACAACTCGAGTCACTCATTCGTTTATCTGAAGCTCACGCCAAGATGAGGTTTTCTCAAAAAGTGGAGGTGGAAGATGTGCAAGAGGCATACCGACTCCATCGTGAAGCGCTGAAACAATCGGCTGTCGATCCAGCAACAGGGAAGATTGATATCGGCATCATTACGACAG…	BT-H-017-1-D6-T3_D06	2	TGCAGCTCTAAAAATAGTAATTTGGAGCACAAATACATTGACTGTAAAACTTTGAAACTCAAACCTGTTTTCAGGGAAGTCAAGCAAAAATTTTTAGAATTAATTTGACTCTTAGCTTCTCATCATTTTTAACTGTTCTGCTTTTTCTATGAGAGACGAATGGTACTTTTGTTTACAATCACTAGAAGATTATCATCCTGGCAATCCTTCAAACTTTCCTCGAACATGTCCGGTGTGATGCGGAAGCTAGCACTGTCCTTTAGCTCCTTGAAGAGCTTCTGGGAATTGAGCGTTGCGCTTTTCGGCTTTCCTGACAACAGTTTCTTAAGCAGCTGCGTTGTCTCCGTACGCCGTTCGCGGGCAGACATACTGTATCCTGTCGTAATGATGCCGATATCA…
BT-H-017-1-D8-T3_D08	AAAATATCAGGAGTTGTAATTCTTTTTCTTAGTTTTTAGTCAACCAAATGTATTAAATATTTTTTATAATATTCATTGCAGCTTTTTCACCACTTTTAAAAACTTTTTAACTGTCAAAAATAGCCTTCAGTCGTCTACTTCTAGGGGTCTTTTAATTGTTGGCCATAGGTCAACCATTTCTTTTTTGATTGTTTAATACAGTATTAACCACCCAGATTCGCAGTTTTTATATTTTATAAAGGGTTATAGTCTTCAATTTTGTAGTAAAGGCCACTGATTATTATGGTCACATCACTGTAGAATTGAAGTTAACTGTAAAATAACAATGTATACCTTTTTCTCAGGAATTTTTCTCCTCAGGTTTGTGTGATTAGTAGTACACGGGTTTTTCTTCTCTCT…	BT-H-017-1-D8-T3_D08	2	GATTTTAGACAAAACTAGGGGTAGTATCATATTTTCGTGACATTTTAGGAAAGTAGAATAGATCATTCATCAAAAATTCCTGCTTCTTGCAGGAGCTCCATTACACAAACAAGCGATTTTTCACGCAAAAATCAGTTGCAAAATGAAATAAACGTTTAAGTCTAGAACCAAACGAACTTTCACTTGCAAATTTTCACCATAGCGTAAGATGCGATACACATGGCTGTGAAAAACTTAGTCATACTAATTAACAATAAAACTGATAAATTATGCATAAAAAAATATTATCTATGACTACTAATCTAGCAGAGAGAGAAGAAAAACCCGTGTACTACTAATCACACAAACCTGAGGAGAAAAATTCCTGAGAAAAAGGTATACATTGTTATTTTACAGTTA…
BT-H-017-1-E10-T3_E10	GACTTTTCTATTTATTTGTGTTCTGTTATCGTGAAATTTGCTAACCAGCATCATGAAGGTAGGATTGTGCGTGTACAGTGGTTTCAAAATCTACCCCGGCCATGGGAGGACAATGGTTAAAACAGACGGCAAGGTTGTCACCTTCGCCAGTTCTAGATGTGAGCGAGCCTTTCACATGAAGAGGAATCCTCGTAAAATCAAATGGACAATCCTCTACCGGCGCAAACACAAGAAGGGTTTGGAAGAGGAATACACCAGGAAAAGGACCAGGAGAACGCACAAATTCCAGCGTGCCATTGTAGGTGCATCCCTAACAGAAATTTTAGCCAAAAGAAATATGAAACCTGAAGTTAGGCGTGCACAGCGTGAACAAGCAGTCAAGGCTGCCAAAGAACAGAA…	BT-H-038-1-F7-T3_F07	11	CCCTCTGTGGGTGTATAGACTTTTCTATTTATTTTGTTTTCTGTTATCGTGAAATTTGCTAACCAGCATCATGAAGGTAGGATTGTGCGTGTACAGTGGTTTCAAAATCTACCCCGGCCATGGGAGGACAATGGTTAAAACAGACGGCAAGGTTGTCACCTTCGCCAGTTCTAGATGTGAGCGAGCCTTTCACATGAAGAGGAATCCTCGTAAAATCAAATGGACAATCCTCTACCGGCGCAAACACAAGAAGGGTTTGGAAGAGGAATACACCAGGAAAAGGACCAGGAGAACGCACAAATTCCAGCGTGCCATTGTAGGTGCATCCCTAACAGAAATTTTAGCCAAAAGAAATATGAAACCTGAAGTTAGGCGTGCACAGCGTGAACAAGCAGTCAA…
BT-H-017-1-E2-T3_E02	GTTAAAGGTAGCTGCTTCTTACCGTAATCTGCGCGTTCCTCAGTTTCACCTTGTCTTTTCAACCCCTTAATTTTTACTCCGATTTAAAAGAATCTACAGGAACCTCTTTAAAGTTCTCACAAATCTCGGTAGCTACAAGGAAAATCGAAAAACTGTTAGGAAGTGGAGTGGGAAACGAAAAAAACCAACCATGCCAGCCACCGATGAGAGACCGACTTTGCGTCTTGTAACGTACATGTGTCCAAGTCATCCAGTTGAAATGTTTGAGACGATAATGGCCTATTTGGAAGAGGAAGTTAAAGTAAAGGCTGTGTTGCAGTACGAATCACGTCACCCAGGGCCTCTTCCCGATCGCGAGGACCCCTTTGAACATGATCTCATTGATTTGGCTTTCATGTC…	BT-H-021-1-F3-T3_F03	2	AAGGACGCTGATGTCTTTTCCGTAATCAGGCAATTTCTTTTGATTGTAAGCCAGAACATTTGCATCCACGGCTGCAGCCTCTGCTTGTTTCTGTTGCACCATTTTGATACACGCTAAGTGGGAACCAGCCTTTAGGGTGTTACCAAAAAATTGAGAACCCTCTCCAATATCCTTAAGTGCCTTCAAGACAGAGATATAGCCGCTCAGTGAGTTTTCGTGGTTGTAAGCCCATTGGCATCCTCGGAGATCTTCCAAAGCATTAACGTAACTCCTAGTATCAGTGTGGACTATTATATCTGAATAGTAATCGGCCGATTCAGTCGTATTTTTGGAGTGCTTAAACACGGCGGCGACTGGGAGTAACTCGGCGTGTTGGTTGTTATTGTCGTGAAGCTTCAA…
BT-H-017-1-E6-T3_E06	CCCAGATTCGACGTGAAGGCTGGGGACACTTTGACACAGTACGTTGGCCCACATCCAGGAGCTGATACAGGTTTCCATCGTTACATTTTTGTATTATTCAACCAAGGGAACAAAACCATCAAGTTCAATGAGCCTCTAAGGTTAAAGAGCGACCTGATTAGCAGGAGGAACTTCTCTGTTTTCAAATTTGCTGAAAAATATAAACTCGAACGAACACCATGGGCTTTTAATTTCATACGGGCTCAATATTGCGGCACCGATGCCAATCCCTATGATGAAGAAGTCACAATAGTCACTGAGGACGTGGATGGTCAGAAAAATCATGCGGATTATTATGACTACTGATTTTCTTCGTTTTATTTCGCGAGGGCAATGCGGTGAGAAACTGGACCATTTCGG…	BT-H-038-1-C12-T3_C12	2	TCACGCCAAGCTACTGATTTTATTGCTGAAGCAAGTTGCAGTTTTATTGTTTAAATCGCGATTTTTTTTCAATATTTTCATCGCACCGTACTACTTTGGGACTCAGAAAATTTTCCTGTAACTACTAAAAAATAAATTTTAACACCTAAGGGGTCGAGAAAAATCAGCAAGTCTGCGTTTTCAATGTGAGATACAGCATGGGCGTTTGAAGATTTCCTTCAATTTTTATTCTAATCAGGTTATTTTGATTTTTCTCAAAAACAGGATAGCGGATGCAGAGATGATAGCGAACTTCCGGGTGCAGGCAGAACTGAGTGCAGTGGAGAGCACCGAAGATGGACGCGCTGTCGTCCTGGGCACCGTCGATGGATGTCTGTCTGTCCTCGCCATTGCCGATGT…
BT-H-017-1-E9-T3_E09	GAGAGCTTGCCTGCATGTGCTCTGTCAAATCTCGAAATGGCTCCAGCGGACAAGAAGAAACTGGTGAAACCTGCCGTTCGTGAACCCCTTAGGAGACCAAAAAAGCCTAAGGTCAAGAAAGAGAAGGTTGTTAAAAAAGAAGAACCACCTAAACCCAAAGTAAAGAAACCTGTCAATCCACGTCACTTCAGGCCCAGGAAACGTCATGAACCCAAACGTCTCCTTAAATTGAAGAAGAAGGATGAGCGGGAAGTACCTGCCAGATTTTTGGGTGGTCGTCTCTTTGCCAAGGCTATTTTCACTGGATACAAGCGAGGACAACGACAACAGCATGAAAAGTACGCACTTTTGAGGGTTGAAGGGTGCAAAAAGAAGAAGGATTTGCAGTTTTATGTAGGA…	HBT002_E03_T3_022	10	GTTTCTTGGAAAATTTGAGAGCTTGCCTGCATGTGCTCTGTCAAATCTCGAAATGGCTCCAGCGGACAAGAAGAAACTGGTGAAACCTGCCGTTCGTGAACCCCTTAGGAGACCAAAAAAGCCTAAGGTCAAGAAAGAGAAGGTTGTTAAAAAAGAAGAACCACCTAAACCCAAAGTAAAGAAACCTGTCAATCCACGTCACTTCAGGCCCAGGAAACGTCATGAACCCAAACGTCTCCTTAAATTGAAGAAGAAGGATGAGCGGGAAGTACCTGCCAGATTTTTGGGTGGTCGTCTCTTTGCCAAGGCTATTTTCACTGGATACAAGCGAGGACAACGACAACAGCATGAAAAGTACGCACTTTTGAGGGTTGAAGGGTGCAAAAAGAAGAAGGATTT…
BT-H-017-1-F10-T3_F10	CTCTGCCGCTCAAGTTCAGTGACTTCCGCTACGGTCAGTGTGTTTTCTAGTTGACTCGACTACCCGCCAATCACCATGATGGAGGTTGATATACCCCGGAACGATCTCAATTCCGAGATCATCATTCGCACCAACGACAAAACCGTTTCCAGTGTCATCCAACAGGAATCCATCGCCCAAGGAGAAAGACTCACCCTCTCTAGAGTTTCGTATTTCGACATTAACGGATACAAAAGGTGTTGGGAAGGAGCCACAAGAATAGCCAGAAGAGATGGCAACAGGGTTGATTCCGTTACAGTACTAGCTTTCTACAAAAGACTTCTGTACCATGACTGTATTATCCTAGTGAAGAAATTCAGACCAGCCCTAAAAACCTACACGATAGAAATGGTCTCAGGT…	BT-H-038-1-B12-T3_B12	14	CCCTGCTCTGCCGCTCAAGTTCAGTGACTTCCGCTACGGTCAGTGTGTTTTCTAGTTGACTCGACTACCCGCCAATCACCATGATGGAGGTTGATATACCCCGGAACGATCTCAATTCCGAGATCATCATTCGCACCAACGACAAAACCGTTTCCAGTGTCATCCAACAGGAATCCATCGCCCAAGGAGAAAGACTCACCCTCTCTAGAGTTTCGTATTTCGACATTAACGGATACAAAAGGTGTTGGGAAGGAGCCACAAGAATAGCCAGAAGAGATGGCAACAGGGTTGATTCCGTTACAGTACTAGCTTTCTACAAAAGACTTCTGTACCATGACTGTATTATCCTAGTGAAGAAATTCAGACCAGCCCTAAAAACCTACACGATAGAAATGGTCT…
BT-H-017-1-F3-T3_F03	GACCTCTGGACCGGCACTCGCCCGATCGGACGATGGTGCACGACTACGTCCGGAGGGCCCACCTCTGACAGCGTCTGAAGCGGGACCCTGTACCGAGTCTCGGAACGCAGAGGCGCGGTTCCCCGAGAGGGGTTCGCCTATTCGAAAGCGGAAAGCGAGGACAGTACCTAACACGTACGGGCGAGGAAACAGACGGTTCACCCCGGGCGGGGTTCCGCCGGGGTCGTCGGGCGTCTCTCGGGGCGCCCGCGCGGTCCCGGTCCCGTCCGCCGTCTCTGCACGGACAGGCAACGAGAATCGGTTCGCGCTCCGGCGCGGCCGATCCCTGGCGCGGGCCGCTCGGTTCGCCTCGGCGGGCCGGGCGGCGTCCCGCGCGCCGGGCAGCCGGTTATCGCCGAA…	BT-H-024-1-D9-T3_D09	60	AACGACCGCGCCAACAAACCCTGGTCGTGCTCAGAACTGTTCTCGGACCCGGGGAATCCGACTGTTTAATTAAAACAGAGCATCGTGAAGGCCGCACATTACCGGCGTAGACGCGATGTGATTTCTGCCCAGTGCTCTGAATGTCAACGTGAAGAGATTCAAGCAAGCGCGGGTAAACGGCAGGAGTAACTATGACTCTTTTAAGGTAGCCAAATGCCTCGTCATCCAATTAGTGACGCGCATGAATGGATCAACGAGATTCCCTCTGTCCCTATCTACTATCCAGCGAAACCCCAGCCAAGGGAACGGGCTTGGGACACTATCAGCGGGGAAAGAAGACCCTGTTGAGCTTGACTCTAGTCCGGTGCTGTACGGAGACATGCGAGGCGTAGCATAAGT…
BT-H-017-1-F5-T3_F05	CTGATTTGTCTGATTATTGCTCATTGATACTTAATCTCGTAGCTAATTACGGAAATTTAGCTAAAAAAACACACACAAATATAGAATTCAAATAGTTCTGATCATTGTCTAATTATAATTTTCAAGCTCTGTTTCTTTTTCTCGTAAATTTGAAACTGATTTGATGCTAAGAAATGTGGTTTCAAAAACACTGATTTGTTTTTCCCCATTTTCTCTAATTTGCATCTTTCTGTACTTTTAGTGTAGCTCAGTAACATCTCATATTTATCTCGGCTGTCAATAGTTTTCTTTTATGTTTTTATATTCCCTGCGGTCATTTTTGGTTTTAAACTTAAATTGCTTTCATGGATAATTGCTCTGCCATTTTTTGTGTGATACTTCTTTATTCTGATTCAAACA…	TOMOV-BT005_E05	2	CTATTACGCCAGCTGGCGAAAGGGGGATGTGCTGCAAGGCGATTAAGTTGGGTAACGCCAGGGTTTTCCCAGTCACGACGTTGTAAAACGACGGCCAGTGAATTGTAATACGACTCACTATAGGGCGAATTGGGTACCGGGCCCCCCCTCGAGTTTTTTTTTTTTTTTAAGAATTATTTTGATTATGTCTAACATTTCAATGATTGATTCAGATAATAATTTGAAGAATCGTACTCCAAATAAATAAAAACTACAATGAAAAACTTGCTAAATGAGAGATAACAGTGCCTATTTTGTTACGTTTTGGTAAGAACTGACTTCTTATTTTGGAAAAGCTTTTGAAAATAACACAAATTTTTTTTTACGCAAAATACCACAAGCAATTACGAATATGTAACT…
BT-H-017-1-F7-T3_F07	TCCTCATCAAAACAAACGAATCACTTTCCATCTCTGTTGCATTACCCAACATCATTAGCAATCTACATCAAATGTACATATTACCCTCATCTCAATTGCCAGGAC	BT-H-017-1-F7-T3_F07	1	TCCTCATCAAAACAAACGAATCACTTTCCATCTCTGTTGCATTACCCAACATCATTAGCAATCTACATCAAATGTACATATTACCCTCATCTCAATTGCCAGGAC
BT-H-017-1-F8-T3_F08	TTGCTTTATTCTTGTTTTCTTCATCTCCTTTTGTTTTCCCCCCTCCCTTTCTTTGTATGTTATACAATTATCGTATTCTGTAAGTCAGTTTTACTTCAACGAACCCTAAATGAATAGGTGAAACTTCCGATTTGGGTGCAGGTGTTATTTTAATTGAGTTCTTTGTTAGGTGTAATTTTTATTATTCCTATACCTTTCTATTTATTTATTTATTTATTATTTTTTTCTGTAATTTTTTTATCTGATCATTTTTTGGGCAACCAATCAATAGCTATAGTCTTTTGTCACAATTTTTTTTCTTTTTCTTTTCTGGCTTTCAAACGTATTTGTTTGCGTTCAATCATCGAATCAATTTTTGATGAAGTTTATATTTAAGACCATGATCCACTCTGTATGACT…	BT-TYLCV-024-1-A2-T3_A02	6	CATTCAATGAAAGGGAAACACTTATTCCTCGAACAAATAAAGAAATTTGTGGAATGGCTTCAGAGTGCTGAAGAAGAGTCTGAATCAGGAGAAGAGGACGACTAATTTGTTCACAATCCAGATATCAGTGATTCATTGCTGTGCGAATAAATCTTTCTTACCCTGTAATTTTACATCCAAAATCACTAATTTTTTTTATCATAAAACATTATTTTAGTCTAGCAGATACATTTTATTTATTATTTTTTTATTTTTTTAAAACTGAATGTAAACTTCGTCATGTTCAAGCAGGTGAGTCAAACCGTGTTTGTTAGCGATCCTCTCCCTCTTTATGCTGCATATTTCGCATAATATCATCGTATATTTTATCACTAATGTAAAAATTTGAATAGAAGGAGA…
BT-H-017-1-F9-T3_F09	ACCGAATTGGCCGCACTGGAAGATCCAACCAGACCGGAACAGCGTACACATTCTTCACACGGAAAAACAGCAAACAAGCCAATGAATTGATTTCAGTTCTTCGCGAAGCTAACCAAGAAGTAGACCCGAAACTGCAAGGCCTTGCCCGATCAGGTGGATTTGGCGGATCATCGAACAGACGCTGGGGTGGCCCCCCTAGCCGAGGAGGCAGTGGCGGTGGATACCGAGGAAACTCATCCGGTGGCTACCAAGGAAACCGAGGCGGAAGCGGTGGAGACTGGAGGAGCAACAACGGTAACAGTTCGTGGAACTCCAGCAACAACACACAAGGACAAGGGTATTATAACAACAGTGGAAATTCTGGCAGTTGGTCGAATGGTGGTTCCAACAACGCAGGAC…	TOMOV-BT009_E06	4	GGGAAATTGGGTCCCGGCCCCCCCCCGAGGGTTTTTTTTTTTTTTTTTTTTTTTTTTTTTTTTTTTTTTTTTTTTTTTTTTTAAGTACAGAAAAAATTTATTTCAAAAGGGATTACACATTGATTCGTGAAATGATGAATACTGACACTGGTCAAATAGTTGAGAAGTTAATCATTCGTGCATGATCTGGTGGATTAAAACGAAAGAAAAAGATAACCCATTGAAAAAGGCTCCACTGTATACTAAAACATAACAGCAACAAAACTAAAGCTAATTAAAAGTTTTGTAATGTTTAAAAGAAATTATAATTGCAAGCAAGCAAATTTTATTTGCTTCAAATAATTTACAAAAAGGAACTTAGAGAATTTATTCTCATTGAAAAAGAAAAAGAAATACACT…
BT-H-017-1-G10-T3_G10	CAAAACCGTTGTAGTATATTTGATTCAAGTAGAGTCAGGTTTTTGATGTGAGCAGTAAATTCTTATTTTTTATGACCAACGCTAAATGGGAACCTTATTATCTTGGTTGCAAGTTACATATTTCCATTAACTTTTATTGCTTATTTGTAATCTAAGTGCAACTTGTAAGAGGATACATATATCAGAATGTTTAAATTCGTACCTTGTATGGTGGTCCATTGAGTCTACTCTTTCCAAGCACAACTTTCTATTCTGGGGTAGCATTTTTTATTATTTCAGATATTAGATTATCAAAATACAACTATGTAATTACGTCTTTTACTTCAAGTTTGATAAAGGACAAATAAGTGTCATCCGACAAATAGGAAGGTCCTGCATCAAAAGGGATTATTTTTTTCT…	BT-H-017-1-G10-T3_G10	1	CAAAACCGTTGTAGTATATTTGATTCAAGTAGAGTCAGGTTTTTGATGTGAGCAGTAAATTCTTATTTTTTATGACCAACGCTAAATGGGAACCTTATTATCTTGGTTGCAAGTTACATATTTCCATTAACTTTTATTGCTTATTTGTAATCTAAGTGCAACTTGTAAGAGGATACATATATCAGAATGTTTAAATTCGTACCTTGTATGGTGGTCCATTGAGTCTACTCTTTCCAAGCACAACTTTCTATTCTGGGGTAGCATTTTTTATTATTTCAGATATTAGATTATCAAAATACAACTATGTAATTACGTCTTTTACTTCAAGTTTGATAAAGGACAAATAAGTGTCATCCGACAAATAGGAAGGTCCTGCATCAAAAGGGATTATTTTTTTCT…
BT-H-017-1-G11-T3_G11	GCGAAATGCCCGTGACTGCAGTCACGGGTCTAGAGGCCGCTAAAATATCTATAACCCCGAAAAAATGGTGGTAGGGGAGCAATACATGCCATAAAAAAATGATAAATCGATAGAAAAATGAGTTGAAGGAAGTGGGTGATGGAGCTAGAAAAATGAGCTGGGGGAGGTAGAATAAATGCTTGCAAAAAAATTACAACTAATCTAGCAATGATTGATATATAAAAAAAAAAAA	BT-H-017-1-G11-T3_G11	1	GCGAAATGCCCGTGACTGCAGTCACGGGTCTAGAGGCCGCTAAAATATCTATAACCCCGAAAAAATGGTGGTAGGGGAGCAATACATGCCATAAAAAAATGATAAATCGATAGAAAAATGAGTTGAAGGAAGTGGGTGATGGAGCTAGAAAAATGAGCTGGGGGAGGTAGAATAAATGCTTGCAAAAAAATTACAACTAATCTAGCAATGATTGATATATAAAAAAAAAAAA
BT-H-017-1-G3-T3_G03	CTTTGTGTCCTTCCTCACCTCCCAAAAATAAATTTGTGGACAGCCCCAAACTGAGCAACAGTCTTGTGTCCTCTCTCAGGTACTTAATAATCAGGACTAAAAATACTATCAATATTGTGAAACTACTATGATTTTCTACTTTGTTCCCCTACTAATGTATGAGGATATTCATTCTTATAATATTCAAATCACAGGAATCGTTAGGCAGAGCTTCACATAATTTAAGTTCATATACCAGTCCTAAGTCAGCATTATCAAATGCTTCTCAAGTGAAAATAGATTTTTAATCGCACAGTCAGCCCTAAAATTTATTTTCACACAGTTTAAACCTTTAAAGTATGAACTGTAAATTGTTGCAAGGATAAAGCAGATATCTCTTGAATGGATGCATTCGTGCTA…	BT-H-017-1-G3-T3_G03	1	CTTTGTGTCCTTCCTCACCTCCCAAAAATAAATTTGTGGACAGCCCCAAACTGAGCAACAGTCTTGTGTCCTCTCTCAGGTACTTAATAATCAGGACTAAAAATACTATCAATATTGTGAAACTACTATGATTTTCTACTTTGTTCCCCTACTAATGTATGAGGATATTCATTCTTATAATATTCAAATCACAGGAATCGTTAGGCAGAGCTTCACATAATTTAAGTTCATATACCAGTCCTAAGTCAGCATTATCAAATGCTTCTCAAGTGAAAATAGATTTTTAATCGCACAGTCAGCCCTAAAATTTATTTTCACACAGTTTAAACCTTTAAAGTATGAACTGTAAATTGTTGCAAGGATAAAGCAGATATCTCTTGAATGGATGCATTCGTGCTA…
BT-H-017-1-G4-T3_G04	GCCAAGAAGAAGAAGAAAAAGAATAAGCAAGGATCAGTTGCTGTAGAAGAGAATGAAGAAAATGAAGTTGTTGAGGCTGCATCCCCGAAGAAGAAAAAGAAGAAGAAGAAGAGTGCAGGCCTTGAAGATGTAATGAGCTGATGTGCTAGTTGCAAAATCATACATTGAAAACTTGGCAAACACGGATTCCAGCAAACAAAAACCACTGACCGAACGGGAAAAATTAATGAAACACTTGGAGCTTGTTCAATCCACCATCAGCGAGAAGAAGAAAAAAAAAGTGTGAACTCATGAAAAGAAATGATGTTCTTAATTAAGTTTTTTAGTAGTTAGACTTTCCTTGTCCCCCTCAGTTTCTCATTTTTTCCATTTCATTGATAATATGTATAAGCATACATA…	BT-H-017-1-G4-T3_G04	1	GCCAAGAAGAAGAAGAAAAAGAATAAGCAAGGATCAGTTGCTGTAGAAGAGAATGAAGAAAATGAAGTTGTTGAGGCTGCATCCCCGAAGAAGAAAAAGAAGAAGAAGAAGAGTGCAGGCCTTGAAGATGTAATGAGCTGATGTGCTAGTTGCAAAATCATACATTGAAAACTTGGCAAACACGGATTCCAGCAAACAAAAACCACTGACCGAACGGGAAAAATTAATGAAACACTTGGAGCTTGTTCAATCCACCATCAGCGAGAAGAAGAAAAAAAAAGTGTGAACTCATGAAAAGAAATGATGTTCTTAATTAAGTTTTTTAGTAGTTAGACTTTCCTTGTCCCCCTCAGTTTCTCATTTTTTCCATTTCATTGATAATATGTATAAGCATACATA…
BT-H-017-1-G5-T3_G05	CAACAGTACGCTTACCAACCTGTCGAGCAGATCAACTCAGATCTGTGAAATCTGTTGTTTCCTAATAATATGTGTGAAATAAGACGTATTTGTGCTGAAAGGAGCTATGCTTAAAATAACTAAATGAAAAAGATCTACGAAGCGCGGATATCCAATGCACTTAGTTCCTTTTTGATTTGATTAATTTTTATATTGTTCCTTGGACATAAAACTTAAATATTAAAAAATGATCACAATCGGACCTCCCAAAAAATTTCGTTTCGAAAAGCTTTTGTAAATATTTTTAGATTGTAAAGATCTCTTAGATTGTTTTGCCTGAAAAACATTCATTTTAAAAACTACTGTAAGTTTATGTACAAAATATTATTTAAATAATTTATTCGATCTCTCTAAAATGTT…	BT-H-017-1-G5-T3_G05	3	CCCCCCCCCGAGGGTTTTTTTTTTTTTTTTTTTTTTTTTTTTTTTTTTTTTTTTTTTTTTTTTTTTTTTTAANGAAGCTCATCAAATTTATTTAACATTTTAGAGAGATCGAATAAATTATTTAAATAATATTTTGTACATAAACTTACAGTAGTTTTTAAAATGAATGTTTTTCAGGCAAAACAATCTAAGAGATCTTTACAATCTAAAAATATTTACAAAAGCTTTTCGAAACGAAATTGTTTGGGAGGTCCGATTGTGATTATTATTTTAATATTTAAGTTTTATGTCCAAGGAACAATGTAAAAATTAATCAAATCAAAAAGGAACTAAGTGCATTGGATATCCGCGCTTCGTAGCTCTTTTTCATTTAGTTAATTTAAGCATAGCTCCTTTCAG…
BT-H-017-1-G7-T3_G07	AATCTTTCTCTCATCTCATTTGTTGAGGAATTTCAATGTAAGTCTACTTTTCCTCAGAAGAGAACACTAATAACTGCCACTACCATGAACCTTGCTTAGCTACACTCGCAGCATTGTTTGCTTCACTATTGTCCCTGTTTAGTACTGATATTTTAGTATTAATGTTGTATAGTATTGTATTAAATAATTAATTGTTAATTGATTAGTCTCTTTTCTGTATTTCCTCTTGAGTCTTGGGCAACTTTTTCTCCCTTCCAGGGACTTTTGGTGCTTTGTAAATAGCTGTCGGGATGTGACAGCTATCCCTTTTCGGGGTGTCTCCTATTCTTTTGACAAATGCGTTCCTCATGCTGAAACTCTTTTCTCTTTCAAAACCAGTCAGCAGCCCGATTGTTGAAA…	BT-H-017-1-G7-T3_G07	2	AATCTTTCTCTCATCTCATTTGTTGAGGAATTTCAATGTAAGTCTACTTTTCCTCAGAAGAGAACACTAATAACTGCCACTACCATGAACCTTGCTTAGCTACACTCGCAGCATTGTTTGCTTCACTATTGTCCCTGTTTAGTACTGATATTTTAGTATTAATGTTGTATAGTATTGTATTAAATAATTAATTGTTAATTGATTAGTCTCTTTTCTGTATTTCCTCTTGAGTCTTGGGCAACTTTTTCTCCCTTCCAGGGACTTTTGGTGCTTTGTAAATAGCTGTCGGGATGTGACAGCTATCCCTTTTCGGGGTGTCTCCTATTCTTTTGACAAATGCGTTCCTCATGCTGAAACTCTTTTCTCTTTCAAAACCAGTCAGCAGCCCGATTGTTGAAA…
BT-H-017-1-G8-T3_G08	GTTAAGCCCCTTCTTCACCATGGGGGCCTACAAATATATTCAAGAACTTTACAGGAAAAAGCAGAGTGATGTTATGCGGTACTTACTACGTGTCCGCGTATGGCAGTACAGGCAACTTTCACGAGTTCACAGAGCACCCAGACCAACTCGACCCGACAAAGCTCGAAATCTAGGATACAGAGCCAAGCAAGGATTTTTAATATACCGCACGAAAGTACGACGAGGTAACCGTAGGAAGCCTGTACCAAAGGGGTGCACATATGGAAAACCTAAAAATCATGGTGTCAATCAATTGAAACCTACTCGCAACCTTCAGGCTCTTGCAGAGGAACGTGTTGGACGTGTCTGTGGAGGTTTAAGGGTACTGAACTCATACTGGGTAGGACAAGATAATACCTA…	BT-TOMOV-035-1-D4-T3_D04	18	AATTGGGTACCGGGCCCCCCCTCGAGTTTTTTTTTTTTTTTTTTAAAGTTGTTTGTCATTTTTATTATAAAGAGGCAATGTACAAAAACAAAAAAATTAACGTTTTCTTCGGAGTTGGAGGGTGTTCTGCCTGCGCCAGCATTTGCGACGAGAACCACCAATGGTGTGTGCGAATTTTGGTCCTCTTCCGAGACCTCGGGAGCTACGTCCAGCTGATGTTAATCCACGCAATTCTCTGTGCTTGTGAACTGGGTTACAGATCCAGTTGACTTTAGGATCACGACGAATAGCCTTGTGGAAAGGATCGATCAGAATGACTTCGTAGTATTTGTAGGTATTATCTTGTCCTACCCAGTATGAGTTCAGTACCCTTAAACCTCCACAGACACGTCCAACACG…
BT-H-017-1-H1-T3_H01	AAAACTACTTGTTTTTTTTTTTTTGCATTAACATCCCCCCCCCTCCCCCTCAAGATTTTCCTGTTTCAGGTCTACTTAGATTTTATGTGCTGTGAATGATCAATGTTATTGAATGCCCTTGCAGAAGTTAAAGTAAAAATTATCAATAAAGCGATGCATTTGAATGTGCTGTAGACAAACTTTTTAACTCATCGGATTGTACCAACACTAGTAGAAACCACCATTCATATGTACTAATGGTCTTGTTATCCTGAAGTAATGTCCTGTTCCTCCTGGATTTTAGTCTTTTAATCCATCTTTTTTTCTTTTTGTAATCAAAATTAATTGAAGCAAATAAAAATTTTGATACTACAAAAAAAAAAAAAAAA	BT-TOMOV-023-1-F12-T3_F12	2	CTTTAGGGGGAAATGGGTTCCGGGCCCCCCCCCGAAATTTTTTTTTTTTTTTTTTTTTTTTTTTTTTTTTTTTTTTTTTTTTTTTTTTTTTTTTTTTTTTTTTTTTTTTTTTTTAGTATCAAAATTTTTATTTGCTTCAATTAATTTTGATTACAAAAAGAAAAAAAGATGGATTAAAAGACTAAAATCCAGGAGGAACAGGACATTACTTCAGGATAACAAGACCATTAGTACATATGAATGGTGGTTTCTACTAGTGTTGGTACAATCCGATGAGTTAAAAAGTTTGTCTACAGCACATTCAAATGCATCGCTTTATTGATAATTTTTACTTTAACTTCTGCAAGGGCATTCAATAACATTGATCATTCACAGCACATAAAATCTAAGTAGACCTGA…
BT-H-017-1-H3-T3_H03	CAAGTTTCTGCTCAGTGCCGCCACCAAACAAGCGTTTAATCCCTGGGAAATTGCGGATAACAATGATAGGTTGCGTTATGATCTCCTGACCATCCCGCCACAGGCTAGAGCTTTGGACTTGGCACACAAAGCAGCCTTCCAGTACGGATTAGGAAACTCTCTCTATGCTGACCCAAATGCTATTGGACACTTCGATTCTGAAACGCTCCAGCACTATGTCCAAAACAACTTCACAGCTAACCGAGCTTCCGTAACAGGAGTTGGAGTTAATCACGATGCTCTGGTTGAAATAGCAAATGCTCTGCCAATCACCAGTGGCCCTCCTCCGTCAGCTCCGAAATCAACATTCTTTAGTGCAGAGGAAAAGTACTACACACCCTCCAATACTGTCTTTGCTGC…	TOMOV-BT012_B04	7	AGATTCTTGTAGCCTCCAGCGCACCAGATTCTCCAATTGCAGAAGTTTCCATCTCTTTCAAGGCTGGAGCCAGATACGAGCATGGCGAATCTTTGGGGATCAACCATGTGCTACGTTCTGCTTTTGGTCTTGCCTCTGAGGAAGTTTCCAACTTCGGTTTAACAAGACACATTCAACAATTAGGCCTCAACTTGTACGCCACAACTGATCGAGAAGTCATTTCCTATACTCTGCAAGGAAACAAAGATAAAATCGAGGAGGGTTTCAAGTTTCTGCTCAGTGCCGCCACCAAACAAGCGTTTAATCCCTGGGAAATTGCGGATAACAATGATAGGTTGCGTTATGATCTCCTGACCATCCCGCCACAGGCTAGAGCTTTGGACTTGGCACACAAAGCAG…
BT-H-017-1-H4-T3_H04	GTGAAGTGACGCGTGGTCTTCAAAATTTTCTGGTTCAGCGCTGGCCAAATTCGTTTGAGTTAACTCGACCAGAAAGCAAAAATGGCATCAAAAGATATTGACTATCACGGCACTGGTGGAATCGAATCTAACCCTGCTGATTTCAGGATCACCCTCTCTTCCAAGTCTGTGAAAAGCTTAGAGAAAGTGAGCCATGATTTGATCGAAGAAATCAAGAAACTCAATTTGCGGTACAAGGGCCCCATCCGCGTTCCAACCAAGACCCTGCGTATCACAACACGTAAAACACCTTGTGGTGAGGGGTCAAAGACTTGGGACAGGTTCCAGATGAGAATCCACAAGAGGTTCATTGACACCAAGTGTGTTGCTGATCAAATTAAATTGATCACCTCTATCTAC…	BT-TOMOV-035-1-C6-T3_C06	13	CTTTAGGGGGAAATGGGTACCGGGCCCCCCCCCGAGGTTTTTTTTTTTTTTTTTTTTTTTTTTTTTTTTTTTTTTTTTTTTTTTTTTTTTTTTATTTCATTAAAAATGTATTGTTCTTATGAAATAAAAAATAAACAACGGTCAGTATAAAAGTCATTACATAGTAACGAGGACGTCTACATCAGGTTCAATGTAGATAGAGGTGATCAATTTAATTTGATCAGCAACACACTTGGTGTCAATGAACCTCTTGTGGATTCTCATCTGGAACCTGTCCCAAGTCTTTGACCCCTCACCACAAGGTGTTTTACGTGTTGTGATACGCAGGGTCTTGGTTGGAACGCGGATGGGGCCCTTGTACCGCAAATTGAGTTTCTTGATTTCTTCGATCAAATCATG…
BT-H-017-1-H5-T3_H05	CAAAATTCCAATTTAGTAGGTTTCAACTGTAAACTCTAGGTAATTTTTGCTTATTGGTGATAGCTCCACATTCTGTAATTGCTCCATTAGTTGGCATATAGATGTGGGAAAAGCTCCATTTAAAAAACTGTTCGTAACAAAGTTTCTTCGAACAAATTTTAACCCCAACCCTTTTTTACACTTACAAAATTCTGTTCAGCCACTCTCTCATTGTATAGTTGCAGAATTAAAATTGAAAATCACAAAATAAGAAGAAAAGCCGGTTTCAGAAAATGTTTAGCCAACCTCCTCAGAATTCATGATTGTTAAATTTTTTTTCACAAGTTTTAAAGGGTTGGATGGTAAAACTTCCTTTCTGTTGTATCTTTGCCATCAAATGTGTTGTTATCGTATGTTTTA…	BT-H-017-1-H5-T3_H05	1	CAAAATTCCAATTTAGTAGGTTTCAACTGTAAACTCTAGGTAATTTTTGCTTATTGGTGATAGCTCCACATTCTGTAATTGCTCCATTAGTTGGCATATAGATGTGGGAAAAGCTCCATTTAAAAAACTGTTCGTAACAAAGTTTCTTCGAACAAATTTTAACCCCAACCCTTTTTTACACTTACAAAATTCTGTTCAGCCACTCTCTCATTGTATAGTTGCAGAATTAAAATTGAAAATCACAAAATAAGAAGAAAAGCCGGTTTCAGAAAATGTTTAGCCAACCTCCTCAGAATTCATGATTGTTAAATTTTTTTTCACAAGTTTTAAAGGGTTGGATGGTAAAACTTCCTTTCTGTTGTATCTTTGCCATCAAATGTGTTGTTATCGTATGTTTTA…
BT-H-017-1-H7-T3_H07	CGAAAATTCCGTTTGGGAATAAATACAATGATATACATGAAAGATTTCATGTTTATGATATTTCTCACAGTGACAAATTCGCGCTCTTGGCTCGCGATCATGATCCGTCATTTTAATTGAAAATAAATATTCAGTTCCGCAACACTGCCCCTCCATATTTTTTTTTGCAAGAAGACAAGAACGATGCACGTTTAAACGGCGATGTCTTCCAGGAGTCCTTGAATCAGAAAAA	BT-H-017-1-H7-T3_H07	1	CGAAAATTCCGTTTGGGAATAAATACAATGATATACATGAAAGATTTCATGTTTATGATATTTCTCACAGTGACAAATTCGCGCTCTTGGCTCGCGATCATGATCCGTCATTTTAATTGAAAATAAATATTCAGTTCCGCAACACTGCCCCTCCATATTTTTTTTTGCAAGAAGACAAGAACGATGCACGTTTAAACGGCGATGTCTTCCAGGAGTCCTTGAATCAGAAAAA
BT-H-017-1-H8-T3_H08	CGACAATGTCCCTGTGGGCAGGATTGTTATGGAGCTCCGCAATGATGTAGTCCCAAAAACAGCTGAAAACTTCCGTGCCCTCTGCACCGGTGAACAAGGTTTTGGTTACAAGGGCAGCACCTTCCACCGTGTCATCCCCAACTTCATGTGCCAGGGTGGTGACTTCACAAACCACAACGGCACTGGTGGCAAATCTATCTACGGAAACAAATTCGAAGATGAGAACTTCACCCTCAAGCACACTGGACCAGGTATCCTTTCCATGGCTAATGCTGGCCCCAACACCAATGGAAGTCAATTCTTTATCACAACCGTGAAAACCTCCTGGTTGGACAACAGGCACGTTGTTTTCGGTCAAGTCATCGAAGGTATGGATGTTGTCAGGAAATTGGAAAGCTA…	BT-TOMOV-037-1-G7-T3_G07	6	TTTTTTTTTTTTTTTTTTTTTTTTTTTTTTATACTACCACTCCAACATTTATTATTCAAGGTTGATACATGTGCTCACATGAAGAGTTAAGAAAAAGGAGAAAATATAGGGAAAATGAATAGAAAAAATTACGGATTATCGCACAAAATGAGCCAGCATTGGATGAACCTTGCAAAAAAAATATGACGCAGAGTAGAAAAAGAAAAAGAAAGTTAACAAATTTCGTCTACAATCTAAACGTAAAAAAGAATCAACTGATCAATATATCCTAAACTGGCACCGAGACTGACCGATAAGCTACACGATTAGTGGAATGAGTCAGAATATAAATGCTGTGAAAGATTGTATGGATACAAAGTTAAAACTGGGCATTAATTAAAATACAATAAAAATAAATAG…
BT-H-017-1-H9-T3_H09	GCTTGTAACAAGTATGAATAAAGCCATTCATTTACGTACTATGAATGGTTGGTCATGATGTAATGTTTTGTTGTACAATATATATCATATTGTGTTTAAAAAAAAAAAAAA	HBT004_C02_T3_017	3	TTTTTTTTTTTTTTAAACACAATATGATATATATTGTACAACAAAACATTACATCATGACCAACCATTCATAGTACGTAAATGAATGGCTTTATTCATACTTGTTACAAGCAAAGGGTCTTAATTAAGTAGCAAGATTATTATTATC
BT-H-018-1-A10-T3_A10	CACACGCCGCAATCCCTCTATCAACAGAATATGTTTCTTTCAAAATAAGGTCATTGCAGAAAGCCTGGATTCGATTTAATGATAATATTGTCAGATGAAGACAGAAAAATGTCTAGTTTTTACAAAGAACTCAGGAAATATCTCAGATCCAATCCCTTTACATTGATGCTAAGAATCGGAATACTGTGCTGCCAAACAAATAAAGTACAATTCCTAGCCTCTTGCCTCTCGCTAGGAGACATGCACCTTAAAAACCCACCGCAACTGGTGTCGAACAGGTTGTCAGTTCAGCCATTTTTCCTTCACATAGGCTCGATACAGCACTCACTTCTTAAATGTATTTTGTATCATTTTATTATTATTCCTGGATAAGTTTTCATTCTTGAGTTGTATAATACT…	BT-H-018-1-A10-T3_A10	2	TTTTTTTTTTTTTTTTTTTTTTTTTGGAGTACAAAATACTTTTAATTAATCTTCAGCATGGTGGGTTTTGATTACGTGCTAAGTGGTTGAAATGATAATCATGCATATATCAGGGATGTATACTATGCAGTTATTTATAAGTATTATACAACTCAAGAATGAAAACTTATCCAGGAATAATAATAAAATGATACAAAATACATTTAAGAAGTGAGTGCTGTATCGAGCCTATGTGAAGGAAAAATGGCTGAACTGACAACCTGTTCGACACCAGTTGCGGTGGGTTTTTAAGGTGCATGTCTCCTAGCGAGAGGCAAGAGGCTAGGAATTGTACTTTATTTGTTTGGCAGCACAGTATTCCGATTCTTAGCATCAATGTAAAGGGATTGGATCTGAGAT…
BT-H-018-1-A11-T3_A11	CTTCATTCTAGCGGGCACGATCCCAGTCGGATCCGTTTCAACACACGCAAGTTCATCAAGGAGTACAAGCTGGGCACCCCTTACGCTATGAACTTTTTCGAATCAGAATGGTCGGACGACTCGGAATTCTGGACGACCAAGCCCCCAAGCCGACCTCCAACGACAACGGATACGCCGTATCCTCACCACGGCTTCACTTGGTTCCCCAAAGTGACGAGCAACGTGTCGACGACAGAGGGGAAAGAGTGGTTTGAGAAGCTGGTTTAAGCTGACATCGAGAAAATTTGTGCTATTATGTTGCTTCCGTCGAAAATAAAAAAAATAAAACACAAAAAAAAA	BT-H-018-1-A11-T3_A11	1	CTTCATTCTAGCGGGCACGATCCCAGTCGGATCCGTTTCAACACACGCAAGTTCATCAAGGAGTACAAGCTGGGCACCCCTTACGCTATGAACTTTTTCGAATCAGAATGGTCGGACGACTCGGAATTCTGGACGACCAAGCCCCCAAGCCGACCTCCAACGACAACGGATACGCCGTATCCTCACCACGGCTTCACTTGGTTCCCCAAAGTGACGAGCAACGTGTCGACGACAGAGGGGAAAGAGTGGTTTGAGAAGCTGGTTTAAGCTGACATCGAGAAAATTTGTGCTATTATGTTGCTTCCGTCGAAAATAAAAAAAATAAAACACAAAAAAAAA
BT-H-018-1-A12-T3_A12	CGGGTTCCTCGTTACTTCTATCAAAATGGTTCTTCATCTAGAGAAACCTGCCCCTATCTTCAAAGGCACTGCTGTTGTCAGTGGGCAGTTCAAAGAAATTTCTCTCGATCAGTTCAAAGAAAAATATGTTGTGCTCTTTTTCTACCCTTTGGATTTCACTTTTGTTTGTCCAACTGAAATAATCGCCTTCTCCGACCGTATTGATGAATTTCGTAAAATCGGATGTGAAGTTGTTGCAGCCTCAACTGACAGTCATTTCAGTCATCTGGCCTGGGTAAACACTCCGCGGAAGCAAGGAGGATTGGGAGAAATGAGTATTCCACTTTTGGCTGACAAGTCTGGGAAAATTGCACGTGAATATGGCGTCCTTAACGAAGAAACTGGAATCCCTTACCGAGG…	BT-TOMOV-026-1-G10-T3_G10	10	CGCTTAGTGCCGAATTCGGCACGAGGCTTTCGGACTTCAGCCTTCATGCAATCCTAAGCTTCTGCAAACCCTCCATATCACTTCGCCGGGTTCCTCGTTACTTCTATCAAAATGGTTCTTCATCTAGAGAAACCTGCCCCTATCTTCAAAGGCACTGCTGTTGTCAGTGGGCAGTTCAAAGAAATTTCTCTCGATCAGTTCAAAGAAAAATATGTTGTGCTCTTTTTCTACCCTTTGGATTTCACTTTTGTTTGTCCAACTGAAATAATCGCCTTCTCCGACCGTATTGATGAATTTCGTAAAATCGGATGTGAAGTTGTTGCAGCCTCAACTGACAGTCATTTCAGTCATCTGGCCTGGGTAAACACTCCGCGGAAGCAAGGAGGATTGGGAGAAATG…
BT-H-018-1-A4-T3_A04	ATAAATCTTACATGATCTGAGTTCAGACCGGCGTGAGCCAGGTCAGTTTATATCTTTGATTAAATAATTCTGCACTACAGTACGAAAGGATCTAGAGAAGTAAAGTTTTTATATAGAAAAAAAAAAAAAAAAA	BT-H-018-1-A4-T3_A04	1	ATAAATCTTACATGATCTGAGTTCAGACCGGCGTGAGCCAGGTCAGTTTATATCTTTGATTAAATAATTCTGCACTACAGTACGAAAGGATCTAGAGAAGTAAAGTTTTTATATAGAAAAAAAAAAAAAAAAA
BT-H-018-1-A7-T3_A07	GTTTATTTATAGTATAAGAATTAGATTAAGATTTTTTTTAATATATTTTGCAAGATATGTAGCTATGCTTTGTTGATTAATTAATGTTTTGATAAAGTACAACATTTTTTATGTTAATCAATTTAAGTTTAGATCTATAAATTTATCTTCAAAAGTTATAATTTTTATTTATGGTTTAAGAATTTCTGGATTTCCCCCCTTCCTTGGGTTTTTAATTAAATGATTAGCAATTAACTATTTCTGGTATGTTGGGTTTAACCTTTTGATAACATTAATAATCTTAATTTCGATTTTGGCAGTTTATTTTTATTTACAGCTTTTTTT	BT-H-018-1-A7-T3_A07	1	GTTTATTTATAGTATAAGAATTAGATTAAGATTTTTTTTAATATATTTTGCAAGATATGTAGCTATGCTTTGTTGATTAATTAATGTTTTGATAAAGTACAACATTTTTTATGTTAATCAATTTAAGTTTAGATCTATAAATTTATCTTCAAAAGTTATAATTTTTATTTATGGTTTAAGAATTTCTGGATTTCCCCCCTTCCTTGGGTTTTTAATTAAATGATTAGCAATTAACTATTTCTGGTATGTTGGGTTTAACCTTTTGATAACATTAATAATCTTAATTTCGATTTTGGCAGTTTATTTTTATTTACAGCTTTTTTT
BT-H-018-1-A9-T3_A09	ATTTTCTGAAGAACCGGACGGTCCCAGTATTTTGACAAAGTTGAACGTGGCTTTTCTTTCTTTTATATCTGGACTATTTCCATTTGACTGATTATGCCTCCTAAGACAGCACCGAAGAAGCCAGCAGCAGCTGCTGGTGATAAGAAGCCTGCTGCAAAGAAACCTGCAGCTGCTGCCCCAGCAGCTAAGAAACCTGCCGCACCAAAGGCAGAGGCAAAACCTAAACCAGCGAAACCTGCAGCTGCTGCCGCCCCTGCCAAAAAGGCTGCACCTGCGGCAAAGCAGCAAGCCGGCAAGAGTCAGCCAGCCCAGAAGCAAGCAGGAAAGCCTGCCCCTGCCAAACAGCAAGCGGTCAAGGAAGCGACGAAGAAGCCAGCGCAACAGAAGGCTCCTGCAAAA…	BT-H-018-1-A9-T3_A09	2	AGCTGAAGTAAGCTTTCCTCCTTTACCCTTCTGGGCAGGTGCAGGGGCTTTTTTGCCTGCTTGTTTCTTGTTGCCACTTTTTGGGGCTGCTGCTTGAGTCTTCGTTACTTTCTTGACTGACTGCTGTTGCTTGGGCTGGGCAGCAGGGGCTTTCTTCCCTCCTTGCTGCTTACCACCAGCCTGTTGCTTAGCAGGAGCCGGTTTTGCAGCTTGCTTGCCTCCTGCCTGGGGCTTGGCTGCGGGTTTTTGCTGCTTCCCTGCTTGTGCTGGTTTTGCGGGAGCGCCCTTTCCACTTTGCTGCTGCTGCTTTCCTGCCGCAGGTTTTGCAGGAGCCTTCTGTTGCGCTGGCTTCTTCGTCGCTTCCTTGACCGCTTGCTGTTTGGCAGGGGCAGGCTTTCC…
BT-H-018-1-B10-T3_B10	TTCCAAAGCTCCGAAAATGCCAAGTTTGACGCAAGTTCTTCGAAGTGATCAATGGGGTGGTATGAGAAAAGATATCAGGCATATTGTCTATCATCAAATTTCCCCCTATGAACAAAAAGCTTTCAAAGGATTCTTCTCAGAAGGTTTTCCTAATGCCATCAGGAGGATCAGATTGAGGATGTTTAAAATCCTCATGCCTTTCACTGGCGCACTTGTTCTGGTTGATTGGGCAAAGAAAGAAAATGAAAAGATCCATCGCAAAAACCCTGCTGATTACGAAAACGATGAGTGATCTTATGTAAATCTGTGTCATGTATTCCTGTACTTCTTAGTTGTTGTTGAATAATTTAGGTTTTATTTTGATTCAGTAAGGATTTTTTTTTGCTCAGCCTGAGTGTA…	BT-H-018-1-B10-T3_B10	3	TTTTTTTTTTAAATCATTTCAGCCATTGCATCTTTATTGCAGAAAATTAAAATATGAATTTCACTCTGGTGGTTACATGAATGATGGTATTACCAATTAATTTTACACTCAGGCTGAGCAAAAAAAAATCCTTACTGAATCAAAATAAAACCTAAATTATTCAACAACAACTAAGAAGTACAGGAATACATAACACAGATTTACATAAGATCACTCATCGTTTTCGTAATCAGCAGGGTTTTTGCGATGGATCTTTTCATTTTCTTTCTTTGCCCAATCAACCAGAACAAGTGCGCCAGTGAAAGGCATGAGGATTTTAAACATCCTCAATCTGATCCTCCTGATGGCATTAGGAAAACCTTCTGAGAAGAATCCTTTGAAAGCTTTTTGTTCATAGGG…
BT-H-018-1-B12-T3_B12	GTTAGTTTCATGTTAAAACGAATTAATTCCTCATCTGACATTTATAATGTCTTCAAGAAAATTTGGTTGCTTAGTGCTGTATTAACCTCGAGCCCGCCAAATTTGGTTGGTTTGATTGTTGGCTGGTACCAGTTCTTGGGCGTGTTGGAATCCCTGCTGGGCCCCTCCCTGCAGGATCCCGAATTCCTGCAGGATCGGTTGAGCATAGTCATCAATTGCTAAAATATTAATAACGACACAAATAAAATTCTCAGCGACTTAGCGACGCCTCGTCAAATTAAATAAAACTAAAAACTTGTATACAAAGAGAAATCAAGAGAGGTCCTGGAAGCTAGCAACGATTCCCTCAGTTTACTCATGTGAAAACATCAACGAATAAAAATCTGTGAAAGTTTATAA…	BT-H-018-1-B12-T3_B12	1	GTTAGTTTCATGTTAAAACGAATTAATTCCTCATCTGACATTTATAATGTCTTCAAGAAAATTTGGTTGCTTAGTGCTGTATTAACCTCGAGCCCGCCAAATTTGGTTGGTTTGATTGTTGGCTGGTACCAGTTCTTGGGCGTGTTGGAATCCCTGCTGGGCCCCTCCCTGCAGGATCCCGAATTCCTGCAGGATCGGTTGAGCATAGTCATCAATTGCTAAAATATTAATAACGACACAAATAAAATTCTCAGCGACTTAGCGACGCCTCGTCAAATTAAATAAAACTAAAAACTTGTATACAAAGAGAAATCAAGAGAGGTCCTGGAAGCTAGCAACGATTCCCTCAGTTTACTCATGTGAAAACATCAACGAATAAAAATCTGTGAAAGTTTATAA…
BT-H-018-1-B2-T3_B02	AGGGAACCCGGTCAAGATTCCGGGACCCGGCGAGTAGGAAACGTTCACCTGCCAGGTCCGTACGACTCGTCGGAGCGATTCGACAACCAGCCCGGAGAAGCCGGCGGAGGACCCGTGGAGAGTTGTCTTTTCTGTTGAAGCGACCGAGCATCCCTGGAACGCGTATGGCGCGGAGATAGGGGCGGTGGTCGCGAGGAGCACCGGTCGTCGGCGGTGTACGGGTCTCCTCCCTCGGACCGTGAAAATCCCGGCTGAGGCTCCTGGTTCGGTGGTTTCCGAAGCCGGTTCGTACCGAGTATCCGCAGCAGGTCTCCTAGGTGAACAGCCTCTGGTCACGTGGAACAATGTAGGTAAGGGAACTCGGCAAACTCGATCCGTAACTTCGGGACAAGGATTGGC…	BT-H-018-1-B2-T3_B02	1	AGGGAACCCGGTCAAGATTCCGGGACCCGGCGAGTAGGAAACGTTCACCTGCCAGGTCCGTACGACTCGTCGGAGCGATTCGACAACCAGCCCGGAGAAGCCGGCGGAGGACCCGTGGAGAGTTGTCTTTTCTGTTGAAGCGACCGAGCATCCCTGGAACGCGTATGGCGCGGAGATAGGGGCGGTGGTCGCGAGGAGCACCGGTCGTCGGCGGTGTACGGGTCTCCTCCCTCGGACCGTGAAAATCCCGGCTGAGGCTCCTGGTTCGGTGGTTTCCGAAGCCGGTTCGTACCGAGTATCCGCAGCAGGTCTCCTAGGTGAACAGCCTCTGGTCACGTGGAACAATGTAGGTAAGGGAACTCGGCAAACTCGATCCGTAACTTCGGGACAAGGATTGGC…
BT-H-018-1-B4-T3_B04	GTGAATCCCTCCGCAACACCCTGAGCAACGCCAAGGACACCGTCATGAACTCAAACGTTCGCGCCAAGATGGCCGATCTCTACAAGGCCGGACTCGACAAGGGCCTCGACCTCTACAAGGGCATCAACCAGCGTCTCAGCCCCGGCATGGCCAAGACCCTCAACCAAGGCGCCAGCTCCACCATGCGCACCATCCAAGCCGCCAAGGAGTCCCCCATCGCCAAGTCCATCTCCGAGAAGGTCGCCGCCTGGTTGCCCTGAGCTCTCAGCGATCCCTCGTTCATGGAATAATGGTTCTCCTCGATCCGTCCGGGATTCTAATTTTTCTGATTTCTTCCACGTCCCCTCCCCCTATTTTCGAGAAACGATTCTCGTCTAAATTTTACCTCTTTTTCTGATA…	HBT005_A07_T3_052	3	TTAGTTTTTTTTTTTTTTTTTTTTTTTTTTTTTAATTTGTCTTACCGTGTATTAATGATGCTCCGGGTGAGGTATGAAAACAGATGCGTTGATCTATGCAATTTATTCAAGGGGTTCTTCGAGAGGACTATCAGAAAAAGAGGTAAAATTTAGACGAGAATCGTTTCTCGAAAATAGGGGGAGGGGACGTGGAAGAAATCAGAAAAATTAGAATCCCGGACGGATCGAGGAGAACCATTATTCCATGAACGAGGGATCGCTGAGAGCTCAGGGCAACCAGGCGGCGACCTTCTCGGAGATGGACTTGGCGATGGGGGACTCCTTGGCGGCTTGGATGGTGCGCATGGTGGAGCTGGCGCCTTGGTTGAGGGTCTTGGCCATGCCGGGGCTGAGACGCTG…
BT-H-018-1-B7-T3_B07	GTGTTAGAGTGCTCAGTGCTTACTTTTTAACCATTCAGATTTTCCAAAGCTTCAAAAATGGCCAAATACACTATTGTTATGGTTCGTCATGGAGAAAGTGAATGGAATCAGAAGAATTTATTCTGTGGATGGTATGATGCAAATCTCAGTCCTAAAGGTGTGGATGAAGCAGCTGCTGCTGGAAAAGCTTTAGCCAACGCCAATTTCAAATTTGATATCGCACACACCTCTGTCTTGACAAGAGCCCAGAAGACTTTAGAGGCAATTCTAAAAGGGATTGGACAAGAAGATTTACCAGTGTGTAAAACATGGAGACTGAACGAGCGACACTATGGTGGTCTAACCGGTCTAAACAAGGCTGAAACAGCTGAAAAATACGGAGAAGATCAGGTACAAATT…	TOMOV-BT012_C02	10	TACACATTACCCGGGCCGTGTTAGAGTGCTCAGTGCTTACTTTTTAACCATTCAGATTTTCCAAAGCTTCAAAAATGGCCAAATACACTATTGTTATGGTTCGTCATGGAGAAAGTGAATGGAATCAGAAGAATTTATTCTGTGGATGGTATGATGCAAATCTCAGTCCTAAAGGTGTGGATGAAGCAGCTGCTGCTGGAAAAGCTTTAGCCAACGCCAATTTCAAATTTGATATCGCACACACCTCTGTCTTGACAAGAGCCCAGAAGACTTTAGAGGCAATTCTAAAAGGGATTGGACAAGAAGATTTACCAGTGTGTAAAACATGGAGACTGAACGAGCGACACTATGGTGGTCTAACCGGTCTAAACAAGGCTGAAACAGCTGAAAAATACGGAG…
BT-H-018-1-B9-T3_B09	CCTCGTGCCGATTCGGCACGAGGCGGAATCTGGCAACGGTCTAGGCGCTTGGCAAACTTTGTCAGTTAACAGCGTGGAAAGTGTATTAATTGTTGAAAAATATCCCTAAGACAAAATGGTCAACTCTAAAGGTTATCGTCGAGGAACTCGGTACACCTTCGCCCGAGATTTCCGCAAACATGGTCTCATCCCACTTTCCACTTACATGAAGACATACAAAATTGGAATGTATGTCGACATTAAAGGTAATGGTGCAGTTCAAAAAGGTATGCCCCACAAGACGTATCATGGAAGAACTGGCAAAGTTTACAACGTCACCGCTCATGCTGTTGGTGTCATTGTGAACAAAAGAGTTCGCAACAGGATCATCCCCAAAAGAATCAATGTACGGATTGAACA…	BT-H-032-1-F7-T3_F07	8	TTTTTTTTTTCTATATAAAAACTTTACTTCTCTAGATCCTTTCGTACTGTAGTGCAGAATTATTTAATCAAAGATATAAACTGACCTGGCTCACGCCGGTCTGAACTCAGATCATGTAAGATTTATTTGGGCGAACAGACCAACTCTTATAAATTTTTCTTTATAAGTTGTTCGGTCCCTCGTGCCGATTCGGCACGAGGCGGAATCTGGCAACGGTCTAGGCGCTTGGCAAACTTTGTCAGTTAACAGCGTGGAAAGTGTATTAATTGTTGAAAAATATCCCTAAGACAAAATGGTCAACTCTAAAGGTTATCGTCGAGGAACTCGGTACACCTTCGCCCGAGATTTCCGCAAACATGGTCTCATCCCACTTTCCACTTACATGAAGACATACAAAAT…
BT-H-018-1-C10-T3_C10	TTTACATCTGAATCATGCCTCCCAAGAAAGATGCCAAAGGAGGCTCCAAACAGCCCTCCAAAACACCCAAGAAGAAGGAGGGAGGATCTGGAGGAAAAGCCAAGAAGAAGAAGTGGTCAAAAGGAAAAGTTCGTGACAAGTTGAACAACCAAGTTCTTTTCGACAAGGCCTCCTATGACAAGCTTTTAAAAGAAGTTCCATCTTATAAATTAATCACTCCATCAGTCGTCAGTGAAAGGTTGAAGGTTCACGGATCTCTAGCTCGTAAGGCTCTAGAAGAACTTCGCAAACAAGGACTCATCAAGCAAGTAGTCAGGCATCATGCGCAAGTGATCTACACCAGGATAACCAAGGGAGATGACCCTGTCTAATGTAAACTTATTTGTATAACTTTTTTAA…	BT-H-041-1-G1-T3_G01	7	GGGGAAATGGGTTCCCGGCCCCCCCCCGAGGGTTTTTTTTTTTTTTTTTTTTTTTTTTTTTTTTTTTTTTTTTTTTTTTTTTTTTTTTTTTTTTTTTTTTTTAAACTTAAAAATATATTTTAAAAAAGTTATACAAATAAGTTTACATTAGACAGGGTCATCTCCCTTGGTTATCCTGGTGTAGATCACTTGCGCATGATGCCTGACTACTTGCTTGATGAGTCCTTGTTTGCGAAGTTCTTCTAGAGCCTTACGAGCTAGAGATCCGTGAACCTTCAACCTTTCACTGACGACTGATGGAGTGATTAATTTATAAGATGGAACTTCTTTTAAAAGCTTGTCATAGGAGGCCTTGTCGAAAAGAACTTGGTTGTTCAACTTGTCACGAACTTTTCCTTT…
BT-H-018-1-C11-T3_C11	TGTTGCTTAAAAATTTACTTTTTAAGTCAAAACGTATGTGTTAACAAGCGTTCCACTGTAGTTTAGTATTCTGTATTAACAGAGAACCGCGGGTTTTTTCTCACGATTGAACTTGTGTTCTTCTGCACGAAAAAAAAAAAAAAATTAATGAAGTATTAATAAATTAATTTCAAGCAATTAAAAAAAAAAAAA	BT_TYLCV004_B07	155	CCAAGCCTTTGGAAATGACAAATTCGGACTCAACTTCCGTGCCAACTACAAGGGAGACTACCAATACTTTGATTTCGCTACTTTCTACAACTACTTCCAACGCAACGACCTCGTCACCTTCTTCTTCTACCCATGGGCTGAACAAGAAATCAAGCAAAACGACTTCAACTTCTACTTCAACCCATCTGCTTCTGACAACAAGGCCGCCAAATTCACCTTCAACTACGCCTCCAAATACGCCGCTAAGGAACAAGCCGACCACGAGAGCAGAAACGCCAACACCAACGATGCCGTCACCTCTAACAACAAGCCCGACAGCGAAGAAAGATTGAACGAATTCGTCCGCAAATCCTACGCCGGAATCAACAGTGCCTTCGTCAACGCCTTCGACTTCTCTGC…
[truncated: 8,609 more rows]
