# Supplementary material for: Whitefly (Bemisia tabaci) genome project: analysis of sequenced clones from egg, instar, and adult (viruliferous and non-viruliferous) cDNA libraries
Source: BMC Genomics. 2006 Apr 11;7:79. doi: 10.1186/1471-2164-7-79 (PMC1488848; doi:10.1186/1471-2164-7-79)
Supplement: Additional File 2 — This file contains contigs and singletons information such as a list of sequence names assembling the contig and their library count, contig length, GC content and more. [file 1471-2164-7-79-S2.xls]

## Sheet: Relationship_count
Contig or singleton name	Num of Sequences	contig length	GC content	Sequences composing contig	EGG	HBT	TYLCV	INST	TOMOV
					# of Sequences
Candidatus	425	31123	0.3	:Candidatus:Bt-HInst-013-1-F2-T3_F02:Bt-HInst-025-1-F3-T3_F03:Bt-ToMoV-030-1-A6-T3_A06:Bt-HEg-006-1-D7-T3_D07:Bt-HInst-006-1-G8-T3_G08:Bt-HInst-015-1-A8-T3_A08:Bt-HInst-031-1-B4-T3_B04:Bt-HInst-029-1-E10-T3_E10:Bt-HInst-031-1-D5-T3_D05:Bt-HInst-022-1-G10-T3_G10:Bt-HInst-045-1-F4-T3_F04:Bt-HInst-047-1-A1-T3_H12:Bt-HInst-034-1-B11-T3_B11:Bt-HInst-006-1-G7-T3_G07:Bt-HInst-011-1-F1-T3_F01:Bt-HInst-01…	22	3	2	393	4
Bt-HInst-045-1-B11-T3_B11	167	598	0.16	:Bt-HInst-045-1-B11-T3_B11:Bt-HInst-025-1-E6-T3_E06:Bt-HInst-003-1-D5-T3_D05:Bt-HEg-007-1-C12-T3_C12:Bt-HInst-006-1-B12-T3_B12:Bt-HInst-007-1-C2-T3_C02:Bt-HInst-007-1-E2-T3_E02:Bt-HInst-008-1-D9-T3_D09:Bt-HInst-009-1-B7-T3_B07:Bt-HInst-009-1-F6-T3_F06:Bt-HInst-010-1-C7-T3_C07:Bt-HInst-010-1-C9-T3_C09:Bt-HInst-010-1-H9-T3_H09:Bt-HInst-011-1-C6-T3_C06:Bt-HInst-012-1-G4-T3_G04:Bt-HInst-012-1-H4-T3_H…	8	0	0	159	0
Bt_TYLCV004_B07	155	2883	0.48	:Bt_TYLCV004_B07:Bt_TYLCV003_A09:Bt-TYLCV-063-1-A6-T3_A06:TYLCV006_G10:ToMoV-Bt012_E05:TYLCV010_C08:ToMoV-Bt009_A09:Bt-TYLCV-045-1-B11-T3_B11:Bt-ToMoV-038-1-B10-T3_B10:HBt004_D07_T3_061:Bt-ToMoV-019-1-F6-T3_F06:Bt-TYLCV-033-1-B1-T3_B01:Bt-TYLCV-034-1-B6-T3_B06:Bt-TYLCV-055-1-C5-T3_C05:Bt-TYLCV-055-1-E2-T3_E02:Bt-TYLCV-022-1-A6-T3_A06:ToMoV-Bt008_G08:Bt-TYLCV-032-1-A3-T3_A03:Bt-TYLCV-060-1-E4-T3_E…	0	51	57	0	47
Bt-HInst-008-1-D2-T3_D02	103	589	0.15	:Bt-HInst-008-1-D2-T3_D02:Bt-HInst-010-1-G10-T3_G10:Bt-HInst-015-1-D8-T3_D08:Bt-HInst-035-1-F1-T3_F01:Bt-HInst-008-1-C1-T3_C01:Bt-HInst-008-1-C6-T3_C06:Bt-HInst-009-1-A10-T3_A10:Bt-HInst-010-1-C1-T3_C01:Bt-HInst-010-1-D10-T3_D10:Bt-HInst-011-1-A10-T3_A10:Bt-HInst-011-1-A11-T3_A11:Bt-HInst-012-1-B11-T3_B11:Bt-HInst-012-1-C8-T3_C08:Bt-HInst-012-1-F11-T3_F11:Bt-HInst-008-1-C9-T3_C09:Bt-HInst-012-1-G…	0	0	0	103	0
Bt-ToMoV-020-1-D2-T3_D02	60	1660	0.64	:Bt-ToMoV-020-1-D2-T3_D02:Bt-ToMoV-014-1-B9-T3_B09:Bt-TYLCV-059-1-E6-T3_E06:Bt-TYLCV-054-1-C7-T3_C07:Bt-ToMoV-024-1-H12-T3_H12:Bt-ToMoV-032-1-H9-T3_H09:Bt-ToMoV-018-1-G5-T3_G05:Bt_TYLCV002_B01:Bt-TYLCV-017-1-A5-T3_A05:Bt-TYLCV-047-1-H12-T3_H12:Bt-TYLCV-056-1-E7-T3_E07:Bt-ToMoV-033-1-C3-T3_C03:Bt-H-014-1-H2-T3_H02:Bt-ToMoV-020-1-G12-T3_G12:Bt-TYLCV-014-1-C1-T3_C01:Bt-ToMoV-027-1-A6-T3_A06:Bt-TYLCV…	0	22	13	0	25
Bt-H-024-1-D9-T3_D09	60	1775	0.47	:Bt-H-024-1-D9-T3_D09:Bt-H-035-1-G5-T3_G05:Bt-TYLCV-050-1-F10-T3_F10:TYLCV-Bt012_E01:ToMoV-Bt010_F06:Bt-TYLCV-025-1-G10-T3_G10:Bt-TYLCV-025-1-F9-T3_F09:Bt-TYLCV-017-1-F6-T3_F06:Bt-H-032-1-B9-T3_B09:Bt-TYLCV-044-1-H8-T3_H08:TYLCV006_A10:Bt-TYLCV-048-1-A2-T3_A02:HBt009_D09_T3_077:Bt_TYLCV003_C12:HBt011_D02_T3_025:Bt-TYLCV-062-1-C9-T3_C09:Bt-TYLCV-014-1-A11-T3_A11:Bt-H-028-1-D3-T3_D03:TYLCV006_E05:B…	0	43	15	0	2
Bt-HInst-032-1-E6-T3_E06	58	792	0.46	:Bt-HInst-032-1-E6-T3_E06:Bt-HInst-012-1-G1-T3_G01:Bt-HInst-032-1-H10-T3_H10:Bt-HInst-033-1-G11-T3_G11:Bt-HInst-001-1-D2-T3_D02:Bt-HInst-003-1-E3-T3_E03:Bt-HInst-034-1-B9-T3_B09:Bt-HInst-001-1-D11-T3_D11:Bt-HInst-003-1-C1-T3_C01:Bt-HInst-011-1-A12-T3_A12:Bt-HInst-045-1-A12-T3_A12:Bt-HInst-047-1-A1-T3_F10:Bt-HInst-002-1-B5-T3_B05:Bt-HInst-001-1-H5-T3_H05:Bt-HInst-045-1-F5-T3_F05:Bt-HInst-004-1-A7-…	2	0	0	56	0
Bt-TYLCV-043-1-D2-T3_D02	52	1922	0.46	:Bt-TYLCV-043-1-D2-T3_D02:Bt-TYLCV-059-1-B10-T3_B10:Bt-TYLCV-013-1-H5-T3_H05:Bt-ToMoV-033-1-A10-T3_A10:HBt002_C01_T3_002:TYLCV008_D07:TYLCV-Bt012_F03:Bt-TYLCV-020-1-B6-T3_B06:ToMoV-Bt007_H01:Bt-TYLCV-046-1-E3-T3_E03:Bt-TYLCV-059-1-G8-T3_G08:TYLCV-Bt011_G04:Bt-TYLCV-033-1-H12-T3_H12:TYLCV-Bt012_A11:Bt-ToMoV-038-1-D9-T3_D09:Bt-ToMoV-034-1-F11-T3_F11:Bt-ToMoV-043-1-F10-T3_F10:Bt-ToMoV-046-1-F3-T3_F0…	0	8	20	0	24
Bt-HInst-013-1-H10-T3_H10	47	260	0.38	:Bt-HInst-013-1-H10-T3_H10:Bt-HInst-045-1-E12-T3_E12:Bt-HInst-002-1-C10-T3_C10:Bt-HInst-023-1-D7-T3_D07:Bt-HInst-045-1-E10-T3_E10:Bt-HInst-004-1-D12-T3_D12:Bt-HInst-009-1-H10-T3_H10:Bt-HInst-020-1-H11-T3_H11:Bt-HInst-031-1-F8-T3_F08:Bt-HInst-035-1-E3-T3_E03:Bt-HInst-007-1-D9-T3_D09:Bt-HInst-007-1-F7-T3_F07:Bt-HInst-009-1-C10-T3_C10:Bt-HInst-010-1-B10-T3_B10:Bt-HInst-016-1-E12-T3_E12:Bt-HInst-018-…	1	0	0	46	0
Bt-HInst-003-1-G5-T3_G05	46	970	0.4	:Bt-HInst-003-1-G5-T3_G05:Bt-HInst-005-1-A5-T3_A05:Bt-HInst-006-1-C2-T3_C02:Bt-HInst-013-1-H12-T3_H12:Bt-HInst-015-1-B1-T3_B01:Bt-HInst-019-1-G1-T3_G01:Bt-HInst-019-1-H2-T3_H02:Bt-HInst-026-1-G6-T3_G06:Bt-HInst-034-1-A4-T3_A04:Bt-HInst-029-1-H12-T3_H12:Bt-HInst-035-1-G2-T3_G02:Bt-HInst-006-1-A10-T3_A10:Bt-HInst-011-1-B11-T3_B11:Bt-HInst-026-1-D2-T3_D02:Bt-ToMoV-037-1-B12-T3_B12:Bt-HInst-019-1-G3-…	0	13	9	19	5
Bt-ToMoV-034-1-B10-T3_B10	39	1039	0.65	:Bt-ToMoV-034-1-B10-T3_B10:Bt-ToMoV-024-1-D10-T3_D10:Bt-TYLCV-043-1-A5-T3_A05:Bt-TYLCV-043-1-H7-T3_H07:Bt-ToMoV-013-1-F7-T3_F07:Bt-TYLCV-048-1-C8-T3_C08:Bt-TYLCV-044-1-H5-T3_H05:Bt-TYLCV-048-1-C9-T3_C09:Bt-TYLCV-044-1-C10-T3_C10:Bt-ToMoV-027-1-G2-T3_G02:Bt-ToMoV-028-1-D5-T3_D05:Bt-ToMoV-020-1-H2-T3_H02:Bt-TYLCV-057-1-F3-T3_F03:Bt-TYLCV-048-1-F6-T3_F06:Bt-TYLCV-044-1-E4-T3_E04:TYLCV-Bt012_F07:Bt-T…	0	0	30	0	9
Bt-ToMoV-023-1-C12-T3_C12	28	542	0.46	:Bt-ToMoV-023-1-C12-T3_C12:Bt-ToMoV-033-1-B4-T3_B04:Bt-ToMoV-037-1-A9-T3_A09:Bt-ToMoV-037-1-D1-T3_D01:Bt-TYLCV-031-1-F1-T3_F01:Bt-TYLCV-045-1-F2-T3_F02:Bt-ToMoV-028-1-B7-T3_B07:Bt-TYLCV-057-1-F5-T3_F05:TMVBt002_B10_T3_080:TYLCV008_D11:TYLCV-Bt012_H02:Bt-H-024-1-D10-T3_D10:Bt-ToMoV-013-1-F11-T3_F11:Bt-ToMoV-017-1-C8-T3_C08:Bt_TYLCV005_G07:Bt-TYLCV-041-1-H5-T3_H05:HBt006_H01_T3_015:HBt009_E06_T3_05…	0	7	12	0	9
Bt-TYLCV-030-1-C9-T3_C09	28	1959	0.44	:Bt-TYLCV-030-1-C9-T3_C09:Bt-TYLCV-043-1-H2-T3_H02:Bt-TYLCV-033-1-G8-T3_G08:Bt-TYLCV-038-1-A9-T3_A09:Bt-H-040-1-A5-T3_A05:Bt-TYLCV-062-1-B11-T3_B11:Bt-TYLCV-020-1-D1-T3_D01:Bt-TYLCV-044-1-H12-T3_H12:Bt-TYLCV-058-1-C11-T3_C11:TYLCV-Bt011_E01:Bt-TYLCV-043-1-H11-T3_H11:Bt-TYLCV-019-1-H4-T3_H04:Bt-TYLCV-025-1-C1-T3_C01:Bt-TYLCV-021-1-G4-T3_G04:Bt-ToMoV-038-1-F3-T3_F03:Bt-TYLCV-035-1-B10-T3_B10:TYLCV0…	0	3	23	0	2
Bt-HEg-002-1-E2-T3_E02	26	1794	0.45	:Bt-HEg-002-1-E2-T3_E02:Bt-HInst-046-1-A4-T3_A04:Bt-ToMoV-043-1-C2-T3_C02:Bt-TYLCV-057-1-F4-T3_F04:Bt-ToMoV-018-1-B2-T3_B02:Bt-ToMoV-038-1-E12-T3_E12:Bt-TYLCV-042-1-F8-T3_F08:TYLCV-Bt011_B10:Bt-H-046-1-D1-T3_D01:Bt-TYLCV-062-1-G5-T3_G05:Bt-TYLCV-033-1-G5-T3_G05:ToMoV-Bt003_C04:TYLCV010_H07:ToMoV-Bt007_F09:Bt-H-035-1-F3-T3_F03:Bt-TYLCV-022-1-D3-T3_D03:ToMoV-Bt006_G04:Bt-TYLCV-051-1-F11-T3_F11:Bt-H…	1	5	8	1	11
Bt-H-016-1-G10-T3_G10	25	710	0.48	:Bt-H-016-1-G10-T3_G10:Bt-TYLCV-014-1-B12-T3_B12:ToMoV-Bt005_C03:ToMoV-Bt005_D10:Bt-ToMoV-026-1-G3-T3_G03:Bt-H-029-1-F8-T3_F08:Bt-ToMoV-020-1-B5-T3_B05:Bt-ToMoV-020-1-H6-T3_H06:Bt-ToMoV-028-1-H7-T3_H07:Bt-ToMoV-042-1-F1-T3_F01:Bt-ToMoV-032-1-E3-T3_E03:Bt-ToMoV-034-1-G12-T3_G12:Bt-TYLCV-034-1-F5-T3_F05:HBt003_D12_T3_101:Bt-ToMoV-037-1-A12-T3_A12:ToMoV-Bt005_B06:ToMoV-Bt007_F06:Bt-ToMoV-020-1-F10-T…	0	3	6	0	16
TMVBt002_E05_T3_038	25	1029	0.61	:TMVBt002_E05_T3_038:Bt-ToMoV-040-1-D9-T3_D09:Bt-ToMoV-046-1-H12-T3_H12:Bt-TYLCV-047-1-G7-T3_G07:Bt-H-026-1-E4-T3_E04:Bt-TYLCV-026-1-B3-T3_B03:TYLCV-Bt012_G07:ToMoV-Bt004_H11:Bt-TYLCV-031-1-E1-T3_E01:Bt-TYLCV-050-1-G8-T3_G08:Bt-TYLCV-019-1-H11-T3_H11:Bt-TYLCV-019-1-H12-T3_H12:Bt-TYLCV-019-1-H3-T3_H03:Bt-H-030-1-C3-T3_C03:Bt-TYLCV-050-1-F12-T3_F12:Bt-ToMoV-014-1-A6-T3_A06:Bt-ToMoV-024-1-C6-T3_C06:…	0	2	15	0	8
Bt-ToMoV-041-1-C11-T3_C11	25	993	0.41	:Bt-ToMoV-041-1-C11-T3_C11:HBt001_D07_T3_061:Bt-TYLCV-059-1-B7-T3_B07:HBt002_B05_T3_044:Bt-TYLCV-022-1-E3-T3_E03:Bt-TYLCV-063-1-C12-T3_C12:Bt-TYLCV-020-1-G1-T3_G01:Bt-TYLCV-024-1-C6-T3_C06:Bt-TYLCV-060-1-A9-T3_A09:Bt-ToMoV-044-1-E4-T3_E04:HBt003_C12_T3_097:Bt-TYLCV-060-1-C9-T3_C09:Bt-TYLCV-058-1-H7-T3_H07:Bt-TYLCV-023-1-C12-T3_C12:Bt-TYLCV-024-1-C5-T3_C05:TYLCV008_C01:HBt001_D06_T3_057:Bt-TYLCV-0…	0	7	16	0	2
HBt008_H04_T3_043	24	663	0.42	:HBt008_H04_T3_043:Bt-TYLCV-057-1-A12-T3_A12:Bt-ToMoV-035-1-E3-T3_E03:ToMoV-Bt004_B08:ToMoV-Bt011_D06:ToMoV-Bt012_F08:TYLCV006_B05:TYLCV-Bt011_E08:Bt-TYLCV-023-1-E2-T3_E02:Bt-TYLCV-055-1-E9-T3_E09:HBt001_G10_T3_083:ToMoV-Bt008_G05:Bt-ToMoV-043-1-C10-T3_C10:Bt-TYLCV-062-1-F2-T3_F02:TMVBt001_H03_T3_031:Bt-TYLCV-062-1-H12-T3_H12:TYLCV009_B12:ToMoV-Bt006_H05:HBt012_H12:Bt-TYLCV-020-1-H8-T3_H08:Bt-TYL…	0	3	11	0	10
Bt-HInst-048-1-A1-T3_F04	23	1360	0.48	:Bt-HInst-048-1-A1-T3_F04:Bt_TYLCV002_B06:Bt-TYLCV-028-1-G6-T3_G06:TYLCV009_C03:Bt-TYLCV-016-1-G6-T3_G06:Bt-TYLCV-047-1-B12-T3_B12:Bt-TYLCV-021-1-C1-T3_C01:TYLCV006_A02:Bt-TYLCV-020-1-C3-T3_C03:Bt-TYLCV-016-1-G4-T3_G04:Bt_TYLCV005_C10:Bt-TYLCV-052-1-D7-T3_D07:Bt-TYLCV-049-1-F9-T3_F09:Bt_TYLCV002_F11:Bt-TYLCV-036-1-B2-T3_B02:HBt012_D02:Bt-TYLCV-041-1-D5-T3_D05:ToMoV-Bt003_G09:Bt-TYLCV-056-1-H9-T3_…	0	3	17	1	2
Bt-ToMoV-014-1-A2-T3_A02	22	744	0.41	:Bt-ToMoV-014-1-A2-T3_A02:Bt-ToMoV-015-1-B8-T3_B08:Bt-ToMoV-021-1-D9-T3_D09:Bt-ToMoV-035-1-D6-T3_D06:Bt-ToMoV-046-1-D10-T3_D10:Bt-TYLCV-060-1-B7-T3_B07:Bt-H-046-1-B8-T3_B08:Bt-TYLCV-038-1-C4-T3_C04:Bt-TYLCV-035-1-D9-T3_D09:Bt-ToMoV-037-1-C3-T3_C03:Bt-TYLCV-014-1-H5-T3_H05:Bt-ToMoV-042-1-B5-T3_B05:Bt_TYLCV002_E07:Bt-ToMoV-027-1-A3-T3_A03:Bt-TYLCV-038-1-F5-T3_F05:Bt-H-019-1-B6-T3_B06:Bt-TYLCV-016-1…	0	2	11	0	9
Bt-TYLCV-041-1-B3-T3_B03	22	736	0.48	:Bt-TYLCV-041-1-B3-T3_B03:Bt-ToMoV-042-1-H12-T3_H12:Bt-ToMoV-042-1-A2-T3_A02:HBt010_C06_T3_049:Bt-H-025-1-F7-T3_F07:ToMoV-Bt005_A03:Bt-TYLCV-023-1-A2-T3_A02:ToMoV-Bt012_F06:Bt-TYLCV-052-1-D9-T3_D09:HBt005_D09_T3_077:Bt-TYLCV-019-1-G3-T3_G03:Bt-TYLCV-019-1-G5-T3_G05:Bt-H-043-1-G12-T3_G12:Bt-ToMoV-017-1-C11-T3_C11:TMVBt001_B08_T3_064:TYLCV006_G01:Bt-ToMoV-026-1-E10-T3_E10:Bt-TYLCV-017-1-H10-T3_H10:…	0	4	9	0	9
Bt_TYLCV003_F07	22	910	0.64	:Bt_TYLCV003_F07:Bt-TYLCV-060-1-H1-T3_H01:Bt-TYLCV-028-1-C6-T3_C06:Bt-H-046-1-A8-T3_A08:Bt_TYLCV004_A07:Bt-H-025-1-D4-T3_D04:Bt-H-039-1-C6-T3_C06:Bt-H-029-1-F7-T3_F07:HBt009_A01_T3_001:HBt008_C01_T3_002:Bt-TYLCV-045-1-B10-T3_B10:Bt-TYLCV-045-1-A5-T3_A05:ToMoV-Bt008_C11:Bt-ToMoV-022-1-E8-T3_E08:Bt-ToMoV-039-1-B11-T3_B11:Bt-ToMoV-019-1-F4-T3_F04:Bt-TYLCV-046-1-B10-T3_B10:Bt-H-032-1-E1-T3_E01:Bt-ToM…	0	8	8	0	6
Bt-H-045-1-E7-T3_E07	22	2542	0.58	:Bt-H-045-1-E7-T3_E07:HBt005_E09_T3_070:HBt002_B03_T3_028:Bt-TYLCV-045-1-G9-T3_G09:Bt-TYLCV-045-1-A10-T3_A10:Bt-TYLCV-015-1-E3-T3_E03:Bt-H-046-1-D3-T3_D03:Bt-TYLCV-048-1-E4-T3_E04:Bt-TYLCV-042-1-H7-T3_H07:Bt-TYLCV-028-1-E1-T3_E01:Bt-ToMoV-027-1-G1-T3_G01:Bt-TYLCV-042-1-G9-T3_G09:Bt-TYLCV-027-1-G1-T3_G01:Bt_TYLCV004_E06:Bt-H-024-1-H7-T3_H07:Bt-ToMoV-045-1-H5-T3_H05:Bt_TYLCV002_B12:TYLCV009_C12:Bt-…	0	8	11	1	2
Bt-ToMoV-043-1-D9-T3_D09	22	1124	0.45	:Bt-ToMoV-043-1-D9-T3_D09:Bt-TYLCV-029-1-G5-T3_G05:Bt-TYLCV-051-1-B10-T3_B10:HBt008_H01_T3_015:HBt008_E08_T3_066:Bt_TYLCV002_A02:ToMoV-Bt006_F03:ToMoV-Bt008_F10:Bt-TYLCV-038-1-H6-T3_H06:TYLCV-Bt012_E05:Bt_TYLCV002_E02:Bt-TYLCV-023-1-C11-T3_C11:ToMoV-Bt009_C04:HBt010_F01_T3_013:Bt-TYLCV-054-1-B2-T3_B02:ToMoV-Bt009_F06:HBt009_D07_T3_061:HBt010_E08_T3_066:Bt-TYLCV-030-1-A4-T3_A04:Bt-TYLCV-052-1-D4-T…	0	6	11	0	5
TMVBt002_D07_T3_061	22	1249	0.43	:TMVBt002_D07_T3_061:HBt010_B10_T3_080:ToMoV-Bt003_E11:Bt-TYLCV-057-1-D4-T3_D04:Bt-TYLCV-054-1-E11-T3_E11:Bt-TYLCV-042-1-E9-T3_E09:Bt-TYLCV-053-1-F4-T3_F04:Bt-TYLCV-057-1-A10-T3_A10:ToMoV-Bt007_F05:Bt-TYLCV-027-1-F9-T3_F09:Bt-ToMoV-041-1-G3-T3_G03:Bt_TYLCV004_H06:Bt-TYLCV-036-1-F3-T3_F03:Bt_TYLCV004_G06:Bt-TYLCV-034-1-E10-T3_E10:Bt-TYLCV-046-1-D4-T3_D04:Bt-TYLCV-033-1-C11-T3_C11:Bt-TYLCV-035-1-G2…	0	2	16	0	4
Bt-HInst-012-1-G3-T3_G03	22	531	0.17	:Bt-HInst-012-1-G3-T3_G03:Bt-HInst-030-1-G2-T3_G02:Bt-HInst-023-1-F2-T3_F02:Bt-HInst-023-1-E2-T3_E02:Bt-HInst-017-1-G4-T3_G04:Bt-HInst-031-1-E9-T3_E09:Bt-HInst-031-1-B11-T3_B11:Bt-HInst-029-1-E3-T3_E03:Bt-HInst-029-1-C10-T3_C10:Bt-HInst-028-1-H7-T3_H07:Bt-HInst-024-1-G8-T3_G08:Bt-HInst-023-1-A12-T3_A12:Bt-HInst-021-1-G9-T3_G09:Bt-HInst-020-1-D4-T3_D04:Bt-HInst-020-1-D12-T3_D12:Bt-HInst-019-1-E12-…	0	0	0	22	0
Bt-H-028-1-F2-T3_F02	20	1591	0.4	:Bt-H-028-1-F2-T3_F02:Bt-TYLCV-013-1-D5-T3_D05:Bt-H-042-1-B1-T3_B01:Bt-TYLCV-046-1-G5-T3_G05:HBt004_D02_T3_025:Bt-TYLCV-013-1-E6-T3_E06:Bt-TYLCV-060-1-H8-T3_H08:Bt_TYLCV005_C03:ToMoV-Bt012_C03:Bt-H-041-1-A12-T3_A12:HBt007_C02_T3_017:HBt005_G12_T3_099:Bt-H-026-1-C10-T3_C10:Bt-TYLCV-054-1-F4-T3_F04:HBt010_G06_T3_051:Bt-H-029-1-G2-T3_G02:Bt-H-026-1-B8-T3_B08:Bt-H-032-1-F3-T3_F03:Bt-H-030-1-B9-T3_B09…	0	12	7	0	1
ToMoV-Bt003_H11	20	589	0.63	:ToMoV-Bt003_H11:Bt-HInst-021-1-F6-T3_F06:Bt-HInst-007-1-F4-T3_F04:Bt-HInst-021-1-C8-T3_C08:Bt-HEg-003-1-C8-T3_C08:Bt-HInst-001-1-A5-T3_A05:Bt-ToMoV-037-1-H3-T3_H03:Bt-ToMoV-030-1-E3-T3_E03:Bt-HInst-018-1-E11-T3_E11:Bt-H-038-1-F2-T3_F02:Bt-HInst-028-1-E4-T3_E04:Bt-TYLCV-035-1-G7-T3_G07:HBt002_B08_T3_064:Bt-HInst-027-1-A8-T3_A08:Bt-HInst-033-1-F6-T3_F06:Bt-ToMoV-044-1-H6-T3_H06:Bt-H-040-1-B3-T3_B0…	2	5	1	8	4
ToMoV-Bt005_C04	20	1618	0.38	:ToMoV-Bt005_C04:Bt-H-044-1-C7-T3_C07:Bt-ToMoV-037-1-D11-T3_D11:Bt-H-017-1-D5-T3_D05:Bt-H-044-1-D9-T3_D09:Bt_TYLCV002_C05:Bt-H-015-1-B3-T3_B03:Bt_TYLCV004_D10:Bt-H-015-1-C5-T3_C05:Bt-TYLCV-020-1-B8-T3_B08:Bt-H-020-1-E12-T3_E12:Bt-ToMoV-036-1-G3-T3_G03:Bt-H-028-1-H8-T3_H08:ToMoV-Bt006_B03:Bt-H-019-1-H3-T3_H03:Bt-TYLCV-054-1-G7-T3_G07:ToMoV-Bt010_D03:Bt-TYLCV-042-1-D7-T3_D07:TMVBt001_G06_T3_051:HBt…	0	9	5	0	6
Bt-HInst-009-1-D5-T3_D05	20	485	0.16	:Bt-HInst-009-1-D5-T3_D05:Bt-HInst-045-1-B9-T3_B09:Bt-HInst-035-1-H8-T3_H08:Bt-HInst-024-1-F5-T3_F05:Bt-HInst-024-1-D6-T3_D06:Bt-HInst-047-1-A1-T3_G10:Bt-HInst-046-1-F1-T3_F01:Bt-HInst-048-1-A1-T3_G10:Bt-HInst-047-1-A1-T3_H11:Bt-HInst-046-1-E12-T3_E12:Bt-HInst-029-1-E7-T3_E07:Bt-HInst-027-1-G6-T3_G06:Bt-HInst-025-1-D11-T3_D11:Bt-HInst-025-1-C6-T3_C06:Bt-HInst-023-1-C8-T3_C08:Bt-HInst-023-1-B8-T3_…	0	0	0	20	0
Bt-H-032-1-B7-T3_B07	19	995	0.54	:Bt-H-032-1-B7-T3_B07:ToMoV-Bt012_G01:Bt-TYLCV-038-1-A4-T3_A04:Bt-ToMoV-025-1-C3-T3_C03:TMVBt001_C04_T3_033:Bt-TYLCV-046-1-A3-T3_A03:Bt-TYLCV-052-1-E5-T3_E05:TYLCV008_D04:Bt-H-016-1-G3-T3_G03:Bt-ToMoV-041-1-G2-T3_G02:Bt-TYLCV-053-1-C7-T3_C07:Bt-TYLCV-030-1-A6-T3_A06:Bt_TYLCV002_B09:Bt-TYLCV-058-1-G10-T3_G10:Bt-TYLCV-026-1-F2-T3_F02:Bt-TYLCV-033-1-C3-T3_C03:Bt-ToMoV-014-1-G3-T3_G03:Bt-HInst-025-1-…	0	2	11	1	5
Bt_TYLCV004_A11	19	1302	0.34	:Bt_TYLCV004_A11:Bt-H-035-1-A4-T3_A04:Bt_TYLCV003_D03:Bt-ToMoV-036-1-D3-T3_D03:TYLCV008_B01:Bt-ToMoV-041-1-F2-T3_F02:Bt-TYLCV-060-1-B5-T3_B05:Bt-H-045-1-A6-T3_A06:Bt-H-045-1-B12-T3_B12:Bt-ToMoV-031-1-A2-T3_A02:Bt-TYLCV-022-1-E1-T3_E01:Bt-ToMoV-039-1-H1-T3_H01:TMVBt002_E02_T3_018:Bt-TYLCV-024-1-B4-T3_B04:Bt-H-037-1-G7-T3_G07:Bt-ToMoV-015-1-G4-T3_G04:Bt_TYLCV001_D03:Bt-H-021-1-H1-T3_H01:Bt-H-021-1-…	0	6	7	0	6
Bt-ToMoV-035-1-D4-T3_D04	18	776	0.47	:Bt-ToMoV-035-1-D4-T3_D04:ToMoV-Bt003_G01:TYLCV-Bt011_G08:Bt-TYLCV-052-1-F9-T3_F09:ToMoV-Bt003_B09:Bt-H-015-1-B11-T3_B11:Bt-H-045-1-A1-T3_A01:Bt-H-015-1-A10-T3_A10:Bt-ToMoV-036-1-A1-T3_A01:Bt-ToMoV-020-1-B9-T3_B09:Bt-H-017-1-G8-T3_G08:Bt-H-025-1-F9-T3_F09:Bt-H-037-1-B12-T3_B12:Bt-H-045-1-C10-T3_C10:Bt-H-030-1-C5-T3_C05:Bt-TYLCV-049-1-G6-T3_G06:HBt007_A12_T3_088:Bt-TYLCV-017-1-E4-T3_E04	0	9	4	0	5
Bt-TYLCV-048-1-H9-T3_H09	18	1587	0.45	:Bt-TYLCV-048-1-H9-T3_H09:Bt_TYLCV002_B03:Bt-H-046-1-B3-T3_B03:Bt-TYLCV-050-1-D4-T3_D04:Bt_TYLCV001_E07:Bt-TYLCV-055-1-G6-T3_G06:Bt-TYLCV-024-1-D4-T3_D04:Bt-TYLCV-018-1-D4-T3_D04:Bt-TYLCV-024-1-A6-T3_A06:Bt-ToMoV-013-1-H7-T3_H07:Bt-TYLCV-027-1-E1-T3_E01:Bt-TYLCV-033-1-F11-T3_F11:Bt-ToMoV-042-1-A5-T3_A05:Bt-ToMoV-032-1-F9-T3_F09:Bt-TYLCV-014-1-C4-T3_C04:Bt_TYLCV003_B11:TYLCV-Bt012_H11:TYLCV010_B03	0	1	14	0	3
Bt-H-032-1-D10-T3_D10	17	1090	0.44	:Bt-H-032-1-D10-T3_D10:Bt-TYLCV-045-1-D7-T3_D07:Bt-H-028-1-E5-T3_E05:ToMoV-Bt004_E11:Bt-ToMoV-017-1-E12-T3_E12:Bt-ToMoV-017-1-E11-T3_E11:HBt005_E11_T3_086:Bt-ToMoV-044-1-F3-T3_F03:Bt-ToMoV-023-1-E8-T3_E08:Bt-ToMoV-039-1-D4-T3_D04:Bt-TYLCV-046-1-E12-T3_E12:Bt-H-046-1-E4-T3_E04:TYLCV006_D03:Bt-TYLCV-016-1-D8-T3_D08:Bt_TYLCV004_A03:ToMoV-Bt010_D12:Bt_TYLCV001_A03	0	4	6	0	7
Bt-H-045-1-H8-T3_H08	16	2198	0.33	:Bt-H-045-1-H8-T3_H08:Bt-H-042-1-C8-T3_C08:Bt-H-015-1-C10-T3_C10:HBt012_B09:Bt-TYLCV-058-1-B9-T3_B09:Bt-TYLCV-063-1-D11-T3_D11:Bt-ToMoV-021-1-H8-T3_H08:Bt-H-023-1-E8-T3_E08:Bt-H-031-1-A5-T3_A05:Bt-H-034-1-C9-T3_C09:Bt-ToMoV-029-1-G12-T3_G12:Bt-ToMoV-016-1-B7-T3_B07:Bt-ToMoV-013-1-G11-T3_G11:Bt-H-028-1-C2-T3_C02:Bt-H-045-1-F11-T3_F11:Bt-ToMoV-028-1-A9-T3_A09	0	9	2	0	5
Bt-ToMoV-024-1-B6-T3_B06	16	635	0.41	:Bt-ToMoV-024-1-B6-T3_B06:Bt-ToMoV-040-1-C3-T3_C03:Bt-HInst-047-1-A1-T3_D10:Bt-H-022-1-C7-T3_C07:ToMoV-Bt012_G08:Bt-H-039-1-C9-T3_C09:Bt-ToMoV-029-1-G9-T3_G09:Bt-H-030-1-C9-T3_C09:Bt-H-031-1-C7-T3_C07:Bt-TYLCV-042-1-A5-T3_A05:Bt-H-022-1-C8-T3_C08:Bt-TYLCV-062-1-A7-T3_A07:Bt-TYLCV-013-1-D3-T3_D03:Bt-TYLCV-016-1-A9-T3_A09:Bt-TYLCV-016-1-B10-T3_B10:ToMoV-Bt003_G11	0	5	5	1	5
Bt-TYLCV-062-1-C11-T3_C11	16	1388	0.5	:Bt-TYLCV-062-1-C11-T3_C11:Bt-H-015-1-F12-T3_F12:Bt-H-028-1-B6-T3_B06:Bt-H-042-1-G11-T3_G11:Bt-H-032-1-H6-T3_H06:Bt-ToMoV-042-1-D10-T3_D10:Bt-ToMoV-030-1-H11-T3_H11:Bt-ToMoV-017-1-G1-T3_G01:Bt-ToMoV-041-1-F8-T3_F08:Bt-TYLCV-028-1-E12-T3_E12:Bt-TYLCV-028-1-E11-T3_E11:Bt-H-040-1-B12-T3_B12:HBt012_H09:Bt-TYLCV-014-1-G4-T3_G04:HBt006_G04_T3_035:Bt-H-024-1-C5-T3_C05	0	8	4	0	4
Bt_TYLCV003_E03	16	795	0.65	:Bt_TYLCV003_E03:Bt-H-046-1-C11-T3_C11:Bt-ToMoV-032-1-C12-T3_C12:Bt-ToMoV-030-1-A8-T3_A08:Bt-ToMoV-014-1-H1-T3_H01:Bt-TYLCV-017-1-E7-T3_E07:ToMoV-Bt005_C01:Bt-TYLCV-017-1-F8-T3_F08:Bt-H-025-1-C8-T3_C08:TMVBt001_E07_T3_054:Bt-TYLCV-015-1-B7-T3_B07:ToMoV-Bt010_A03:TMVBt002_F04_T3_042:Bt-TYLCV-059-1-C4-T3_C04:Bt-ToMoV-026-1-B5-T3_B05:HBt007_E03_T3_022	0	3	5	0	8
TYLCV006_A03	16	1047	0.39	:TYLCV006_A03:Bt-TYLCV-023-1-B10-T3_B10:Bt-TYLCV-023-1-A9-T3_A09:TYLCV009_C02:Bt_TYLCV005_A05:TYLCV009_H07:Bt_TYLCV003_B01:Bt_TYLCV004_C11:Bt-TYLCV-025-1-G4-T3_G04:Bt-TYLCV-042-1-H2-T3_H02:Bt_TYLCV004_F05:HBt002_F07_T3_062:Bt_TYLCV004_H11:Bt-TYLCV-030-1-D10-T3_D10:Bt_TYLCV002_H05:Bt_TYLCV003_E12	0	1	15	0	0
Bt-TYLCV-015-1-C3-T3_C03	16	2682	0.41	:Bt-TYLCV-015-1-C3-T3_C03:Bt-TYLCV-052-1-E9-T3_E09:ToMoV-Bt009_F11:ToMoV-Bt009_D04:ToMoV-Bt009_A06:Bt-ToMoV-017-1-H6-T3_H06:Bt-ToMoV-042-1-E5-T3_E05:Bt-ToMoV-014-1-A1-T3_A01:TYLCV009_C05:Bt-ToMoV-046-1-H7-T3_H07:TMVBt002_F06_T3_058:Bt-H-027-1-A8-T3_A08:Bt-H-027-1-G8-T3_G08:Bt-H-027-1-F7-T3_F07:Bt-ToMoV-040-1-B8-T3_B08:Bt-H-013-1-F12-T3_F12	0	4	3	0	9
ToMoV-Bt012_E12	15	613	0.45	:ToMoV-Bt012_E12:Bt-TYLCV-027-1-E3-T3_E03:Bt-ToMoV-023-1-G12-T3_G12:Bt-H-025-1-F1-T3_F01:Bt-H-022-1-D2-T3_D02:HBt008_D08_T3_073:Bt-H-036-1-A3-T3_A03:Bt-TYLCV-015-1-E4-T3_E04:Bt-H-025-1-C2-T3_C02:Bt-HInst-026-1-D10-T3_D10:Bt-H-025-1-G2-T3_G02:Bt-HInst-005-1-C3-T3_C03:Bt-HInst-031-1-E5-T3_E05:Bt-HInst-029-1-B4-T3_B04:Bt-HInst-025-1-B9-T3_B09	0	6	2	5	2
TMVBt001_B12_T3_096	15	722	0.42	:TMVBt001_B12_T3_096:Bt-ToMoV-017-1-D9-T3_D09:Bt-ToMoV-024-1-H8-T3_H08:ToMoV-Bt007_E06:Bt-ToMoV-014-1-F6-T3_F06:Bt-ToMoV-016-1-A5-T3_A05:HBt010_D09_T3_077:Bt-H-020-1-E3-T3_E03:Bt-TYLCV-029-1-C10-T3_C10:Bt-H-030-1-B11-T3_B11:Bt-TYLCV-015-1-A11-T3_A11:ToMoV-Bt005_H09:Bt-H-014-1-H9-T3_H09:Bt-ToMoV-014-1-F3-T3_F03:ToMoV-Bt003_A11	0	4	2	0	9
Bt-H-038-1-B12-T3_B12	14	961	0.38	:Bt-H-038-1-B12-T3_B12:Bt-H-044-1-G1-T3_G01:Bt-TYLCV-034-1-D10-T3_D10:Bt-H-025-1-H7-T3_H07:Bt-H-017-1-F10-T3_F10:Bt-TYLCV-033-1-G4-T3_G04:Bt-TYLCV-025-1-H8-T3_H08:Bt-H-018-1-G10-T3_G10:Bt-TYLCV-020-1-H9-T3_H09:Bt-ToMoV-034-1-G5-T3_G05:HBt004_B05_T3_044:Bt-ToMoV-039-1-D2-T3_D02:Bt-ToMoV-044-1-G12-T3_G12:Bt-H-029-1-F3-T3_F03	0	7	4	0	3
Bt-HInst-004-1-C12-T3_C12	14	736	0.43	:Bt-HInst-004-1-C12-T3_C12:Bt-ToMoV-042-1-D9-T3_D09:ToMoV-Bt010_E02:Bt-ToMoV-042-1-H10-T3_H10:Bt-TYLCV-018-1-F8-T3_F08:Bt-HEg-006-1-B3-T3_B03:Bt-H-021-1-B10-T3_B10:Bt-ToMoV-017-1-A9-T3_A09:Bt-TYLCV-018-1-F7-T3_F07:Bt-H-035-1-E10-T3_E10:Bt-TYLCV-037-1-D6-T3_D06:Bt-TYLCV-043-1-A11-T3_A11:Bt-H-025-1-H8-T3_H08:HBt012_C11	1	4	4	1	4
Bt-HInst-018-1-G8-T3_G08	14	767	0.44	:Bt-HInst-018-1-G8-T3_G08:Bt-HInst-017-1-F1-T3_F01:Bt-H-036-1-H3-T3_H03:Bt-HInst-002-1-F5-T3_F05:Bt-ToMoV-020-1-C5-T3_C05:ToMoV-Bt012_F03:Bt-HInst-031-1-A10-T3_A10:Bt-TYLCV-037-1-G12-T3_G12:Bt-TYLCV-057-1-H11-T3_H11:Bt-TYLCV-029-1-F11-T3_F11:Bt-TYLCV-037-1-F11-T3_F11:Bt-H-021-1-D6-T3_D06:Bt-H-023-1-B3-T3_B03:Bt-ToMoV-019-1-C9-T3_C09	0	3	4	4	3
Bt-HInst-011-1-B2-T3_B02	14	777	0.41	:Bt-HInst-011-1-B2-T3_B02:Bt-ToMoV-031-1-B2-T3_B02:Bt-ToMoV-033-1-H2-T3_H02:Bt-H-037-1-G11-T3_G11:Bt-H-040-1-A3-T3_A03:Bt-TYLCV-015-1-D4-T3_D04:HBt007_D02_T3_025:Bt-H-045-1-A5-T3_A05:Bt-ToMoV-037-1-F2-T3_F02:Bt-H-025-1-H6-T3_H06:Bt-TYLCV-050-1-E11-T3_E11:Bt-H-028-1-A9-T3_A09:Bt-HInst-015-1-H1-T3_H01:Bt-HInst-010-1-A8-T3_A08	0	6	2	2	3
Bt-ToMoV-031-1-F1-T3_F01	14	1402	0.52	:Bt-ToMoV-031-1-F1-T3_F01:Bt-ToMoV-041-1-F3-T3_F03:Bt_TYLCV005_H07:Bt-H-043-1-F3-T3_F03:TYLCV-Bt011_G05:Bt-TYLCV-046-1-G1-T3_G01:Bt-H-042-1-A9-T3_A09:TYLCV-Bt011_D06:Bt-ToMoV-023-1-A7-T3_A07:Bt-TYLCV-029-1-C7-T3_C07:TYLCV-Bt012_D09:Bt-TYLCV-041-1-D6-T3_D06:Bt-TYLCV-037-1-B6-T3_B06:Bt-TYLCV-031-1-A3-T3_A03	0	2	9	0	3
Bt-ToMoV-021-1-B9-T3_B09	14	2337	0.45	:Bt-ToMoV-021-1-B9-T3_B09:Bt-H-044-1-B3-T3_B03:Bt-TYLCV-048-1-H3-T3_H03:HBt010_D01_T3_010:Bt-TYLCV-014-1-E3-T3_E03:Bt-TYLCV-015-1-F3-T3_F03:TYLCV-Bt011_F07:Bt-TYLCV-052-1-C1-T3_C01:Bt-HInst-005-1-G12-T3_G12:Bt-ToMoV-039-1-B7-T3_B07:TYLCV010_G10:Bt-ToMoV-042-1-G8-T3_G08:Bt-ToMoV-033-1-B1-T3_B01:Bt-TYLCV-026-1-B5-T3_B05	0	2	7	1	4
Bt-TYLCV-017-1-G12-T3_G12	14	816	0.39	:Bt-TYLCV-017-1-G12-T3_G12:Bt-ToMoV-027-1-A5-T3_A05:Bt-TYLCV-017-1-A10-T3_A10:Bt-TYLCV-017-1-A9-T3_A09:Bt-TYLCV-017-1-B10-T3_B10:Bt-TYLCV-017-1-B9-T3_B09:Bt-TYLCV-017-1-C9-T3_C09:Bt-TYLCV-017-1-F11-T3_F11:Bt-TYLCV-017-1-H11-T3_H11:Bt-TYLCV-017-1-H12-T3_H12:Bt-TYLCV-029-1-A8-T3_A08:TYLCV010_A10:Bt-TYLCV-045-1-B9-T3_B09:Bt-TYLCV-060-1-A12-T3_A12	0	0	13	0	1
Bt-HInst-019-1-E7-T3_E07	14	767	0.4	:Bt-HInst-019-1-E7-T3_E07:Bt-HInst-034-1-H6-T3_H06:Bt-TYLCV-019-1-D1-T3_D01:Bt-HInst-006-1-H4-T3_H04:Bt-TYLCV-054-1-A2-T3_A02:Bt-ToMoV-036-1-G10-T3_G10:Bt-TYLCV-018-1-H6-T3_H06:TYLCV009_H01:Bt-TYLCV-020-1-A4-T3_A04:HBt001_D04_T3_041:Bt-TYLCV-033-1-F1-T3_F01:Bt-TYLCV-060-1-E11-T3_E11:Bt-TYLCV-048-1-G4-T3_G04:Bt-HInst-018-1-G3-T3_G03	0	1	8	4	1
Bt-TYLCV-049-1-G3-T3_G03	14	1016	0.4	:Bt-TYLCV-049-1-G3-T3_G03:HBt003_B09_T3_076:TMVBt002_B06_T3_048:Bt-TYLCV-058-1-H12-T3_H12:TYLCV010_F03:ToMoV-Bt012_E01:HBt008_E04_T3_034:TMVBt001_C10_T3_081:HBt012_H08:ToMoV-Bt004_D10:ToMoV-Bt010_B03:HBt001_B02_T3_016:ToMoV-Bt009_E01:ToMoV-Bt009_C10	0	4	3	0	7
Bt-ToMoV-035-1-C6-T3_C06	13	612	0.47	:Bt-ToMoV-035-1-C6-T3_C06:Bt-H-024-1-A9-T3_A09:TYLCV008_G02:Bt-ToMoV-027-1-B7-T3_B07:Bt-H-014-1-G2-T3_G02:Bt-H-017-1-H4-T3_H04:Bt-ToMoV-039-1-E3-T3_E03:Bt-H-019-1-B3-T3_B03:Bt-ToMoV-040-1-A4-T3_A04:HBt003_H01_T3_015:Bt-ToMoV-019-1-B6-T3_B06:Bt-ToMoV-028-1-B11-T3_B11:Bt-HEg-006-1-B10-T3_B10	1	5	1	0	6
Bt-HInst-019-1-B9-T3_B09	13	898	0.42	:Bt-HInst-019-1-B9-T3_B09:Bt-HInst-046-1-A6-T3_A06:Bt-HInst-025-1-A1-T3_A01:HBt003_F02_T3_026:Bt-TYLCV-060-1-G6-T3_G06:Bt-TYLCV-015-1-G6-T3_G06:Bt-H-032-1-B8-T3_B08:Bt-ToMoV-022-1-B9-T3_B09:HBt003_B07_T3_060:TMVBt002_A11_T3_084:HBt012_B06:HBt009_F05_T3_046:TYLCV008_D09	0	5	3	3	2
Bt-ToMoV-023-1-D3-T3_D03	13	1020	0.36	:Bt-ToMoV-023-1-D3-T3_D03:Bt-ToMoV-017-1-C12-T3_C12:Bt-ToMoV-030-1-D11-T3_D11:Bt-ToMoV-045-1-D9-T3_D09:HBt005_G10_T3_083:TYLCV008_C05:Bt-ToMoV-014-1-A8-T3_A08:Bt-ToMoV-027-1-E2-T3_E02:Bt-TYLCV-024-1-B8-T3_B08:HBt009_H07_T3_063:Bt-TYLCV-045-1-E12-T3_E12:Bt-H-036-1-C2-T3_C02:Bt-HInst-046-1-E7-T3_E07	0	3	3	1	6
Bt-HInst-010-1-F8-T3_F08	13	970	0.39	:Bt-HInst-010-1-F8-T3_F08:Bt-HInst-028-1-C10-T3_C10:ToMoV-Bt011_F05:ToMoV-Bt005_B09:Bt_TYLCV005_D03:Bt-TYLCV-047-1-D9-T3_D09:HBt009_G12_T3_099:Bt-ToMoV-013-1-B11-T3_B11:Bt-TYLCV-058-1-D11-T3_D11:ToMoV-Bt011_H11:HBt001_F06_T3_058:HBt001_G06_T3_051:Bt-ToMoV-022-1-G2-T3_G02	0	3	3	2	5
HBt011_A08_T3_056	12	731	0.43	:HBt011_A08_T3_056:Bt-TYLCV-046-1-B6-T3_B06:Bt-H-016-1-F5-T3_F05:TYLCV008_C09:Bt-ToMoV-031-1-F2-T3_F02:Bt-TYLCV-017-1-A4-T3_A04:Bt-H-041-1-D11-T3_D11:Bt-ToMoV-039-1-G11-T3_G11:Bt-TYLCV-035-1-H6-T3_H06:TYLCV-Bt012_H03:Bt-ToMoV-030-1-G11-T3_G11:Bt-TYLCV-034-1-G8-T3_G08	0	3	6	0	3
Bt-H-038-1-A8-T3_A08	12	1042	0.46	:Bt-H-038-1-A8-T3_A08:HBt010_H07_T3_063:Bt-H-035-1-C6-T3_C06:Bt-H-019-1-H11-T3_H11:Bt-HEg-002-1-A3-T3_A03:Bt-ToMoV-046-1-D1-T3_D01:Bt-HEg-003-1-C7-T3_C07:Bt-TYLCV-042-1-H8-T3_H08:ToMoV-Bt005_D08:Bt-HInst-002-1-C3-T3_C03:Bt-HInst-026-1-H8-T3_H08:Bt-H-018-1-D9-T3_D09	2	5	1	2	2
Bt-ToMoV-042-1-B7-T3_B07	12	846	0.41	:Bt-ToMoV-042-1-B7-T3_B07:HBt009_F01_T3_013:Bt-H-018-1-E12-T3_E12:Bt-H-029-1-H1-T3_H01:Bt-TYLCV-063-1-E10-T3_E10:Bt-H-036-1-D4-T3_D04:Bt-ToMoV-016-1-F6-T3_F06:Bt-ToMoV-027-1-B3-T3_B03:HBt003_G12_T3_099:HBt008_C09_T3_069:TMVBt002_H03_T3_031:Bt-TYLCV-036-1-B3-T3_B03	0	6	2	0	4
Bt-H-039-1-E4-T3_E04	12	1051	0.4	:Bt-H-039-1-E4-T3_E04:HBt005_A11_T3_084:Bt-H-023-1-C5-T3_C05:Bt_TYLCV003_F06:Bt-ToMoV-030-1-A12-T3_A12:Bt-ToMoV-040-1-G2-T3_G02:Bt-ToMoV-036-1-A12-T3_A12:Bt-ToMoV-046-1-B10-T3_B10:Bt-TYLCV-043-1-G2-T3_G02:TYLCV-Bt012_F09:Bt-ToMoV-014-1-C12-T3_C12:Bt-HInst-008-1-E5-T3_E05	0	3	3	1	5
Bt-TYLCV-028-1-H9-T3_H09	12	1401	0.42	:Bt-TYLCV-028-1-H9-T3_H09:Bt-TYLCV-054-1-F1-T3_F01:Bt-H-024-1-D7-T3_D07:Bt-H-029-1-C11-T3_C11:Bt-TYLCV-047-1-D4-T3_D04:Bt-HInst-010-1-H10-T3_H10:Bt-TYLCV-041-1-D1-T3_D01:Bt-ToMoV-029-1-D9-T3_D09:Bt-H-034-1-E11-T3_E11:Bt-H-034-1-H4-T3_H04:Bt-H-022-1-H1-T3_H01:Bt-TYLCV-035-1-E7-T3_E07	0	5	5	1	1
Bt-ToMoV-037-1-F10-T3_F10	12	724	0.37	:Bt-ToMoV-037-1-F10-T3_F10:Bt-H-036-1-D12-T3_D12:Bt_TYLCV003_C10:Bt-H-042-1-C12-T3_C12:Bt-ToMoV-014-1-E2-T3_E02:ToMoV-Bt006_C07:Bt-TYLCV-025-1-C4-T3_C04:Bt-HInst-004-1-H3-T3_H03:Bt-HInst-003-1-G7-T3_G07:Bt-TYLCV-055-1-E8-T3_E08:ToMoV-Bt007_C03:Bt-HInst-014-1-H6-T3_H06	0	2	3	3	4
Bt-TYLCV-036-1-A5-T3_A05	12	769	0.36	:Bt-TYLCV-036-1-A5-T3_A05:Bt-TYLCV-032-1-G12-T3_G12:Bt-HInst-046-1-D8-T3_D08:HBt006_B07_T3_060:Bt_TYLCV003_H06:Bt-TYLCV-017-1-F7-T3_F07:Bt-TYLCV-017-1-G8-T3_G08:Bt-H-018-1-F4-T3_F04:TYLCV009_C04:Bt_TYLCV004_B11:Bt-ToMoV-045-1-F8-T3_F08:Bt-ToMoV-045-1-F2-T3_F02	0	2	7	1	2
Bt-HInst-035-1-F4-T3_F04	12	130	0.11	:Bt-HInst-035-1-F4-T3_F04:Bt-HInst-009-1-D7-T3_D07:Bt-HInst-006-1-H8-T3_H08:Bt-HInst-006-1-C8-T3_C08:Bt-HInst-014-1-E12-T3_E12:Bt-HInst-027-1-G7-T3_G07:Bt-HInst-012-1-F4-T3_F04:Bt-HInst-006-1-F8-T3_F08:Bt-HInst-021-1-D6-T3_D06:Bt-HInst-025-1-C4-T3_C04:Bt-HInst-034-1-D7-T3_D07:Bt-HInst-011-1-F6-T3_F06	0	0	0	12	0
Bt-ToMoV-025-1-F3-T3_F03	11	648	0.62	:Bt-ToMoV-025-1-F3-T3_F03:Bt-ToMoV-033-1-B11-T3_B11:Bt-H-013-1-D8-T3_D08:Bt-H-022-1-F1-T3_F01:Bt-H-014-1-B11-T3_B11:Bt-H-019-1-D9-T3_D09:Bt_TYLCV002_F07:HBt003_E01_T3_005:Bt-H-045-1-C4-T3_C04:HBt001_A12_T3_088:Bt-H-032-1-F5-T3_F05	0	8	1	0	2
Bt-ToMoV-046-1-C12-T3_C12	11	1217	0.44	:Bt-ToMoV-046-1-C12-T3_C12:Bt-TYLCV-043-1-H8-T3_H08:Bt-H-040-1-C6-T3_C06:HBt001_H03_T3_031:Bt-TYLCV-053-1-F9-T3_F09:Bt-H-024-1-F3-T3_F03:Bt-TYLCV-014-1-A8-T3_A08:Bt-H-038-1-D3-T3_D03:Bt-H-016-1-D8-T3_D08:Bt-TYLCV-017-1-B3-T3_B03:Bt-TYLCV-055-1-F8-T3_F08	0	5	5	0	1
Bt-H-023-1-G3-T3_G03	11	591	0.45	:Bt-H-023-1-G3-T3_G03:Bt-ToMoV-016-1-A8-T3_A08:Bt-H-022-1-E6-T3_E06:Bt-ToMoV-042-1-B2-T3_B02:Bt-H-030-1-F4-T3_F04:Bt-H-036-1-G4-T3_G04:Bt-TYLCV-023-1-C7-T3_C07:Bt-H-028-1-D6-T3_D06:Bt-H-018-1-D8-T3_D08:HBt005_E12_T3_098:Bt-H-017-1-A8-T3_A08	0	8	1	0	2
Bt-H-038-1-F7-T3_F07	11	793	0.39	:Bt-H-038-1-F7-T3_F07:HBt003_H03_T3_031:Bt-H-017-1-E10-T3_E10:Bt-ToMoV-019-1-D3-T3_D03:Bt-ToMoV-022-1-A10-T3_A10:Bt-ToMoV-032-1-D10-T3_D10:Bt-ToMoV-037-1-B1-T3_B01:Bt-H-046-1-F10-T3_F10:TYLCV-Bt012_G03:Bt-ToMoV-037-1-B3-T3_B03:Bt-TYLCV-013-1-F2-T3_F02	0	4	2	0	5
Bt-H-019-1-C5-T3_C05	11	1412	0.38	:Bt-H-019-1-C5-T3_C05:Bt-H-024-1-B3-T3_B03:ToMoV-Bt006_H02:Bt-ToMoV-021-1-B11-T3_B11:Bt-ToMoV-035-1-H8-T3_H08:Bt-H-032-1-B12-T3_B12:Bt-H-015-1-B5-T3_B05:Bt-H-042-1-D3-T3_D03:HBt007_D05_T3_045:Bt-HInst-002-1-C4-T3_C04:Bt-TYLCV-044-1-B4-T3_B04	0	6	1	1	3
Bt-H-021-1-C8-T3_C08	11	801	0.48	:Bt-H-021-1-C8-T3_C08:Bt-H-034-1-D10-T3_D10:Bt-TYLCV-062-1-A9-T3_A09:Bt-TYLCV-063-1-C6-T3_C06:Bt-H-026-1-F1-T3_F01:Bt-TYLCV-058-1-C12-T3_C12:Bt-ToMoV-030-1-G4-T3_G04:Bt-H-022-1-B9-T3_B09:Bt-ToMoV-027-1-E5-T3_E05:Bt-H-027-1-B7-T3_B07:Bt-TYLCV-033-1-F4-T3_F04	0	5	4	0	2
Bt-TYLCV-062-1-G10-T3_G10	11	2122	0.35	:Bt-TYLCV-062-1-G10-T3_G10:Bt-TYLCV-025-1-A6-T3_A06:Bt-H-037-1-C12-T3_C12:Bt-H-045-1-D3-T3_D03:Bt-TYLCV-027-1-H5-T3_H05:Bt-H-024-1-A11-T3_A11:Bt-TYLCV-060-1-H2-T3_H02:Bt-TYLCV-057-1-H10-T3_H10:Bt-TYLCV-028-1-C5-T3_C05:Bt-H-046-1-E5-T3_E05:Bt-TYLCV-053-1-E10-T3_E10	0	4	7	0	0
HBt004_B09_T3_076	11	574	0.4	:HBt004_B09_T3_076:Bt-TYLCV-042-1-A11-T3_A11:Bt_TYLCV003_B04:Bt-H-024-1-B11-T3_B11:Bt-ToMoV-018-1-B1-T3_B01:Bt-H-045-1-A3-T3_A03:ToMoV-Bt008_D10:Bt-H-025-1-G12-T3_G12:Bt-HInst-020-1-G6-T3_G06:Bt-TYLCV-016-1-A11-T3_A11:Bt-HInst-021-1-C4-T3_C04	0	4	3	2	2
Bt-TYLCV-045-1-B6-T3_B06	11	1578	0.42	:Bt-TYLCV-045-1-B6-T3_B06:Bt-H-039-1-H4-T3_H04:Bt-ToMoV-021-1-H3-T3_H03:Bt-TYLCV-023-1-B3-T3_B03:Bt-ToMoV-031-1-D10-T3_D10:Bt-ToMoV-019-1-E4-T3_E04:TYLCV006_B11:ToMoV-Bt011_H07:Bt_TYLCV004_C10:Bt-ToMoV-022-1-G4-T3_G04:Bt-H-028-1-B4-T3_B04	0	2	4	0	5
Bt-TYLCV-032-1-B2-T3_B02	11	1606	0.41	:Bt-TYLCV-032-1-B2-T3_B02:Bt-H-037-1-F8-T3_F08:Bt-H-035-1-A1-T3_A01:ToMoV-Bt004_C03:Bt-TYLCV-047-1-G9-T3_G09:Bt-ToMoV-036-1-H1-T3_H01:Bt-H-031-1-H5-T3_H05:Bt-TYLCV-059-1-G12-T3_G12:Bt-TYLCV-060-1-D11-T3_D11:Bt-TYLCV-028-1-A9-T3_A09:Bt-ToMoV-040-1-A8-T3_A08	0	3	5	0	3
TMVBt002_F01_T3_013	11	677	0.4	:TMVBt002_F01_T3_013:Bt-H-032-1-G10-T3_G10:TYLCV010_F01:Bt-H-040-1-B6-T3_B06:HBt006_A06_T3_040:TYLCV010_G01:Bt-H-044-1-G9-T3_G09:Bt-TYLCV-014-1-F6-T3_F06:Bt-ToMoV-023-1-E1-T3_E01:TYLCV-Bt012_B12:Bt-ToMoV-028-1-H8-T3_H08	0	4	4	0	3
HBt003_D06_T3_057	11	2154	0.31	:HBt003_D06_T3_057:HBt007_B10_T3_080:Bt-H-034-1-H6-T3_H06:Bt-ToMoV-039-1-G7-T3_G07:Bt-TYLCV-053-1-B7-T3_B07:HBt009_H01_T3_015:Bt-H-031-1-G9-T3_G09:Bt-H-017-1-A6-T3_A06:Bt-TYLCV-035-1-A4-T3_A04:Bt-TYLCV-058-1-F10-T3_F10:Bt-H-034-1-E8-T3_E08	0	7	3	0	1
Bt-ToMoV-032-1-C11-T3_C11	11	474	0.39	:Bt-ToMoV-032-1-C11-T3_C11:Bt-ToMoV-034-1-H7-T3_H07:ToMoV-Bt005_C06:Bt-TYLCV-063-1-E7-T3_E07:Bt-TYLCV-033-1-D3-T3_D03:Bt-ToMoV-024-1-C3-T3_C03:Bt-ToMoV-044-1-A1-T3_A01:ToMoV-Bt007_F11:Bt-ToMoV-040-1-F3-T3_F03:Bt-TYLCV-027-1-E4-T3_E04:Bt-ToMoV-029-1-H4-T3_H04	0	0	3	0	8
Bt-HInst-045-1-C3-T3_C03	11	1117	0.42	:Bt-HInst-045-1-C3-T3_C03:HBt003_B01_T3_009:Bt-TYLCV-045-1-D1-T3_D01:Bt-TYLCV-015-1-G9-T3_G09:Bt-TYLCV-036-1-E2-T3_E02:Bt-TYLCV-030-1-C12-T3_C12:Bt-TYLCV-054-1-A8-T3_A08:TYLCV-Bt012_C12:HBt003_B11_T3_092:Bt-TYLCV-024-1-G7-T3_G07:Bt-ToMoV-032-1-D11-T3_D11	0	2	7	1	1
Bt-HInst-015-1-C7-T3_C07	10	715	0.53	:Bt-HInst-015-1-C7-T3_C07:Bt-H-039-1-D1-T3_D01:Bt-ToMoV-020-1-F2-T3_F02:Bt-H-044-1-A5-T3_A05:Bt-TYLCV-048-1-C11-T3_C11:Bt-H-015-1-B12-T3_B12:HBt012_H05:Bt-ToMoV-038-1-F4-T3_F04:Bt-H-015-1-C3-T3_C03:HBt001_G02_T3_019	0	6	1	1	2
Bt_TYLCV003_G01	10	812	0.4	:Bt_TYLCV003_G01:Bt-TYLCV-023-1-C5-T3_C05:Bt-TYLCV-056-1-G7-T3_G07:Bt-HInst-011-1-D11-T3_D11:ToMoV-Bt012_F02:Bt-TYLCV-023-1-D6-T3_D06:Bt-TYLCV-024-1-F4-T3_F04:Bt-H-015-1-D7-T3_D07:Bt-ToMoV-030-1-E10-T3_E10:Bt-H-026-1-C5-T3_C05	0	2	5	1	2
Bt-TYLCV-050-1-F6-T3_F06	10	833	0.42	:Bt-TYLCV-050-1-F6-T3_F06:HBt008_D07_T3_061:ToMoV-Bt008_B01:Bt-TYLCV-014-1-D7-T3_D07:Bt-H-045-1-F8-T3_F08:Bt-TYLCV-028-1-B6-T3_B06:Bt-H-030-1-F10-T3_F10:Bt-H-031-1-E8-T3_E08:Bt-ToMoV-031-1-E7-T3_E07:Bt-H-016-1-F2-T3_F02	0	5	3	0	2
HBt002_E03_T3_022	10	723	0.42	:HBt002_E03_T3_022:Bt-HEg-006-1-F7-T3_F07:Bt-TYLCV-025-1-A7-T3_A07:Bt-H-017-1-E9-T3_E09:Bt-HInst-025-1-F1-T3_F01:Bt-HInst-025-1-H3-T3_H03:Bt-ToMoV-036-1-D12-T3_D12:Bt-TYLCV-024-1-H5-T3_H05:Bt-H-021-1-D11-T3_D11:TYLCV-Bt011_H12	1	3	3	2	1
Bt-ToMoV-026-1-G10-T3_G10	10	960	0.4	:Bt-ToMoV-026-1-G10-T3_G10:Bt-H-034-1-D2-T3_D02:Bt-ToMoV-036-1-H9-T3_H09:Bt-H-018-1-A12-T3_A12:Bt-H-036-1-D7-T3_D07:HBt007_C06_T3_049:ToMoV-Bt011_D05:Bt-TYLCV-013-1-F6-T3_F06:Bt_TYLCV005_F12:Bt-H-043-1-D9-T3_D09	0	5	2	0	3
ToMoV-Bt012_C02	10	1272	0.56	:ToMoV-Bt012_C02:Bt-H-018-1-B7-T3_B07:Bt-H-030-1-D12-T3_D12:HBt008_D09_T3_077:Bt_TYLCV001_E12:HBt002_C04_T3_033:Bt-H-041-1-B4-T3_B04:Bt-TYLCV-034-1-G5-T3_G05:Bt-TYLCV-030-1-F2-T3_F02:ToMoV-Bt003_C05	0	5	3	0	2
Bt-H-043-1-F7-T3_F07	10	753	0.43	:Bt-H-043-1-F7-T3_F07:Bt-TYLCV-042-1-F6-T3_F06:Bt-ToMoV-046-1-D12-T3_D12:Bt-TYLCV-045-1-G11-T3_G11:TYLCV010_A07:Bt-ToMoV-020-1-B1-T3_B01:Bt-H-018-1-H4-T3_H04:Bt-TYLCV-021-1-F11-T3_F11:Bt-ToMoV-021-1-C9-T3_C09:TMVBt001_F05_T3_046	0	2	4	0	4
Bt-TYLCV-023-1-H4-T3_H04	10	1270	0.46	:Bt-TYLCV-023-1-H4-T3_H04:Bt-H-046-1-H5-T3_H05:Bt-H-028-1-C10-T3_C10:Bt-ToMoV-039-1-C9-T3_C09:Bt-TYLCV-045-1-H1-T3_H01:Bt-H-018-1-H6-T3_H06:Bt-HInst-009-1-H4-T3_H04:Bt-HInst-002-1-D1-T3_D01:Bt-HInst-001-1-F6-T3_F06:Bt-HEg-006-1-C12-T3_C12	1	3	2	3	1
TYLCV010_B04	10	1393	0.41	:TYLCV010_B04:TYLCV-Bt012_A08:Bt_TYLCV005_D05:Bt-H-042-1-H11-T3_H11:Bt-TYLCV-044-1-H1-T3_H01:Bt-H-021-1-G8-T3_G08:Bt-H-046-1-A10-T3_A10:Bt-H-046-1-C7-T3_C07:TYLCV006_G05:Bt-H-019-1-F10-T3_F10	0	5	5	0	0
Bt-HInst-025-1-D5-T3_D05	10	686	0.41	:Bt-HInst-025-1-D5-T3_D05:Bt-ToMoV-021-1-E6-T3_E06:Bt-ToMoV-018-1-B6-T3_B06:HBt006_D08_T3_073:Bt-HInst-032-1-C11-T3_C11:HBt003_C09_T3_069:Bt-H-021-1-D9-T3_D09:Bt-ToMoV-039-1-F1-T3_F01:Bt-H-031-1-C2-T3_C02:HBt011_A06_T3_040	0	5	0	2	3
HBt008_F01_T3_013	10	997	0.37	:HBt008_F01_T3_013:Bt-TYLCV-053-1-E4-T3_E04:Bt-H-032-1-F1-T3_F01:TYLCV-Bt011_H04:Bt-H-037-1-D10-T3_D10:Bt-H-035-1-D8-T3_D08:HBt010_A10_T3_072:Bt-H-024-1-H10-T3_H10:Bt-H-040-1-A12-T3_A12:Bt-TYLCV-032-1-B12-T3_B12	0	7	3	0	0
Bt-H-045-1-D5-T3_D05	10	571	0.54	:Bt-H-045-1-D5-T3_D05:Bt-ToMoV-045-1-A3-T3_A03:Bt-H-038-1-F10-T3_F10:Bt-H-039-1-B6-T3_B06:HBt010_H04_T3_043:Bt-H-026-1-H5-T3_H05:HBt009_A12_T3_088:HBt008_B10_T3_080:Bt-H-045-1-B7-T3_B07:Bt-ToMoV-044-1-F1-T3_F01	0	8	0	0	2
Bt-HInst-029-1-F9-T3_F09	10	561	0.4	:Bt-HInst-029-1-F9-T3_F09:Bt-ToMoV-020-1-B10-T3_B10:Bt-H-038-1-E7-T3_E07:TYLCV006_A07:Bt-TYLCV-036-1-G10-T3_G10:Bt-H-037-1-E1-T3_E01:HBt005_G09_T3_071:Bt-HInst-001-1-F1-T3_F01:Bt-H-046-1-D8-T3_D08:HBt001_D09_T3_077	0	5	2	2	1
Bt-HEg-001-1-E11-T3_E11	10	415	0.12	:Bt-HEg-001-1-E11-T3_E11:Bt-HEg-003-1-B6-T3_B06:Bt-HEg-001-1-E5-T3_E05:Bt-H-042-1-A6-T3_A06:Bt-HEg-002-1-H2-T3_H02:Bt-HEg-001-1-E12-T3_E12:Bt-HEg-008-1-B9-T3_B09:Bt-HEg-007-1-A6-T3_A06:Bt-HEg-006-1-F2-T3_F02:Bt-HEg-006-1-A1-T3_A01	9	1	0	0	0
Bt-HInst-016-1-H7-T3_H07	10	525	0.43	:Bt-HInst-016-1-H7-T3_H07:Bt-HInst-031-1-C3-T3_C03:Bt-HInst-014-1-C8-T3_C08:Bt-HInst-031-1-D4-T3_D04:Bt-HInst-031-1-H9-T3_H09:Bt-HInst-023-1-F11-T3_F11:Bt-HInst-019-1-G6-T3_G06:Bt-HInst-020-1-F9-T3_F09:Bt-HInst-013-1-B4-T3_B04:Bt-HInst-021-1-B4-T3_B04	0	0	0	10	0
Bt-H-013-1-B11-T3_B11	9	1162	0.37	:Bt-H-013-1-B11-T3_B11:Bt-ToMoV-025-1-D10-T3_D10:Bt-ToMoV-036-1-F4-T3_F04:Bt-H-022-1-A7-T3_A07:Bt-ToMoV-039-1-F8-T3_F08:Bt-ToMoV-033-1-A1-T3_A01:Bt-TYLCV-045-1-A3-T3_A03:Bt-ToMoV-023-1-C9-T3_C09:Bt-TYLCV-045-1-D5-T3_D05	0	2	2	0	5
ToMoV-Bt006_F01	9	1501	0.47	:ToMoV-Bt006_F01:Bt-H-032-1-G5-T3_G05:Bt-ToMoV-017-1-F9-T3_F09:Bt-TYLCV-041-1-G11-T3_G11:Bt-H-046-1-D9-T3_D09:Bt-TYLCV-041-1-G12-T3_G12:Bt-H-036-1-D2-T3_D02:Bt-H-025-1-C7-T3_C07:Bt-H-014-1-D10-T3_D10	0	5	2	0	2
Bt-H-014-1-H8-T3_H08	9	740	0.4	:Bt-H-014-1-H8-T3_H08:Bt-H-017-1-A1-T3_A01:Bt-HEg-004-1-C8-T3_C08:Bt-TYLCV-046-1-D1-T3_D01:TMVBt001_G03_T3_023:Bt-TYLCV-021-1-D7-T3_D07:Bt-HInst-019-1-G8-T3_G08:Bt-HEg-006-1-H11-T3_H11:ToMoV-Bt011_F12	2	2	2	1	2
Bt_TYLCV004_C05	9	835	0.45	:Bt_TYLCV004_C05:Bt-H-016-1-D2-T3_D02:Bt-H-015-1-F2-T3_F02:Bt-H-036-1-H2-T3_H02:Bt-H-036-1-A6-T3_A06:Bt-ToMoV-040-1-H4-T3_H04:Bt-ToMoV-034-1-H1-T3_H01:Bt-H-032-1-G12-T3_G12:Bt-TYLCV-028-1-H7-T3_H07	0	5	2	0	2
Bt-ToMoV-040-1-F1-T3_F01	9	1317	0.6	:Bt-ToMoV-040-1-F1-T3_F01:ToMoV-Bt004_B11:ToMoV-Bt005_D06:Bt-TYLCV-044-1-F11-T3_F11:Bt-ToMoV-041-1-D9-T3_D09:Bt-TYLCV-044-1-E11-T3_E11:Bt-H-016-1-D3-T3_D03:Bt-TYLCV-032-1-H12-T3_H12:HBt010_A04_T3_024	0	2	3	0	4
Bt-TYLCV-059-1-A12-T3_A12	9	790	0.33	:Bt-TYLCV-059-1-A12-T3_A12:Bt-ToMoV-020-1-F4-T3_F04:Bt-H-031-1-A7-T3_A07:Bt-ToMoV-043-1-A8-T3_A08:Bt-H-028-1-D2-T3_D02:Bt-ToMoV-027-1-F12-T3_F12:Bt_TYLCV002_A05:HBt006_D09_T3_077:ToMoV-Bt003_A05	0	3	2	0	4
Bt-H-037-1-D6-T3_D06	9	761	0.46	:Bt-H-037-1-D6-T3_D06:Bt-TYLCV-029-1-A9-T3_A09:Bt-TYLCV-029-1-B10-T3_B10:Bt-H-031-1-B4-T3_B04:Bt-TYLCV-039-1-A1-T3_A01:Bt_TYLCV004_F11:Bt-H-029-1-C5-T3_C05:Bt-TYLCV-023-1-H2-T3_H02:Bt-ToMoV-015-1-E7-T3_E07	0	3	5	0	1
Bt-H-030-1-B7-T3_B07	9	726	0.42	:Bt-H-030-1-B7-T3_B07:Bt-TYLCV-037-1-E10-T3_E10:Bt-H-040-1-C5-T3_C05:HBt005_G04_T3_035:HBt004_C12_T3_097:Bt-H-045-1-E1-T3_E01:Bt-ToMoV-027-1-C2-T3_C02:Bt-ToMoV-016-1-F9-T3_F09:Bt-ToMoV-023-1-D12-T3_D12	0	5	1	0	3
Bt-ToMoV-039-1-G8-T3_G08	9	1047	0.43	:Bt-ToMoV-039-1-G8-T3_G08:Bt-TYLCV-033-1-H10-T3_H10:Bt-ToMoV-036-1-E5-T3_E05:Bt-ToMoV-039-1-A12-T3_A12:Bt-H-030-1-G5-T3_G05:Bt-TYLCV-040-1-H10-T3_H10:Bt-TYLCV-020-1-D3-T3_D03:Bt-ToMoV-043-1-F11-T3_F11:Bt-ToMoV-046-1-F6-T3_F06	0	1	3	0	5
Bt-ToMoV-024-1-E7-T3_E07	9	785	0.43	:Bt-ToMoV-024-1-E7-T3_E07:Bt-TYLCV-063-1-G9-T3_G09:Bt-ToMoV-037-1-H8-T3_H08:HBt010_H10_T3_091:Bt_TYLCV005_A02:Bt-H-038-1-D7-T3_D07:Bt-TYLCV-018-1-A6-T3_A06:Bt-H-031-1-D10-T3_D10:Bt-H-031-1-A3-T3_A03	0	4	3	0	2
Bt-H-035-1-D9-T3_D09	9	1295	0.42	:Bt-H-035-1-D9-T3_D09:Bt-ToMoV-022-1-E4-T3_E04:Bt-TYLCV-053-1-E9-T3_E09:Bt-ToMoV-019-1-E11-T3_E11:Bt-ToMoV-039-1-G1-T3_G01:TMVBt002_G06_T3_051:Bt_TYLCV002_D04:Bt-ToMoV-042-1-C1-T3_C01:Bt-TYLCV-027-1-B11-T3_B11	0	1	3	0	5
ToMoV-Bt007_G12	9	566	0.37	:ToMoV-Bt007_G12:Bt-ToMoV-020-1-A12-T3_A12:Bt-ToMoV-038-1-E3-T3_E03:Bt-ToMoV-041-1-B12-T3_B12:TYLCV009_G11:Bt-ToMoV-028-1-G7-T3_G07:Bt-H-039-1-G4-T3_G04:TMVBt001_E01_T3_005:Bt-HInst-023-1-G10-T3_G10	0	1	1	1	6
Bt-TYLCV-029-1-F3-T3_F03	9	870	0.53	:Bt-TYLCV-029-1-F3-T3_F03:Bt-TYLCV-057-1-B3-T3_B03:Bt-ToMoV-040-1-A3-T3_A03:Bt_TYLCV001_B02:ToMoV-Bt007_B10:Bt-H-040-1-H4-T3_H04:Bt_TYLCV001_F06:Bt-H-041-1-C3-T3_C03:Bt-TYLCV-037-1-G6-T3_G06	0	2	5	0	2
Bt-ToMoV-044-1-D7-T3_D07	9	723	0.43	:Bt-ToMoV-044-1-D7-T3_D07:Bt-HInst-005-1-F8-T3_F08:Bt-ToMoV-027-1-D9-T3_D09:Bt-ToMoV-028-1-E11-T3_E11:Bt-ToMoV-042-1-F7-T3_F07:Bt-HInst-020-1-D6-T3_D06:Bt-TYLCV-054-1-E8-T3_E08:ToMoV-Bt005_C09:Bt-HEg-001-1-B5-T3_B05	1	0	1	2	5
Bt_TYLCV002_G05	9	1082	0.37	:Bt_TYLCV002_G05:Bt_TYLCV003_A07:Bt_TYLCV002_H02:Bt-TYLCV-043-1-A6-T3_A06:Bt-TYLCV-030-1-E3-T3_E03:Bt-TYLCV-038-1-E2-T3_E02:Bt-TYLCV-031-1-G9-T3_G09:Bt-TYLCV-051-1-A3-T3_A03:Bt-TYLCV-037-1-D8-T3_D08	0	0	9	0	0
Bt-HInst-007-1-B11-T3_B11	9	131	0.41	:Bt-HInst-007-1-B11-T3_B11:Bt-HInst-009-1-B3-T3_B03:Bt-HInst-019-1-B3-T3_B03:Bt-HInst-025-1-C7-T3_C07:Bt-HInst-029-1-H7-T3_H07:Bt-HInst-025-1-F10-T3_F10:Bt-HInst-028-1-A5-T3_A05:Bt-HInst-031-1-G7-T3_G07:Bt-HInst-014-1-H3-T3_H03	0	0	0	9	0
ToMoV-Bt005_A07	8	955	0.3	:ToMoV-Bt005_A07:Bt-ToMoV-044-1-B5-T3_B05:Bt-TYLCV-063-1-B7-T3_B07:TYLCV009_H03:Bt-H-013-1-F6-T3_F06:Bt-H-028-1-E9-T3_E09:Bt-H-042-1-G4-T3_G04:ToMoV-Bt005_G09	0	3	2	0	3
Bt-H-016-1-E4-T3_E04	8	1079	0.42	:Bt-H-016-1-E4-T3_E04:Bt-H-023-1-B12-T3_B12:Bt-H-013-1-G9-T3_G09:Bt-H-037-1-C5-T3_C05:Bt-H-030-1-D7-T3_D07:Bt-H-027-1-F9-T3_F09:HBt001_E06_T3_050:Bt-TYLCV-021-1-H7-T3_H07	0	7	1	0	0
TYLCV009_A08	8	958	0.41	:TYLCV009_A08:Bt-TYLCV-050-1-C11-T3_C11:Bt-ToMoV-038-1-D11-T3_D11:Bt-ToMoV-039-1-H5-T3_H05:Bt-H-014-1-A1-T3_A01:Bt-TYLCV-031-1-F5-T3_F05:HBt002_A12_T3_088:Bt-HEg-008-1-E4-T3_E04	1	2	3	0	2
Bt-ToMoV-022-1-D1-T3_D01	8	732	0.36	:Bt-ToMoV-022-1-D1-T3_D01:Bt_TYLCV004_F10:Bt-H-031-1-B8-T3_B08:Bt-H-014-1-C1-T3_C01:Bt-ToMoV-042-1-H9-T3_H09:Bt-ToMoV-018-1-F6-T3_F06:Bt-TYLCV-045-1-A7-T3_A07:HBt003_B12_T3_096	0	3	2	0	3
Bt-H-024-1-A6-T3_A06	8	691	0.47	:Bt-H-024-1-A6-T3_A06:Bt-H-014-1-E11-T3_E11:HBt004_G10_T3_083:Bt-H-015-1-G10-T3_G10:Bt-ToMoV-025-1-A6-T3_A06:Bt-H-015-1-G4-T3_G04:Bt-TYLCV-021-1-E9-T3_E09:Bt-TYLCV-021-1-E10-T3_E10	0	5	2	0	1
HBt006_D07_T3_061	8	1429	0.61	:HBt006_D07_T3_061:Bt-TYLCV-054-1-B10-T3_B10:Bt-HEg-001-1-G5-T3_G05:Bt-ToMoV-024-1-E11-T3_E11:Bt-ToMoV-031-1-B6-T3_B06:Bt-H-015-1-C1-T3_C01:Bt-TYLCV-023-1-A3-T3_A03:Bt-ToMoV-017-1-A8-T3_A08	1	2	2	0	3
Bt-TYLCV-035-1-E10-T3_E10	8	1741	0.29	:Bt-TYLCV-035-1-E10-T3_E10:HBt003_C02_T3_017:Bt-TYLCV-063-1-H10-T3_H10:Bt-TYLCV-027-1-G3-T3_G03:Bt-TYLCV-047-1-A12-T3_A12:Bt-H-016-1-E5-T3_E05:Bt-H-042-1-B4-T3_B04:Bt-ToMoV-017-1-F6-T3_F06	0	3	4	0	1
Bt-H-045-1-H7-T3_H07	8	813	0.39	:Bt-H-045-1-H7-T3_H07:Bt-ToMoV-038-1-G2-T3_G02:Bt-TYLCV-048-1-A4-T3_A04:Bt-H-016-1-F9-T3_F09:Bt-ToMoV-034-1-G9-T3_G09:Bt-HInst-015-1-F2-T3_F02:Bt-HEg-007-1-F9-T3_F09:Bt-HInst-034-1-H12-T3_H12	1	2	1	2	2
HBt012_F11	8	1473	0.42	:HBt012_F11:Bt-H-036-1-G2-T3_G02:Bt-H-028-1-G6-T3_G06:Bt-H-023-1-D3-T3_D03:Bt-H-021-1-A4-T3_A04:Bt-HInst-017-1-A5-T3_A05:HBt011_A12_T3_088:Bt-H-017-1-A12-T3_A12	0	7	0	1	0
Bt-H-017-1-A2-T3_A02	8	938	0.39	:Bt-H-017-1-A2-T3_A02:Bt-HInst-004-1-H11-T3_H11:Bt-TYLCV-018-1-F11-T3_F11:Bt-TYLCV-016-1-E9-T3_E09:HBt008_C07_T3_053:Bt-ToMoV-026-1-B9-T3_B09:Bt-H-038-1-E12-T3_E12:Bt-ToMoV-032-1-G9-T3_G09	0	3	2	1	2
Bt-H-032-1-F7-T3_F07	8	884	0.39	:Bt-H-032-1-F7-T3_F07:Bt-HInst-018-1-F9-T3_F09:Bt-H-018-1-B9-T3_B09:Bt-H-021-1-H4-T3_H04:Bt-ToMoV-013-1-B10-T3_B10:TMVBt002_E01_T3_005:Bt-H-044-1-A9-T3_A09:HBt006_H07_T3_063	0	5	0	1	2
HBt008_A06_T3_040	8	717	0.44	:HBt008_A06_T3_040:Bt-ToMoV-018-1-C10-T3_C10:Bt-H-045-1-G4-T3_G04:Bt-H-019-1-A5-T3_A05:Bt-H-036-1-F12-T3_F12:Bt-TYLCV-058-1-B8-T3_B08:Bt-TYLCV-019-1-G7-T3_G07:Bt-TYLCV-031-1-H6-T3_H06	0	4	3	0	1
TYLCV-Bt012_D04	8	671	0.38	:TYLCV-Bt012_D04:Bt-ToMoV-041-1-A12-T3_A12:Bt-H-021-1-A10-T3_A10:Bt-HInst-031-1-F4-T3_F04:Bt-H-019-1-D7-T3_D07:Bt-H-030-1-A9-T3_A09:Bt-H-027-1-G1-T3_G01:Bt-H-027-1-G2-T3_G02	0	5	1	1	1
Bt-HInst-047-1-A1-T3_E06	8	527	0.41	:Bt-HInst-047-1-A1-T3_E06:Bt-H-021-1-C5-T3_C05:Bt-ToMoV-044-1-C9-T3_C09:TMVBt001_C11_T3_085:ToMoV-Bt008_D08:Bt-HInst-025-1-C12-T3_C12:Bt-H-040-1-E9-T3_E09:Bt-TYLCV-023-1-G1-T3_G01	0	2	1	2	3
Bt-H-045-1-G8-T3_G08	8	1282	0.43	:Bt-H-045-1-G8-T3_G08:Bt-TYLCV-057-1-C4-T3_C04:Bt-TYLCV-033-1-H2-T3_H02:HBt001_G05_T3_039:Bt-TYLCV-048-1-G12-T3_G12:Bt-H-024-1-D2-T3_D02:ToMoV-Bt003_C10:HBt003_D01_T3_010	0	4	3	0	1
Bt-HInst-033-1-C8-T3_C08	8	861	0.38	:Bt-HInst-033-1-C8-T3_C08:Bt-HInst-013-1-G8-T3_G08:Bt-H-036-1-C5-T3_C05:Bt-ToMoV-015-1-G9-T3_G09:Bt-H-029-1-H11-T3_H11:Bt-H-044-1-A4-T3_A04:Bt-TYLCV-027-1-A4-T3_A04:Bt-TYLCV-055-1-B6-T3_B06	0	3	2	2	1
Bt-H-031-1-B9-T3_B09	8	597	0.35	:Bt-H-031-1-B9-T3_B09:Bt-TYLCV-062-1-F4-T3_F04:HBt008_E09_T3_070:Bt-H-045-1-C3-T3_C03:ToMoV-Bt006_H03:Bt-ToMoV-024-1-D12-T3_D12:Bt-ToMoV-019-1-B11-T3_B11:Bt-HInst-022-1-B2-T3_B02	0	3	1	1	3
Bt-TYLCV-057-1-H8-T3_H08	8	617	0.4	:Bt-TYLCV-057-1-H8-T3_H08:Bt-ToMoV-039-1-F11-T3_F11:Bt-ToMoV-045-1-B4-T3_B04:Bt-ToMoV-016-1-A12-T3_A12:Bt-ToMoV-013-1-C11-T3_C11:Bt-ToMoV-039-1-G3-T3_G03:Bt-ToMoV-043-1-E8-T3_E08:Bt-H-037-1-D8-T3_D08	0	1	1	0	6
Bt-H-037-1-E7-T3_E07	8	829	0.37	:Bt-H-037-1-E7-T3_E07:Bt-H-043-1-E9-T3_E09:Bt-ToMoV-032-1-F5-T3_F05:HBt011_B05_T3_044:Bt-ToMoV-045-1-D7-T3_D07:Bt-ToMoV-039-1-G5-T3_G05:Bt-H-043-1-G9-T3_G09:HBt001_B05_T3_044	0	5	0	0	3
ToMoV-Bt006_D07	8	645	0.38	:ToMoV-Bt006_D07:Bt-H-038-1-D11-T3_D11:Bt-HInst-017-1-F8-T3_F08:Bt-H-044-1-C12-T3_C12:Bt-TYLCV-033-1-B8-T3_B08:Bt-HInst-030-1-B11-T3_B11:HBt008_E05_T3_038:Bt-ToMoV-034-1-A6-T3_A06	0	3	1	2	2
HBt012_A06	8	722	0.39	:HBt012_A06:Bt-ToMoV-029-1-F7-T3_F07:Bt-H-043-1-G5-T3_G05:Bt-H-040-1-F11-T3_F11:HBt007_E01_T3_005:Bt-TYLCV-016-1-F3-T3_F03:HBt006_B05_T3_044:Bt-ToMoV-034-1-E6-T3_E06	0	5	1	0	2
TYLCV008_D02	8	795	0.38	:TYLCV008_D02:Bt-ToMoV-034-1-B2-T3_B02:Bt-ToMoV-025-1-B11-T3_B11:Bt-HInst-046-1-E2-T3_E02:Bt-ToMoV-046-1-C7-T3_C07:Bt-TYLCV-059-1-F6-T3_F06:Bt-ToMoV-024-1-H5-T3_H05:ToMoV-Bt004_B04	0	0	2	1	5
Bt-TYLCV-017-1-E5-T3_E05	8	1590	0.4	:Bt-TYLCV-017-1-E5-T3_E05:HBt003_F04_T3_042:Bt-ToMoV-034-1-B6-T3_B06:Bt-TYLCV-020-1-D5-T3_D05:Bt-TYLCV-048-1-H2-T3_H02:HBt006_A05_T3_036:Bt-ToMoV-029-1-D8-T3_D08:Bt-ToMoV-046-1-E10-T3_E10	0	2	3	0	3
Bt_TYLCV004_D11	8	602	0.37	:Bt_TYLCV004_D11:Bt-HInst-028-1-B10-T3_B10:Bt-HInst-006-1-B1-T3_B01:HBt011_C11_T3_085:Bt-TYLCV-045-1-A4-T3_A04:Bt-ToMoV-036-1-G9-T3_G09:HBt004_G02_T3_019:Bt-ToMoV-033-1-G10-T3_G10	0	2	2	2	2
Bt-HInst-009-1-G2-T3_G02	8	876	0.43	:Bt-HInst-009-1-G2-T3_G02:Bt-TYLCV-044-1-F4-T3_F04:Bt-TYLCV-051-1-D4-T3_D04:ToMoV-Bt005_G12:Bt-TYLCV-057-1-H9-T3_H09:Bt-H-015-1-A7-T3_A07:Bt-ToMoV-046-1-F4-T3_F04:Bt-HEg-008-1-G12-T3_G12	1	1	3	1	2
ToMoV-Bt008_B11	8	932	0.34	:ToMoV-Bt008_B11:HBt011_B11_T3_092:Bt-HInst-015-1-D9-T3_D09:Bt-HInst-016-1-H4-T3_H04:Bt-HInst-006-1-C12-T3_C12:Bt-HInst-010-1-H8-T3_H08:Bt-HInst-006-1-D2-T3_D02:Bt-HInst-023-1-F6-T3_F06	0	1	0	6	1
ToMoV-Bt007_G09	7	883	0.39	:ToMoV-Bt007_G09:Bt-ToMoV-028-1-B9-T3_B09:Bt-H-013-1-B10-T3_B10:Bt-TYLCV-046-1-G11-T3_G11:Bt-H-043-1-C3-T3_C03:ToMoV-Bt012_A10:ToMoV-Bt008_H09	0	2	1	0	4
Bt-H-036-1-H12-T3_H12	7	1146	0.4	:Bt-H-036-1-H12-T3_H12:Bt_TYLCV005_F06:Bt-H-013-1-C6-T3_C06:Bt-TYLCV-021-1-D1-T3_D01:Bt_TYLCV001_G12:Bt-ToMoV-016-1-G10-T3_G10:Bt-H-040-1-C7-T3_C07	0	3	3	0	1
Bt-H-041-1-G5-T3_G05	7	647	0.45	:Bt-H-041-1-G5-T3_G05:Bt-H-013-1-G7-T3_G07:Bt_TYLCV003_E05:TYLCV010_B01:Bt-HInst-015-1-D3-T3_D03:Bt-TYLCV-053-1-B6-T3_B06:Bt-TYLCV-015-1-D10-T3_D10	0	2	4	1	0
Bt-ToMoV-024-1-F3-T3_F03	7	782	0.35	:Bt-ToMoV-024-1-F3-T3_F03:Bt-ToMoV-038-1-A10-T3_A10:Bt-ToMoV-041-1-E12-T3_E12:Bt-H-014-1-G1-T3_G01:Bt-ToMoV-040-1-F9-T3_F09:ToMoV-Bt012_B10:Bt-HEg-002-1-D10-T3_D10	1	1	0	0	5
Bt-TYLCV-048-1-A3-T3_A03	7	1239	0.47	:Bt-TYLCV-048-1-A3-T3_A03:HBt005_H11_T3_095:ToMoV-Bt012_H12:Bt-TYLCV-025-1-A3-T3_A03:Bt-H-014-1-H11-T3_H11:Bt-TYLCV-031-1-H4-T3_H04:TYLCV-Bt012_G06	0	2	4	0	1
Bt-H-029-1-H9-T3_H09	7	641	0.29	:Bt-H-029-1-H9-T3_H09:Bt-H-032-1-C4-T3_C04:Bt-ToMoV-013-1-E1-T3_E01:Bt-H-016-1-B10-T3_B10:Bt-H-038-1-G11-T3_G11:TYLCV006_E12:Bt-H-040-1-G10-T3_G10	0	5	1	0	1
Bt-H-041-1-G1-T3_G01	7	530	0.47	:Bt-H-041-1-G1-T3_G01:Bt-H-016-1-D5-T3_D05:Bt-ToMoV-030-1-D5-T3_D05:Bt-TYLCV-052-1-B9-T3_B09:Bt-H-018-1-C10-T3_C10:HBt002_D03_T3_029:Bt-H-046-1-A1-T3_A01	0	5	1	0	1
ToMoV-Bt012_B04	7	1649	0.59	:ToMoV-Bt012_B04:Bt-TYLCV-062-1-G3-T3_G03:Bt-H-017-1-H3-T3_H03:Bt-TYLCV-030-1-E6-T3_E06:TYLCV-Bt012_B05:Bt-TYLCV-042-1-B8-T3_B08:HBt012_C03	0	2	4	0	1
Bt-ToMoV-027-1-B1-T3_B01	7	879	0.45	:Bt-ToMoV-027-1-B1-T3_B01:Bt-H-036-1-A4-T3_A04:Bt-H-044-1-E8-T3_E08:Bt-H-020-1-H10-T3_H10:Bt-ToMoV-029-1-D10-T3_D10:Bt-TYLCV-054-1-E1-T3_E01:TMVBt001_B06_T3_048	0	3	1	0	3
Bt-H-036-1-A7-T3_A07	7	1010	0.43	:Bt-H-036-1-A7-T3_A07:Bt-H-045-1-B6-T3_B06:Bt-H-021-1-B12-T3_B12:Bt-ToMoV-020-1-H4-T3_H04:Bt-H-040-1-A4-T3_A04:Bt-ToMoV-018-1-F5-T3_F05:Bt-HInst-001-1-H11-T3_H11	0	4	0	1	2
Bt-ToMoV-014-1-G8-T3_G08	7	855	0.36	:Bt-ToMoV-014-1-G8-T3_G08:Bt_TYLCV004_F09:Bt-H-022-1-A1-T3_A01:HBt012_A02:Bt-TYLCV-023-1-G8-T3_G08:Bt-H-040-1-D9-T3_D09:Bt-H-041-1-E11-T3_E11	0	4	2	0	1
Bt-H-023-1-E5-T3_E05	7	790	0.38	:Bt-H-023-1-E5-T3_E05:Bt-H-026-1-B5-T3_B05:Bt-TYLCV-033-1-G12-T3_G12:Bt_TYLCV003_H01:Bt-TYLCV-026-1-F5-T3_F05:ToMoV-Bt004_H03:HBt002_A02_T3_008	0	3	3	0	1
Bt-ToMoV-042-1-D2-T3_D02	7	527	0.34	:Bt-ToMoV-042-1-D2-T3_D02:Bt-ToMoV-014-1-H12-T3_H12:Bt-H-035-1-B11-T3_B11:Bt-H-025-1-E10-T3_E10:Bt-ToMoV-019-1-C12-T3_C12:Bt-H-039-1-A10-T3_A10:Bt-ToMoV-026-1-G4-T3_G04	0	3	0	0	4
Bt-H-026-1-F12-T3_F12	7	1489	0.4	:Bt-H-026-1-F12-T3_F12:HBt008_H08_T3_075:HBt005_G02_T3_019:HBt008_E02_T3_018:ToMoV-Bt009_F04:Bt-ToMoV-027-1-C6-T3_C06:Bt_TYLCV001_F04	0	4	1	0	2
Bt-ToMoV-032-1-H8-T3_H08	7	782	0.42	:Bt-ToMoV-032-1-H8-T3_H08:Bt-H-028-1-C4-T3_C04:HBt009_A08_T3_056:Bt-TYLCV-020-1-F2-T3_F02:Bt-TYLCV-032-1-E10-T3_E10:ToMoV-Bt008_A04:TYLCV010_A12	0	2	3	0	2
Bt-H-037-1-E11-T3_E11	7	564	0.46	:Bt-H-037-1-E11-T3_E11:Bt-H-029-1-A4-T3_A04:Bt-H-044-1-C5-T3_C05:Bt-HEg-006-1-D10-T3_D10:Bt-HInst-003-1-F5-T3_F05:Bt-TYLCV-033-1-A5-T3_A05:Bt-HEg-001-1-A3-T3_A03	2	3	1	1	0
Bt-H-044-1-H2-T3_H02	7	1387	0.33	:Bt-H-044-1-H2-T3_H02:Bt-ToMoV-015-1-A8-T3_A08:Bt-ToMoV-033-1-A2-T3_A02:Bt-TYLCV-014-1-F1-T3_F01:Bt-ToMoV-039-1-A7-T3_A07:Bt-H-029-1-C12-T3_C12:Bt-HInst-014-1-H2-T3_H02	0	2	1	1	3
ToMoV-Bt006_D06	7	683	0.4	:ToMoV-Bt006_D06:Bt-H-035-1-H9-T3_H09:Bt-H-030-1-D11-T3_D11:Bt-HInst-034-1-F9-T3_F09:Bt-TYLCV-029-1-H8-T3_H08:TMVBt001_G05_T3_039:Bt-TYLCV-036-1-E7-T3_E07	0	2	2	1	2
Bt-ToMoV-019-1-D11-T3_D11	7	1568	0.37	:Bt-ToMoV-019-1-D11-T3_D11:Bt-HEg-003-1-C9-T3_C09:TMVBt002_H01_T3_015:Bt-ToMoV-031-1-E10-T3_E10:Bt-H-032-1-A4-T3_A04:Bt-TYLCV-030-1-C1-T3_C01:Bt-ToMoV-033-1-E4-T3_E04	1	1	1	0	4
Bt-TYLCV-014-1-D9-T3_D09	7	2370	0.39	:Bt-TYLCV-014-1-D9-T3_D09:HBt012_H06:Bt-H-034-1-D12-T3_D12:Bt-H-044-1-A8-T3_A08:Bt-ToMoV-026-1-E5-T3_E05:TYLCV009_B09:Bt-TYLCV-041-1-C7-T3_C07	0	3	3	0	1
Bt_TYLCV003_B02	7	822	0.47	:Bt_TYLCV003_B02:Bt-ToMoV-017-1-B9-T3_B09:HBt007_H03_T3_031:TYLCV010_G06:HBt003_A08_T3_056:Bt-H-040-1-F8-T3_F08:Bt-H-034-1-H2-T3_H02	0	4	2	0	1
Bt-H-036-1-E11-T3_E11	7	749	0.43	:Bt-H-036-1-E11-T3_E11:Bt-TYLCV-033-1-D12-T3_D12:Bt-TYLCV-033-1-D11-T3_D11:ToMoV-Bt010_A09:HBt008_C11_T3_085:HBt004_H01_T3_015:Bt-TYLCV-045-1-G6-T3_G06	0	3	3	0	1
Bt-TYLCV-062-1-B4-T3_B04	7	523	0.56	:Bt-TYLCV-062-1-B4-T3_B04:Bt-H-042-1-C1-T3_C01:Bt-TYLCV-039-1-E2-T3_E02:HBt004_B11_T3_092:Bt-ToMoV-026-1-C12-T3_C12:HBt002_H01_T3_015:Bt-TYLCV-036-1-D4-T3_D04	0	3	3	0	1
Bt-TYLCV-020-1-E9-T3_E09	7	1408	0.4	:Bt-TYLCV-020-1-E9-T3_E09:Bt-TYLCV-020-1-F10-T3_F10:HBt004_E01_T3_005:Bt_TYLCV005_C01:TYLCV-Bt011_D12:Bt-H-042-1-F12-T3_F12:Bt-H-046-1-G4-T3_G04	0	3	4	0	0
TYLCV009_B08	7	846	0.41	:TYLCV009_B08:Bt-ToMoV-038-1-D2-T3_D02:Bt-H-044-1-F4-T3_F04:HBt012_E10:Bt-ToMoV-040-1-F5-T3_F05:HBt006_C04_T3_033:Bt-TYLCV-049-1-G10-T3_G10	0	3	2	0	2
Bt-TYLCV-034-1-F11-T3_F11	7	1042	0.39	:Bt-TYLCV-034-1-F11-T3_F11:Bt-ToMoV-023-1-A4-T3_A04:Bt-ToMoV-013-1-F10-T3_F10:Bt-ToMoV-043-1-B4-T3_B04:Bt-TYLCV-063-1-D9-T3_D09:Bt-HInst-034-1-E6-T3_E06:Bt-TYLCV-017-1-E3-T3_E03	0	0	3	1	3
Bt-ToMoV-040-1-H5-T3_H05	7	706	0.37	:Bt-ToMoV-040-1-H5-T3_H05:Bt-ToMoV-014-1-C9-T3_C09:HBt003_C04_T3_033:HBt003_F10_T3_090:Bt-ToMoV-030-1-B7-T3_B07:Bt-TYLCV-025-1-A10-T3_A10:Bt-TYLCV-025-1-H11-T3_H11	0	2	2	0	3
Bt-ToMoV-038-1-H11-T3_H11	7	929	0.44	:Bt-ToMoV-038-1-H11-T3_H11:Bt-ToMoV-039-1-E10-T3_E10:Bt_TYLCV002_D05:Bt-TYLCV-062-1-B8-T3_B08:Bt-ToMoV-019-1-C11-T3_C11:Bt-ToMoV-024-1-C8-T3_C08:Bt-ToMoV-015-1-C7-T3_C07	0	0	2	0	5
Bt-ToMoV-025-1-G9-T3_G09	7	630	0.39	:Bt-ToMoV-025-1-G9-T3_G09:Bt-ToMoV-023-1-C8-T3_C08:TYLCV006_H11:ToMoV-Bt008_E08:Bt-TYLCV-019-1-E5-T3_E05:ToMoV-Bt005_B05:Bt-TYLCV-019-1-E3-T3_E03	0	0	3	0	4
Bt-ToMoV-025-1-E6-T3_E06	7	2173	0.37	:Bt-ToMoV-025-1-E6-T3_E06:Bt-TYLCV-057-1-B8-T3_B08:Bt-TYLCV-047-1-F12-T3_F12:Bt-TYLCV-057-1-D9-T3_D09:HBt007_F09_T3_078:TYLCV010_E07:Bt-TYLCV-062-1-C4-T3_C04	0	1	5	0	1
Bt-TYLCV-059-1-E3-T3_E03	7	1286	0.41	:Bt-TYLCV-059-1-E3-T3_E03:HBt001_C04_T3_033:Bt-TYLCV-026-1-A3-T3_A03:Bt-TYLCV-025-1-H10-T3_H10:Bt-TYLCV-029-1-H10-T3_H10:Bt-TYLCV-054-1-H7-T3_H07:Bt-ToMoV-029-1-B7-T3_B07	0	1	5	0	1
Bt-TYLCV-044-1-E9-T3_E09	7	929	0.37	:Bt-TYLCV-044-1-E9-T3_E09:ToMoV-Bt006_H12:Bt-ToMoV-030-1-D9-T3_D09:Bt-HInst-027-1-E10-T3_E10:Bt-TYLCV-036-1-B7-T3_B07:Bt-HInst-047-1-A1-T3_B09:HBt010_C12_T3_097	0	1	2	2	2
Bt-HInst-009-1-G8-T3_G08	7	117	0.43	:Bt-HInst-009-1-G8-T3_G08:Bt-HInst-005-1-A10-T3_A10:Bt-HInst-025-1-A11-T3_A11:Bt-HInst-034-1-F2-T3_F02:Bt-HInst-009-1-E10-T3_E10:Bt-HInst-004-1-F12-T3_F12:Bt-HInst-012-1-G6-T3_G06	0	0	0	7	0
Bt-H-026-1-G6-T3_G06	6	612	0.41	:Bt-H-026-1-G6-T3_G06:Bt-H-018-1-E7-T3_E07:Bt-H-013-1-A3-T3_A03:Bt-H-025-1-G9-T3_G09:HBt011_D10_T3_089:Bt-TYLCV-053-1-H10-T3_H10	0	5	1	0	0
Bt-TYLCV-014-1-E1-T3_E01	6	673	0.44	:Bt-TYLCV-014-1-E1-T3_E01:Bt-H-020-1-C5-T3_C05:Bt-H-017-1-B10-T3_B10:Bt_TYLCV004_B08:Bt-TYLCV-013-1-F8-T3_F08:Bt-ToMoV-013-1-C8-T3_C08	0	2	3	0	1
Bt-TYLCV-024-1-A2-T3_A02	6	979	0.37	:Bt-TYLCV-024-1-A2-T3_A02:Bt-H-021-1-B5-T3_B05:Bt-H-017-1-F8-T3_F08:Bt-ToMoV-034-1-C8-T3_C08:Bt-ToMoV-031-1-F6-T3_F06:Bt-TYLCV-044-1-A5-T3_A05	0	2	2	0	2
Bt-ToMoV-037-1-G7-T3_G07	6	1169	0.29	:Bt-ToMoV-037-1-G7-T3_G07:Bt-TYLCV-027-1-C1-T3_C01:Bt-ToMoV-039-1-E5-T3_E05:Bt-H-017-1-H8-T3_H08:Bt-H-043-1-G1-T3_G01:Bt-ToMoV-018-1-B5-T3_B05	0	2	1	0	3
ToMoV-Bt005_B11	6	1036	0.39	:ToMoV-Bt005_B11:ToMoV-Bt004_D11:Bt-H-018-1-G12-T3_G12:Bt-ToMoV-041-1-C3-T3_C03:Bt-HEg-002-1-F5-T3_F05:HBt003_F03_T3_030	1	2	0	0	3
Bt-HInst-034-1-A3-T3_A03	6	887	0.3	:Bt-HInst-034-1-A3-T3_A03:ToMoV-Bt011_D09:Bt-H-019-1-E1-T3_E01:Bt-HInst-018-1-A9-T3_A09:Bt-HInst-030-1-B8-T3_B08:TYLCV008_A03	0	1	1	3	1
Bt-H-034-1-E3-T3_E03	6	549	0.4	:Bt-H-034-1-E3-T3_E03:HBt008_F08_T3_074:Bt-H-043-1-F9-T3_F09:Bt-H-019-1-G10-T3_G10:Bt-ToMoV-026-1-A7-T3_A07:Bt-TYLCV-042-1-G6-T3_G06	0	4	1	0	1
HBt005_H07_T3_063	6	990	0.41	:HBt005_H07_T3_063:Bt-H-035-1-F11-T3_F11:Bt_TYLCV004_H08:Bt-H-020-1-C4-T3_C04:Bt-TYLCV-051-1-H12-T3_H12:Bt-TYLCV-051-1-H11-T3_H11	0	3	3	0	0
Bt-H-021-1-E11-T3_E11	6	1086	0.32	:Bt-H-021-1-E11-T3_E11:Bt-ToMoV-026-1-C1-T3_C01:Bt-ToMoV-022-1-E7-T3_E07:HBt006_H11_T3_095:Bt-ToMoV-038-1-C8-T3_C08:Bt-ToMoV-042-1-D1-T3_D01	0	2	0	0	4
Bt-ToMoV-040-1-C11-T3_C11	6	1112	0.43	:Bt-ToMoV-040-1-C11-T3_C11:ToMoV-Bt005_D03:Bt-TYLCV-019-1-H5-T3_H05:Bt-TYLCV-019-1-H8-T3_H08:Bt-H-021-1-G11-T3_G11:Bt-TYLCV-039-1-A9-T3_A09	0	1	3	0	2
Bt-TYLCV-020-1-C7-T3_C07	6	979	0.35	:Bt-TYLCV-020-1-C7-T3_C07:Bt-TYLCV-035-1-B2-T3_B02:Bt-H-023-1-F4-T3_F04:TYLCV009_G06:TYLCV009_H09:HBt012_B03	0	2	4	0	0
Bt-TYLCV-045-1-C4-T3_C04	6	933	0.4	:Bt-TYLCV-045-1-C4-T3_C04:Bt-H-025-1-F10-T3_F10:ToMoV-Bt004_D08:Bt-ToMoV-043-1-H10-T3_H10:Bt-TYLCV-042-1-C11-T3_C11:TYLCV-Bt012_H06	0	1	3	0	2
Bt-H-025-1-G1-T3_G01	6	596	0.5	:Bt-H-025-1-G1-T3_G01:Bt-H-040-1-D3-T3_D03:Bt-ToMoV-015-1-F7-T3_F07:Bt-ToMoV-046-1-H5-T3_H05:Bt-H-026-1-E12-T3_E12:Bt-ToMoV-023-1-G3-T3_G03	0	3	0	0	3
Bt-ToMoV-016-1-A4-T3_A04	6	668	0.28	:Bt-ToMoV-016-1-A4-T3_A04:Bt-ToMoV-036-1-B5-T3_B05:Bt-ToMoV-035-1-H7-T3_H07:Bt-H-036-1-G7-T3_G07:Bt-H-029-1-H2-T3_H02:HBt004_B10_T3_080	0	3	0	0	3
Bt_TYLCV004_G07	6	987	0.38	:Bt_TYLCV004_G07:Bt-ToMoV-039-1-F4-T3_F04:HBt003_E05_T3_038:HBt011_D03_T3_029:Bt-H-043-1-F6-T3_F06:Bt-H-030-1-D2-T3_D02	0	4	1	0	1
Bt-TYLCV-049-1-G5-T3_G05	6	398	0.32	:Bt-TYLCV-049-1-G5-T3_G05:Bt_TYLCV001_A01:HBt002_B09_T3_076:Bt-H-034-1-E2-T3_E02:Bt-H-030-1-H12-T3_H12:Bt-TYLCV-043-1-A8-T3_A08	0	3	3	0	0
Bt-H-015-1-A12-T3_A12	6	1585	0.37	:Bt-H-015-1-A12-T3_A12:ToMoV-Bt009_C05:Bt-ToMoV-044-1-A10-T3_A10:HBt011_A02_T3_008:Bt-TYLCV-030-1-B10-T3_B10:Bt-H-037-1-A7-T3_A07	0	3	1	0	2
Bt-H-037-1-G6-T3_G06	6	533	0.41	:Bt-H-037-1-G6-T3_G06:Bt-TYLCV-028-1-H4-T3_H04:Bt-TYLCV-054-1-F10-T3_F10:HBt005_D07_T3_061:HBt009_E11_T3_086:Bt-ToMoV-037-1-E7-T3_E07	0	3	2	0	1
Bt-ToMoV-032-1-H10-T3_H10	6	779	0.42	:Bt-ToMoV-032-1-H10-T3_H10:TYLCV006_F02:Bt-ToMoV-036-1-A3-T3_A03:Bt-H-040-1-F4-T3_F04:HBt002_F09_T3_078:Bt-TYLCV-046-1-G6-T3_G06	0	2	2	0	2
Bt-ToMoV-036-1-C9-T3_C09	6	856	0.38	:Bt-ToMoV-036-1-C9-T3_C09:Bt-H-041-1-B9-T3_B09:Bt-TYLCV-016-1-A3-T3_A03:Bt-TYLCV-025-1-F6-T3_F06:Bt-ToMoV-017-1-G9-T3_G09:Bt-TYLCV-054-1-E3-T3_E03	0	1	3	0	2
Bt-ToMoV-015-1-B7-T3_B07	6	1789	0.46	:Bt-ToMoV-015-1-B7-T3_B07:Bt-H-040-1-H5-T3_H05:Bt-H-045-1-F4-T3_F04:Bt-TYLCV-052-1-H1-T3_H01:Bt-TYLCV-042-1-B5-T3_B05:Bt-H-042-1-E9-T3_E09	0	3	2	0	1
Bt-ToMoV-045-1-B10-T3_B10	6	498	0.56	:Bt-ToMoV-045-1-B10-T3_B10:Bt-ToMoV-022-1-C2-T3_C02:ToMoV-Bt003_F04:Bt-TYLCV-048-1-G3-T3_G03:Bt-ToMoV-043-1-G2-T3_G02:HBt010_B06_T3_048	0	1	1	0	4
Bt-ToMoV-042-1-A1-T3_A01	6	966	0.53	:Bt-ToMoV-042-1-A1-T3_A01:Bt-ToMoV-046-1-B3-T3_B03:HBt002_G05_T3_039:Bt-ToMoV-023-1-F11-T3_F11:HBt009_G10_T3_083:ToMoV-Bt003_C02	0	2	0	0	4
Bt-TYLCV-059-1-G3-T3_G03	6	1444	0.42	:Bt-TYLCV-059-1-G3-T3_G03:Bt-TYLCV-046-1-C11-T3_C11:ToMoV-Bt007_D05:Bt-HEg-007-1-A8-T3_A08:ToMoV-Bt005_B07:Bt-ToMoV-028-1-E3-T3_E03	1	0	2	0	3
ToMoV-Bt009_H01	6	1214	0.33	:ToMoV-Bt009_H01:Bt-TYLCV-050-1-E6-T3_E06:Bt-TYLCV-021-1-G10-T3_G10:Bt-ToMoV-033-1-H5-T3_H05:Bt-TYLCV-021-1-F12-T3_F12:HBt004_G07_T3_055	0	1	3	0	2
Bt-TYLCV-062-1-G4-T3_G04	6	1259	0.55	:Bt-TYLCV-062-1-G4-T3_G04:Bt-H-025-1-C10-T3_C10:Bt-TYLCV-020-1-E4-T3_E04:Bt-TYLCV-047-1-E4-T3_E04:Bt-TYLCV-020-1-D10-T3_D10:Bt-TYLCV-031-1-A11-T3_A11	0	1	5	0	0
Bt-TYLCV-027-1-C3-T3_C03	6	588	0.45	:Bt-TYLCV-027-1-C3-T3_C03:HBt010_D12_T3_101:HBt006_H12_T3_103:Bt-HEg-003-1-H6-T3_H06:Bt-HInst-006-1-D11-T3_D11:ToMoV-Bt008_E10	1	2	1	1	1
TYLCV010_E10	6	1432	0.26	:TYLCV010_E10:HBt010_A01_T3_001:Bt-TYLCV-035-1-C6-T3_C06:Bt-TYLCV-063-1-G7-T3_G07:Bt-ToMoV-028-1-C6-T3_C06:ToMoV-Bt012_D09	0	1	3	0	2
Bt-TYLCV-041-1-G1-T3_G01	6	944	0.72	:Bt-TYLCV-041-1-G1-T3_G01:Bt-TYLCV-041-1-H2-T3_H02:Bt-ToMoV-023-1-A6-T3_A06:Bt-H-024-1-A10-T3_A10:Bt-ToMoV-029-1-E12-T3_E12:Bt-ToMoV-042-1-A6-T3_A06	0	1	2	0	3
Bt-HEg-001-1-A5-T3_A05	6	121	0.15	:Bt-HEg-001-1-A5-T3_A05:Bt-HInst-035-1-H7-T3_H07:Bt-HInst-003-1-E5-T3_E05:Bt-HInst-029-1-F12-T3_F12:Bt-HInst-009-1-A4-T3_A04:Bt-HInst-004-1-F10-T3_F10	1	0	0	5	0
Bt-HInst-015-1-F10-T3_F10	6	157	0.35	:Bt-HInst-015-1-F10-T3_F10:Bt-HInst-007-1-C3-T3_C03:Bt-HInst-029-1-B2-T3_B02:Bt-HInst-027-1-G10-T3_G10:Bt-HInst-009-1-F12-T3_F12:Bt-HInst-023-1-B12-T3_B12	0	0	0	6	0
Bt-H-013-1-E10-T3_E10	5	866	0.38	:Bt-H-013-1-E10-T3_E10:Bt-TYLCV-052-1-A8-T3_A08:Bt-TYLCV-052-1-B8-T3_B08:HBt002_D08_T3_073:Bt-HInst-009-1-C5-T3_C05	0	2	2	1	0
Bt-H-046-1-B11-T3_B11	5	962	0.34	:Bt-H-046-1-B11-T3_B11:Bt-H-014-1-F2-T3_F02:Bt-TYLCV-014-1-F2-T3_F02:Bt-ToMoV-013-1-E9-T3_E09:HBt006_F05_T3_046	0	3	1	0	1
Bt-TYLCV-056-1-C4-T3_C04	5	1546	0.31	:Bt-TYLCV-056-1-C4-T3_C04:Bt-H-014-1-H10-T3_H10:Bt-H-044-1-G12-T3_G12:Bt-ToMoV-045-1-E6-T3_E06:Bt-ToMoV-014-1-C2-T3_C02	0	2	1	0	2
Bt-TYLCV-055-1-F5-T3_F05	5	920	0.42	:Bt-TYLCV-055-1-F5-T3_F05:Bt-H-015-1-D2-T3_D02:Bt-TYLCV-052-1-A6-T3_A06:Bt-TYLCV-053-1-E11-T3_E11:HBt007_A06_T3_040	0	2	3	0	0
Bt-HInst-013-1-H3-T3_H03	5	428	0.49	:Bt-HInst-013-1-H3-T3_H03:TYLCV010_F02:Bt-H-022-1-A10-T3_A10:Bt-H-016-1-D7-T3_D07:Bt-H-027-1-A3-T3_A03	0	3	1	1	0
Bt_TYLCV001_B07	5	987	0.31	:Bt_TYLCV001_B07:Bt-TYLCV-027-1-H9-T3_H09:Bt-H-019-1-E8-T3_E08:ToMoV-Bt010_C06:Bt-H-016-1-E6-T3_E06	0	2	2	0	1
Bt-HInst-006-1-E8-T3_E08	5	749	0.36	:Bt-HInst-006-1-E8-T3_E08:Bt-H-016-1-F8-T3_F08:TYLCV-Bt011_F08:Bt-H-037-1-F10-T3_F10:Bt-H-044-1-G5-T3_G05	0	3	1	1	0
Bt-H-016-1-H7-T3_H07	5	1021	0.37	:Bt-H-016-1-H7-T3_H07:ToMoV-Bt010_H01:HBt009_D04_T3_041:Bt-TYLCV-026-1-G9-T3_G09:TYLCV-Bt012_C11	0	2	2	0	1
Bt-ToMoV-032-1-E7-T3_E07	5	908	0.3	:Bt-ToMoV-032-1-E7-T3_E07:Bt-TYLCV-046-1-H7-T3_H07:Bt-TYLCV-024-1-D2-T3_D02:Bt-H-018-1-F12-T3_F12:HBt011_A01_T3_001	0	2	2	0	1
Bt-HInst-025-1-B12-T3_B12	5	1942	0.21	:Bt-HInst-025-1-B12-T3_B12:Bt-H-030-1-H11-T3_H11:Bt-H-018-1-F5-T3_F05:Bt-ToMoV-037-1-G11-T3_G11:Bt-TYLCV-037-1-H10-T3_H10	0	2	1	1	1
Bt-H-019-1-E11-T3_E11	5	708	0.33	:Bt-H-019-1-E11-T3_E11:Bt-H-026-1-E3-T3_E03:ToMoV-Bt009_C11:Bt-H-024-1-E11-T3_E11:Bt-H-031-1-G8-T3_G08	0	4	0	0	1
Bt-TYLCV-051-1-E12-T3_E12	5	483	0.4	:Bt-TYLCV-051-1-E12-T3_E12:Bt-ToMoV-031-1-H1-T3_H01:TMVBt002_F05_T3_046:Bt-H-020-1-G3-T3_G03:Bt-ToMoV-046-1-C5-T3_C05	0	1	1	0	3
Bt-TYLCV-055-1-E10-T3_E10	5	1125	0.38	:Bt-TYLCV-055-1-E10-T3_E10:Bt-H-021-1-C12-T3_C12:TYLCV009_H05:Bt-TYLCV-015-1-G12-T3_G12:Bt-TYLCV-015-1-G11-T3_G11	0	1	4	0	0
Bt-H-025-1-H11-T3_H11	5	817	0.33	:Bt-H-025-1-H11-T3_H11:Bt-H-024-1-D12-T3_D12:Bt-H-022-1-B11-T3_B11:Bt-HInst-019-1-C11-T3_C11:Bt-TYLCV-030-1-B1-T3_B01	0	3	1	1	0
Bt-H-043-1-H9-T3_H09	5	617	0.52	:Bt-H-043-1-H9-T3_H09:Bt-HInst-017-1-C2-T3_C02:Bt-H-022-1-F8-T3_F08:Bt-ToMoV-015-1-B4-T3_B04:Bt-HInst-002-1-E12-T3_E12	0	2	0	2	1
Bt-H-026-1-B9-T3_B09	5	1052	0.32	:Bt-H-026-1-B9-T3_B09:Bt-H-023-1-C3-T3_C03:Bt-H-023-1-C4-T3_C04:Bt-H-046-1-D12-T3_D12:Bt-TYLCV-049-1-E5-T3_E05	0	4	1	0	0
Bt-ToMoV-041-1-G5-T3_G05	5	738	0.33	:Bt-ToMoV-041-1-G5-T3_G05:Bt-H-023-1-H7-T3_H07:Bt-H-023-1-D11-T3_D11:Bt-HInst-009-1-F4-T3_F04:Bt-ToMoV-013-1-B5-T3_B05	0	2	0	1	2
Bt-H-024-1-A3-T3_A03	5	841	0.3	:Bt-H-024-1-A3-T3_A03:Bt-TYLCV-058-1-A4-T3_A04:Bt-TYLCV-058-1-H5-T3_H05:Bt-TYLCV-058-1-E6-T3_E06:Bt-TYLCV-058-1-H6-T3_H06	0	1	4	0	0
Bt-H-039-1-F5-T3_F05	5	1272	0.35	:Bt-H-039-1-F5-T3_F05:Bt-H-024-1-F12-T3_F12:Bt-ToMoV-016-1-H1-T3_H01:Bt-ToMoV-042-1-F8-T3_F08:Bt-H-046-1-C4-T3_C04	0	3	0	0	2
ToMoV-Bt006_H07	5	577	0.38	:ToMoV-Bt006_H07:Bt-ToMoV-039-1-H2-T3_H02:Bt-H-026-1-C9-T3_C09:HBt008_F11_T3_094:ToMoV-Bt011_F07	0	2	0	0	3
Bt-ToMoV-018-1-A4-T3_A04	5	652	0.29	:Bt-ToMoV-018-1-A4-T3_A04:Bt-H-026-1-G9-T3_G09:Bt-TYLCV-047-1-E12-T3_E12:ToMoV-Bt008_C09:HBt007_G02_T3_019	0	2	1	0	2
Bt-H-028-1-D10-T3_D10	5	681	0.39	:Bt-H-028-1-D10-T3_D10:Bt-TYLCV-051-1-B6-T3_B06:Bt-H-041-1-D4-T3_D04:Bt-TYLCV-026-1-G5-T3_G05:Bt-ToMoV-022-1-C10-T3_C10	0	2	2	0	1
Bt-TYLCV-057-1-E8-T3_E08	5	630	0.31	:Bt-TYLCV-057-1-E8-T3_E08:TMVBt001_F02_T3_026:Bt-H-040-1-D8-T3_D08:Bt-H-029-1-B5-T3_B05:Bt-TYLCV-021-1-H11-T3_H11	0	2	2	0	1
Bt_TYLCV004_B02	5	836	0.34	:Bt_TYLCV004_B02:Bt-H-029-1-B9-T3_B09:Bt-ToMoV-031-1-A1-T3_A01:ToMoV-Bt006_B07:Bt-TYLCV-033-1-C7-T3_C07	0	1	2	0	2
Bt-TYLCV-045-1-F3-T3_F03	5	626	0.52	:Bt-TYLCV-045-1-F3-T3_F03:Bt-H-029-1-C3-T3_C03:Bt-TYLCV-025-1-F4-T3_F04:Bt-TYLCV-054-1-G6-T3_G06:Bt-TYLCV-049-1-A8-T3_A08	0	1	4	0	0
HBt009_A05_T3_036	5	904	0.36	:HBt009_A05_T3_036:Bt-H-030-1-E3-T3_E03:HBt011_E05_T3_038:Bt-H-042-1-B3-T3_B03:TYLCV-Bt011_G07	0	4	1	0	0
Bt-H-031-1-B3-T3_B03	5	761	0.4	:Bt-H-031-1-B3-T3_B03:Bt-TYLCV-025-1-H7-T3_H07:Bt-HInst-016-1-A9-T3_A09:HBt003_E02_T3_018:Bt-TYLCV-058-1-C9-T3_C09	0	2	2	1	0
ToMoV-Bt005_C05	5	893	0.39	:ToMoV-Bt005_C05:Bt_TYLCV004_F04:Bt-TYLCV-037-1-C11-T3_C11:Bt-H-031-1-G5-T3_G05:HBt002_C02_T3_017	0	2	2	0	1
Bt-ToMoV-027-1-H3-T3_H03	5	1081	0.37	:Bt-ToMoV-027-1-H3-T3_H03:Bt-ToMoV-035-1-C4-T3_C04:Bt-ToMoV-039-1-C8-T3_C08:Bt-H-034-1-C10-T3_C10:HBt009_H04_T3_043	0	2	0	0	3
Bt-H-043-1-H4-T3_H04	5	648	0.36	:Bt-H-043-1-H4-T3_H04:Bt-H-041-1-G10-T3_G10:Bt-HInst-003-1-B6-T3_B06:Bt-HInst-004-1-F6-T3_F06:HBt001_C11_T3_085	0	3	0	2	0
Bt-ToMoV-022-1-B5-T3_B05	5	1312	0.4	:Bt-ToMoV-022-1-B5-T3_B05:Bt-ToMoV-028-1-D4-T3_D04:Bt-H-042-1-D8-T3_D08:Bt-TYLCV-053-1-E6-T3_E06:Bt-ToMoV-039-1-D10-T3_D10	0	1	1	0	3
Bt-TYLCV-046-1-D12-T3_D12	5	1435	0.43	:Bt-TYLCV-046-1-D12-T3_D12:HBt005_E07_T3_054:Bt-H-043-1-E5-T3_E05:Bt-ToMoV-040-1-E4-T3_E04:Bt_TYLCV003_B06	0	2	2	0	1
Bt-HInst-005-1-B11-T3_B11	5	586	0.47	:Bt-HInst-005-1-B11-T3_B11:Bt-HEg-008-1-F4-T3_F04:Bt-H-044-1-B4-T3_B04:Bt-HEg-004-1-D11-T3_D11:TYLCV-Bt012_B01	2	1	1	1	0
Bt-H-045-1-H10-T3_H10	5	1086	0.38	:Bt-H-045-1-H10-T3_H10:HBt008_H02_T3_027:ToMoV-Bt005_C12:Bt-ToMoV-038-1-A6-T3_A06:ToMoV-Bt010_G11	0	2	0	0	3
Bt-ToMoV-016-1-C2-T3_C02	5	1833	0.4	:Bt-ToMoV-016-1-C2-T3_C02:Bt-ToMoV-037-1-G4-T3_G04:Bt-H-046-1-E1-T3_E01:Bt-ToMoV-023-1-D2-T3_D02:TYLCV010_D06	0	1	1	0	3
Bt-ToMoV-016-1-E10-T3_E10	5	726	0.36	:Bt-ToMoV-016-1-E10-T3_E10:Bt-ToMoV-036-1-B2-T3_B02:Bt-ToMoV-039-1-F5-T3_F05:HBt004_E09_T3_070:Bt-HInst-028-1-F7-T3_F07	0	1	0	1	3
Bt-TYLCV-060-1-D4-T3_D04	5	1242	0.59	:Bt-TYLCV-060-1-D4-T3_D04:TMVBt002_B05_T3_044:Bt-ToMoV-017-1-B11-T3_B11:Bt-TYLCV-013-1-A4-T3_A04:Bt-TYLCV-048-1-D7-T3_D07	0	0	3	0	2
Bt-ToMoV-024-1-G4-T3_G04	5	725	0.37	:Bt-ToMoV-024-1-G4-T3_G04:Bt-TYLCV-053-1-A9-T3_A09:Bt-ToMoV-040-1-A2-T3_A02:Bt-ToMoV-034-1-F1-T3_F01:Bt-TYLCV-023-1-A7-T3_A07	0	0	2	0	3
Bt-ToMoV-026-1-H1-T3_H01	5	685	0.39	:Bt-ToMoV-026-1-H1-T3_H01:Bt-ToMoV-034-1-G7-T3_G07:Bt-ToMoV-028-1-A11-T3_A11:Bt-TYLCV-054-1-D4-T3_D04:HBt009_C10_T3_081	0	1	1	0	3
Bt-H-028-1-F3-T3_F03	5	1322	0.51	:Bt-H-028-1-F3-T3_F03:Bt-ToMoV-042-1-E11-T3_E11:Bt-HInst-047-1-A1-T3_E07:Bt-ToMoV-033-1-A5-T3_A05:Bt-ToMoV-028-1-A2-T3_A02	0	1	0	1	3
Bt-ToMoV-030-1-C1-T3_C01	5	1813	0.38	:Bt-ToMoV-030-1-C1-T3_C01:Bt-ToMoV-036-1-C2-T3_C02:Bt-H-024-1-C2-T3_C02:Bt-ToMoV-029-1-D3-T3_D03:TYLCV008_C12	0	1	1	0	3
Bt-TYLCV-046-1-A12-T3_A12	5	1321	0.41	:Bt-TYLCV-046-1-A12-T3_A12:HBt011_G07_T3_055:Bt-ToMoV-032-1-G10-T3_G10:HBt012_G08:ToMoV-Bt010_C07	0	2	1	0	2
Bt-TYLCV-054-1-C9-T3_C09	5	1758	0.41	:Bt-TYLCV-054-1-C9-T3_C09:HBt007_H04_T3_043:Bt-ToMoV-045-1-E8-T3_E08:Bt-TYLCV-018-1-E2-T3_E02:Bt-TYLCV-062-1-F7-T3_F07	0	1	3	0	1
Bt_TYLCV004_C09	5	527	0.14	:Bt_TYLCV004_C09:Bt_TYLCV002_B08:TMVBt002_F09_T3_078:Bt_TYLCV002_H01:Bt-TYLCV-032-1-D7-T3_D07	0	0	4	0	1
Bt-TYLCV-014-1-B8-T3_B08	5	557	0.48	:Bt-TYLCV-014-1-B8-T3_B08:Bt-TYLCV-058-1-G12-T3_G12:Bt_TYLCV002_D07:Bt_TYLCV002_C07:HBt002_G11_T3_087	0	1	4	0	0
Bt-TYLCV-021-1-E12-T3_E12	5	1061	0.55	:Bt-TYLCV-021-1-E12-T3_E12:Bt-TYLCV-021-1-E11-T3_E11:Bt-TYLCV-028-1-A6-T3_A06:TYLCV006_G02:Bt-TYLCV-020-1-G6-T3_G06	0	0	5	0	0
Bt-TYLCV-048-1-F8-T3_F08	5	516	0.41	:Bt-TYLCV-048-1-F8-T3_F08:ToMoV-Bt005_H07:Bt-HInst-010-1-D1-T3_D01:Bt-HEg-001-1-B3-T3_B03:Bt-HInst-035-1-C1-T3_C01	1	0	1	2	1
ToMoV-Bt008_E02	5	942	0.35	:ToMoV-Bt008_E02:ToMoV-Bt005_G05:Bt-TYLCV-053-1-H3-T3_H03:Bt-TYLCV-053-1-A1-T3_A01:Bt-TYLCV-053-1-A2-T3_A02	0	0	3	0	2
Bt-HEg-001-1-H6-T3_H06	5	557	0.36	:Bt-HEg-001-1-H6-T3_H06:Bt-HInst-002-1-D12-T3_D12:Bt-HEg-001-1-A1-T3_A01:Bt-HInst-004-1-G4-T3_G04:Bt-HInst-003-1-A8-T3_A08	2	0	0	3	0
Bt-ToMoV-021-1-A3-T3_A03	4	549	0.38	:Bt-ToMoV-021-1-A3-T3_A03:Bt-ToMoV-023-1-E10-T3_E10:Bt-H-013-1-B9-T3_B09:ToMoV-Bt003_B10	0	1	0	0	3
Bt-H-013-1-E2-T3_E02	4	986	0.4	:Bt-H-013-1-E2-T3_E02:Bt-ToMoV-039-1-B6-T3_B06:Bt-ToMoV-041-1-G8-T3_G08:Bt-ToMoV-026-1-G9-T3_G09	0	1	0	0	3
Bt-H-013-1-H1-T3_H01	4	849	0.4	:Bt-H-013-1-H1-T3_H01:Bt-H-013-1-H2-T3_H02:Bt-H-025-1-H12-T3_H12:Bt-ToMoV-034-1-G2-T3_G02	0	3	0	0	1
Bt-H-024-1-C12-T3_C12	4	658	0.34	:Bt-H-024-1-C12-T3_C12:Bt-H-016-1-A6-T3_A06:Bt-ToMoV-023-1-G9-T3_G09:Bt-H-026-1-D4-T3_D04	0	3	0	0	1
TMVBt001_D01_T3_010	4	1041	0.41	:TMVBt001_D01_T3_010:Bt-H-016-1-D10-T3_D10:HBt003_F08_T3_074:Bt-ToMoV-038-1-C4-T3_C04	0	2	0	0	2
Bt-H-017-1-A11-T3_A11	4	903	0.35	:Bt-H-017-1-A11-T3_A11:HBt006_H02_T3_027:Bt-H-044-1-H6-T3_H06:Bt-ToMoV-026-1-F9-T3_F09	0	3	0	0	1
ToMoV-Bt009_E06	4	1257	0.33	:ToMoV-Bt009_E06:Bt-TYLCV-046-1-H10-T3_H10:Bt-ToMoV-043-1-G3-T3_G03:Bt-H-017-1-F9-T3_F09	0	1	1	0	2
Bt-H-021-1-E3-T3_E03	4	1102	0.36	:Bt-H-021-1-E3-T3_E03:Bt-H-018-1-F9-T3_F09:Bt-ToMoV-017-1-B2-T3_B02:Bt-TYLCV-014-1-B4-T3_B04	0	2	1	0	1
Bt-TYLCV-027-1-H3-T3_H03	4	688	0.38	:Bt-TYLCV-027-1-H3-T3_H03:Bt-H-019-1-E10-T3_E10:Bt-ToMoV-030-1-D4-T3_D04:Bt-TYLCV-021-1-E7-T3_E07	0	1	2	0	1
Bt-HInst-008-1-D1-T3_D01	4	672	0.3	:Bt-HInst-008-1-D1-T3_D01:Bt-TYLCV-014-1-D5-T3_D05:Bt-H-019-1-E3-T3_E03:Bt-TYLCV-014-1-D6-T3_D06	0	1	2	1	0
Bt-H-030-1-F11-T3_F11	4	1220	0.32	:Bt-H-030-1-F11-T3_F11:Bt-H-020-1-C2-T3_C02:Bt-HInst-014-1-A6-T3_A06:Bt-HInst-023-1-C11-T3_C11	0	2	0	2	0
Bt-TYLCV-018-1-G9-T3_G09	4	1023	0.32	:Bt-TYLCV-018-1-G9-T3_G09:Bt-H-020-1-H1-T3_H01:Bt-H-020-1-H2-T3_H02:Bt-H-028-1-D11-T3_D11	0	3	1	0	0
Bt-H-044-1-D7-T3_D07	4	1098	0.29	:Bt-H-044-1-D7-T3_D07:Bt-H-035-1-B5-T3_B05:Bt-H-022-1-G6-T3_G06:Bt_TYLCV002_E04	0	3	1	0	0
TYLCV009_E06	4	797	0.47	:TYLCV009_E06:Bt-ToMoV-019-1-B12-T3_B12:Bt-H-025-1-F8-T3_F08:Bt-ToMoV-013-1-F2-T3_F02	0	1	1	0	2
Bt-TYLCV-053-1-D7-T3_D07	4	1145	0.41	:Bt-TYLCV-053-1-D7-T3_D07:Bt-ToMoV-034-1-G4-T3_G04:Bt-H-026-1-E1-T3_E01:ToMoV-Bt006_C05	0	1	1	0	2
Bt-H-027-1-E12-T3_E12	4	893	0.34	:Bt-H-027-1-E12-T3_E12:Bt-H-027-1-E11-T3_E11:TMVBt001_D02_T3_025:Bt_TYLCV003_B10	0	2	1	0	1
Bt-TYLCV-027-1-B2-T3_B02	4	911	0.35	:Bt-TYLCV-027-1-B2-T3_B02:Bt-H-028-1-D9-T3_D09:Bt-H-037-1-A5-T3_A05:Bt-ToMoV-027-1-A10-T3_A10	0	2	1	0	1
Bt_TYLCV003_F03	4	1039	0.42	:Bt_TYLCV003_F03:HBt011_H01_T3_015:TYLCV-Bt012_A06:Bt-H-028-1-E11-T3_E11	0	2	2	0	0
Bt-H-030-1-E4-T3_E04	4	445	0.52	:Bt-H-030-1-E4-T3_E04:Bt-ToMoV-043-1-F12-T3_F12:Bt-HInst-009-1-F2-T3_F02:Bt-HEg-008-1-H12-T3_H12	1	1	0	1	1
Bt-H-030-1-G12-T3_G12	4	625	0.36	:Bt-H-030-1-G12-T3_G12:Bt-ToMoV-016-1-D10-T3_D10:TMVBt001_G04_T3_035:TMVBt002_A10_T3_072	0	1	0	0	3
Bt-ToMoV-021-1-A5-T3_A05	4	812	0.37	:Bt-ToMoV-021-1-A5-T3_A05:Bt-TYLCV-019-1-F5-T3_F05:Bt-TYLCV-019-1-F3-T3_F03:Bt-H-031-1-B6-T3_B06	0	1	2	0	1
HBt004_F01_T3_013	4	1089	0.32	:HBt004_F01_T3_013:Bt-TYLCV-047-1-H3-T3_H03:Bt-H-031-1-E10-T3_E10:Bt-TYLCV-053-1-F3-T3_F03	0	2	2	0	0
Bt-H-046-1-C9-T3_C09	4	643	0.4	:Bt-H-046-1-C9-T3_C09:Bt-H-044-1-A2-T3_A02:Bt-TYLCV-029-1-F7-T3_F07:Bt-H-032-1-A9-T3_A09	0	3	1	0	0
ToMoV-Bt007_E03	4	1212	0.44	:ToMoV-Bt007_E03:Bt-H-034-1-B12-T3_B12:Bt-H-045-1-H3-T3_H03:Bt-ToMoV-030-1-H5-T3_H05	0	2	0	0	2
Bt-H-034-1-F8-T3_F08	4	1152	0.49	:Bt-H-034-1-F8-T3_F08:Bt-H-035-1-C7-T3_C07:Bt-ToMoV-029-1-G5-T3_G05:HBt005_G07_T3_055	0	3	0	0	1
Bt-H-035-1-B1-T3_B01	4	839	0.31	:Bt-H-035-1-B1-T3_B01:HBt011_G04_T3_035:Bt-TYLCV-022-1-D4-T3_D04:HBt005_E02_T3_018	0	3	1	0	0
Bt-HInst-008-1-G5-T3_G05	4	732	0.39	:Bt-HInst-008-1-G5-T3_G05:Bt-H-035-1-D3-T3_D03:Bt-TYLCV-034-1-D5-T3_D05:Bt-ToMoV-018-1-C12-T3_C12	0	1	1	1	1
HBt012_F09	4	1297	0.31	:HBt012_F09:Bt-H-037-1-H3-T3_H03:Bt-HInst-023-1-C10-T3_C10:Bt-HEg-006-1-B7-T3_B07	1	2	0	1	0
Bt-H-038-1-D8-T3_D08	4	1290	0.28	:Bt-H-038-1-D8-T3_D08:TYLCV009_H08:Bt-TYLCV-041-1-H6-T3_H06:Bt-ToMoV-016-1-D5-T3_D05	0	1	2	0	1
Bt-TYLCV-063-1-F7-T3_F07	4	927	0.33	:Bt-TYLCV-063-1-F7-T3_F07:Bt-H-038-1-F1-T3_F01:HBt006_D03_T3_029:Bt-TYLCV-028-1-A7-T3_A07	0	2	2	0	0
ToMoV-Bt008_G03	4	1292	0.38	:ToMoV-Bt008_G03:ToMoV-Bt006_H10:Bt-TYLCV-060-1-C11-T3_C11:Bt-H-039-1-E9-T3_E09	0	1	1	0	2
Bt-TYLCV-031-1-D1-T3_D01	4	1064	0.46	:Bt-TYLCV-031-1-D1-T3_D01:Bt-H-039-1-F12-T3_F12:Bt-TYLCV-017-1-F3-T3_F03:HBt007_D08_T3_073	0	2	2	0	0
Bt-HInst-035-1-G9-T3_G09	4	892	0.4	:Bt-HInst-035-1-G9-T3_G09:Bt-ToMoV-033-1-B12-T3_B12:Bt-H-041-1-G4-T3_G04:Bt-TYLCV-029-1-F1-T3_F01	0	1	1	0	1
Bt-H-042-1-E6-T3_E06	4	785	0.53	:Bt-H-042-1-E6-T3_E06:Bt-TYLCV-015-1-F4-T3_F04:Bt-ToMoV-023-1-H12-T3_H12:Bt-TYLCV-034-1-E4-T3_E04	0	1	2	0	1
Bt-H-043-1-B12-T3_B12	4	887	0.3	:Bt-H-043-1-B12-T3_B12:Bt-TYLCV-021-1-G3-T3_G03:Bt-ToMoV-027-1-H11-T3_H11:Bt-H-045-1-G11-T3_G11	0	2	1	0	1
ToMoV-Bt004_B10	4	852	0.38	:ToMoV-Bt004_B10:Bt-H-044-1-F6-T3_F06:Bt-TYLCV-032-1-E5-T3_E05:TYLCV010_G12	0	1	2	0	1
Bt-H-045-1-D12-T3_D12	4	1096	0.44	:Bt-H-045-1-D12-T3_D12:Bt-ToMoV-034-1-E4-T3_E04:ToMoV-Bt005_H03:ToMoV-Bt003_H01	0	1	0	0	3
Bt-ToMoV-028-1-E1-T3_E01	4	941	0.29	:Bt-ToMoV-028-1-E1-T3_E01:ToMoV-Bt005_G07:Bt-ToMoV-019-1-G11-T3_G11:Bt-ToMoV-016-1-B3-T3_B03	0	0	0	0	4
Bt-TYLCV-052-1-G9-T3_G09	4	1415	0.28	:Bt-TYLCV-052-1-G9-T3_G09:Bt-TYLCV-053-1-H4-T3_H04:Bt-ToMoV-020-1-C9-T3_C09:Bt-TYLCV-029-1-C8-T3_C08	0	0	3	0	1
Bt-TYLCV-013-1-E8-T3_E08	4	1306	0.59	:Bt-TYLCV-013-1-E8-T3_E08:Bt-ToMoV-028-1-A5-T3_A05:Bt-ToMoV-041-1-E11-T3_E11:ToMoV-Bt006_B02	0	0	1	0	3
Bt-ToMoV-031-1-A4-T3_A04	4	1203	0.32	:Bt-ToMoV-031-1-A4-T3_A04:TMVBt002_D04_T3_041:ToMoV-Bt010_B01:ToMoV-Bt004_A02	0	0	0	0	4
Bt-H-023-1-A3-T3_A03	4	1041	0.54	:Bt-H-023-1-A3-T3_A03:Bt-HInst-013-1-A6-T3_A06:Bt-TYLCV-015-1-F5-T3_F05:Bt-ToMoV-031-1-B7-T3_B07	0	1	1	1	1
Bt-ToMoV-031-1-F7-T3_F07	4	765	0.45	:Bt-ToMoV-031-1-F7-T3_F07:Bt-TYLCV-052-1-H8-T3_H08:Bt_TYLCV003_B08:Bt-HInst-030-1-G11-T3_G11	0	0	2	1	1
ToMoV-Bt012_H03	4	841	0.29	:ToMoV-Bt012_H03:Bt-ToMoV-034-1-F2-T3_F02:Bt-ToMoV-033-1-G9-T3_G09:ToMoV-Bt004_F03	0	0	0	0	4
Bt-TYLCV-014-1-A6-T3_A06	4	850	0.42	:Bt-TYLCV-014-1-A6-T3_A06:Bt-TYLCV-059-1-F4-T3_F04:Bt_TYLCV001_H05:HBt011_E07_T3_054	0	1	3	0	0
Bt-HInst-022-1-E6-T3_E06	4	866	0.41	:Bt-HInst-022-1-E6-T3_E06:Bt-TYLCV-059-1-G6-T3_G06:Bt_TYLCV002_A12:Bt-HInst-010-1-C6-T3_C06	0	0	2	2	0
HBt003_C05_T3_037	4	1315	0.39	:HBt003_C05_T3_037:HBt010_C08_T3_065:Bt_TYLCV003_D12:Bt-TYLCV-034-1-C10-T3_C10	0	2	2	0	0
HBt011_G12_T3_099	4	1037	0.36	:HBt011_G12_T3_099:Bt-TYLCV-013-1-F11-T3_F11:Bt-ToMoV-041-1-A9-T3_A09:Bt-H-040-1-E5-T3_E05	0	2	1	0	1
HBt008_C04_T3_033	4	817	0.34	:HBt008_C04_T3_033:Bt-TYLCV-062-1-F8-T3_F08:HBt008_D03_T3_029:Bt-TYLCV-020-1-F3-T3_F03	0	2	2	0	0
ToMoV-Bt005_H10	4	963	0.39	:ToMoV-Bt005_H10:ToMoV-Bt004_E06:Bt-TYLCV-021-1-G1-T3_G01:Bt-TYLCV-052-1-E2-T3_E02	0	0	2	0	2
Bt-ToMoV-028-1-A10-T3_A10	4	1253	0.43	:Bt-ToMoV-028-1-A10-T3_A10:Bt-TYLCV-028-1-E4-T3_E04:Bt-TYLCV-021-1-H5-T3_H05:ToMoV-Bt008_E06	0	0	2	0	2
Bt-HEg-002-1-C9-T3_C09	4	584	0.26	:Bt-HEg-002-1-C9-T3_C09:Bt-HInst-022-1-F5-T3_F05:Bt-TYLCV-056-1-C11-T3_C11:Bt-TYLCV-023-1-D3-T3_D03	1	0	2	1	0
Bt-HInst-011-1-F7-T3_F07	4	672	0.43	:Bt-HInst-011-1-F7-T3_F07:Bt-TYLCV-023-1-E9-T3_E09:Bt-HInst-012-1-D5-T3_D05:Bt-TYLCV-023-1-E10-T3_E10	0	0	2	2	0
TYLCV-Bt012_H10	4	748	0.46	:TYLCV-Bt012_H10:HBt001_B10_T3_080:Bt-TYLCV-041-1-B8-T3_B08:Bt-TYLCV-024-1-B1-T3_B01	0	1	3	0	0
Bt-TYLCV-057-1-G5-T3_G05	4	556	0.43	:Bt-TYLCV-057-1-G5-T3_G05:Bt-TYLCV-024-1-E5-T3_E05:HBt006_B10_T3_080:Bt-TYLCV-057-1-G6-T3_G06	0	1	3	0	0
TMVBt001_E11_T3_086	4	1454	0.63	:TMVBt001_E11_T3_086:TYLCV009_E05:Bt-TYLCV-029-1-A6-T3_A06:Bt-TYLCV-025-1-H5-T3_H05	0	0	3	0	1
Bt-TYLCV-027-1-D11-T3_D11	4	736	0.4	:Bt-TYLCV-027-1-D11-T3_D11:Bt-TYLCV-034-1-G4-T3_G04:Bt-TYLCV-027-1-D12-T3_D12:HBt005_B06_T3_048	0	1	3	0	0
Bt-HInst-029-1-H9-T3_H09	4	988	0.39	:Bt-HInst-029-1-H9-T3_H09:TYLCV-Bt011_B03:Bt-TYLCV-037-1-A9-T3_A09:Bt-TYLCV-051-1-A6-T3_A06	0	0	3	1	0
Bt-TYLCV-056-1-F9-T3_F09	4	926	0.57	:Bt-TYLCV-056-1-F9-T3_F09:Bt-TYLCV-056-1-F10-T3_F10:Bt-TYLCV-042-1-G2-T3_G02:Bt-HInst-008-1-H11-T3_H11	0	0	3	1	0
ToMoV-Bt005_G03	4	1025	0.49	:ToMoV-Bt005_G03:HBt007_G06_T3_051:HBt001_F04_T3_042:Bt-TYLCV-051-1-A8-T3_A08	0	2	1	0	1
Bt-ToMoV-029-1-A10-T3_A10	4	1258	0.49	:Bt-ToMoV-029-1-A10-T3_A10:Bt-ToMoV-024-1-H1-T3_H01:HBt009_D02_T3_025:HBt006_H08_T3_075	0	2	0	0	2
Bt-HEg-003-1-A4-T3_A04	4	416	0.36	:Bt-HEg-003-1-A4-T3_A04:Bt-HEg-002-1-G5-T3_G05:Bt-HEg-002-1-E3-T3_E03:Bt-HEg-001-1-D4-T3_D04	4	0	0	0	0
Bt-HInst-014-1-H7-T3_H07	4	485	0.45	:Bt-HInst-014-1-H7-T3_H07:Bt-HInst-031-1-C4-T3_C04:Bt-HInst-001-1-A9-T3_A09:Bt-HInst-048-1-A1-T3_B05	0	0	0	4	0
Bt-TYLCV-023-1-D4-T3_D04	3	1050	0.36	:Bt-TYLCV-023-1-D4-T3_D04:Bt-H-013-1-D10-T3_D10:HBt004_A04_T3_024	0	2	1	0	0
Bt-H-013-1-E4-T3_E04	3	949	0.34	:Bt-H-013-1-E4-T3_E04:Bt-ToMoV-027-1-D11-T3_D11:ToMoV-Bt003_H05	0	1	0	0	2
Bt-H-041-1-H4-T3_H04	3	643	0.31	:Bt-H-041-1-H4-T3_H04:Bt-H-014-1-D1-T3_D01:ToMoV-Bt004_D12	0	2	0	0	1
Bt-H-040-1-G3-T3_G03	3	1136	0.33	:Bt-H-040-1-G3-T3_G03:Bt-H-014-1-E7-T3_E07:Bt-ToMoV-024-1-A12-T3_A12	0	2	0	0	1
Bt-TYLCV-048-1-B11-T3_B11	3	389	0.42	:Bt-TYLCV-048-1-B11-T3_B11:Bt-H-014-1-F10-T3_F10:Bt-TYLCV-036-1-D12-T3_D12	0	1	2	0	0
Bt-H-014-1-H1-T3_H01	3	834	0.42	:Bt-H-014-1-H1-T3_H01:Bt-TYLCV-022-1-G11-T3_G11:Bt-TYLCV-022-1-H12-T3_H12	0	1	2	0	0
Bt-H-015-1-D4-T3_D04	3	933	0.39	:Bt-H-015-1-D4-T3_D04:HBt011_B08_T3_064:ToMoV-Bt007_H10	0	2	0	0	1
Bt-H-017-1-G5-T3_G05	3	805	0.31	:Bt-H-017-1-G5-T3_G05:Bt-H-015-1-E10-T3_E10:Bt-ToMoV-029-1-A2-T3_A02	0	2	0	0	1
HBt007_F10_T3_090	3	511	0.44	:HBt007_F10_T3_090:Bt-H-015-1-H10-T3_H10:Bt-TYLCV-017-1-B4-T3_B04	0	2	1	0	0
Bt-ToMoV-030-1-C6-T3_C06	3	1235	0.31	:Bt-ToMoV-030-1-C6-T3_C06:Bt-H-015-1-H9-T3_H09:Bt-H-040-1-E2-T3_E02	0	2	0	0	1
HBt012_F07	3	666	0.34	:HBt012_F07:Bt-H-043-1-D11-T3_D11:Bt-H-016-1-D1-T3_D01	0	3	0	0	0
TYLCV-Bt012_E07	3	1238	0.37	:TYLCV-Bt012_E07:Bt-ToMoV-038-1-F2-T3_F02:Bt-H-016-1-E10-T3_E10	0	1	1	0	1
Bt-H-016-1-F12-T3_F12	3	503	0.32	:Bt-H-016-1-F12-T3_F12:Bt-H-021-1-A3-T3_A03:Bt-H-016-1-E12-T3_E12	0	3	0	0	0
Bt-ToMoV-014-1-D9-T3_D09	3	1224	0.33	:Bt-ToMoV-014-1-D9-T3_D09:Bt-H-016-1-E3-T3_E03:Bt-H-031-1-B7-T3_B07	0	2	0	0	1
Bt-H-018-1-B10-T3_B10	3	561	0.35	:Bt-H-018-1-B10-T3_B10:Bt-H-016-1-G6-T3_G06:Bt-HInst-022-1-H8-T3_H08	0	2	0	1	0
Bt-H-042-1-F2-T3_F02	3	958	0.3	:Bt-H-042-1-F2-T3_F02:Bt-ToMoV-039-1-D8-T3_D08:Bt-H-017-1-C7-T3_C07	0	2	0	0	1
Bt-H-017-1-D10-T3_D10	3	786	0.25	:Bt-H-017-1-D10-T3_D10:Bt-H-020-1-A11-T3_A11:Bt-H-030-1-F7-T3_F07	0	3	0	0	0
Bt-ToMoV-041-1-E5-T3_E05	3	454	0.49	:Bt-ToMoV-041-1-E5-T3_E05:ToMoV-Bt003_D01:Bt-H-017-1-D2-T3_D02	0	1	0	0	2
HBt004_C02_T3_017	3	147	0.38	:HBt004_C02_T3_017:Bt-H-017-1-H9-T3_H09:Bt-H-030-1-C2-T3_C02	0	3	0	0	0
HBt005_A07_T3_052	3	529	0.5	:HBt005_A07_T3_052:Bt-H-018-1-B4-T3_B04:Bt-ToMoV-042-1-C11-T3_C11	0	2	0	0	1
Bt-H-018-1-C9-T3_C09	3	1365	0.34	:Bt-H-018-1-C9-T3_C09:Bt-H-041-1-H9-T3_H09:Bt-TYLCV-044-1-A9-T3_A09	0	2	1	0	0
Bt-TYLCV-053-1-E12-T3_E12	3	680	0.36	:Bt-TYLCV-053-1-E12-T3_E12:Bt-H-039-1-A4-T3_A04:Bt-H-019-1-B4-T3_B04	0	2	1	0	0
Bt-H-019-1-E2-T3_E02	3	1137	0.39	:Bt-H-019-1-E2-T3_E02:Bt-ToMoV-044-1-A8-T3_A08:Bt-ToMoV-040-1-D7-T3_D07	0	1	0	0	2
Bt-H-030-1-F9-T3_F09	3	884	0.32	:Bt-H-030-1-F9-T3_F09:Bt-H-019-1-E6-T3_E06:Bt-ToMoV-045-1-G3-T3_G03	0	2	0	0	1
Bt-H-020-1-E2-T3_E02	3	1448	0.47	:Bt-H-020-1-E2-T3_E02:Bt-TYLCV-028-1-F4-T3_F04:Bt-TYLCV-016-1-F1-T3_F01	0	1	2	0	0
Bt-H-020-1-G11-T3_G11	3	479	0.39	:Bt-H-020-1-G11-T3_G11:Bt-H-040-1-H9-T3_H09:Bt-H-034-1-D11-T3_D11	0	3	0	0	0
HBt006_E02_T3_018	3	913	0.31	:HBt006_E02_T3_018:Bt_TYLCV003_D01:Bt-H-021-1-E10-T3_E10	0	2	1	0	0
Bt-H-021-1-F10-T3_F10	3	1216	0.37	:Bt-H-021-1-F10-T3_F10:HBt009_G03_T3_023:Bt-H-022-1-G1-T3_G01	0	3	0	0	0
Bt-TYLCV-046-1-B1-T3_B01	3	719	0.33	:Bt-TYLCV-046-1-B1-T3_B01:Bt-H-021-1-F12-T3_F12:TYLCV-Bt011_C07	0	1	2	0	0
Bt-TYLCV-046-1-H6-T3_H06	3	948	0.26	:Bt-TYLCV-046-1-H6-T3_H06:ToMoV-Bt007_A12:Bt-H-021-1-H11-T3_H11	0	1	1	0	1
Bt-H-022-1-D1-T3_D01	3	697	0.32	:Bt-H-022-1-D1-T3_D01:Bt-H-042-1-C10-T3_C10:Bt-H-040-1-C12-T3_C12	0	3	0	0	0
Bt-TYLCV-051-1-B11-T3_B11	3	799	0.42	:Bt-TYLCV-051-1-B11-T3_B11:Bt-H-022-1-G5-T3_G05:Bt-H-046-1-B12-T3_B12	0	2	1	0	0
Bt-ToMoV-044-1-H12-T3_H12	3	967	0.35	:Bt-ToMoV-044-1-H12-T3_H12:Bt-H-023-1-D6-T3_D06:Bt-TYLCV-060-1-B12-T3_B12	0	1	1	0	1
Bt-ToMoV-033-1-E12-T3_E12	3	487	0.37	:Bt-ToMoV-033-1-E12-T3_E12:Bt-H-025-1-G8-T3_G08:Bt-H-023-1-E3-T3_E03	0	2	0	0	1
Bt-ToMoV-031-1-H6-T3_H06	3	1201	0.49	:Bt-ToMoV-031-1-H6-T3_H06:ToMoV-Bt005_G02:Bt-H-024-1-H4-T3_H04	0	1	0	0	2
Bt-H-045-1-A4-T3_A04	3	909	0.31	:Bt-H-045-1-A4-T3_A04:Bt-H-025-1-B11-T3_B11:TYLCV-Bt011_B04	0	2	1	0	0
TYLCV010_D04	3	296	0.33	:TYLCV010_D04:Bt-ToMoV-024-1-H11-T3_H11:Bt-H-025-1-F11-T3_F11	0	1	1	0	1
Bt-H-026-1-B10-T3_B10	3	397	0.49	:Bt-H-026-1-B10-T3_B10:Bt-H-038-1-C1-T3_C01:Bt-H-027-1-B8-T3_B08	0	3	0	0	0
Bt-H-031-1-C9-T3_C09	3	563	0.33	:Bt-H-031-1-C9-T3_C09:Bt-H-031-1-H10-T3_H10:Bt-H-026-1-D11-T3_D11	0	3	0	0	0
Bt-TYLCV-035-1-G1-T3_G01	3	1035	0.34	:Bt-TYLCV-035-1-G1-T3_G01:Bt-H-026-1-E6-T3_E06:Bt-ToMoV-022-1-C8-T3_C08	0	1	1	0	1
Bt-H-026-1-F5-T3_F05	3	548	0.37	:Bt-H-026-1-F5-T3_F05:Bt-ToMoV-020-1-H9-T3_H09:HBt007_D06_T3_057	0	2	0	0	1
Bt_TYLCV004_C04	3	1100	0.44	:Bt_TYLCV004_C04:Bt-TYLCV-024-1-H7-T3_H07:Bt-H-027-1-A5-T3_A05	0	1	2	0	0
Bt-H-027-1-F6-T3_F06	3	432	0.34	:Bt-H-027-1-F6-T3_F06:Bt-H-031-1-H4-T3_H04:Bt-H-032-1-H2-T3_H02	0	3	0	0	0
Bt-H-028-1-F10-T3_F10	3	1042	0.42	:Bt-H-028-1-F10-T3_F10:Bt-H-034-1-F3-T3_F03:Bt-TYLCV-041-1-C6-T3_C06	0	2	1	0	0
Bt-H-029-1-A10-T3_A10	3	610	0.34	:Bt-H-029-1-A10-T3_A10:HBt004_A09_T3_068:Bt-H-029-1-A11-T3_A11	0	3	0	0	0
Bt-H-040-1-F9-T3_F09	3	408	0.4	:Bt-H-040-1-F9-T3_F09:Bt-H-029-1-A5-T3_A05:Bt-TYLCV-031-1-G1-T3_G01	0	2	1	0	0
Bt-H-029-1-D6-T3_D06	3	912	0.39	:Bt-H-029-1-D6-T3_D06:Bt-H-030-1-H3-T3_H03:Bt-ToMoV-031-1-G12-T3_G12	0	2	0	0	1
Bt_TYLCV004_A05	3	534	0.37	:Bt_TYLCV004_A05:Bt-H-030-1-F3-T3_F03:Bt-H-046-1-G7-T3_G07	0	2	1	0	0
Bt-H-031-1-F9-T3_F09	3	1287	0.35	:Bt-H-031-1-F9-T3_F09:Bt-TYLCV-024-1-G5-T3_G05:Bt-TYLCV-046-1-C1-T3_C01	0	1	2	0	0
Bt-ToMoV-019-1-F11-T3_F11	3	1089	0.38	:Bt-ToMoV-019-1-F11-T3_F11:Bt_TYLCV002_C11:Bt-H-034-1-A11-T3_A11	0	1	1	0	1
Bt-H-034-1-A5-T3_A05	3	870	0.19	:Bt-H-034-1-A5-T3_A05:Bt-TYLCV-015-1-B8-T3_B08:TYLCV009_H06	0	1	2	0	0
Bt-H-034-1-A6-T3_A06	3	364	0.32	:Bt-H-034-1-A6-T3_A06:Bt-ToMoV-035-1-E5-T3_E05:Bt-ToMoV-040-1-C5-T3_C05	0	1	0	0	2
Bt-H-034-1-B9-T3_B09	3	789	0.23	:Bt-H-034-1-B9-T3_B09:HBt010_E03_T3_022:Bt_TYLCV004_G03	0	2	1	0	0
Bt-H-036-1-C12-T3_C12	3	1006	0.32	:Bt-H-036-1-C12-T3_C12:Bt-H-041-1-F7-T3_F07:Bt-TYLCV-018-1-G2-T3_G02	0	2	1	0	0
Bt-H-039-1-F1-T3_F01	3	795	0.38	:Bt-H-039-1-F1-T3_F01:HBt006_F06_T3_058:Bt-H-039-1-F2-T3_F02	0	3	0	0	0
Bt_TYLCV001_A12	3	554	0.29	:Bt_TYLCV001_A12:Bt-H-040-1-H12-T3_H12:HBt002_D02_T3_025	0	2	1	0	0
HBt011_D04_T3_041	3	802	0.42	:HBt011_D04_T3_041:Bt-H-041-1-C7-T3_C07:Bt-TYLCV-045-1-A8-T3_A08	0	2	1	0	0
Bt-ToMoV-018-1-E1-T3_E01	3	1313	0.35	:Bt-ToMoV-018-1-E1-T3_E01:TYLCV009_D06:Bt-H-041-1-E10-T3_E10	0	1	1	0	1
Bt-TYLCV-043-1-F9-T3_F09	3	560	0.37	:Bt-TYLCV-043-1-F9-T3_F09:Bt-TYLCV-043-1-H6-T3_H06:Bt-H-042-1-D4-T3_D04	0	1	2	0	0
Bt-ToMoV-044-1-B10-T3_B10	3	604	0.38	:Bt-ToMoV-044-1-B10-T3_B10:Bt-H-042-1-F3-T3_F03:Bt-TYLCV-052-1-H9-T3_H09	0	1	1	0	1
Bt-TYLCV-047-1-G11-T3_G11	3	1257	0.34	:Bt-TYLCV-047-1-G11-T3_G11:Bt-H-042-1-F8-T3_F08:HBt011_A11_T3_084	0	2	1	0	0
HBt005_D12_T3_101	3	361	0.42	:HBt005_D12_T3_101:Bt-H-043-1-F11-T3_F11:Bt-HInst-035-1-G5-T3_G05	0	2	0	1	0
Bt-ToMoV-036-1-H10-T3_H10	3	1684	0.39	:Bt-ToMoV-036-1-H10-T3_H10:Bt-H-045-1-D9-T3_D09:Bt-HInst-017-1-D8-T3_D08	0	1	0	1	1
Bt-ToMoV-030-1-D7-T3_D07	3	1094	0.37	:Bt-ToMoV-030-1-D7-T3_D07:Bt-H-045-1-F6-T3_F06:ToMoV-Bt007_D06	0	1	0	0	2
Bt-ToMoV-013-1-H5-T3_H05	3	509	0.3	:Bt-ToMoV-013-1-H5-T3_H05:Bt-ToMoV-013-1-A4-T3_A04:Bt-ToMoV-015-1-H2-T3_H02	0	0	0	0	3
Bt-ToMoV-040-1-H2-T3_H02	3	606	0.43	:Bt-ToMoV-040-1-H2-T3_H02:Bt-ToMoV-038-1-E2-T3_E02:Bt-ToMoV-013-1-H12-T3_H12	0	0	0	0	3
Bt-ToMoV-014-1-B2-T3_B02	3	1117	0.59	:Bt-ToMoV-014-1-B2-T3_B02:Bt-ToMoV-029-1-B12-T3_B12:Bt-ToMoV-046-1-H9-T3_H09	0	0	0	0	3
Bt-ToMoV-015-1-E11-T3_E11	3	820	0.34	:Bt-ToMoV-015-1-E11-T3_E11:Bt-TYLCV-019-1-C10-T3_C10:Bt-TYLCV-047-1-F6-T3_F06	0	0	2	0	1
Bt-ToMoV-016-1-B12-T3_B12	3	1126	0.34	:Bt-ToMoV-016-1-B12-T3_B12:Bt-TYLCV-063-1-D5-T3_D05:Bt-ToMoV-028-1-B8-T3_B08	0	0	1	0	2
HBt006_D01_T3_010	3	793	0.49	:HBt006_D01_T3_010:ToMoV-Bt012_B11:Bt-ToMoV-017-1-H12-T3_H12	0	1	0	0	2
Bt-ToMoV-018-1-D10-T3_D10	3	520	0.38	:Bt-ToMoV-018-1-D10-T3_D10:Bt-TYLCV-027-1-B3-T3_B03:Bt-ToMoV-024-1-G10-T3_G10	0	0	1	0	2
TYLCV008_F12	3	1644	0.37	:TYLCV008_F12:Bt-ToMoV-018-1-D3-T3_D03:Bt-TYLCV-019-1-F8-T3_F08	0	0	2	0	1
Bt-TYLCV-062-1-F12-T3_F12	3	773	0.3	:Bt-TYLCV-062-1-F12-T3_F12:Bt-TYLCV-062-1-E11-T3_E11:Bt-ToMoV-018-1-H5-T3_H05	0	0	2	0	1
HBt005_H09_T3_079	3	375	0.4	:HBt005_H09_T3_079:Bt-ToMoV-019-1-G2-T3_G02:Bt-ToMoV-039-1-H9-T3_H09	0	1	0	0	2
HBt001_B11_T3_092	3	1117	0.53	:HBt001_B11_T3_092:Bt-ToMoV-034-1-F7-T3_F07:Bt-ToMoV-020-1-G3-T3_G03	0	1	0	0	2
Bt-ToMoV-021-1-D5-T3_D05	3	694	0.34	:Bt-ToMoV-021-1-D5-T3_D05:Bt-TYLCV-014-1-E7-T3_E07:Bt-TYLCV-014-1-F8-T3_F08	0	0	2	0	1
TYLCV008_B11	3	1031	0.4	:TYLCV008_B11:Bt-ToMoV-021-1-F12-T3_F12:TYLCV008_B02	0	0	2	0	1
Bt-ToMoV-022-1-G12-T3_G12	3	559	0.42	:Bt-ToMoV-022-1-G12-T3_G12:Bt-ToMoV-046-1-C8-T3_C08:Bt-ToMoV-043-1-D12-T3_D12	0	0	0	0	3
Bt-ToMoV-027-1-H8-T3_H08	3	970	0.32	:Bt-ToMoV-027-1-H8-T3_H08:Bt-ToMoV-025-1-G7-T3_G07:Bt-TYLCV-054-1-G3-T3_G03	0	0	1	0	2
Bt-ToMoV-026-1-F6-T3_F06	3	561	0.33	:Bt-ToMoV-026-1-F6-T3_F06:ToMoV-Bt012_B08:Bt-ToMoV-039-1-G10-T3_G10	0	0	0	0	3
HBt002_B02_T3_016	3	754	0.33	:HBt002_B02_T3_016:Bt-ToMoV-045-1-D3-T3_D03:Bt-ToMoV-027-1-D8-T3_D08	0	1	0	0	2
Bt-ToMoV-030-1-B11-T3_B11	3	856	0.45	:Bt-ToMoV-030-1-B11-T3_B11:Bt-ToMoV-043-1-A9-T3_A09:Bt-TYLCV-021-1-F6-T3_F06	0	0	1	0	2
Bt-ToMoV-032-1-D9-T3_D09	3	1096	0.3	:Bt-ToMoV-032-1-D9-T3_D09:Bt-ToMoV-033-1-E8-T3_E08:Bt-ToMoV-032-1-B6-T3_B06	0	0	0	0	3
Bt-ToMoV-030-1-E7-T3_E07	3	1480	0.34	:Bt-ToMoV-030-1-E7-T3_E07:Bt-TYLCV-015-1-A3-T3_A03:Bt-ToMoV-033-1-E3-T3_E03	0	0	1	0	2
Bt-ToMoV-035-1-E6-T3_E06	3	601	0.35	:Bt-ToMoV-035-1-E6-T3_E06:Bt-TYLCV-038-1-B4-T3_B04:Bt-ToMoV-044-1-F7-T3_F07	0	0	1	0	2
Bt-ToMoV-037-1-C7-T3_C07	3	813	0.42	:Bt-ToMoV-037-1-C7-T3_C07:Bt-ToMoV-037-1-D2-T3_D02:Bt-ToMoV-039-1-E4-T3_E04	0	0	0	0	3
Bt-TYLCV-063-1-G11-T3_G11	3	737	0.37	:Bt-TYLCV-063-1-G11-T3_G11:Bt-ToMoV-037-1-F9-T3_F09:Bt-TYLCV-030-1-A5-T3_A05	0	0	2	0	1
Bt-ToMoV-038-1-A8-T3_A08	3	850	0.44	:Bt-ToMoV-038-1-A8-T3_A08:TYLCV008_H04:ToMoV-Bt007_A10	0	0	1	0	2
HBt009_G01_T3_007	3	1039	0.39	:HBt009_G01_T3_007:Bt-ToMoV-038-1-F12-T3_F12:TYLCV-Bt011_B08	0	1	1	0	1
Bt-ToMoV-040-1-B4-T3_B04	3	579	0.35	:Bt-ToMoV-040-1-B4-T3_B04:Bt-TYLCV-029-1-H12-T3_H12:Bt-TYLCV-029-1-H11-T3_H11	0	0	2	0	1
Bt-ToMoV-040-1-D2-T3_D02	3	896	0.43	:Bt-ToMoV-040-1-D2-T3_D02:Bt-TYLCV-018-1-H3-T3_H03:Bt-HInst-033-1-G10-T3_G10	0	0	1	1	1
Bt-ToMoV-042-1-G1-T3_G01	3	598	0.26	:Bt-ToMoV-042-1-G1-T3_G01:Bt-HInst-005-1-F11-T3_F11:Bt-HInst-018-1-C6-T3_C06	0	0	0	2	1
Bt-HEg-008-1-G6-T3_G06	3	1339	0.31	:Bt-HEg-008-1-G6-T3_G06:Bt-ToMoV-043-1-D8-T3_D08:Bt-TYLCV-014-1-G1-T3_G01	1	0	1	0	1
Bt-TYLCV-049-1-G8-T3_G08	3	708	0.37	:Bt-TYLCV-049-1-G8-T3_G08:Bt-ToMoV-043-1-F9-T3_F09:Bt-TYLCV-051-1-B2-T3_B02	0	0	2	0	1
TMVBt001_G11_T3_087	3	578	0.22	:TMVBt001_G11_T3_087:Bt-ToMoV-043-1-G4-T3_G04:Bt-HInst-029-1-D2-T3_D02	0	0	0	1	2
TYLCV008_B10	3	790	0.32	:TYLCV008_B10:TYLCV008_G06:Bt-ToMoV-045-1-E3-T3_E03	0	0	2	0	1
Bt-ToMoV-046-1-C6-T3_C06	3	815	0.25	:Bt-ToMoV-046-1-C6-T3_C06:Bt-TYLCV-035-1-H7-T3_H07:Bt-TYLCV-021-1-F4-T3_F04	0	0	2	0	1
Bt_TYLCV001_A08	3	754	0.4	:Bt_TYLCV001_A08:Bt-TYLCV-056-1-H11-T3_H11:Bt-TYLCV-036-1-B8-T3_B08	0	0	3	0	0
Bt-TYLCV-059-1-D8-T3_D08	3	862	0.49	:Bt-TYLCV-059-1-D8-T3_D08:Bt_TYLCV001_A11:ToMoV-Bt008_D02	0	0	2	0	1
Bt_TYLCV001_F01	3	1346	0.31	:Bt_TYLCV001_F01:Bt-TYLCV-053-1-E8-T3_E08:Bt-TYLCV-048-1-H10-T3_H10	0	0	3	0	0
Bt_TYLCV001_F02	3	482	0.58	:Bt_TYLCV001_F02:Bt-TYLCV-016-1-C7-T3_C07:Bt-TYLCV-052-1-D10-T3_D10	0	0	3	0	0
Bt-TYLCV-023-1-H8-T3_H08	3	808	0.36	:Bt-TYLCV-023-1-H8-T3_H08:Bt_TYLCV002_B04:TYLCV006_G03	0	0	3	0	0
Bt-TYLCV-030-1-A11-T3_A11	3	521	0.48	:Bt-TYLCV-030-1-A11-T3_A11:Bt-TYLCV-060-1-G10-T3_G10:Bt_TYLCV005_H12	0	0	3	0	0
Bt-TYLCV-062-1-H10-T3_H10	3	1162	0.33	:Bt-TYLCV-062-1-H10-T3_H10:Bt-TYLCV-059-1-D9-T3_D09:Bt-TYLCV-013-1-D8-T3_D08	0	0	3	0	0
Bt-TYLCV-013-1-E5-T3_E05	3	1238	0.55	:Bt-TYLCV-013-1-E5-T3_E05:Bt-TYLCV-018-1-B4-T3_B04:HBt006_E11_T3_086	0	1	2	0	0
Bt-TYLCV-013-1-H7-T3_H07	3	482	0.44	:Bt-TYLCV-013-1-H7-T3_H07:Bt-TYLCV-037-1-A11-T3_A11:Bt-TYLCV-037-1-B12-T3_B12	0	0	3	0	0
ToMoV-Bt011_B12	3	1556	0.35	:ToMoV-Bt011_B12:Bt-TYLCV-058-1-B3-T3_B03:Bt-TYLCV-014-1-B3-T3_B03	0	0	2	0	1
Bt-TYLCV-028-1-F11-T3_F11	3	680	0.31	:Bt-TYLCV-028-1-F11-T3_F11:Bt-TYLCV-015-1-F8-T3_F08:Bt-TYLCV-015-1-E7-T3_E07	0	0	3	0	0
Bt-TYLCV-063-1-D10-T3_D10	3	1157	0.41	:Bt-TYLCV-063-1-D10-T3_D10:Bt-TYLCV-016-1-H12-T3_H12:ToMoV-Bt009_A11	0	0	2	0	1
Bt-TYLCV-020-1-D4-T3_D04	3	769	0.4	:Bt-TYLCV-020-1-D4-T3_D04:Bt-TYLCV-017-1-G6-T3_G06:Bt-HInst-029-1-H2-T3_H02	0	0	2	1	0
Bt-TYLCV-019-1-A11-T3_A11	3	501	0.7	:Bt-TYLCV-019-1-A11-T3_A11:Bt-HInst-018-1-G2-T3_G02:Bt-HInst-007-1-E5-T3_E05	0	0	1	2	0
Bt-TYLCV-020-1-C8-T3_C08	3	684	0.66	:Bt-TYLCV-020-1-C8-T3_C08:TMVBt001_F10_T3_090:Bt-TYLCV-044-1-D10-T3_D10	0	0	2	0	1
Bt-HEg-004-1-A1-T3_A01	3	912	0.27	:Bt-HEg-004-1-A1-T3_A01:Bt-TYLCV-020-1-E7-T3_E07:Bt-TYLCV-020-1-F8-T3_F08	1	0	2	0	0
Bt-H-032-1-E6-T3_E06	3	1005	0.15	:Bt-H-032-1-E6-T3_E06:Bt-TYLCV-025-1-G8-T3_G08:Bt-TYLCV-025-1-F7-T3_F07	0	1	2	0	0
Bt-TYLCV-036-1-H10-T3_H10	3	650	0.44	:Bt-TYLCV-036-1-H10-T3_H10:Bt-TYLCV-025-1-H4-T3_H04:Bt-TYLCV-063-1-C7-T3_C07	0	0	3	0	0
Bt-TYLCV-026-1-E1-T3_E01	3	651	0.5	:Bt-TYLCV-026-1-E1-T3_E01:Bt-TYLCV-028-1-C11-T3_C11:Bt-TYLCV-028-1-C12-T3_C12	0	0	3	0	0
Bt-TYLCV-027-1-A3-T3_A03	3	790	0.3	:Bt-TYLCV-027-1-A3-T3_A03:Bt-TYLCV-041-1-C12-T3_C12:Bt-TYLCV-041-1-B11-T3_B11	0	0	3	0	0
Bt-ToMoV-023-1-C5-T3_C05	3	735	0.4	:Bt-ToMoV-023-1-C5-T3_C05:Bt-TYLCV-030-1-G7-T3_G07:Bt-TYLCV-027-1-B9-T3_B09	0	0	2	0	1
Bt-TYLCV-027-1-G11-T3_G11	3	493	0.38	:Bt-TYLCV-027-1-G11-T3_G11:Bt-TYLCV-027-1-E12-T3_E12:Bt-TYLCV-027-1-E11-T3_E11	0	0	3	0	0
Bt-TYLCV-028-1-A1-T3_A01	3	648	0.39	:Bt-TYLCV-028-1-A1-T3_A01:Bt-TYLCV-028-1-B2-T3_B02:Bt-TYLCV-028-1-A2-T3_A02	0	0	3	0	0
Bt-TYLCV-054-1-E2-T3_E02	3	826	0.23	:Bt-TYLCV-054-1-E2-T3_E02:Bt-TYLCV-029-1-E1-T3_E01:TYLCV-Bt011_D08	0	0	3	0	0
HBt011_B02_T3_016	3	576	0.32	:HBt011_B02_T3_016:Bt-TYLCV-031-1-C8-T3_C08:Bt-TYLCV-033-1-A8-T3_A08	0	1	2	0	0
HBt004_C06_T3_049	3	754	0.45	:HBt004_C06_T3_049:Bt-TYLCV-033-1-D6-T3_D06:Bt-TYLCV-036-1-E12-T3_E12	0	1	2	0	0
Bt-TYLCV-021-1-A4-T3_A04	3	886	0.17	:Bt-TYLCV-021-1-A4-T3_A04:Bt-TYLCV-062-1-G6-T3_G06:Bt-TYLCV-035-1-D10-T3_D10	0	0	3	0	0
HBt002_C08_T3_065	3	771	0.34	:HBt002_C08_T3_065:HBt005_D05_T3_045:Bt-TYLCV-035-1-G6-T3_G06	0	2	1	0	0
TYLCV-Bt012_D11	3	750	0.46	:TYLCV-Bt012_D11:TYLCV010_H06:Bt-TYLCV-037-1-A7-T3_A07	0	0	3	0	0
Bt-TYLCV-043-1-G8-T3_G08	3	532	0.37	:Bt-TYLCV-043-1-G8-T3_G08:Bt-TYLCV-049-1-F4-T3_F04:TYLCV-Bt012_C05	0	0	3	0	0
Bt-ToMoV-044-1-D6-T3_D06	3	992	0.38	:Bt-ToMoV-044-1-D6-T3_D06:HBt003_C08_T3_065:Bt-TYLCV-044-1-C6-T3_C06	0	1	1	0	1
HBt007_F06_T3_058	3	813	0.37	:HBt007_F06_T3_058:Bt-TYLCV-052-1-C6-T3_C06:ToMoV-Bt003_A09	0	1	1	0	1
HBt007_E08_T3_066	3	638	0.4	:HBt007_E08_T3_066:Bt-TYLCV-054-1-E4-T3_E04:Bt-HEg-007-1-D10-T3_D10	1	1	1	0	0
HBt004_E10_T3_082	3	1006	0.25	:HBt004_E10_T3_082:Bt-TYLCV-058-1-G1-T3_G01:TYLCV008_F11	0	1	2	0	0
ToMoV-Bt009_H09	3	1113	0.39	:ToMoV-Bt009_H09:Bt-TYLCV-063-1-B3-T3_B03:ToMoV-Bt007_F12	0	0	1	0	2
HBt004_F10_T3_090	3	391	0.22	:HBt004_F10_T3_090:ToMoV-Bt004_F01:HBt007_A09_T3_068	0	2	0	0	1
HBt008_G08_T3_067	3	351	0.73	:HBt008_G08_T3_067:TYLCV010_C03:HBt007_C08_T3_065	0	2	1	0	0
HBt010_D07_T3_061	3	562	0.22	:HBt010_D07_T3_061:Bt-HInst-025-1-A10-T3_A10:Bt-HInst-019-1-E5-T3_E05	0	1	0	2	0
ToMoV-Bt008_A11	3	575	0.33	:ToMoV-Bt008_A11:Bt-HInst-012-1-B6-T3_B06:Bt-HInst-017-1-D10-T3_D10	0	0	0	2	1
ToMoV-Bt011_F06	3	1015	0.23	:ToMoV-Bt011_F06:TYLCV010_A06:TYLCV010_D09	0	0	2	0	1
Bt-H-035-1-D4-T3_D04	3	518	0.21	:Bt-H-035-1-D4-T3_D04:Bt-HInst-001-1-H7-T3_H07:ToMoV-Bt011_G03	0	1	0	1	1
Bt-HEg-002-1-B11-T3_B11	3	128	0.23	:Bt-HEg-002-1-B11-T3_B11:Bt-HEg-002-1-H4-T3_H04:Bt-HEg-002-1-B12-T3_B12	3	0	0	0	0
Bt-HEg-006-1-E11-T3_E11	3	306	0.29	:Bt-HEg-006-1-E11-T3_E11:Bt-HInst-009-1-H2-T3_H02:Bt-HInst-015-1-G5-T3_G05	1	0	0	2	0
Bt-HInst-001-1-B5-T3_B05	3	678	0.42	:Bt-HInst-001-1-B5-T3_B05:Bt-HInst-008-1-B11-T3_B11:Bt-HInst-006-1-F2-T3_F02	0	0	0	3	0
Bt-HInst-008-1-D7-T3_D07	3	348	0.46	:Bt-HInst-008-1-D7-T3_D07:Bt-HInst-009-1-C7-T3_C07:Bt-HInst-005-1-C11-T3_C11	0	0	0	3	0
Bt-HInst-013-1-G6-T3_G06	3	494	0.25	:Bt-HInst-013-1-G6-T3_G06:Bt-HInst-022-1-E2-T3_E02:Bt-HInst-011-1-A8-T3_A08	0	0	0	3	0
Bt-HInst-021-1-H1-T3_H01	3	107	0.45	:Bt-HInst-021-1-H1-T3_H01:Bt-HInst-013-1-A8-T3_A08:Bt-HInst-021-1-H2-T3_H02	0	0	0	3	0
Bt-HInst-019-1-C6-T3_C06	3	533	0.28	:Bt-HInst-019-1-C6-T3_C06:Bt-HInst-016-1-B9-T3_B09:Bt-HInst-020-1-C3-T3_C03	0	0	0	3	0
Bt-H-013-1-D3-T3_D03	2	819	0.32	:Bt-H-013-1-D3-T3_D03:TYLCV008_B07	0	1	1	0	0
Bt-H-013-1-G3-T3_G03	2	821	0.31	:Bt-H-013-1-G3-T3_G03:HBt002_B07_T3_060	0	2	0	0	0
Bt-H-022-1-A12-T3_A12	2	852	0.34	:Bt-H-022-1-A12-T3_A12:Bt-H-013-1-G6-T3_G06	0	2	0	0	0
Bt-H-013-1-H6-T3_H06	2	1259	0.38	:Bt-H-013-1-H6-T3_H06:Bt-ToMoV-044-1-F4-T3_F04	0	1	0	0	1
Bt-H-014-1-A9-T3_A09	2	486	0.46	:Bt-H-014-1-A9-T3_A09:Bt-TYLCV-060-1-E3-T3_E03	0	1	1	0	0
Bt-ToMoV-020-1-E10-T3_E10	2	1043	0.44	:Bt-ToMoV-020-1-E10-T3_E10:Bt-H-014-1-B10-T3_B10	0	1	0	0	1
Bt-H-014-1-C3-T3_C03	2	843	0.29	:Bt-H-014-1-C3-T3_C03:HBt004_C07_T3_053	0	2	0	0	0
Bt-TYLCV-028-1-B4-T3_B04	2	452	0.46	:Bt-TYLCV-028-1-B4-T3_B04:Bt-H-014-1-C8-T3_C08	0	1	1	0	0
ToMoV-Bt005_D12	2	576	0.32	:ToMoV-Bt005_D12:Bt-H-014-1-D11-T3_D11	0	1	0	0	1
Bt-ToMoV-037-1-C2-T3_C02	2	1227	0.41	:Bt-ToMoV-037-1-C2-T3_C02:Bt-H-014-1-D4-T3_D04	0	1	0	0	1
Bt-TYLCV-015-1-H10-T3_H10	2	707	0.36	:Bt-TYLCV-015-1-H10-T3_H10:Bt-H-014-1-D5-T3_D05	0	1	1	0	0
Bt-H-016-1-D9-T3_D09	2	861	0.28	:Bt-H-016-1-D9-T3_D09:Bt-H-014-1-D6-T3_D06	0	2	0	0	0
Bt-H-014-1-G4-T3_G04	2	842	0.4	:Bt-H-014-1-G4-T3_G04:Bt-H-041-1-D7-T3_D07	0	2	0	0	0
Bt-H-015-1-B8-T3_B08	2	1120	0.38	:Bt-H-015-1-B8-T3_B08:Bt-TYLCV-034-1-G7-T3_G07	0	1	1	0	0
Bt-H-015-1-D6-T3_D06	2	798	0.34	:Bt-H-015-1-D6-T3_D06:Bt-TYLCV-022-1-G3-T3_G03	0	1	1	0	0
Bt-H-041-1-G12-T3_G12	2	543	0.35	:Bt-H-041-1-G12-T3_G12:Bt-H-015-1-E11-T3_E11	0	2	0	0	0
Bt-HEg-006-1-G5-T3_G05	2	819	0.34	:Bt-HEg-006-1-G5-T3_G05:Bt-H-015-1-E6-T3_E06	1	1	0	0	0
Bt-ToMoV-021-1-E2-T3_E02	2	764	0.57	:Bt-ToMoV-021-1-E2-T3_E02:Bt-H-015-1-G2-T3_G02	0	1	0	0	1
Bt-H-015-1-G9-T3_G09	2	959	0.39	:Bt-H-015-1-G9-T3_G09:Bt-TYLCV-058-1-E1-T3_E01	0	1	1	0	0
Bt-H-019-1-A11-T3_A11	2	515	0.3	:Bt-H-019-1-A11-T3_A11:Bt-H-015-1-H4-T3_H04	0	2	0	0	0
Bt-H-037-1-D1-T3_D01	2	554	0.33	:Bt-H-037-1-D1-T3_D01:Bt-H-016-1-A1-T3_A01	0	2	0	0	0
Bt-H-016-1-B3-T3_B03	2	633	0.37	:Bt-H-016-1-B3-T3_B03:Bt-ToMoV-025-1-B3-T3_B03	0	1	0	0	1
Bt-H-016-1-B4-T3_B04	2	361	0.31	:Bt-H-016-1-B4-T3_B04:HBt008_G04_T3_035	0	2	0	0	0
Bt-H-020-1-C3-T3_C03	2	253	0.46	:Bt-H-020-1-C3-T3_C03:Bt-H-016-1-C10-T3_C10	0	2	0	0	0
Bt-H-016-1-D11-T3_D11	2	540	0.41	:Bt-H-016-1-D11-T3_D11:Bt-HInst-006-1-G9-T3_G09	0	1	0	1	0
Bt-H-016-1-E9-T3_E09	2	699	0.32	:Bt-H-016-1-E9-T3_E09:Bt-ToMoV-018-1-A12-T3_A12	0	1	0	0	1
ToMoV-Bt003_D08	2	886	0.25	:ToMoV-Bt003_D08:Bt-H-016-1-G7-T3_G07	0	1	0	0	1
Bt-H-017-1-A4-T3_A04	2	735	0.33	:Bt-H-017-1-A4-T3_A04:HBt001_H09_T3_079	0	2	0	0	0
Bt-H-017-1-B3-T3_B03	2	740	0.45	:Bt-H-017-1-B3-T3_B03:Bt-H-027-1-D10-T3_D10	0	2	0	0	0
Bt-H-017-1-D6-T3_D06	2	775	0.32	:Bt-H-017-1-D6-T3_D06:HBt007_H06_T3_059	0	2	0	0	0
Bt-H-017-1-D8-T3_D08	2	999	0.36	:Bt-H-017-1-D8-T3_D08:Bt-TYLCV-030-1-H10-T3_H10	0	1	1	0	0
Bt-H-021-1-F3-T3_F03	2	811	0.34	:Bt-H-021-1-F3-T3_F03:Bt-H-017-1-E2-T3_E02	0	2	0	0	0
Bt-H-038-1-C12-T3_C12	2	806	0.39	:Bt-H-038-1-C12-T3_C12:Bt-H-017-1-E6-T3_E06	0	2	0	0	0
ToMoV-Bt005_E05	2	1118	0.39	:ToMoV-Bt005_E05:Bt-H-017-1-F5-T3_F05	0	1	0	0	1
Bt-H-017-1-G7-T3_G07	2	1210	0.44	:Bt-H-017-1-G7-T3_G07:TYLCV009_A01	0	1	1	0	0
Bt-ToMoV-023-1-F12-T3_F12	2	465	0.32	:Bt-ToMoV-023-1-F12-T3_F12:Bt-H-017-1-H1-T3_H01	0	1	0	0	1
Bt-H-018-1-A10-T3_A10	2	601	0.36	:Bt-H-018-1-A10-T3_A10:Bt_TYLCV001_G03	0	1	1	0	0
Bt-H-018-1-A9-T3_A09	2	720	0.33	:Bt-H-018-1-A9-T3_A09:TYLCV-Bt011_C12	0	1	1	0	0
TYLCV009_C01	2	1106	0.4	:TYLCV009_C01:Bt-H-018-1-C12-T3_C12	0	1	1	0	0
Bt-H-023-1-G11-T3_G11	2	824	0.37	:Bt-H-023-1-G11-T3_G11:Bt-H-018-1-C4-T3_C04	0	2	0	0	0
Bt-TYLCV-060-1-F11-T3_F11	2	824	0.46	:Bt-TYLCV-060-1-F11-T3_F11:Bt-H-018-1-D7-T3_D07	0	1	1	0	0
Bt-H-018-1-F2-T3_F02	2	760	0.3	:Bt-H-018-1-F2-T3_F02:Bt-TYLCV-031-1-D4-T3_D04	0	1	1	0	0
Bt-H-018-1-F6-T3_F06	2	937	0.39	:Bt-H-018-1-F6-T3_F06:Bt-ToMoV-031-1-C6-T3_C06	0	1	0	0	1
Bt-HInst-008-1-A4-T3_A04	2	468	0.36	:Bt-HInst-008-1-A4-T3_A04:Bt-H-018-1-G9-T3_G09	0	1	0	1	0
Bt-H-019-1-A10-T3_A10	2	710	0.47	:Bt-H-019-1-A10-T3_A10:Bt-H-031-1-D8-T3_D08	0	2	0	0	0
Bt-TYLCV-023-1-H6-T3_H06	2	736	0.43	:Bt-TYLCV-023-1-H6-T3_H06:Bt-H-019-1-B9-T3_B09	0	1	1	0	0
Bt-H-019-1-F12-T3_F12	2	806	0.43	:Bt-H-019-1-F12-T3_F12:Bt-H-030-1-D8-T3_D08	0	2	0	0	0
Bt-H-019-1-F6-T3_F06	2	861	0.32	:Bt-H-019-1-F6-T3_F06:Bt-ToMoV-034-1-E12-T3_E12	0	1	0	0	1
HBt009_F02_T3_026	2	763	0.38	:HBt009_F02_T3_026:Bt-H-020-1-A10-T3_A10	0	2	0	0	0
Bt-H-035-1-E1-T3_E01	2	736	0.29	:Bt-H-035-1-E1-T3_E01:Bt-H-020-1-B12-T3_B12	0	2	0	0	0
Bt-ToMoV-023-1-B11-T3_B11	2	488	0.3	:Bt-ToMoV-023-1-B11-T3_B11:Bt-H-020-1-D5-T3_D05	0	1	0	0	1
Bt-H-020-1-E4-T3_E04	2	519	0.45	:Bt-H-020-1-E4-T3_E04:Bt-ToMoV-036-1-H2-T3_H02	0	1	0	0	1
Bt-H-020-1-F12-T3_F12	2	278	0.34	:Bt-H-020-1-F12-T3_F12:Bt-H-029-1-F1-T3_F01	0	2	0	0	0
Bt-H-020-1-G9-T3_G09	2	391	0.47	:Bt-H-020-1-G9-T3_G09:Bt-HInst-031-1-E8-T3_E08	0	1	0	1	0
Bt-H-020-1-H12-T3_H12	2	486	0.33	:Bt-H-020-1-H12-T3_H12:Bt-ToMoV-027-1-A4-T3_A04	0	1	0	0	1
Bt-H-021-1-A6-T3_A06	2	653	0.36	:Bt-H-021-1-A6-T3_A06:Bt-H-027-1-D8-T3_D08	0	2	0	0	0
HBt011_A10_T3_072	2	473	0.42	:HBt011_A10_T3_072:Bt-H-021-1-C2-T3_C02	0	2	0	0	0
Bt-ToMoV-037-1-F4-T3_F04	2	1289	0.3	:Bt-ToMoV-037-1-F4-T3_F04:Bt-H-021-1-E5-T3_E05	0	1	0	0	1
Bt-ToMoV-037-1-H10-T3_H10	2	427	0.46	:Bt-ToMoV-037-1-H10-T3_H10:Bt-H-021-1-F7-T3_F07	0	1	0	0	1
Bt-H-029-1-G11-T3_G11	2	534	0.31	:Bt-H-029-1-G11-T3_G11:Bt-H-022-1-C6-T3_C06	0	2	0	0	0
Bt-H-022-1-E11-T3_E11	2	1085	0.41	:Bt-H-022-1-E11-T3_E11:Bt-TYLCV-044-1-H10-T3_H10	0	1	1	0	0
Bt-HInst-035-1-E12-T3_E12	2	412	0.42	:Bt-HInst-035-1-E12-T3_E12:Bt-H-022-1-E5-T3_E05	0	1	0	1	0
Bt-H-022-1-E8-T3_E08	2	1302	0.37	:Bt-H-022-1-E8-T3_E08:Bt-H-024-1-G5-T3_G05	0	2	0	0	0
Bt-H-024-1-A4-T3_A04	2	577	0.33	:Bt-H-024-1-A4-T3_A04:Bt-H-023-1-D10-T3_D10	0	2	0	0	0
Bt-H-023-1-G12-T3_G12	2	1094	0.4	:Bt-H-023-1-G12-T3_G12:Bt-TYLCV-051-1-G8-T3_G08	0	1	1	0	0
Bt-H-023-1-H5-T3_H05	2	686	0.33	:Bt-H-023-1-H5-T3_H05:Bt-H-036-1-C7-T3_C07	0	2	0	0	0
Bt-H-023-1-H6-T3_H06	2	876	0.34	:Bt-H-023-1-H6-T3_H06:Bt-ToMoV-028-1-F12-T3_F12	0	1	0	0	1
Bt-H-023-1-H9-T3_H09	2	1114	0.36	:Bt-H-023-1-H9-T3_H09:Bt-TYLCV-051-1-H2-T3_H02	0	1	1	0	0
Bt-H-024-1-A5-T3_A05	2	423	0.33	:Bt-H-024-1-A5-T3_A05:Bt-H-030-1-G8-T3_G08	0	2	0	0	0
Bt-H-024-1-C4-T3_C04	2	485	0.38	:Bt-H-024-1-C4-T3_C04:Bt-ToMoV-027-1-B12-T3_B12	0	1	0	0	1
Bt-H-043-1-C8-T3_C08	2	862	0.44	:Bt-H-043-1-C8-T3_C08:Bt-H-024-1-D6-T3_D06	0	2	0	0	0
Bt-TYLCV-059-1-B12-T3_B12	2	886	0.4	:Bt-TYLCV-059-1-B12-T3_B12:Bt-H-024-1-F4-T3_F04	0	1	1	0	0
HBt009_G06_T3_051	2	783	0.34	:HBt009_G06_T3_051:Bt-H-024-1-G6-T3_G06	0	2	0	0	0
Bt-H-024-1-H12-T3_H12	2	532	0.34	:Bt-H-024-1-H12-T3_H12:HBt001_G11_T3_087	0	2	0	0	0
HBt012_B01	2	916	0.34	:HBt012_B01:Bt-H-024-1-H5-T3_H05	0	2	0	0	0
Bt-ToMoV-026-1-C8-T3_C08	2	400	0.3	:Bt-ToMoV-026-1-C8-T3_C08:Bt-H-025-1-A9-T3_A09	0	1	0	0	1
Bt-H-025-1-E3-T3_E03	2	381	0.36	:Bt-H-025-1-E3-T3_E03:Bt-H-025-1-D3-T3_D03	0	2	0	0	0
Bt-ToMoV-027-1-F9-T3_F09	2	746	0.32	:Bt-ToMoV-027-1-F9-T3_F09:Bt-H-026-1-B11-T3_B11	0	1	0	0	1
Bt-ToMoV-044-1-D12-T3_D12	2	675	0.48	:Bt-ToMoV-044-1-D12-T3_D12:Bt-H-026-1-B4-T3_B04	0	1	0	0	1
Bt-H-026-1-C1-T3_C01	2	687	0.31	:Bt-H-026-1-C1-T3_C01:ToMoV-Bt004_C11	0	1	0	0	1
Bt-H-026-1-G10-T3_G10	2	752	0.38	:Bt-H-026-1-G10-T3_G10:Bt-H-042-1-G6-T3_G06	0	2	0	0	0
Bt-H-026-1-G12-T3_G12	2	621	0.31	:Bt-H-026-1-G12-T3_G12:Bt-H-046-1-C5-T3_C05	0	2	0	0	0
Bt-H-034-1-C1-T3_C01	2	720	0.31	:Bt-H-034-1-C1-T3_C01:Bt-H-026-1-G2-T3_G02	0	2	0	0	0
Bt-H-040-1-H3-T3_H03	2	644	0.34	:Bt-H-040-1-H3-T3_H03:Bt-H-026-1-H11-T3_H11	0	2	0	0	0
ToMoV-Bt006_C01	2	484	0.33	:ToMoV-Bt006_C01:Bt-H-027-1-A11-T3_A11	0	1	0	0	1
Bt-H-027-1-B9-T3_B09	2	379	0.36	:Bt-H-027-1-B9-T3_B09:Bt-H-027-1-A7-T3_A07	0	2	0	0	0
Bt-H-027-1-B5-T3_B05	2	677	0.46	:Bt-H-027-1-B5-T3_B05:Bt-H-041-1-D6-T3_D06	0	2	0	0	0
Bt-H-027-1-C12-T3_C12	2	726	0.49	:Bt-H-027-1-C12-T3_C12:Bt-H-027-1-C11-T3_C11	0	2	0	0	0
Bt-ToMoV-028-1-A4-T3_A04	2	808	0.47	:Bt-ToMoV-028-1-A4-T3_A04:Bt-H-027-1-E5-T3_E05	0	1	0	0	1
Bt-H-027-1-G11-T3_G11	2	729	0.31	:Bt-H-027-1-G11-T3_G11:Bt-H-027-1-G12-T3_G12	0	2	0	0	0
Bt-H-027-1-G9-T3_G09	2	743	0.34	:Bt-H-027-1-G9-T3_G09:Bt-H-031-1-D3-T3_D03	0	2	0	0	0
Bt-TYLCV-050-1-B5-T3_B05	2	348	0.41	:Bt-TYLCV-050-1-B5-T3_B05:Bt-H-027-1-H12-T3_H12	0	1	1	0	0
Bt-TYLCV-045-1-D8-T3_D08	2	1012	0.3	:Bt-TYLCV-045-1-D8-T3_D08:Bt-H-028-1-A1-T3_A01	0	1	1	0	0
Bt-ToMoV-042-1-G12-T3_G12	2	323	0.48	:Bt-ToMoV-042-1-G12-T3_G12:Bt-H-028-1-B2-T3_B02	0	1	0	0	1
Bt-H-028-1-C5-T3_C05	2	1124	0.28	:Bt-H-028-1-C5-T3_C05:Bt-TYLCV-052-1-H2-T3_H02	0	1	1	0	0
Bt-ToMoV-028-1-A1-T3_A01	2	508	0.24	:Bt-ToMoV-028-1-A1-T3_A01:Bt-H-028-1-C8-T3_C08	0	1	0	0	1
TMVBt001_G12_T3_099	2	1079	0.36	:TMVBt001_G12_T3_099:Bt-H-028-1-F9-T3_F09	0	1	0	0	1
Bt-H-028-1-G2-T3_G02	2	573	0.36	:Bt-H-028-1-G2-T3_G02:HBt007_B05_T3_044	0	2	0	0	0
Bt-H-030-1-C12-T3_C12	2	526	0.32	:Bt-H-030-1-C12-T3_C12:Bt-H-028-1-G9-T3_G09	0	2	0	0	0
HBt007_F12_T3_102	2	489	0.42	:HBt007_F12_T3_102:Bt-H-029-1-E1-T3_E01	0	2	0	0	0
Bt-H-030-1-A11-T3_A11	2	788	0.31	:Bt-H-030-1-A11-T3_A11:HBt001_C03_T3_021	0	2	0	0	0
Bt-H-044-1-H5-T3_H05	2	806	0.45	:Bt-H-044-1-H5-T3_H05:Bt-H-030-1-A5-T3_A05	0	2	0	0	0
Bt-H-030-1-A6-T3_A06	2	522	0.34	:Bt-H-030-1-A6-T3_A06:Bt-TYLCV-045-1-G1-T3_G01	0	1	1	0	0
HBt001_E04_T3_034	2	1282	0.49	:HBt001_E04_T3_034:Bt-H-030-1-B2-T3_B02	0	2	0	0	0
Bt-H-030-1-B3-T3_B03	2	547	0.35	:Bt-H-030-1-B3-T3_B03:HBt003_F12_T3_102	0	2	0	0	0
Bt-H-030-1-C11-T3_C11	2	684	0.34	:Bt-H-030-1-C11-T3_C11:Bt-H-031-1-E4-T3_E04	0	2	0	0	0
Bt-H-030-1-D3-T3_D03	2	520	0.43	:Bt-H-030-1-D3-T3_D03:Bt-ToMoV-042-1-H8-T3_H08	0	1	0	0	1
Bt-H-030-1-G9-T3_G09	2	609	0.44	:Bt-H-030-1-G9-T3_G09:Bt-H-034-1-D3-T3_D03	0	2	0	0	0
Bt-H-031-1-A10-T3_A10	2	800	0.29	:Bt-H-031-1-A10-T3_A10:TYLCV009_F02	0	1	1	0	0
Bt-H-031-1-B11-T3_B11	2	597	0.34	:Bt-H-031-1-B11-T3_B11:Bt-HEg-003-1-A1-T3_A01	1	1	0	0	0
Bt-H-031-1-G10-T3_G10	2	367	0.4	:Bt-H-031-1-G10-T3_G10:Bt-ToMoV-024-1-C5-T3_C05	0	1	0	0	1
Bt-H-031-1-G2-T3_G02	2	584	0.42	:Bt-H-031-1-G2-T3_G02:Bt-H-032-1-C10-T3_C10	0	2	0	0	0
Bt-TYLCV-014-1-A3-T3_A03	2	675	0.4	:Bt-TYLCV-014-1-A3-T3_A03:Bt-H-032-1-A3-T3_A03	0	1	1	0	0
Bt-H-032-1-B3-T3_B03	2	550	0.33	:Bt-H-032-1-B3-T3_B03:Bt-TYLCV-020-1-H3-T3_H03	0	1	1	0	0
Bt-H-039-1-F4-T3_F04	2	766	0.36	:Bt-H-039-1-F4-T3_F04:Bt-H-032-1-C3-T3_C03	0	2	0	0	0
Bt-H-032-1-C7-T3_C07	2	818	0.31	:Bt-H-032-1-C7-T3_C07:Bt-ToMoV-038-1-B7-T3_B07	0	1	0	0	1
Bt-H-034-1-C12-T3_C12	2	756	0.33	:Bt-H-034-1-C12-T3_C12:Bt-H-032-1-C9-T3_C09	0	2	0	0	0
HBt010_C05_T3_037	2	567	0.67	:HBt010_C05_T3_037:Bt-H-032-1-E2-T3_E02	0	2	0	0	0
Bt-ToMoV-019-1-A12-T3_A12	2	1098	0.33	:Bt-ToMoV-019-1-A12-T3_A12:Bt-H-032-1-G2-T3_G02	0	1	0	0	1
Bt-H-034-1-C11-T3_C11	2	743	0.31	:Bt-H-034-1-C11-T3_C11:Bt-ToMoV-017-1-E1-T3_E01	0	1	0	0	1
HBt001_A11_T3_084	2	235	0.3	:HBt001_A11_T3_084:Bt-H-034-1-C2-T3_C02	0	2	0	0	0
Bt-ToMoV-046-1-E3-T3_E03	2	989	0.33	:Bt-ToMoV-046-1-E3-T3_E03:Bt-H-034-1-E1-T3_E01	0	1	0	0	1
ToMoV-Bt012_G11	2	813	0.43	:ToMoV-Bt012_G11:Bt-H-034-1-E4-T3_E04	0	1	0	0	1
Bt-H-034-1-F11-T3_F11	2	898	0.31	:Bt-H-034-1-F11-T3_F11:Bt-ToMoV-014-1-E12-T3_E12	0	1	0	0	1
Bt-H-034-1-F9-T3_F09	2	565	0.45	:Bt-H-034-1-F9-T3_F09:Bt-ToMoV-041-1-C5-T3_C05	0	1	0	0	1
Bt-H-035-1-A8-T3_A08	2	663	0.32	:Bt-H-035-1-A8-T3_A08:Bt-TYLCV-021-1-B3-T3_B03	0	1	1	0	0
Bt-H-035-1-E5-T3_E05	2	1348	0.36	:Bt-H-035-1-E5-T3_E05:Bt-ToMoV-018-1-E3-T3_E03	0	1	0	0	1
Bt-H-035-1-G12-T3_G12	2	958	0.39	:Bt-H-035-1-G12-T3_G12:HBt006_C12_T3_097	0	2	0	0	0
HBt006_G06_T3_051	2	900	0.38	:HBt006_G06_T3_051:Bt-H-035-1-G4-T3_G04	0	2	0	0	0
Bt-H-036-1-D8-T3_D08	2	808	0.34	:Bt-H-036-1-D8-T3_D08:Bt-HInst-027-1-B7-T3_B07	0	1	0	1	0
HBt001_D10_T3_089	2	411	0.45	:HBt001_D10_T3_089:Bt-H-036-1-E6-T3_E06	0	2	0	0	0
Bt-TYLCV-015-1-H4-T3_H04	2	870	0.44	:Bt-TYLCV-015-1-H4-T3_H04:Bt-H-036-1-G9-T3_G09	0	1	1	0	0
Bt-ToMoV-042-1-A4-T3_A04	2	588	0.37	:Bt-ToMoV-042-1-A4-T3_A04:Bt-H-037-1-A3-T3_A03	0	1	0	0	1
Bt-H-037-1-B3-T3_B03	2	1006	0.33	:Bt-H-037-1-B3-T3_B03:Bt-ToMoV-022-1-B3-T3_B03	0	1	0	0	1
Bt-H-038-1-E11-T3_E11	2	780	0.43	:Bt-H-038-1-E11-T3_E11:HBt010_B11_T3_092	0	2	0	0	0
Bt-H-038-1-F8-T3_F08	2	474	0.33	:Bt-H-038-1-F8-T3_F08:HBt005_E04_T3_034	0	2	0	0	0
Bt-H-044-1-B9-T3_B09	2	596	0.62	:Bt-H-044-1-B9-T3_B09:Bt-H-038-1-H7-T3_H07	0	2	0	0	0
TYLCV009_F05	2	1026	0.42	:TYLCV009_F05:Bt-H-039-1-C8-T3_C08	0	1	1	0	0
Bt-H-039-1-H6-T3_H06	2	279	0.44	:Bt-H-039-1-H6-T3_H06:Bt-HInst-034-1-D8-T3_D08	0	1	0	1	0
TYLCV010_A02	2	1226	0.44	:TYLCV010_A02:Bt-H-040-1-B11-T3_B11	0	1	1	0	0
ToMoV-Bt009_C02	2	476	0.36	:ToMoV-Bt009_C02:Bt-H-040-1-E4-T3_E04	0	1	0	0	1
Bt-H-040-1-F10-T3_F10	2	396	0.31	:Bt-H-040-1-F10-T3_F10:Bt-TYLCV-063-1-A1-T3_A01	0	1	1	0	0
Bt-H-040-1-H7-T3_H07	2	768	0.4	:Bt-H-040-1-H7-T3_H07:HBt004_F05_T3_046	0	2	0	0	0
Bt-H-041-1-D10-T3_D10	2	753	0.41	:Bt-H-041-1-D10-T3_D10:Bt-H-043-1-C2-T3_C02	0	2	0	0	0
Bt-H-041-1-D1-T3_D01	2	689	0.35	:Bt-H-041-1-D1-T3_D01:Bt-H-045-1-B5-T3_B05	0	2	0	0	0
Bt-H-042-1-G7-T3_G07	2	140	0.23	:Bt-H-042-1-G7-T3_G07:Bt-H-041-1-F8-T3_F08	0	2	0	0	0
Bt-TYLCV-024-1-A3-T3_A03	2	696	0.33	:Bt-TYLCV-024-1-A3-T3_A03:Bt-H-042-1-D6-T3_D06	0	1	1	0	0
ToMoV-Bt009_C06	2	726	0.32	:ToMoV-Bt009_C06:Bt-H-042-1-F4-T3_F04	0	1	0	0	1
Bt-H-043-1-A11-T3_A11	2	1579	0.5	:Bt-H-043-1-A11-T3_A11:Bt-TYLCV-027-1-G7-T3_G07	0	1	1	0	0
Bt-H-043-1-D5-T3_D05	2	595	0.42	:Bt-H-043-1-D5-T3_D05:Bt-TYLCV-031-1-G10-T3_G10	0	1	1	0	0
Bt-H-043-1-G8-T3_G08	2	547	0.32	:Bt-H-043-1-G8-T3_G08:Bt-ToMoV-046-1-D9-T3_D09	0	1	0	0	1
Bt-H-044-1-A11-T3_A11	2	726	0.34	:Bt-H-044-1-A11-T3_A11:Bt-ToMoV-019-1-D2-T3_D02	0	1	0	0	1
Bt-TYLCV-033-1-B6-T3_B06	2	543	0.45	:Bt-TYLCV-033-1-B6-T3_B06:Bt-H-044-1-A6-T3_A06	0	1	1	0	0
Bt-ToMoV-017-1-E7-T3_E07	2	876	0.34	:Bt-ToMoV-017-1-E7-T3_E07:Bt-H-044-1-B11-T3_B11	0	1	0	0	1
Bt-H-044-1-E1-T3_E01	2	1043	0.37	:Bt-H-044-1-E1-T3_E01:Bt-HInst-017-1-D6-T3_D06	0	1	0	1	0
Bt-ToMoV-033-1-F6-T3_F06	2	823	0.38	:Bt-ToMoV-033-1-F6-T3_F06:Bt-H-044-1-F9-T3_F09	0	1	0	0	1
Bt-H-044-1-G2-T3_G02	2	723	0.41	:Bt-H-044-1-G2-T3_G02:ToMoV-Bt004_A04	0	1	0	0	1
Bt-H-045-1-A8-T3_A08	2	418	0.46	:Bt-H-045-1-A8-T3_A08:Bt-ToMoV-028-1-E8-T3_E08	0	1	0	0	1
Bt-H-045-1-D11-T3_D11	2	760	0.3	:Bt-H-045-1-D11-T3_D11:TMVBt001_F08_T3_074	0	1	0	0	1
Bt-ToMoV-038-1-F5-T3_F05	2	676	0.33	:Bt-ToMoV-038-1-F5-T3_F05:Bt-H-045-1-D4-T3_D04	0	1	0	0	1
Bt-ToMoV-021-1-B1-T3_B01	2	779	0.39	:Bt-ToMoV-021-1-B1-T3_B01:Bt-H-045-1-F7-T3_F07	0	1	0	0	1
Bt-H-045-1-H4-T3_H04	2	650	0.54	:Bt-H-045-1-H4-T3_H04:Bt-H-045-1-G3-T3_G03	0	2	0	0	0
Bt-H-045-1-H11-T3_H11	2	723	0.4	:Bt-H-045-1-H11-T3_H11:HBt010_A02_T3_008	0	2	0	0	0
Bt-H-046-1-G6-T3_G06	2	571	0.29	:Bt-H-046-1-G6-T3_G06:HBt004_B02_T3_016	0	2	0	0	0
Bt-ToMoV-013-1-F3-T3_F03	2	350	0.61	:Bt-ToMoV-013-1-F3-T3_F03:Bt-ToMoV-013-1-A2-T3_A02	0	0	0	0	2
Bt-ToMoV-013-1-A5-T3_A05	2	1187	0.5	:Bt-ToMoV-013-1-A5-T3_A05:Bt-TYLCV-063-1-D12-T3_D12	0	0	1	0	1
Bt-TYLCV-027-1-G6-T3_G06	2	417	0.39	:Bt-TYLCV-027-1-G6-T3_G06:Bt-ToMoV-013-1-C5-T3_C05	0	0	1	0	1
HBt010_E12_T3_098	2	635	0.3	:HBt010_E12_T3_098:Bt-ToMoV-013-1-C7-T3_C07	0	1	0	0	1
Bt-ToMoV-013-1-E3-T3_E03	2	799	0.31	:Bt-ToMoV-013-1-E3-T3_E03:Bt-TYLCV-062-1-B7-T3_B07	0	0	1	0	1
Bt-ToMoV-014-1-A12-T3_A12	2	785	0.39	:Bt-ToMoV-014-1-A12-T3_A12:Bt-TYLCV-036-1-G4-T3_G04	0	0	1	0	1
Bt-ToMoV-014-1-B8-T3_B08	2	623	0.39	:Bt-ToMoV-014-1-B8-T3_B08:ToMoV-Bt008_E07	0	0	0	0	2
HBt003_E09_T3_070	2	438	0.42	:HBt003_E09_T3_070:Bt-ToMoV-014-1-E8-T3_E08	0	1	0	0	1
Bt-ToMoV-014-1-G2-T3_G02	2	656	0.39	:Bt-ToMoV-014-1-G2-T3_G02:Bt-TYLCV-020-1-D2-T3_D02	0	0	1	0	1
Bt-ToMoV-015-1-B10-T3_B10	2	1222	0.44	:Bt-ToMoV-015-1-B10-T3_B10:Bt-ToMoV-017-1-D8-T3_D08	0	0	0	0	2
Bt-ToMoV-015-1-B12-T3_B12	2	789	0.31	:Bt-ToMoV-015-1-B12-T3_B12:Bt-ToMoV-038-1-E10-T3_E10	0	0	0	0	2
Bt-ToMoV-015-1-C5-T3_C05	2	874	0.35	:Bt-ToMoV-015-1-C5-T3_C05:Bt-ToMoV-020-1-D5-T3_D05	0	0	0	0	2
Bt-ToMoV-015-1-D3-T3_D03	2	864	0.29	:Bt-ToMoV-015-1-D3-T3_D03:ToMoV-Bt011_E10	0	0	0	0	2
Bt-ToMoV-015-1-D7-T3_D07	2	756	0.41	:Bt-ToMoV-015-1-D7-T3_D07:ToMoV-Bt011_C07	0	0	0	0	2
Bt-ToMoV-015-1-G1-T3_G01	2	835	0.43	:Bt-ToMoV-015-1-G1-T3_G01:TMVBt001_D12_T3_101	0	0	0	0	2
Bt-ToMoV-015-1-G2-T3_G02	2	815	0.39	:Bt-ToMoV-015-1-G2-T3_G02:Bt-ToMoV-020-1-C11-T3_C11	0	0	0	0	2
Bt-ToMoV-015-1-H6-T3_H06	2	935	0.32	:Bt-ToMoV-015-1-H6-T3_H06:Bt-TYLCV-051-1-H8-T3_H08	0	0	1	0	1
Bt-ToMoV-015-1-H8-T3_H08	2	1036	0.48	:Bt-ToMoV-015-1-H8-T3_H08:ToMoV-Bt005_E07	0	0	0	0	2
Bt-ToMoV-016-1-A7-T3_A07	2	843	0.44	:Bt-ToMoV-016-1-A7-T3_A07:TYLCV010_D07	0	0	1	0	1
Bt-ToMoV-016-1-C12-T3_C12	2	741	0.41	:Bt-ToMoV-016-1-C12-T3_C12:Bt-ToMoV-046-1-G9-T3_G09	0	0	0	0	2
Bt-ToMoV-045-1-B8-T3_B08	2	801	0.45	:Bt-ToMoV-045-1-B8-T3_B08:Bt-ToMoV-016-1-G12-T3_G12	0	0	0	0	2
ToMoV-Bt006_C03	2	729	0.4	:ToMoV-Bt006_C03:Bt-ToMoV-017-1-A10-T3_A10	0	0	0	0	2
Bt-ToMoV-017-1-A7-T3_A07	2	599	0.28	:Bt-ToMoV-017-1-A7-T3_A07:HBt001_F12_T3_102	0	1	0	0	1
Bt-TYLCV-020-1-E6-T3_E06	2	962	0.5	:Bt-TYLCV-020-1-E6-T3_E06:Bt-ToMoV-017-1-H7-T3_H07	0	0	1	0	1
Bt-ToMoV-017-1-H9-T3_H09	2	812	0.49	:Bt-ToMoV-017-1-H9-T3_H09:Bt-TYLCV-060-1-F6-T3_F06	0	0	1	0	1
TMVBt002_B01_T3_009	2	454	0.42	:TMVBt002_B01_T3_009:Bt-ToMoV-018-1-B10-T3_B10	0	0	0	0	2
Bt-ToMoV-018-1-C5-T3_C05	2	587	0.4	:Bt-ToMoV-018-1-C5-T3_C05:ToMoV-Bt007_B06	0	0	0	0	2
Bt-ToMoV-018-1-F2-T3_F02	2	763	0.42	:Bt-ToMoV-018-1-F2-T3_F02:Bt-TYLCV-022-1-D10-T3_D10	0	0	1	0	1
Bt-ToMoV-019-1-B1-T3_B01	2	675	0.42	:Bt-ToMoV-019-1-B1-T3_B01:Bt-ToMoV-026-1-B12-T3_B12	0	0	0	0	2
Bt-ToMoV-040-1-G4-T3_G04	2	811	0.3	:Bt-ToMoV-040-1-G4-T3_G04:Bt-ToMoV-019-1-F7-T3_F07	0	0	0	0	2
Bt-ToMoV-021-1-E9-T3_E09	2	804	0.32	:Bt-ToMoV-021-1-E9-T3_E09:Bt-ToMoV-019-1-G10-T3_G10	0	0	0	0	2
Bt-ToMoV-019-1-H11-T3_H11	2	921	0.36	:Bt-ToMoV-019-1-H11-T3_H11:Bt-ToMoV-032-1-E5-T3_E05	0	0	0	0	2
Bt-ToMoV-019-1-H8-T3_H08	2	1131	0.38	:Bt-ToMoV-019-1-H8-T3_H08:TYLCV009_G09	0	0	1	0	1
Bt-ToMoV-020-1-A8-T3_A08	2	748	0.33	:Bt-ToMoV-020-1-A8-T3_A08:Bt-ToMoV-021-1-A9-T3_A09	0	0	0	0	2
Bt-ToMoV-020-1-B4-T3_B04	2	639	0.33	:Bt-ToMoV-020-1-B4-T3_B04:Bt-TYLCV-016-1-A1-T3_A01	0	0	1	0	1
ToMoV-Bt007_F10	2	674	0.46	:ToMoV-Bt007_F10:Bt-ToMoV-020-1-G11-T3_G11	0	0	0	0	2
Bt-ToMoV-020-1-H5-T3_H05	2	632	0.39	:Bt-ToMoV-020-1-H5-T3_H05:Bt-TYLCV-015-1-H6-T3_H06	0	0	1	0	1
Bt-ToMoV-021-1-C7-T3_C07	2	808	0.3	:Bt-ToMoV-021-1-C7-T3_C07:Bt_TYLCV002_A07	0	0	1	0	1
Bt-ToMoV-021-1-D6-T3_D06	2	881	0.43	:Bt-ToMoV-021-1-D6-T3_D06:Bt-TYLCV-059-1-A4-T3_A04	0	0	1	0	1
Bt-ToMoV-021-1-D7-T3_D07	2	1155	0.53	:Bt-ToMoV-021-1-D7-T3_D07:Bt-HInst-015-1-G4-T3_G04	0	0	0	1	1
Bt-ToMoV-042-1-E3-T3_E03	2	412	0.29	:Bt-ToMoV-042-1-E3-T3_E03:Bt-ToMoV-021-1-F3-T3_F03	0	0	0	0	2
Bt-ToMoV-021-1-F7-T3_F07	2	672	0.32	:Bt-ToMoV-021-1-F7-T3_F07:HBt010_D04_T3_041	0	1	0	0	1
Bt-ToMoV-021-1-H2-T3_H02	2	1214	0.38	:Bt-ToMoV-021-1-H2-T3_H02:Bt-TYLCV-059-1-A8-T3_A08	0	0	1	0	1
Bt-ToMoV-022-1-B2-T3_B02	2	357	0.39	:Bt-ToMoV-022-1-B2-T3_B02:Bt-ToMoV-021-1-H9-T3_H09	0	0	0	0	2
Bt-ToMoV-034-1-B11-T3_B11	2	435	0.4	:Bt-ToMoV-034-1-B11-T3_B11:Bt-ToMoV-022-1-C1-T3_C01	0	0	0	0	2
Bt-ToMoV-027-1-F10-T3_F10	2	380	0.4	:Bt-ToMoV-027-1-F10-T3_F10:Bt-ToMoV-022-1-D11-T3_D11	0	0	0	0	2
Bt-ToMoV-022-1-D8-T3_D08	2	687	0.31	:Bt-ToMoV-022-1-D8-T3_D08:Bt-ToMoV-022-1-D7-T3_D07	0	0	0	0	2
Bt-ToMoV-022-1-F11-T3_F11	2	816	0.33	:Bt-ToMoV-022-1-F11-T3_F11:HBt006_F07_T3_062	0	1	0	0	1
Bt-ToMoV-022-1-G6-T3_G06	2	663	0.48	:Bt-ToMoV-022-1-G6-T3_G06:Bt-ToMoV-032-1-B2-T3_B02	0	0	0	0	2
Bt-ToMoV-022-1-H11-T3_H11	2	800	0.33	:Bt-ToMoV-022-1-H11-T3_H11:Bt-ToMoV-030-1-D2-T3_D02	0	0	0	0	2
Bt-ToMoV-022-1-H1-T3_H01	2	821	0.37	:Bt-ToMoV-022-1-H1-T3_H01:Bt-TYLCV-063-1-E3-T3_E03	0	0	1	0	1
Bt-ToMoV-024-1-C7-T3_C07	2	455	0.41	:Bt-ToMoV-024-1-C7-T3_C07:Bt-ToMoV-023-1-B7-T3_B07	0	0	0	0	2
ToMoV-Bt004_D05	2	416	0.35	:ToMoV-Bt004_D05:Bt-ToMoV-023-1-C11-T3_C11	0	0	0	0	2
Bt-ToMoV-023-1-C4-T3_C04	2	600	0.46	:Bt-ToMoV-023-1-C4-T3_C04:Bt-TYLCV-058-1-B5-T3_B05	0	0	1	0	1
Bt-ToMoV-023-1-E2-T3_E02	2	496	0.35	:Bt-ToMoV-023-1-E2-T3_E02:TYLCV009_F07	0	0	1	0	1
Bt-ToMoV-023-1-H11-T3_H11	2	648	0.34	:Bt-ToMoV-023-1-H11-T3_H11:Bt-TYLCV-038-1-F2-T3_F02	0	0	1	0	1
Bt-ToMoV-027-1-H7-T3_H07	2	788	0.31	:Bt-ToMoV-027-1-H7-T3_H07:Bt-ToMoV-024-1-A11-T3_A11	0	0	0	0	2
Bt-ToMoV-046-1-E2-T3_E02	2	594	0.55	:Bt-ToMoV-046-1-E2-T3_E02:Bt-ToMoV-024-1-B1-T3_B01	0	0	0	0	2
Bt-ToMoV-024-1-B4-T3_B04	2	848	0.29	:Bt-ToMoV-024-1-B4-T3_B04:Bt-ToMoV-042-1-H2-T3_H02	0	0	0	0	2
Bt-ToMoV-045-1-C4-T3_C04	2	818	0.38	:Bt-ToMoV-045-1-C4-T3_C04:Bt-ToMoV-024-1-B5-T3_B05	0	0	0	0	2
Bt-ToMoV-040-1-H6-T3_H06	2	696	0.24	:Bt-ToMoV-040-1-H6-T3_H06:Bt-ToMoV-024-1-E3-T3_E03	0	0	0	0	2
Bt-ToMoV-024-1-G6-T3_G06	2	956	0.34	:Bt-ToMoV-024-1-G6-T3_G06:Bt_TYLCV005_A03	0	0	1	0	1
Bt-ToMoV-043-1-H4-T3_H04	2	408	0.52	:Bt-ToMoV-043-1-H4-T3_H04:Bt-ToMoV-025-1-C2-T3_C02	0	0	0	0	2
Bt-ToMoV-025-1-G5-T3_G05	2	736	0.45	:Bt-ToMoV-025-1-G5-T3_G05:TYLCV-Bt011_E04	0	0	1	0	1
Bt-ToMoV-026-1-B10-T3_B10	2	938	0.26	:Bt-ToMoV-026-1-B10-T3_B10:Bt-ToMoV-035-1-G3-T3_G03	0	0	0	0	2
Bt-ToMoV-026-1-E12-T3_E12	2	602	0.32	:Bt-ToMoV-026-1-E12-T3_E12:Bt-ToMoV-026-1-F12-T3_F12	0	0	0	0	2
ToMoV-Bt005_D02	2	700	0.32	:ToMoV-Bt005_D02:Bt-ToMoV-026-1-H8-T3_H08	0	0	0	0	2
Bt-ToMoV-027-1-D5-T3_D05	2	548	0.3	:Bt-ToMoV-027-1-D5-T3_D05:Bt-TYLCV-015-1-A6-T3_A06	0	0	1	0	1
Bt-ToMoV-027-1-F3-T3_F03	2	771	0.43	:Bt-ToMoV-027-1-F3-T3_F03:Bt_TYLCV003_A03	0	0	1	0	1
Bt-ToMoV-027-1-G8-T3_G08	2	446	0.33	:Bt-ToMoV-027-1-G8-T3_G08:Bt-HInst-028-1-E10-T3_E10	0	0	0	1	1
HBt005_F10_T3_090	2	466	0.31	:HBt005_F10_T3_090:Bt-ToMoV-027-1-H4-T3_H04	0	1	0	0	1
Bt-ToMoV-028-1-G12-T3_G12	2	536	0.31	:Bt-ToMoV-028-1-G12-T3_G12:Bt-TYLCV-029-1-H4-T3_H04	0	0	1	0	1
Bt-ToMoV-028-1-G1-T3_G01	2	864	0.31	:Bt-ToMoV-028-1-G1-T3_G01:Bt-TYLCV-013-1-C9-T3_C09	0	0	1	0	1
Bt-ToMoV-046-1-G7-T3_G07	2	570	0.36	:Bt-ToMoV-046-1-G7-T3_G07:Bt-ToMoV-028-1-H10-T3_H10	0	0	0	0	2
Bt-ToMoV-042-1-G10-T3_G10	2	562	0.41	:Bt-ToMoV-042-1-G10-T3_G10:Bt-ToMoV-029-1-A4-T3_A04	0	0	0	0	2
TMVBt002_D06_T3_057	2	1207	0.44	:TMVBt002_D06_T3_057:Bt-ToMoV-029-1-H12-T3_H12	0	0	0	0	2
Bt-ToMoV-030-1-B2-T3_B02	2	526	0.54	:Bt-ToMoV-030-1-B2-T3_B02:Bt-TYLCV-047-1-G6-T3_G06	0	0	1	0	1
Bt-ToMoV-030-1-E2-T3_E02	2	731	0.4	:Bt-ToMoV-030-1-E2-T3_E02:Bt-HInst-008-1-F8-T3_F08	0	0	0	1	1
Bt-ToMoV-039-1-H12-T3_H12	2	804	0.54	:Bt-ToMoV-039-1-H12-T3_H12:Bt-ToMoV-030-1-F3-T3_F03	0	0	0	0	2
Bt-ToMoV-044-1-G7-T3_G07	2	631	0.3	:Bt-ToMoV-044-1-G7-T3_G07:Bt-ToMoV-030-1-G10-T3_G10	0	0	0	0	2
Bt-ToMoV-030-1-G9-T3_G09	2	762	0.35	:Bt-ToMoV-030-1-G9-T3_G09:HBt003_A03_T3_020	0	1	0	0	1
Bt-ToMoV-031-1-D7-T3_D07	2	592	0.36	:Bt-ToMoV-031-1-D7-T3_D07:HBt004_C08_T3_065	0	1	0	0	1
ToMoV-Bt006_B12	2	424	0.42	:ToMoV-Bt006_B12:Bt-ToMoV-031-1-E4-T3_E04	0	0	0	0	2
Bt-ToMoV-032-1-B11-T3_B11	2	839	0.46	:Bt-ToMoV-032-1-B11-T3_B11:Bt-TYLCV-029-1-H7-T3_H07	0	0	1	0	1
Bt-ToMoV-034-1-D11-T3_D11	2	838	0.37	:Bt-ToMoV-034-1-D11-T3_D11:Bt-ToMoV-032-1-G5-T3_G05	0	0	0	0	2
Bt-ToMoV-034-1-D6-T3_D06	2	357	0.41	:Bt-ToMoV-034-1-D6-T3_D06:Bt-ToMoV-033-1-A11-T3_A11	0	0	0	0	2
Bt-ToMoV-033-1-A3-T3_A03	2	573	0.33	:Bt-ToMoV-033-1-A3-T3_A03:Bt-ToMoV-044-1-C2-T3_C02	0	0	0	0	2
Bt-ToMoV-033-1-D11-T3_D11	2	779	0.41	:Bt-ToMoV-033-1-D11-T3_D11:ToMoV-Bt011_A04	0	0	0	0	2
Bt-ToMoV-033-1-G11-T3_G11	2	957	0.32	:Bt-ToMoV-033-1-G11-T3_G11:Bt-ToMoV-040-1-H9-T3_H09	0	0	0	0	2
Bt-TYLCV-014-1-C3-T3_C03	2	918	0.4	:Bt-TYLCV-014-1-C3-T3_C03:Bt-ToMoV-033-1-G7-T3_G07	0	0	1	0	1
Bt-ToMoV-034-1-B4-T3_B04	2	1471	0.56	:Bt-ToMoV-034-1-B4-T3_B04:Bt-TYLCV-054-1-A6-T3_A06	0	0	1	0	1
Bt-TYLCV-024-1-F6-T3_F06	2	725	0.4	:Bt-TYLCV-024-1-F6-T3_F06:Bt-ToMoV-034-1-C4-T3_C04	0	0	1	0	1
ToMoV-Bt003_D07	2	1108	0.44	:ToMoV-Bt003_D07:Bt-ToMoV-034-1-E11-T3_E11	0	0	0	0	2
Bt-ToMoV-046-1-D11-T3_D11	2	717	0.52	:Bt-ToMoV-046-1-D11-T3_D11:Bt-ToMoV-034-1-E9-T3_E09	0	0	0	0	2
Bt-TYLCV-030-1-D12-T3_D12	2	970	0.55	:Bt-TYLCV-030-1-D12-T3_D12:Bt-ToMoV-034-1-H10-T3_H10	0	0	1	0	1
Bt-ToMoV-036-1-H4-T3_H04	2	833	0.32	:Bt-ToMoV-036-1-H4-T3_H04:Bt-ToMoV-034-1-H9-T3_H09	0	0	0	0	2
Bt-TYLCV-048-1-C1-T3_C01	2	705	0.32	:Bt-TYLCV-048-1-C1-T3_C01:Bt-ToMoV-035-1-B5-T3_B05	0	0	1	0	1
Bt-ToMoV-035-1-G6-T3_G06	2	700	0.61	:Bt-ToMoV-035-1-G6-T3_G06:TYLCV009_F06	0	0	1	0	1
Bt-HInst-005-1-B10-T3_B10	2	512	0.32	:Bt-HInst-005-1-B10-T3_B10:Bt-ToMoV-035-1-H4-T3_H04	0	0	0	1	1
Bt-TYLCV-057-1-D6-T3_D06	2	895	0.36	:Bt-TYLCV-057-1-D6-T3_D06:Bt-ToMoV-036-1-C11-T3_C11	0	0	1	0	1
Bt-ToMoV-036-1-C6-T3_C06	2	416	0.63	:Bt-ToMoV-036-1-C6-T3_C06:Bt-HEg-004-1-G7-T3_G07	1	0	0	0	1
HBt008_B06_T3_048	2	657	0.34	:HBt008_B06_T3_048:Bt-ToMoV-036-1-D8-T3_D08	0	1	0	0	1
Bt_TYLCV004_E02	2	833	0.31	:Bt_TYLCV004_E02:Bt-ToMoV-036-1-G12-T3_G12	0	0	1	0	1
Bt-ToMoV-038-1-A3-T3_A03	2	619	0.31	:Bt-ToMoV-038-1-A3-T3_A03:Bt-TYLCV-060-1-F1-T3_F01	0	0	1	0	1
Bt-ToMoV-038-1-B11-T3_B11	2	537	0.37	:Bt-ToMoV-038-1-B11-T3_B11:Bt-TYLCV-036-1-F4-T3_F04	0	0	1	0	1
Bt-ToMoV-038-1-B3-T3_B03	2	955	0.26	:Bt-ToMoV-038-1-B3-T3_B03:HBt003_G03_T3_023	0	1	0	0	1
Bt-ToMoV-038-1-D8-T3_D08	2	670	0.41	:Bt-ToMoV-038-1-D8-T3_D08:Bt-TYLCV-029-1-B9-T3_B09	0	0	1	0	1
Bt-ToMoV-038-1-E1-T3_E01	2	817	0.46	:Bt-ToMoV-038-1-E1-T3_E01:TYLCV-Bt011_A10	0	0	1	0	1
HBt006_A02_T3_008	2	865	0.27	:HBt006_A02_T3_008:Bt-ToMoV-038-1-F11-T3_F11	0	1	0	0	1
Bt-ToMoV-038-1-G12-T3_G12	2	810	0.35	:Bt-ToMoV-038-1-G12-T3_G12:Bt-ToMoV-038-1-H12-T3_H12	0	0	0	0	2
Bt-ToMoV-038-1-H4-T3_H04	2	1125	0.63	:Bt-ToMoV-038-1-H4-T3_H04:HBt008_F04_T3_042	0	1	0	0	1
Bt-ToMoV-039-1-C10-T3_C10	2	581	0.35	:Bt-ToMoV-039-1-C10-T3_C10:Bt-HInst-021-1-H7-T3_H07	0	0	0	1	1
Bt-ToMoV-044-1-G10-T3_G10	2	274	0.4	:Bt-ToMoV-044-1-G10-T3_G10:Bt-ToMoV-039-1-C6-T3_C06	0	0	0	0	2
Bt-ToMoV-040-1-E1-T3_E01	2	569	0.43	:Bt-ToMoV-040-1-E1-T3_E01:Bt_TYLCV004_E04	0	0	1	0	1
Bt-ToMoV-040-1-E7-T3_E07	2	515	0.41	:Bt-ToMoV-040-1-E7-T3_E07:TYLCV009_E02	0	0	1	0	1
Bt-TYLCV-059-1-D11-T3_D11	2	1113	0.44	:Bt-TYLCV-059-1-D11-T3_D11:Bt-ToMoV-040-1-G11-T3_G11	0	0	1	0	1
Bt-ToMoV-043-1-D6-T3_D06	2	733	0.51	:Bt-ToMoV-043-1-D6-T3_D06:Bt-ToMoV-040-1-G7-T3_G07	0	0	0	0	2
Bt-ToMoV-040-1-G9-T3_G09	2	803	0.4	:Bt-ToMoV-040-1-G9-T3_G09:ToMoV-Bt004_G09	0	0	0	0	2
Bt-ToMoV-041-1-B9-T3_B09	2	1183	0.4	:Bt-ToMoV-041-1-B9-T3_B09:TMVBt001_C02_T3_017	0	0	0	0	2
Bt-ToMoV-041-1-E2-T3_E02	2	768	0.44	:Bt-ToMoV-041-1-E2-T3_E02:Bt-TYLCV-063-1-G8-T3_G08	0	0	1	0	1
Bt-ToMoV-041-1-E9-T3_E09	2	732	0.58	:Bt-ToMoV-041-1-E9-T3_E09:ToMoV-Bt011_E07	0	0	0	0	2
Bt-ToMoV-041-1-H2-T3_H02	2	847	0.36	:Bt-ToMoV-041-1-H2-T3_H02:Bt-ToMoV-041-1-H1-T3_H01	0	0	0	0	2
Bt-ToMoV-041-1-H5-T3_H05	2	694	0.51	:Bt-ToMoV-041-1-H5-T3_H05:TYLCV006_F04	0	0	1	0	1
Bt-ToMoV-041-1-H7-T3_H07	2	790	0.49	:Bt-ToMoV-041-1-H7-T3_H07:Bt-HInst-009-1-B4-T3_B04	0	0	0	1	1
Bt-ToMoV-042-1-B8-T3_B08	2	815	0.28	:Bt-ToMoV-042-1-B8-T3_B08:Bt-ToMoV-044-1-F8-T3_F08	0	0	0	0	2
Bt-ToMoV-042-1-G2-T3_G02	2	1008	0.29	:Bt-ToMoV-042-1-G2-T3_G02:Bt-TYLCV-062-1-A11-T3_A11	0	0	1	0	1
Bt-ToMoV-042-1-G6-T3_G06	2	751	0.32	:Bt-ToMoV-042-1-G6-T3_G06:Bt-TYLCV-046-1-F9-T3_F09	0	0	1	0	1
Bt-TYLCV-058-1-B7-T3_B07	2	450	0.43	:Bt-TYLCV-058-1-B7-T3_B07:Bt-ToMoV-043-1-A5-T3_A05	0	0	1	0	1
Bt-ToMoV-043-1-F3-T3_F03	2	1073	0.32	:Bt-ToMoV-043-1-F3-T3_F03:TYLCV-Bt012_D01	0	0	1	0	1
ToMoV-Bt004_F08	2	437	0.34	:ToMoV-Bt004_F08:Bt-ToMoV-043-1-F8-T3_F08	0	0	0	0	2
Bt-ToMoV-044-1-A3-T3_A03	2	849	0.3	:Bt-ToMoV-044-1-A3-T3_A03:HBt005_E10_T3_082	0	1	0	0	1
Bt-ToMoV-044-1-C5-T3_C05	2	545	0.4	:Bt-ToMoV-044-1-C5-T3_C05:TMVBt001_G02_T3_019	0	0	0	0	2
Bt-ToMoV-044-1-H2-T3_H02	2	727	0.41	:Bt-ToMoV-044-1-H2-T3_H02:Bt-ToMoV-045-1-F5-T3_F05	0	0	0	0	2
Bt-ToMoV-045-1-F3-T3_F03	2	615	0.43	:Bt-ToMoV-045-1-F3-T3_F03:Bt-TYLCV-048-1-H11-T3_H11	0	0	1	0	1
Bt-ToMoV-046-1-E11-T3_E11	2	650	0.37	:Bt-ToMoV-046-1-E11-T3_E11:Bt-ToMoV-045-1-G6-T3_G06	0	0	0	0	2
Bt-ToMoV-046-1-D8-T3_D08	2	1039	0.41	:Bt-ToMoV-046-1-D8-T3_D08:Bt-HInst-034-1-E12-T3_E12	0	0	0	1	1
Bt-TYLCV-036-1-E8-T3_E08	2	615	0.39	:Bt-TYLCV-036-1-E8-T3_E08:Bt_TYLCV001_C12	0	0	2	0	0
Bt-TYLCV-054-1-D6-T3_D06	2	710	0.58	:Bt-TYLCV-054-1-D6-T3_D06:Bt_TYLCV001_E08	0	0	2	0	0
Bt-TYLCV-055-1-F11-T3_F11	2	784	0.46	:Bt-TYLCV-055-1-F11-T3_F11:Bt_TYLCV001_G04	0	0	2	0	0
Bt_TYLCV001_H07	2	611	0.42	:Bt_TYLCV001_H07:Bt_TYLCV004_F08	0	0	2	0	0
Bt_TYLCV001_H08	2	427	0.38	:Bt_TYLCV001_H08:Bt-HEg-008-1-B8-T3_B08	1	0	1	0	0
Bt-TYLCV-059-1-E12-T3_E12	2	701	0.26	:Bt-TYLCV-059-1-E12-T3_E12:Bt_TYLCV001_H09	0	0	2	0	0
Bt_TYLCV002_C09	2	731	0.33	:Bt_TYLCV002_C09:Bt-TYLCV-028-1-G1-T3_G01	0	0	2	0	0
Bt-TYLCV-042-1-C2-T3_C02	2	799	0.29	:Bt-TYLCV-042-1-C2-T3_C02:Bt_TYLCV002_E09	0	0	2	0	0
Bt_TYLCV002_G08	2	713	0.42	:Bt_TYLCV002_G08:TYLCV-Bt012_G04	0	0	2	0	0
Bt_TYLCV003_B05	2	376	0.42	:Bt_TYLCV003_B05:Bt-TYLCV-029-1-F6-T3_F06	0	0	2	0	0
HBt011_D06_T3_057	2	1046	0.35	:HBt011_D06_T3_057:Bt_TYLCV004_C12	0	1	1	0	0
Bt_TYLCV004_E03	2	613	0.36	:Bt_TYLCV004_E03:Bt-TYLCV-023-1-B1-T3_B01	0	0	2	0	0
Bt-TYLCV-024-1-F8-T3_F08	2	1157	0.36	:Bt-TYLCV-024-1-F8-T3_F08:Bt_TYLCV004_G04	0	0	2	0	0
Bt-TYLCV-051-1-H6-T3_H06	2	262	0.38	:Bt-TYLCV-051-1-H6-T3_H06:Bt_TYLCV004_G11	0	0	2	0	0
Bt_TYLCV005_D04	2	831	0.38	:Bt_TYLCV005_D04:Bt-TYLCV-051-1-G7-T3_G07	0	0	2	0	0
Bt_TYLCV005_E05	2	1257	0.46	:Bt_TYLCV005_E05:ToMoV-Bt004_D02	0	0	1	0	1
Bt-TYLCV-055-1-H5-T3_H05	2	823	0.34	:Bt-TYLCV-055-1-H5-T3_H05:Bt-TYLCV-013-1-A6-T3_A06	0	0	2	0	0
Bt-TYLCV-054-1-C2-T3_C02	2	1520	0.45	:Bt-TYLCV-054-1-C2-T3_C02:Bt-TYLCV-013-1-B6-T3_B06	0	0	2	0	0
Bt-TYLCV-013-1-D11-T3_D11	2	549	0.32	:Bt-TYLCV-013-1-D11-T3_D11:Bt-TYLCV-013-1-D12-T3_D12	0	0	2	0	0
Bt-TYLCV-013-1-G8-T3_G08	2	760	0.34	:Bt-TYLCV-013-1-G8-T3_G08:Bt-TYLCV-013-1-F7-T3_F07	0	0	2	0	0
Bt-TYLCV-048-1-C3-T3_C03	2	550	0.48	:Bt-TYLCV-048-1-C3-T3_C03:Bt-TYLCV-013-1-H4-T3_H04	0	0	2	0	0
Bt-TYLCV-052-1-A5-T3_A05	2	664	0.5	:Bt-TYLCV-052-1-A5-T3_A05:Bt-TYLCV-014-1-A5-T3_A05	0	0	2	0	0
Bt-TYLCV-014-1-F11-T3_F11	2	590	0.31	:Bt-TYLCV-014-1-F11-T3_F11:Bt-TYLCV-014-1-F12-T3_F12	0	0	2	0	0
Bt-TYLCV-015-1-C6-T3_C06	2	552	0.48	:Bt-TYLCV-015-1-C6-T3_C06:Bt-TYLCV-015-1-C5-T3_C05	0	0	2	0	0
Bt-TYLCV-015-1-F1-T3_F01	2	816	0.32	:Bt-TYLCV-015-1-F1-T3_F01:TYLCV-Bt011_C01	0	0	2	0	0
Bt-TYLCV-015-1-G3-T3_G03	2	657	0.32	:Bt-TYLCV-015-1-G3-T3_G03:TYLCV009_G08	0	0	2	0	0
TYLCV-Bt011_C09	2	371	0.36	:TYLCV-Bt011_C09:Bt-TYLCV-015-1-G8-T3_G08	0	0	2	0	0
Bt-TYLCV-063-1-E5-T3_E05	2	744	0.45	:Bt-TYLCV-063-1-E5-T3_E05:Bt-TYLCV-015-1-H8-T3_H08	0	0	2	0	0
Bt-TYLCV-038-1-G2-T3_G02	2	602	0.37	:Bt-TYLCV-038-1-G2-T3_G02:Bt-TYLCV-016-1-G5-T3_G05	0	0	2	0	0
Bt-TYLCV-017-1-B5-T3_B05	2	576	0.42	:Bt-TYLCV-017-1-B5-T3_B05:Bt-TYLCV-017-1-C6-T3_C06	0	0	2	0	0
Bt-TYLCV-017-1-B8-T3_B08	2	480	0.44	:Bt-TYLCV-017-1-B8-T3_B08:Bt-TYLCV-017-1-H8-T3_H08	0	0	2	0	0
Bt-TYLCV-017-1-G5-T3_G05	2	790	0.48	:Bt-TYLCV-017-1-G5-T3_G05:Bt-TYLCV-017-1-G7-T3_G07	0	0	2	0	0
Bt-TYLCV-018-1-A8-T3_A08	2	1003	0.44	:Bt-TYLCV-018-1-A8-T3_A08:TYLCV009_C10	0	0	2	0	0
Bt-TYLCV-018-1-C12-T3_C12	2	727	0.33	:Bt-TYLCV-018-1-C12-T3_C12:Bt-TYLCV-018-1-B11-T3_B11	0	0	2	0	0
TYLCV-Bt011_B12	2	782	0.5	:TYLCV-Bt011_B12:Bt-TYLCV-018-1-C7-T3_C07	0	0	2	0	0
Bt-TYLCV-018-1-C8-T3_C08	2	791	0.37	:Bt-TYLCV-018-1-C8-T3_C08:Bt-TYLCV-028-1-D1-T3_D01	0	0	2	0	0
Bt-TYLCV-018-1-D2-T3_D02	2	482	0.49	:Bt-TYLCV-018-1-D2-T3_D02:TYLCV-Bt012_A02	0	0	2	0	0
Bt-TYLCV-018-1-F10-T3_F10	2	700	0.3	:Bt-TYLCV-018-1-F10-T3_F10:Bt-TYLCV-018-1-E9-T3_E09	0	0	2	0	0
Bt-TYLCV-019-1-A9-T3_A09	2	709	0.45	:Bt-TYLCV-019-1-A9-T3_A09:Bt-TYLCV-019-1-A10-T3_A10	0	0	2	0	0
Bt-TYLCV-019-1-B12-T3_B12	2	644	0.46	:Bt-TYLCV-019-1-B12-T3_B12:Bt-TYLCV-019-1-B11-T3_B11	0	0	2	0	0
Bt-TYLCV-019-1-C5-T3_C05	2	312	0.37	:Bt-TYLCV-019-1-C5-T3_C05:Bt-TYLCV-019-1-D6-T3_D06	0	0	2	0	0
Bt-TYLCV-019-1-E12-T3_E12	2	476	0.27	:Bt-TYLCV-019-1-E12-T3_E12:Bt-TYLCV-019-1-E11-T3_E11	0	0	2	0	0
Bt-TYLCV-028-1-G9-T3_G09	2	593	0.21	:Bt-TYLCV-028-1-G9-T3_G09:Bt-TYLCV-019-1-G6-T3_G06	0	0	2	0	0
Bt-TYLCV-020-1-H11-T3_H11	2	715	0.35	:Bt-TYLCV-020-1-H11-T3_H11:Bt-TYLCV-020-1-A10-T3_A10	0	0	2	0	0
Bt-TYLCV-020-1-B12-T3_B12	2	691	0.53	:Bt-TYLCV-020-1-B12-T3_B12:Bt-TYLCV-020-1-B11-T3_B11	0	0	2	0	0
Bt-TYLCV-020-1-F9-T3_F09	2	654	0.32	:Bt-TYLCV-020-1-F9-T3_F09:Bt-TYLCV-020-1-G10-T3_G10	0	0	2	0	0
Bt-TYLCV-050-1-A12-T3_A12	2	334	0.36	:Bt-TYLCV-050-1-A12-T3_A12:Bt-TYLCV-020-1-H6-T3_H06	0	0	2	0	0
Bt-TYLCV-021-1-B10-T3_B10	2	776	0.46	:Bt-TYLCV-021-1-B10-T3_B10:Bt-TYLCV-021-1-C10-T3_C10	0	0	2	0	0
Bt-TYLCV-057-1-D11-T3_D11	2	842	0.32	:Bt-TYLCV-057-1-D11-T3_D11:Bt-TYLCV-021-1-B12-T3_B12	0	0	2	0	0
Bt-TYLCV-021-1-C11-T3_C11	2	686	0.35	:Bt-TYLCV-021-1-C11-T3_C11:Bt-TYLCV-021-1-C12-T3_C12	0	0	2	0	0
Bt-TYLCV-021-1-E5-T3_E05	2	634	0.46	:Bt-TYLCV-021-1-E5-T3_E05:Bt-TYLCV-037-1-E1-T3_E01	0	0	2	0	0
Bt-TYLCV-022-1-A11-T3_A11	2	657	0.3	:Bt-TYLCV-022-1-A11-T3_A11:Bt-TYLCV-043-1-E2-T3_E02	0	0	2	0	0
Bt-TYLCV-022-1-E4-T3_E04	2	956	0.49	:Bt-TYLCV-022-1-E4-T3_E04:HBt006_B03_T3_028	0	1	1	0	0
TYLCV010_B05	2	500	0.34	:TYLCV010_B05:Bt-TYLCV-022-1-H7-T3_H07	0	0	2	0	0
Bt-TYLCV-023-1-A5-T3_A05	2	755	0.38	:Bt-TYLCV-023-1-A5-T3_A05:Bt-TYLCV-023-1-B6-T3_B06	0	0	2	0	0
Bt-TYLCV-047-1-F4-T3_F04	2	672	0.33	:Bt-TYLCV-047-1-F4-T3_F04:Bt-TYLCV-023-1-C6-T3_C06	0	0	2	0	0
Bt-TYLCV-023-1-D11-T3_D11	2	776	0.35	:Bt-TYLCV-023-1-D11-T3_D11:Bt-TYLCV-023-1-D12-T3_D12	0	0	2	0	0
Bt-TYLCV-023-1-F10-T3_F10	2	629	0.21	:Bt-TYLCV-023-1-F10-T3_F10:Bt-TYLCV-023-1-F9-T3_F09	0	0	2	0	0
ToMoV-Bt009_G07	2	810	0.46	:ToMoV-Bt009_G07:Bt-TYLCV-023-1-F2-T3_F02	0	0	1	0	1
TYLCV009_E07	2	772	0.36	:TYLCV009_E07:Bt-TYLCV-023-1-F5-T3_F05	0	0	2	0	0
Bt-TYLCV-023-1-G10-T3_G10	2	569	0.41	:Bt-TYLCV-023-1-G10-T3_G10:Bt-HInst-024-1-G4-T3_G04	0	0	1	1	0
TMVBt002_A04_T3_024	2	1093	0.4	:TMVBt002_A04_T3_024:Bt-TYLCV-023-1-H10-T3_H10	0	0	1	0	1
Bt-TYLCV-023-1-H12-T3_H12	2	692	0.31	:Bt-TYLCV-023-1-H12-T3_H12:Bt-TYLCV-023-1-H11-T3_H11	0	0	2	0	0
HBt006_H03_T3_031	2	715	0.53	:HBt006_H03_T3_031:Bt-TYLCV-024-1-B5-T3_B05	0	1	1	0	0
Bt-TYLCV-024-1-E6-T3_E06	2	480	0.44	:Bt-TYLCV-024-1-E6-T3_E06:Bt-TYLCV-024-1-D5-T3_D05	0	0	2	0	0
Bt-TYLCV-024-1-F5-T3_F05	2	560	0.33	:Bt-TYLCV-024-1-F5-T3_F05:Bt-TYLCV-039-1-D5-T3_D05	0	0	2	0	0
TMVBt002_H02_T3_027	2	496	0.4	:TMVBt002_H02_T3_027:Bt-TYLCV-024-1-G8-T3_G08	0	0	1	0	1
TYLCV008_E05	2	685	0.4	:TYLCV008_E05:Bt-TYLCV-025-1-A5-T3_A05	0	0	2	0	0
Bt-TYLCV-025-1-A8-T3_A08	2	714	0.21	:Bt-TYLCV-025-1-A8-T3_A08:Bt-TYLCV-045-1-B8-T3_B08	0	0	2	0	0
TYLCV010_H10	2	764	0.34	:TYLCV010_H10:Bt-TYLCV-025-1-B3-T3_B03	0	0	2	0	0
Bt-TYLCV-031-1-C3-T3_C03	2	577	0.31	:Bt-TYLCV-031-1-C3-T3_C03:Bt-TYLCV-025-1-C6-T3_C06	0	0	2	0	0
Bt-TYLCV-025-1-G12-T3_G12	2	359	0.31	:Bt-TYLCV-025-1-G12-T3_G12:Bt-TYLCV-025-1-F11-T3_F11	0	0	2	0	0
Bt-TYLCV-026-1-A10-T3_A10	2	664	0.5	:Bt-TYLCV-026-1-A10-T3_A10:Bt-TYLCV-026-1-A9-T3_A09	0	0	2	0	0
HBt008_F09_T3_078	2	385	0.33	:HBt008_F09_T3_078:Bt-TYLCV-026-1-C6-T3_C06	0	1	1	0	0
Bt-TYLCV-026-1-E12-T3_E12	2	410	0.27	:Bt-TYLCV-026-1-E12-T3_E12:Bt-TYLCV-026-1-E11-T3_E11	0	0	2	0	0
Bt-TYLCV-046-1-B8-T3_B08	2	493	0.31	:Bt-TYLCV-046-1-B8-T3_B08:Bt-TYLCV-026-1-E4-T3_E04	0	0	2	0	0
Bt-TYLCV-026-1-F9-T3_F09	2	319	0.21	:Bt-TYLCV-026-1-F9-T3_F09:Bt-TYLCV-026-1-G10-T3_G10	0	0	2	0	0
Bt-TYLCV-026-1-G12-T3_G12	2	502	0.41	:Bt-TYLCV-026-1-G12-T3_G12:Bt-TYLCV-026-1-G11-T3_G11	0	0	2	0	0
Bt-TYLCV-027-1-C7-T3_C07	2	499	0.37	:Bt-TYLCV-027-1-C7-T3_C07:Bt-TYLCV-027-1-F11-T3_F11	0	0	2	0	0
Bt-TYLCV-056-1-G3-T3_G03	2	760	0.33	:Bt-TYLCV-056-1-G3-T3_G03:Bt-TYLCV-028-1-A4-T3_A04	0	0	2	0	0
Bt-TYLCV-028-1-C3-T3_C03	2	947	0.49	:Bt-TYLCV-028-1-C3-T3_C03:HBt012_C06	0	1	1	0	0
Bt-TYLCV-054-1-E10-T3_E10	2	315	0.39	:Bt-TYLCV-054-1-E10-T3_E10:Bt-TYLCV-028-1-C4-T3_C04	0	0	2	0	0
Bt-TYLCV-028-1-D9-T3_D09	2	258	0.22	:Bt-TYLCV-028-1-D9-T3_D09:Bt-TYLCV-028-1-E10-T3_E10	0	0	2	0	0
Bt-TYLCV-042-1-C8-T3_C08	2	785	0.42	:Bt-TYLCV-042-1-C8-T3_C08:Bt-TYLCV-029-1-A7-T3_A07	0	0	2	0	0
Bt-TYLCV-059-1-H4-T3_H04	2	608	0.36	:Bt-TYLCV-059-1-H4-T3_H04:Bt-TYLCV-029-1-D1-T3_D01	0	0	2	0	0
Bt-TYLCV-029-1-D5-T3_D05	2	487	0.36	:Bt-TYLCV-029-1-D5-T3_D05:Bt-TYLCV-029-1-D6-T3_D06	0	0	2	0	0
Bt-TYLCV-029-1-G6-T3_G06	2	627	0.39	:Bt-TYLCV-029-1-G6-T3_G06:TYLCV-Bt012_H09	0	0	2	0	0
ToMoV-Bt006_D03	2	838	0.32	:ToMoV-Bt006_D03:Bt-TYLCV-029-1-G9-T3_G09	0	0	1	0	1
Bt-TYLCV-030-1-C7-T3_C07	2	704	0.41	:Bt-TYLCV-030-1-C7-T3_C07:Bt-TYLCV-052-1-B11-T3_B11	0	0	2	0	0
Bt-TYLCV-062-1-B12-T3_B12	2	981	0.48	:Bt-TYLCV-062-1-B12-T3_B12:Bt-TYLCV-030-1-G5-T3_G05	0	0	2	0	0
TYLCV008_A09	2	948	0.13	:TYLCV008_A09:Bt-TYLCV-030-1-G9-T3_G09	0	0	2	0	0
Bt-TYLCV-031-1-B12-T3_B12	2	386	0.36	:Bt-TYLCV-031-1-B12-T3_B12:Bt-TYLCV-031-1-B11-T3_B11	0	0	2	0	0
Bt-TYLCV-031-1-D10-T3_D10	2	421	0.45	:Bt-TYLCV-031-1-D10-T3_D10:Bt-TYLCV-031-1-D9-T3_D09	0	0	2	0	0
Bt-TYLCV-031-1-E10-T3_E10	2	651	0.43	:Bt-TYLCV-031-1-E10-T3_E10:Bt-HEg-008-1-D2-T3_D02	1	0	1	0	0
Bt-TYLCV-032-1-D12-T3_D12	2	617	0.4	:Bt-TYLCV-032-1-D12-T3_D12:Bt-TYLCV-032-1-D11-T3_D11	0	0	2	0	0
TMVBt002_C01_T3_002	2	385	0.36	:TMVBt002_C01_T3_002:Bt-TYLCV-032-1-F1-T3_F01	0	0	1	0	1
Bt-TYLCV-033-1-B12-T3_B12	2	807	0.35	:Bt-TYLCV-033-1-B12-T3_B12:HBt009_C07_T3_053	0	1	1	0	0
Bt-TYLCV-058-1-A12-T3_A12	2	580	0.35	:Bt-TYLCV-058-1-A12-T3_A12:Bt-TYLCV-033-1-E2-T3_E02	0	0	2	0	0
Bt-TYLCV-033-1-E4-T3_E04	2	624	0.37	:Bt-TYLCV-033-1-E4-T3_E04:HBt011_C12_T3_097	0	1	1	0	0
Bt-TYLCV-054-1-H6-T3_H06	2	819	0.58	:Bt-TYLCV-054-1-H6-T3_H06:Bt-TYLCV-033-1-E5-T3_E05	0	0	2	0	0
Bt-TYLCV-054-1-F6-T3_F06	2	855	0.14	:Bt-TYLCV-054-1-F6-T3_F06:Bt-TYLCV-033-1-E9-T3_E09	0	0	2	0	0
Bt-TYLCV-034-1-G12-T3_G12	2	517	0.3	:Bt-TYLCV-034-1-G12-T3_G12:Bt-TYLCV-051-1-C10-T3_C10	0	0	2	0	0
Bt-TYLCV-034-1-G6-T3_G06	2	1023	0.28	:Bt-TYLCV-034-1-G6-T3_G06:Bt-TYLCV-038-1-H5-T3_H05	0	0	2	0	0
Bt-TYLCV-035-1-C12-T3_C12	2	1158	0.32	:Bt-TYLCV-035-1-C12-T3_C12:Bt-TYLCV-042-1-E2-T3_E02	0	0	2	0	0
Bt-HEg-002-1-D11-T3_D11	2	698	0.15	:Bt-HEg-002-1-D11-T3_D11:Bt-TYLCV-035-1-D3-T3_D03	1	0	1	0	0
Bt-TYLCV-035-1-F11-T3_F11	2	368	0.41	:Bt-TYLCV-035-1-F11-T3_F11:TYLCV010_H09	0	0	2	0	0
Bt-TYLCV-035-1-F12-T3_F12	2	867	0.31	:Bt-TYLCV-035-1-F12-T3_F12:ToMoV-Bt012_B03	0	0	1	0	1
Bt-TYLCV-059-1-F2-T3_F02	2	803	0.28	:Bt-TYLCV-059-1-F2-T3_F02:Bt-TYLCV-035-1-G3-T3_G03	0	0	2	0	0
ToMoV-Bt006_B05	2	725	0.28	:ToMoV-Bt006_B05:Bt-TYLCV-035-1-H9-T3_H09	0	0	1	0	1
Bt-TYLCV-036-1-F10-T3_F10	2	446	0.42	:Bt-TYLCV-036-1-F10-T3_F10:Bt-TYLCV-038-1-G8-T3_G08	0	0	2	0	0
Bt-TYLCV-037-1-E12-T3_E12	2	366	0.32	:Bt-TYLCV-037-1-E12-T3_E12:Bt-TYLCV-037-1-D11-T3_D11	0	0	2	0	0
ToMoV-Bt012_D06	2	841	0.33	:ToMoV-Bt012_D06:Bt-TYLCV-037-1-G3-T3_G03	0	0	1	0	1
Bt-TYLCV-038-1-B11-T3_B11	2	473	0.38	:Bt-TYLCV-038-1-B11-T3_B11:Bt-TYLCV-038-1-C12-T3_C12	0	0	2	0	0
Bt-TYLCV-054-1-A4-T3_A04	2	812	0.33	:Bt-TYLCV-054-1-A4-T3_A04:Bt-TYLCV-038-1-B3-T3_B03	0	0	2	0	0
Bt-TYLCV-038-1-G11-T3_G11	2	455	0.66	:Bt-TYLCV-038-1-G11-T3_G11:Bt-TYLCV-038-1-H12-T3_H12	0	0	2	0	0
Bt-TYLCV-039-1-F5-T3_F05	2	1153	0.15	:Bt-TYLCV-039-1-F5-T3_F05:ToMoV-Bt010_D01	0	0	1	0	1
Bt-TYLCV-049-1-E3-T3_E03	2	750	0.51	:Bt-TYLCV-049-1-E3-T3_E03:Bt-TYLCV-039-1-H3-T3_H03	0	0	2	0	0
Bt-TYLCV-051-1-G9-T3_G09	2	558	0.54	:Bt-TYLCV-051-1-G9-T3_G09:Bt-TYLCV-039-1-H9-T3_H09	0	0	2	0	0
Bt-TYLCV-043-1-E3-T3_E03	2	699	0.22	:Bt-TYLCV-043-1-E3-T3_E03:Bt-TYLCV-041-1-A8-T3_A08	0	0	2	0	0
Bt-TYLCV-042-1-B2-T3_B02	2	798	0.18	:Bt-TYLCV-042-1-B2-T3_B02:TYLCV009_G12	0	0	2	0	0
Bt-TYLCV-042-1-F10-T3_F10	2	1190	0.36	:Bt-TYLCV-042-1-F10-T3_F10:Bt-TYLCV-059-1-D12-T3_D12	0	0	2	0	0
Bt-TYLCV-042-1-F11-T3_F11	2	1074	0.25	:Bt-TYLCV-042-1-F11-T3_F11:Bt-TYLCV-047-1-G5-T3_G05	0	0	2	0	0
Bt-TYLCV-042-1-G4-T3_G04	2	456	0.33	:Bt-TYLCV-042-1-G4-T3_G04:ToMoV-Bt004_F09	0	0	1	0	1
TYLCV010_D12	2	610	0.34	:TYLCV010_D12:Bt-TYLCV-044-1-H9-T3_H09	0	0	2	0	0
Bt-TYLCV-046-1-A7-T3_A07	2	777	0.3	:Bt-TYLCV-046-1-A7-T3_A07:Bt-TYLCV-046-1-A6-T3_A06	0	0	2	0	0
Bt-TYLCV-054-1-C3-T3_C03	2	417	0.71	:Bt-TYLCV-054-1-C3-T3_C03:Bt-TYLCV-046-1-A8-T3_A08	0	0	2	0	0
Bt-TYLCV-046-1-B3-T3_B03	2	699	0.15	:Bt-TYLCV-046-1-B3-T3_B03:Bt-TYLCV-046-1-C7-T3_C07	0	0	2	0	0
Bt-TYLCV-047-1-B6-T3_B06	2	1017	0.34	:Bt-TYLCV-047-1-B6-T3_B06:Bt-TYLCV-060-1-B3-T3_B03	0	0	2	0	0
Bt-TYLCV-047-1-D8-T3_D08	2	869	0.3	:Bt-TYLCV-047-1-D8-T3_D08:Bt-TYLCV-047-1-E7-T3_E07	0	0	2	0	0
Bt-TYLCV-047-1-H2-T3_H02	2	792	0.51	:Bt-TYLCV-047-1-H2-T3_H02:Bt-TYLCV-047-1-G1-T3_G01	0	0	2	0	0
Bt-TYLCV-047-1-H10-T3_H10	2	574	0.41	:Bt-TYLCV-047-1-H10-T3_H10:Bt-TYLCV-050-1-E8-T3_E08	0	0	2	0	0
Bt-TYLCV-049-1-B7-T3_B07	2	680	0.33	:Bt-TYLCV-049-1-B7-T3_B07:Bt-HInst-016-1-E9-T3_E09	0	0	1	1	0
Bt-TYLCV-050-1-C8-T3_C08	2	687	0.19	:Bt-TYLCV-050-1-C8-T3_C08:Bt-HInst-045-1-C6-T3_C06	0	0	1	1	0
Bt-TYLCV-052-1-G11-T3_G11	2	756	0.38	:Bt-TYLCV-052-1-G11-T3_G11:Bt-TYLCV-050-1-G7-T3_G07	0	0	2	0	0
Bt-TYLCV-052-1-D8-T3_D08	2	818	0.4	:Bt-TYLCV-052-1-D8-T3_D08:HBt007_E07_T3_054	0	1	1	0	0
Bt-TYLCV-052-1-H6-T3_H06	2	678	0.3	:Bt-TYLCV-052-1-H6-T3_H06:TMVBt001_F09_T3_078	0	0	1	0	1
Bt-TYLCV-053-1-A8-T3_A08	2	683	0.34	:Bt-TYLCV-053-1-A8-T3_A08:Bt-HEg-002-1-F12-T3_F12	1	0	1	0	0
Bt-TYLCV-053-1-C11-T3_C11	2	732	0.51	:Bt-TYLCV-053-1-C11-T3_C11:Bt-TYLCV-053-1-C12-T3_C12	0	0	2	0	0
Bt-TYLCV-053-1-D10-T3_D10	2	720	0.32	:Bt-TYLCV-053-1-D10-T3_D10:Bt-TYLCV-062-1-H6-T3_H06	0	0	2	0	0
Bt-TYLCV-053-1-D5-T3_D05	2	671	0.36	:Bt-TYLCV-053-1-D5-T3_D05:HBt005_F04_T3_042	0	1	1	0	0
Bt-TYLCV-053-1-F7-T3_F07	2	1074	0.36	:Bt-TYLCV-053-1-F7-T3_F07:Bt-HInst-010-1-B12-T3_B12	0	0	1	1	0
HBt012_F01	2	1066	0.27	:HBt012_F01:Bt-TYLCV-053-1-G6-T3_G06	0	1	1	0	0
Bt-TYLCV-053-1-H9-T3_H09	2	997	0.37	:Bt-TYLCV-053-1-H9-T3_H09:TYLCV009_B05	0	0	2	0	0
Bt-TYLCV-054-1-B6-T3_B06	2	619	0.42	:Bt-TYLCV-054-1-B6-T3_B06:TYLCV010_C05	0	0	2	0	0
HBt003_E12_T3_098	2	835	0.51	:HBt003_E12_T3_098:Bt-TYLCV-054-1-C4-T3_C04	0	1	1	0	0
ToMoV-Bt007_A04	2	891	0.28	:ToMoV-Bt007_A04:Bt-TYLCV-054-1-H10-T3_H10	0	0	1	0	1
HBt005_A08_T3_056	2	720	0.52	:HBt005_A08_T3_056:Bt-TYLCV-055-1-G3-T3_G03	0	1	1	0	0
Bt-TYLCV-056-1-B12-T3_B12	2	794	0.21	:Bt-TYLCV-056-1-B12-T3_B12:Bt-TYLCV-056-1-C12-T3_C12	0	0	2	0	0
Bt-TYLCV-056-1-C1-T3_C01	2	704	0.36	:Bt-TYLCV-056-1-C1-T3_C01:Bt-TYLCV-056-1-C2-T3_C02	0	0	2	0	0
ToMoV-Bt009_H06	2	654	0.3	:ToMoV-Bt009_H06:Bt-TYLCV-056-1-G8-T3_G08	0	0	1	0	1
TYLCV009_E10	2	739	0.33	:TYLCV009_E10:Bt-TYLCV-057-1-G2-T3_G02	0	0	2	0	0
Bt-TYLCV-058-1-H1-T3_H01	2	708	0.34	:Bt-TYLCV-058-1-H1-T3_H01:TYLCV010_B11	0	0	2	0	0
ToMoV-Bt006_G11	2	892	0.36	:ToMoV-Bt006_G11:Bt-TYLCV-059-1-A11-T3_A11	0	0	1	0	1
Bt-TYLCV-059-1-D6-T3_D06	2	929	0.24	:Bt-TYLCV-059-1-D6-T3_D06:Bt-HInst-013-1-C12-T3_C12	0	0	1	1	0
Bt-TYLCV-059-1-E10-T3_E10	2	793	0.29	:Bt-TYLCV-059-1-E10-T3_E10:TMVBt001_A10_T3_072	0	0	1	0	1
Bt-TYLCV-060-1-H9-T3_H09	2	592	0.47	:Bt-TYLCV-060-1-H9-T3_H09:TYLCV-Bt011_F06	0	0	2	0	0
Bt-TYLCV-063-1-A7-T3_A07	2	566	0.3	:Bt-TYLCV-063-1-A7-T3_A07:ToMoV-Bt006_D09	0	0	1	0	1
Bt-TYLCV-063-1-B8-T3_B08	2	760	0.37	:Bt-TYLCV-063-1-B8-T3_B08:HBt012_G04	0	1	1	0	0
Bt-TYLCV-063-1-H12-T3_H12	2	482	0.3	:Bt-TYLCV-063-1-H12-T3_H12:ToMoV-Bt003_A02	0	0	1	0	1
HBt001_A02_T3_008	2	447	0.15	:HBt001_A02_T3_008:HBt010_D06_T3_057	0	2	0	0	0
TMVBt002_E03_T3_022	2	382	0.31	:TMVBt002_E03_T3_022:HBt001_C01_T3_002	0	1	0	0	1
HBt005_B11_T3_092	2	568	0.31	:HBt005_B11_T3_092:HBt002_A11_T3_084	0	2	0	0	0
HBt002_D09_T3_077	2	576	0.35	:HBt002_D09_T3_077:ToMoV-Bt005_G04	0	1	0	0	1
HBt006_H09_T3_079	2	468	0.3	:HBt006_H09_T3_079:HBt002_F12_T3_102	0	2	0	0	0
HBt003_B08_T3_064	2	493	0.36	:HBt003_B08_T3_064:Bt-HEg-007-1-F8-T3_F08	1	1	0	0	0
HBt003_F07_T3_062	2	552	0.21	:HBt003_F07_T3_062:HBt009_D08_T3_073	0	2	0	0	0
HBt003_G07_T3_055	2	1047	0.29	:HBt003_G07_T3_055:Bt-HInst-046-1-H5-T3_H05	0	1	0	1	0
HBt011_D12_T3_101	2	602	0.24	:HBt011_D12_T3_101:HBt004_A06_T3_040	0	2	0	0	0
ToMoV-Bt009_D01	2	680	0.17	:ToMoV-Bt009_D01:HBt004_B12_T3_096	0	1	0	0	1
HBt008_D12_T3_101	2	274	0.39	:HBt008_D12_T3_101:HBt004_H10_T3_091	0	2	0	0	0
ToMoV-Bt009_H05	2	744	0.45	:ToMoV-Bt009_H05:HBt005_B02_T3_016	0	1	0	0	1
HBt005_B12_T3_096	2	1251	0.24	:HBt005_B12_T3_096:ToMoV-Bt004_B07	0	1	0	0	1
HBt011_C03_T3_021	2	765	0.55	:HBt011_C03_T3_021:HBt005_C03_T3_021	0	2	0	0	0
HBt006_A07_T3_052	2	720	0.41	:HBt006_A07_T3_052:HBt007_C12_T3_097	0	2	0	0	0
HBt011_C01_T3_002	2	191	0.35	:HBt011_C01_T3_002:HBt007_H02_T3_027	0	2	0	0	0
HBt009_D01_T3_010	2	376	0.31	:HBt009_D01_T3_010:HBt009_A03_T3_020	0	2	0	0	0
HBt009_B08_T3_064	2	448	0.44	:HBt009_B08_T3_064:Bt-HInst-009-1-C6-T3_C06	0	1	0	1	0
ToMoV-Bt008_H05	2	454	0.35	:ToMoV-Bt008_H05:HBt009_H05_T3_047	0	1	0	0	1
HBt010_E02_T3_018	2	514	0.16	:HBt010_E02_T3_018:ToMoV-Bt009_H10	0	1	0	0	1
ToMoV-Bt006_E08	2	1324	0.25	:ToMoV-Bt006_E08:HBt012_A08	0	1	0	0	1
TMVBt001_D05_T3_045	2	532	0.31	:TMVBt001_D05_T3_045:ToMoV-Bt008_F11	0	0	0	0	2
ToMoV-Bt008_H04	2	392	0.24	:ToMoV-Bt008_H04:TMVBt001_G09_T3_071	0	0	0	0	2
TMVBt002_C07_T3_053	2	645	0.27	:TMVBt002_C07_T3_053:TYLCV-Bt011_F12	0	0	1	0	1
ToMoV-Bt003_G12	2	303	0.48	:ToMoV-Bt003_G12:TMVBt002_H09_T3_079	0	0	0	0	2
ToMoV-Bt006_F12	2	623	0.37	:ToMoV-Bt006_F12:ToMoV-Bt003_D10	0	0	0	0	2
TYLCV-Bt012_G11	2	453	0.3	:TYLCV-Bt012_G11:ToMoV-Bt003_G05	0	0	1	0	1
ToMoV-Bt004_E05	2	482	0.36	:ToMoV-Bt004_E05:ToMoV-Bt004_B05	0	0	0	0	2
ToMoV-Bt004_C02	2	624	0.31	:ToMoV-Bt004_C02:ToMoV-Bt010_C01	0	0	0	0	2
ToMoV-Bt004_H01	2	537	0.24	:ToMoV-Bt004_H01:ToMoV-Bt010_A01	0	0	0	0	2
ToMoV-Bt008_D01	2	602	0.23	:ToMoV-Bt008_D01:ToMoV-Bt004_H07	0	0	0	0	2
ToMoV-Bt006_A04	2	338	0.47	:ToMoV-Bt006_A04:ToMoV-Bt005_A12	0	0	0	0	2
ToMoV-Bt006_G12	2	551	0.41	:ToMoV-Bt006_G12:ToMoV-Bt005_D01	0	0	0	0	2
ToMoV-Bt005_F03	2	1055	0.41	:ToMoV-Bt005_F03:ToMoV-Bt005_G10	0	0	0	0	2
ToMoV-Bt005_F12	2	260	0.34	:ToMoV-Bt005_F12:Bt-HInst-046-1-G3-T3_G03	0	0	0	1	1
TYLCV-Bt012_H04	2	807	0.39	:TYLCV-Bt012_H04:ToMoV-Bt005_G01	0	0	1	0	1
ToMoV-Bt006_H11	2	765	0.3	:ToMoV-Bt006_H11:Bt-HInst-021-1-C12-T3_C12	0	0	0	1	1
ToMoV-Bt007_A09	2	605	0.32	:ToMoV-Bt007_A09:ToMoV-Bt007_A08	0	0	0	0	2
ToMoV-Bt007_C02	2	676	0.29	:ToMoV-Bt007_C02:ToMoV-Bt011_C11	0	0	0	0	2
ToMoV-Bt007_E01	2	809	0.53	:ToMoV-Bt007_E01:Bt-HInst-028-1-F9-T3_F09	0	0	0	1	1
TYLCV010_F07	2	692	0.22	:TYLCV010_F07:ToMoV-Bt009_E10	0	0	1	0	1
ToMoV-Bt009_F01	2	383	0.45	:ToMoV-Bt009_F01:ToMoV-Bt011_A02	0	0	0	0	2
ToMoV-Bt010_D11	2	830	0.28	:ToMoV-Bt010_D11:ToMoV-Bt012_C06	0	0	0	0	2
ToMoV-Bt011_C02	2	334	0.17	:ToMoV-Bt011_C02:ToMoV-Bt011_A07	0	0	0	0	2
ToMoV-Bt012_E04	2	584	0.34	:ToMoV-Bt012_E04:Bt-HInst-008-1-G8-T3_G08	0	0	0	1	1
TYLCV006_D02	2	258	0.31	:TYLCV006_D02:TYLCV006_E02	0	0	2	0	0
TYLCV008_F04	2	1170	0.37	:TYLCV008_F04:TYLCV-Bt012_C07	0	0	2	0	0
TYLCV009_B04	2	720	0.24	:TYLCV009_B04:TYLCV-Bt012_F12	0	0	2	0	0
TYLCV009_E04	2	843	0.27	:TYLCV009_E04:Bt-HInst-001-1-A10-T3_A10	0	0	1	1	0
TYLCV-Bt011_F05	2	262	0.34	:TYLCV-Bt011_F05:TYLCV-Bt011_D05	0	0	2	0	0
Bt-HEg-004-1-C3-T3_C03	2	554	0.16	:Bt-HEg-004-1-C3-T3_C03:Bt-HEg-001-1-B6-T3_B06	2	0	0	0	0
Bt-HEg-002-1-C12-T3_C12	2	783	0.46	:Bt-HEg-002-1-C12-T3_C12:Bt-HEg-002-1-C11-T3_C11	2	0	0	0	0
Bt-HEg-002-1-H7-T3_H07	2	343	0.57	:Bt-HEg-002-1-H7-T3_H07:Bt-HInst-005-1-B8-T3_B08	1	0	0	1	0
Bt-HEg-003-1-E12-T3_E12	2	668	0.33	:Bt-HEg-003-1-E12-T3_E12:Bt-HEg-003-1-E11-T3_E11	2	0	0	0	0
Bt-HEg-003-1-E5-T3_E05	2	498	0.63	:Bt-HEg-003-1-E5-T3_E05:Bt-HInst-045-1-A7-T3_A07	1	0	0	1	0
Bt-HEg-006-1-F8-T3_F08	2	480	0.28	:Bt-HEg-006-1-F8-T3_F08:Bt-HEg-006-1-B12-T3_B12	2	0	0	0	0
Bt-HEg-007-1-A12-T3_A12	2	162	0.24	:Bt-HEg-007-1-A12-T3_A12:Bt-HEg-007-1-D12-T3_D12	2	0	0	0	0
Bt-HEg-007-1-G10-T3_G10	2	436	0.51	:Bt-HEg-007-1-G10-T3_G10:Bt-HInst-007-1-B6-T3_B06	1	0	0	1	0
Bt-HInst-015-1-F5-T3_F05	2	668	0.26	:Bt-HInst-015-1-F5-T3_F05:Bt-HInst-002-1-A3-T3_A03	0	0	0	2	0
Bt-HInst-003-1-C9-T3_C09	2	112	0.39	:Bt-HInst-003-1-C9-T3_C09:Bt-HInst-002-1-A9-T3_A09	0	0	0	2	0
Bt-HInst-023-1-F8-T3_F08	2	85	0.32	:Bt-HInst-023-1-F8-T3_F08:Bt-HInst-002-1-G5-T3_G05	0	0	0	2	0
Bt-HInst-004-1-B12-T3_B12	2	777	0.56	:Bt-HInst-004-1-B12-T3_B12:Bt-HInst-019-1-D6-T3_D06	0	0	0	2	0
Bt-HInst-019-1-C10-T3_C10	2	93	0.24	:Bt-HInst-019-1-C10-T3_C10:Bt-HInst-004-1-F4-T3_F04	0	0	0	2	0
Bt-HInst-004-1-G12-T3_G12	2	596	0.44	:Bt-HInst-004-1-G12-T3_G12:Bt-HInst-011-1-G10-T3_G10	0	0	0	2	0
Bt-HInst-005-1-B1-T3_B01	2	624	0.69	:Bt-HInst-005-1-B1-T3_B01:Bt-HInst-007-1-D10-T3_D10	0	0	0	2	0
Bt-HInst-005-1-C5-T3_C05	2	646	0.31	:Bt-HInst-005-1-C5-T3_C05:Bt-HInst-020-1-B11-T3_B11	0	0	0	2	0
Bt-HInst-006-1-F5-T3_F05	2	630	0.46	:Bt-HInst-006-1-F5-T3_F05:Bt-HInst-030-1-H6-T3_H06	0	0	0	2	0
Bt-HInst-007-1-H2-T3_H02	2	88	0.35	:Bt-HInst-007-1-H2-T3_H02:Bt-HInst-015-1-F8-T3_F08	0	0	0	2	0
Bt-HInst-008-1-B10-T3_B10	2	98	0.17	:Bt-HInst-008-1-B10-T3_B10:Bt-HInst-028-1-G5-T3_G05	0	0	0	2	0
Bt-HInst-008-1-B1-T3_B01	2	191	0.18	:Bt-HInst-008-1-B1-T3_B01:Bt-HInst-009-1-A1-T3_A01	0	0	0	2	0
Bt-HInst-019-1-D10-T3_D10	2	158	0.3	:Bt-HInst-019-1-D10-T3_D10:Bt-HInst-008-1-B2-T3_B02	0	0	0	2	0
Bt-HInst-048-1-A1-T3_H12	2	559	0.37	:Bt-HInst-048-1-A1-T3_H12:Bt-HInst-008-1-F6-T3_F06	0	0	0	2	0
Bt-HInst-009-1-F5-T3_F05	2	613	0.36	:Bt-HInst-009-1-F5-T3_F05:Bt-HInst-009-1-E8-T3_E08	0	0	0	2	0
Bt-HInst-009-1-F1-T3_F01	2	650	0.31	:Bt-HInst-009-1-F1-T3_F01:Bt-HInst-030-1-F1-T3_F01	0	0	0	2	0
Bt-HInst-009-1-H8-T3_H08	2	319	0.32	:Bt-HInst-009-1-H8-T3_H08:Bt-HInst-034-1-D9-T3_D09	0	0	0	2	0
Bt-HInst-023-1-B2-T3_B02	2	459	0.22	:Bt-HInst-023-1-B2-T3_B02:Bt-HInst-010-1-E8-T3_E08	0	0	0	2	0
Bt-HInst-011-1-G12-T3_G12	2	319	0.31	:Bt-HInst-011-1-G12-T3_G12:Bt-HInst-028-1-G7-T3_G07	0	0	0	2	0
Bt-HInst-011-1-H12-T3_H12	2	361	0.23	:Bt-HInst-011-1-H12-T3_H12:Bt-HInst-013-1-A10-T3_A10	0	0	0	2	0
Bt-HInst-011-1-H3-T3_H03	2	132	0.35	:Bt-HInst-011-1-H3-T3_H03:Bt-HInst-011-1-H4-T3_H04	0	0	0	2	0
Bt-HInst-014-1-G7-T3_G07	2	329	0.16	:Bt-HInst-014-1-G7-T3_G07:Bt-HInst-019-1-H7-T3_H07	0	0	0	2	0
Bt-HInst-016-1-B3-T3_B03	2	522	0.3	:Bt-HInst-016-1-B3-T3_B03:Bt-HInst-022-1-F3-T3_F03	0	0	0	2	0
Bt-HInst-016-1-H12-T3_H12	2	650	0.31	:Bt-HInst-016-1-H12-T3_H12:Bt-HInst-025-1-C8-T3_C08	0	0	0	2	0
Bt-HInst-026-1-G5-T3_G05	2	570	0.36	:Bt-HInst-026-1-G5-T3_G05:Bt-HInst-018-1-D2-T3_D02	0	0	0	2	0
Bt-HInst-018-1-E8-T3_E08	2	104	0.4	:Bt-HInst-018-1-E8-T3_E08:Bt-HInst-032-1-G11-T3_G11	0	0	0	2	0
Bt-HInst-019-1-H5-T3_H05	2	547	0.3	:Bt-HInst-019-1-H5-T3_H05:Bt-HInst-019-1-H8-T3_H08	0	0	0	2	0
Bt-HInst-020-1-B10-T3_B10	2	548	0.36	:Bt-HInst-020-1-B10-T3_B10:Bt-HInst-022-1-B9-T3_B09	0	0	0	2	0
Bt-HInst-021-1-B8-T3_B08	2	652	0.3	:Bt-HInst-021-1-B8-T3_B08:Bt-HInst-033-1-A6-T3_A06	0	0	0	2	0
Bt-HInst-021-1-D10-T3_D10	2	127	0.41	:Bt-HInst-021-1-D10-T3_D10:Bt-HInst-032-1-C8-T3_C08	0	0	0	2	0
Bt-HInst-022-1-A11-T3_A11	2	373	0.15	:Bt-HInst-022-1-A11-T3_A11:Bt-HInst-021-1-F1-T3_F01	0	0	0	2	0
Bt-HInst-022-1-E5-T3_E05	2	625	0.14	:Bt-HInst-022-1-E5-T3_E05:Bt-HInst-025-1-G12-T3_G12	0	0	0	2	0
Bt-HInst-033-1-A4-T3_A04	2	714	0.25	:Bt-HInst-033-1-A4-T3_A04:Bt-HInst-023-1-G3-T3_G03	0	0	0	2	0
Bt-HInst-035-1-E11-T3_E11	2	80	0.41	:Bt-HInst-035-1-E11-T3_E11:Bt-HInst-024-1-D11-T3_D11	0	0	0	2	0
Bt-HInst-035-1-D11-T3_D11	2	178	0.28	:Bt-HInst-035-1-D11-T3_D11:Bt-HInst-025-1-E7-T3_E07	0	0	0	2	0
Bt-HInst-026-1-E3-T3_E03	2	173	0.11	:Bt-HInst-026-1-E3-T3_E03:Bt-HInst-026-1-B10-T3_B10	0	0	0	2	0
Bt-HInst-028-1-H8-T3_H08	2	440	0.51	:Bt-HInst-028-1-H8-T3_H08:Bt-HInst-026-1-G12-T3_G12	0	0	0	2	0
Bt-HInst-028-1-A9-T3_A09	2	759	0.34	:Bt-HInst-028-1-A9-T3_A09:Bt-HInst-032-1-A11-T3_A11	0	0	0	2	0
Bt-HInst-028-1-G1-T3_G01	2	166	0.11	:Bt-HInst-028-1-G1-T3_G01:Bt-HInst-028-1-H2-T3_H02	0	0	0	2	0
Bt-HInst-029-1-B8-T3_B08	2	513	0.12	:Bt-HInst-029-1-B8-T3_B08:Bt-HInst-029-1-C11-T3_C11	0	0	0	2	0
Bt-HInst-029-1-C7-T3_C07	2	531	0.18	:Bt-HInst-029-1-C7-T3_C07:Bt-HInst-047-1-A1-T3_H02	0	0	0	2	0
Bt-HInst-030-1-E10-T3_E10	2	448	0.22	:Bt-HInst-030-1-E10-T3_E10:Bt-HInst-032-1-A10-T3_A10	0	0	0	2	0
Bt-HInst-033-1-F1-T3_F01	2	434	0.31	:Bt-HInst-033-1-F1-T3_F01:Bt-HInst-033-1-F2-T3_F02	0	0	0	2	0
Bt-HInst-048-1-A1-T3_H07	2	385	0.34	:Bt-HInst-048-1-A1-T3_H07:Bt-HInst-048-1-A1-T3_F06	0	0	0	2	0
Bt-H-013-1-A5-T3_A05	1	169	0.31	:Bt-H-013-1-A5-T3_A05	0	1	0	0	0
Bt-H-013-1-A8-T3_A08	1	248	0.33	:Bt-H-013-1-A8-T3_A08	0	1	0	0	0
Bt-H-013-1-B12-T3_B12	1	652	0.42	:Bt-H-013-1-B12-T3_B12	0	1	0	0	0
Bt-H-013-1-B6-T3_B06	1	543	0.43	:Bt-H-013-1-B6-T3_B06	0	1	0	0	0
Bt-H-013-1-C10-T3_C10	1	783	0.4	:Bt-H-013-1-C10-T3_C10	0	1	0	0	0
Bt-H-013-1-C3-T3_C03	1	459	0.34	:Bt-H-013-1-C3-T3_C03	0	1	0	0	0
Bt-H-013-1-C7-T3_C07	1	752	0.34	:Bt-H-013-1-C7-T3_C07	0	1	0	0	0
Bt-H-013-1-D6-T3_D06	1	698	0.41	:Bt-H-013-1-D6-T3_D06	0	1	0	0	0
Bt-H-013-1-E6-T3_E06	1	94	0.33	:Bt-H-013-1-E6-T3_E06	0	1	0	0	0
Bt-H-013-1-F5-T3_F05	1	169	0.34	:Bt-H-013-1-F5-T3_F05	0	1	0	0	0
Bt-H-013-1-F7-T3_F07	1	78	0.39	:Bt-H-013-1-F7-T3_F07	0	1	0	0	0
Bt-H-013-1-G11-T3_G11	1	515	0.36	:Bt-H-013-1-G11-T3_G11	0	1	0	0	0
Bt-H-013-1-G1-T3_G01	1	126	0.3	:Bt-H-013-1-G1-T3_G01	0	1	0	0	0
Bt-H-013-1-H3-T3_H03	1	319	0.39	:Bt-H-013-1-H3-T3_H03	0	1	0	0	0
Bt-H-013-1-H4-T3_H04	1	831	0.32	:Bt-H-013-1-H4-T3_H04	0	1	0	0	0
Bt-H-013-1-H7-T3_H07	1	869	0.37	:Bt-H-013-1-H7-T3_H07	0	1	0	0	0
Bt-H-013-1-H8-T3_H08	1	765	0.31	:Bt-H-013-1-H8-T3_H08	0	1	0	0	0
Bt-H-014-1-A5-T3_A05	1	773	0.56	:Bt-H-014-1-A5-T3_A05	0	1	0	0	0
Bt-H-014-1-A7-T3_A07	1	251	0.35	:Bt-H-014-1-A7-T3_A07	0	1	0	0	0
Bt-H-014-1-C2-T3_C02	1	100	0.34	:Bt-H-014-1-C2-T3_C02	0	1	0	0	0
Bt-H-014-1-C7-T3_C07	1	193	0.35	:Bt-H-014-1-C7-T3_C07	0	1	0	0	0
Bt-H-014-1-C9-T3_C09	1	612	0.33	:Bt-H-014-1-C9-T3_C09	0	1	0	0	0
Bt-H-014-1-E3-T3_E03	1	215	0.36	:Bt-H-014-1-E3-T3_E03	0	1	0	0	0
Bt-H-014-1-F4-T3_F04	1	194	0.33	:Bt-H-014-1-F4-T3_F04	0	1	0	0	0
Bt-H-014-1-F5-T3_F05	1	335	0.47	:Bt-H-014-1-F5-T3_F05	0	1	0	0	0
Bt-H-014-1-G11-T3_G11	1	383	0.37	:Bt-H-014-1-G11-T3_G11	0	1	0	0	0
Bt-H-014-1-G6-T3_G06	1	363	0.35	:Bt-H-014-1-G6-T3_G06	0	1	0	0	0
Bt-H-014-1-G7-T3_G07	1	646	0.41	:Bt-H-014-1-G7-T3_G07	0	1	0	0	0
Bt-H-014-1-H5-T3_H05	1	814	0.38	:Bt-H-014-1-H5-T3_H05	0	1	0	0	0
Bt-H-014-1-H7-T3_H07	1	265	0.52	:Bt-H-014-1-H7-T3_H07	0	1	0	0	0
Bt-H-015-1-A2-T3_A02	1	517	0.41	:Bt-H-015-1-A2-T3_A02	0	1	0	0	0
Bt-H-015-1-A3-T3_A03	1	383	0.51	:Bt-H-015-1-A3-T3_A03	0	1	0	0	0
Bt-H-015-1-A5-T3_A05	1	340	0.34	:Bt-H-015-1-A5-T3_A05	0	1	0	0	0
Bt-H-015-1-A6-T3_A06	1	656	0.49	:Bt-H-015-1-A6-T3_A06	0	1	0	0	0
Bt-H-015-1-B1-T3_B01	1	215	0.32	:Bt-H-015-1-B1-T3_B01	0	1	0	0	0
Bt-H-015-1-B7-T3_B07	1	839	0.33	:Bt-H-015-1-B7-T3_B07	0	1	0	0	0
Bt-H-015-1-C7-T3_C07	1	827	0.33	:Bt-H-015-1-C7-T3_C07	0	1	0	0	0
Bt-H-015-1-D10-T3_D10	1	826	0.42	:Bt-H-015-1-D10-T3_D10	0	1	0	0	0
Bt-H-015-1-D1-T3_D01	1	599	0.5	:Bt-H-015-1-D1-T3_D01	0	1	0	0	0
Bt-H-015-1-D5-T3_D05	1	729	0.32	:Bt-H-015-1-D5-T3_D05	0	1	0	0	0
Bt-H-015-1-D8-T3_D08	1	229	0.29	:Bt-H-015-1-D8-T3_D08	0	1	0	0	0
Bt-H-015-1-D9-T3_D09	1	505	0.42	:Bt-H-015-1-D9-T3_D09	0	1	0	0	0
Bt-H-015-1-E3-T3_E03	1	505	0.48	:Bt-H-015-1-E3-T3_E03	0	1	0	0	0
Bt-H-015-1-E8-T3_E08	1	341	0.37	:Bt-H-015-1-E8-T3_E08	0	1	0	0	0
Bt-H-015-1-E9-T3_E09	1	662	0.33	:Bt-H-015-1-E9-T3_E09	0	1	0	0	0
Bt-H-015-1-F5-T3_F05	1	348	0.39	:Bt-H-015-1-F5-T3_F05	0	1	0	0	0
Bt-H-015-1-F7-T3_F07	1	847	0.37	:Bt-H-015-1-F7-T3_F07	0	1	0	0	0
Bt-H-015-1-F8-T3_F08	1	243	0.32	:Bt-H-015-1-F8-T3_F08	0	1	0	0	0
Bt-H-015-1-G8-T3_G08	1	674	0.42	:Bt-H-015-1-G8-T3_G08	0	1	0	0	0
Bt-H-015-1-H11-T3_H11	1	798	0.32	:Bt-H-015-1-H11-T3_H11	0	1	0	0	0
Bt-H-015-1-H5-T3_H05	1	801	0.44	:Bt-H-015-1-H5-T3_H05	0	1	0	0	0
Bt-H-015-1-H6-T3_H06	1	451	0.55	:Bt-H-015-1-H6-T3_H06	0	1	0	0	0
Bt-H-016-1-A11-T3_A11	1	141	0.33	:Bt-H-016-1-A11-T3_A11	0	1	0	0	0
Bt-H-016-1-A2-T3_A02	1	674	0.36	:Bt-H-016-1-A2-T3_A02	0	1	0	0	0
Bt-H-016-1-B11-T3_B11	1	596	0.35	:Bt-H-016-1-B11-T3_B11	0	1	0	0	0
Bt-H-016-1-B1-T3_B01	1	562	0.36	:Bt-H-016-1-B1-T3_B01	0	1	0	0	0
Bt-H-016-1-B9-T3_B09	1	756	0.37	:Bt-H-016-1-B9-T3_B09	0	1	0	0	0
Bt-H-016-1-C11-T3_C11	1	661	0.32	:Bt-H-016-1-C11-T3_C11	0	1	0	0	0
Bt-H-016-1-C8-T3_C08	1	447	0.37	:Bt-H-016-1-C8-T3_C08	0	1	0	0	0
Bt-H-016-1-C9-T3_C09	1	807	0.41	:Bt-H-016-1-C9-T3_C09	0	1	0	0	0
Bt-H-016-1-E1-T3_E01	1	838	0.37	:Bt-H-016-1-E1-T3_E01	0	1	0	0	0
Bt-H-016-1-E8-T3_E08	1	296	0.43	:Bt-H-016-1-E8-T3_E08	0	1	0	0	0
Bt-H-016-1-F11-T3_F11	1	526	0.39	:Bt-H-016-1-F11-T3_F11	0	1	0	0	0
Bt-H-016-1-F1-T3_F01	1	816	0.45	:Bt-H-016-1-F1-T3_F01	0	1	0	0	0
Bt-H-016-1-F4-T3_F04	1	534	0.31	:Bt-H-016-1-F4-T3_F04	0	1	0	0	0
Bt-H-016-1-H10-T3_H10	1	725	0.35	:Bt-H-016-1-H10-T3_H10	0	1	0	0	0
Bt-H-016-1-H5-T3_H05	1	801	0.32	:Bt-H-016-1-H5-T3_H05	0	1	0	0	0
Bt-H-016-1-H8-T3_H08	1	584	0.35	:Bt-H-016-1-H8-T3_H08	0	1	0	0	0
Bt-H-017-1-A3-T3_A03	1	699	0.43	:Bt-H-017-1-A3-T3_A03	0	1	0	0	0
Bt-H-017-1-B1-T3_B01	1	667	0.31	:Bt-H-017-1-B1-T3_B01	0	1	0	0	0
Bt-H-017-1-B2-T3_B02	1	165	0.33	:Bt-H-017-1-B2-T3_B02	0	1	0	0	0
Bt-H-017-1-B9-T3_B09	1	411	0.34	:Bt-H-017-1-B9-T3_B09	0	1	0	0	0
Bt-H-017-1-C11-T3_C11	1	829	0.34	:Bt-H-017-1-C11-T3_C11	0	1	0	0	0
Bt-H-017-1-C1-T3_C01	1	315	0.33	:Bt-H-017-1-C1-T3_C01	0	1	0	0	0
Bt-H-017-1-C2-T3_C02	1	384	0.35	:Bt-H-017-1-C2-T3_C02	0	1	0	0	0
Bt-H-017-1-C4-T3_C04	1	545	0.32	:Bt-H-017-1-C4-T3_C04	0	1	0	0	0
Bt-H-017-1-C8-T3_C08	1	494	0.31	:Bt-H-017-1-C8-T3_C08	0	1	0	0	0
Bt-H-017-1-F7-T3_F07	1	105	0.39	:Bt-H-017-1-F7-T3_F07	0	1	0	0	0
Bt-H-017-1-G10-T3_G10	1	755	0.34	:Bt-H-017-1-G10-T3_G10	0	1	0	0	0
Bt-H-017-1-G11-T3_G11	1	232	0.33	:Bt-H-017-1-G11-T3_G11	0	1	0	0	0
Bt-H-017-1-G3-T3_G03	1	661	0.39	:Bt-H-017-1-G3-T3_G03	0	1	0	0	0
Bt-H-017-1-G4-T3_G04	1	519	0.32	:Bt-H-017-1-G4-T3_G04	0	1	0	0	0
Bt-H-017-1-H5-T3_H05	1	457	0.43	:Bt-H-017-1-H5-T3_H05	0	1	0	0	0
Bt-H-017-1-H7-T3_H07	1	232	0.34	:Bt-H-017-1-H7-T3_H07	0	1	0	0	0
Bt-H-018-1-A11-T3_A11	1	339	0.35	:Bt-H-018-1-A11-T3_A11	0	1	0	0	0
Bt-H-018-1-A4-T3_A04	1	133	0.46	:Bt-H-018-1-A4-T3_A04	0	1	0	0	0
Bt-H-018-1-A7-T3_A07	1	324	0.41	:Bt-H-018-1-A7-T3_A07	0	1	0	0	0
Bt-H-018-1-B12-T3_B12	1	506	0.3	:Bt-H-018-1-B12-T3_B12	0	1	0	0	0
Bt-H-018-1-B2-T3_B02	1	680	0.29	:Bt-H-018-1-B2-T3_B02	0	1	0	0	0
Bt-H-018-1-C2-T3_C02	1	427	0.28	:Bt-H-018-1-C2-T3_C02	0	1	0	0	0
Bt-H-018-1-D11-T3_D11	1	750	0.47	:Bt-H-018-1-D11-T3_D11	0	1	0	0	0
Bt-H-018-1-D3-T3_D03	1	735	0.31	:Bt-H-018-1-D3-T3_D03	0	1	0	0	0
Bt-H-018-1-D4-T3_D04	1	579	0.3	:Bt-H-018-1-D4-T3_D04	0	1	0	0	0
Bt-H-018-1-E11-T3_E11	1	659	0.41	:Bt-H-018-1-E11-T3_E11	0	1	0	0	0
Bt-H-018-1-E4-T3_E04	1	735	0.38	:Bt-H-018-1-E4-T3_E04	0	1	0	0	0
Bt-H-018-1-E5-T3_E05	1	641	0.3	:Bt-H-018-1-E5-T3_E05	0	1	0	0	0
Bt-H-018-1-E8-T3_E08	1	193	0.39	:Bt-H-018-1-E8-T3_E08	0	1	0	0	0
Bt-H-018-1-F10-T3_F10	1	408	0.31	:Bt-H-018-1-F10-T3_F10	0	1	0	0	0
Bt-H-018-1-F8-T3_F08	1	438	0.35	:Bt-H-018-1-F8-T3_F08	0	1	0	0	0
Bt-H-018-1-G11-T3_G11	1	723	0.37	:Bt-H-018-1-G11-T3_G11	0	1	0	0	0
Bt-H-018-1-G3-T3_G03	1	669	0.35	:Bt-H-018-1-G3-T3_G03	0	1	0	0	0
Bt-H-018-1-G7-T3_G07	1	513	0.33	:Bt-H-018-1-G7-T3_G07	0	1	0	0	0
Bt-H-018-1-H11-T3_H11	1	794	0.41	:Bt-H-018-1-H11-T3_H11	0	1	0	0	0
Bt-H-018-1-H5-T3_H05	1	376	0.36	:Bt-H-018-1-H5-T3_H05	0	1	0	0	0
Bt-H-018-1-H7-T3_H07	1	617	0.36	:Bt-H-018-1-H7-T3_H07	0	1	0	0	0
Bt-H-019-1-B10-T3_B10	1	181	0.43	:Bt-H-019-1-B10-T3_B10	0	1	0	0	0
Bt-H-019-1-B5-T3_B05	1	682	0.37	:Bt-H-019-1-B5-T3_B05	0	1	0	0	0
Bt-H-019-1-C11-T3_C11	1	724	0.36	:Bt-H-019-1-C11-T3_C11	0	1	0	0	0
Bt-H-019-1-C3-T3_C03	1	724	0.34	:Bt-H-019-1-C3-T3_C03	0	1	0	0	0
Bt-H-019-1-C8-T3_C08	1	591	0.48	:Bt-H-019-1-C8-T3_C08	0	1	0	0	0
Bt-H-019-1-D4-T3_D04	1	696	0.34	:Bt-H-019-1-D4-T3_D04	0	1	0	0	0
Bt-H-019-1-E12-T3_E12	1	304	0.37	:Bt-H-019-1-E12-T3_E12	0	1	0	0	0
Bt-H-019-1-F2-T3_F02	1	265	0.37	:Bt-H-019-1-F2-T3_F02	0	1	0	0	0
Bt-H-019-1-F3-T3_F03	1	333	0.3	:Bt-H-019-1-F3-T3_F03	0	1	0	0	0
Bt-H-019-1-F9-T3_F09	1	542	0.37	:Bt-H-019-1-F9-T3_F09	0	1	0	0	0
Bt-H-019-1-G4-T3_G04	1	561	0.42	:Bt-H-019-1-G4-T3_G04	0	1	0	0	0
Bt-H-019-1-G8-T3_G08	1	671	0.47	:Bt-H-019-1-G8-T3_G08	0	1	0	0	0
Bt-H-019-1-H1-T3_H01	1	757	0.36	:Bt-H-019-1-H1-T3_H01	0	1	0	0	0
Bt-H-019-1-H9-T3_H09	1	756	0.36	:Bt-H-019-1-H9-T3_H09	0	1	0	0	0
Bt-H-020-1-A5-T3_A05	1	98	0.37	:Bt-H-020-1-A5-T3_A05	0	1	0	0	0
Bt-H-020-1-A8-T3_A08	1	810	0.44	:Bt-H-020-1-A8-T3_A08	0	1	0	0	0
Bt-H-020-1-A9-T3_A09	1	832	0.54	:Bt-H-020-1-A9-T3_A09	0	1	0	0	0
Bt-H-020-1-B4-T3_B04	1	436	0.38	:Bt-H-020-1-B4-T3_B04	0	1	0	0	0
Bt-H-020-1-C8-T3_C08	1	78	0.3	:Bt-H-020-1-C8-T3_C08	0	1	0	0	0
Bt-H-020-1-D1-T3_D01	1	86	0.38	:Bt-H-020-1-D1-T3_D01	0	1	0	0	0
Bt-H-020-1-D6-T3_D06	1	720	0.45	:Bt-H-020-1-D6-T3_D06	0	1	0	0	0
Bt-H-020-1-E1-T3_E01	1	758	0.37	:Bt-H-020-1-E1-T3_E01	0	1	0	0	0
Bt-H-020-1-E7-T3_E07	1	252	0.4	:Bt-H-020-1-E7-T3_E07	0	1	0	0	0
Bt-H-020-1-E8-T3_E08	1	272	0.31	:Bt-H-020-1-E8-T3_E08	0	1	0	0	0
Bt-H-020-1-E9-T3_E09	1	459	0.42	:Bt-H-020-1-E9-T3_E09	0	1	0	0	0
Bt-H-020-1-F10-T3_F10	1	688	0.53	:Bt-H-020-1-F10-T3_F10	0	1	0	0	0
Bt-H-020-1-F2-T3_F02	1	846	0.5	:Bt-H-020-1-F2-T3_F02	0	1	0	0	0
Bt-H-020-1-F4-T3_F04	1	737	0.49	:Bt-H-020-1-F4-T3_F04	0	1	0	0	0
Bt-H-020-1-G6-T3_G06	1	389	0.44	:Bt-H-020-1-G6-T3_G06	0	1	0	0	0
Bt-H-020-1-G8-T3_G08	1	263	0.34	:Bt-H-020-1-G8-T3_G08	0	1	0	0	0
Bt-H-020-1-H4-T3_H04	1	744	0.31	:Bt-H-020-1-H4-T3_H04	0	1	0	0	0
Bt-H-020-1-H7-T3_H07	1	592	0.38	:Bt-H-020-1-H7-T3_H07	0	1	0	0	0
Bt-H-021-1-A11-T3_A11	1	149	0.48	:Bt-H-021-1-A11-T3_A11	0	1	0	0	0
Bt-H-021-1-A9-T3_A09	1	236	0.34	:Bt-H-021-1-A9-T3_A09	0	1	0	0	0
Bt-H-021-1-B11-T3_B11	1	810	0.45	:Bt-H-021-1-B11-T3_B11	0	1	0	0	0
Bt-H-021-1-D12-T3_D12	1	554	0.37	:Bt-H-021-1-D12-T3_D12	0	1	0	0	0
Bt-H-021-1-D2-T3_D02	1	572	0.39	:Bt-H-021-1-D2-T3_D02	0	1	0	0	0
Bt-H-021-1-E4-T3_E04	1	845	0.6	:Bt-H-021-1-E4-T3_E04	0	1	0	0	0
Bt-H-021-1-F5-T3_F05	1	698	0.3	:Bt-H-021-1-F5-T3_F05	0	1	0	0	0
Bt-H-021-1-F8-T3_F08	1	124	0.43	:Bt-H-021-1-F8-T3_F08	0	1	0	0	0
Bt-H-021-1-G10-T3_G10	1	818	0.34	:Bt-H-021-1-G10-T3_G10	0	1	0	0	0
Bt-H-021-1-G4-T3_G04	1	381	0.54	:Bt-H-021-1-G4-T3_G04	0	1	0	0	0
Bt-H-021-1-G7-T3_G07	1	515	0.41	:Bt-H-021-1-G7-T3_G07	0	1	0	0	0
Bt-H-021-1-H10-T3_H10	1	591	0.33	:Bt-H-021-1-H10-T3_H10	0	1	0	0	0
Bt-H-021-1-H5-T3_H05	1	486	0.4	:Bt-H-021-1-H5-T3_H05	0	1	0	0	0
Bt-H-021-1-H7-T3_H07	1	439	0.44	:Bt-H-021-1-H7-T3_H07	0	1	0	0	0
Bt-H-021-1-H9-T3_H09	1	451	0.5	:Bt-H-021-1-H9-T3_H09	0	1	0	0	0
Bt-H-022-1-A2-T3_A02	1	437	0.4	:Bt-H-022-1-A2-T3_A02	0	1	0	0	0
Bt-H-022-1-A4-T3_A04	1	838	0.58	:Bt-H-022-1-A4-T3_A04	0	1	0	0	0
Bt-H-022-1-A5-T3_A05	1	300	0.39	:Bt-H-022-1-A5-T3_A05	0	1	0	0	0
Bt-H-022-1-A9-T3_A09	1	298	0.43	:Bt-H-022-1-A9-T3_A09	0	1	0	0	0
Bt-H-022-1-B2-T3_B02	1	666	0.54	:Bt-H-022-1-B2-T3_B02	0	1	0	0	0
Bt-H-022-1-B3-T3_B03	1	345	0.42	:Bt-H-022-1-B3-T3_B03	0	1	0	0	0
Bt-H-022-1-B4-T3_B04	1	799	0.35	:Bt-H-022-1-B4-T3_B04	0	1	0	0	0
Bt-H-022-1-C10-T3_C10	1	444	0.43	:Bt-H-022-1-C10-T3_C10	0	1	0	0	0
Bt-H-022-1-E10-T3_E10	1	351	0.31	:Bt-H-022-1-E10-T3_E10	0	1	0	0	0
Bt-H-022-1-E1-T3_E01	1	635	0.35	:Bt-H-022-1-E1-T3_E01	0	1	0	0	0
Bt-H-022-1-E2-T3_E02	1	811	0.34	:Bt-H-022-1-E2-T3_E02	0	1	0	0	0
Bt-H-022-1-F12-T3_F12	1	522	0.49	:Bt-H-022-1-F12-T3_F12	0	1	0	0	0
Bt-H-022-1-F2-T3_F02	1	287	0.47	:Bt-H-022-1-F2-T3_F02	0	1	0	0	0
Bt-H-022-1-F7-T3_F07	1	274	0.44	:Bt-H-022-1-F7-T3_F07	0	1	0	0	0
Bt-H-022-1-G4-T3_G04	1	601	0.35	:Bt-H-022-1-G4-T3_G04	0	1	0	0	0
Bt-H-022-1-H7-T3_H07	1	362	0.31	:Bt-H-022-1-H7-T3_H07	0	1	0	0	0
Bt-H-023-1-A5-T3_A05	1	316	0.32	:Bt-H-023-1-A5-T3_A05	0	1	0	0	0
Bt-H-023-1-A6-T3_A06	1	416	0.35	:Bt-H-023-1-A6-T3_A06	0	1	0	0	0
Bt-H-023-1-B2-T3_B02	1	521	0.3	:Bt-H-023-1-B2-T3_B02	0	1	0	0	0
Bt-H-023-1-B5-T3_B05	1	651	0.44	:Bt-H-023-1-B5-T3_B05	0	1	0	0	0
Bt-H-023-1-B6-T3_B06	1	295	0.4	:Bt-H-023-1-B6-T3_B06	0	1	0	0	0
Bt-H-023-1-C12-T3_C12	1	282	0.3	:Bt-H-023-1-C12-T3_C12	0	1	0	0	0
Bt-H-023-1-C6-T3_C06	1	806	0.33	:Bt-H-023-1-C6-T3_C06	0	1	0	0	0
Bt-H-023-1-C7-T3_C07	1	370	0.47	:Bt-H-023-1-C7-T3_C07	0	1	0	0	0
Bt-H-023-1-C8-T3_C08	1	776	0.47	:Bt-H-023-1-C8-T3_C08	0	1	0	0	0
Bt-H-023-1-D2-T3_D02	1	446	0.32	:Bt-H-023-1-D2-T3_D02	0	1	0	0	0
Bt-H-023-1-E10-T3_E10	1	632	0.33	:Bt-H-023-1-E10-T3_E10	0	1	0	0	0
Bt-H-023-1-E4-T3_E04	1	803	0.44	:Bt-H-023-1-E4-T3_E04	0	1	0	0	0
Bt-H-023-1-F10-T3_F10	1	478	0.36	:Bt-H-023-1-F10-T3_F10	0	1	0	0	0
Bt-H-023-1-F6-T3_F06	1	595	0.46	:Bt-H-023-1-F6-T3_F06	0	1	0	0	0
Bt-H-023-1-F8-T3_F08	1	525	0.31	:Bt-H-023-1-F8-T3_F08	0	1	0	0	0
Bt-H-023-1-F9-T3_F09	1	816	0.45	:Bt-H-023-1-F9-T3_F09	0	1	0	0	0
Bt-H-023-1-G10-T3_G10	1	815	0.35	:Bt-H-023-1-G10-T3_G10	0	1	0	0	0
Bt-H-023-1-G2-T3_G02	1	314	0.33	:Bt-H-023-1-G2-T3_G02	0	1	0	0	0
Bt-H-023-1-G4-T3_G04	1	213	0.43	:Bt-H-023-1-G4-T3_G04	0	1	0	0	0
Bt-H-023-1-G5-T3_G05	1	410	0.41	:Bt-H-023-1-G5-T3_G05	0	1	0	0	0
Bt-H-023-1-G6-T3_G06	1	238	0.3	:Bt-H-023-1-G6-T3_G06	0	1	0	0	0
Bt-H-023-1-H12-T3_H12	1	435	0.48	:Bt-H-023-1-H12-T3_H12	0	1	0	0	0
Bt-H-023-1-H8-T3_H08	1	426	0.46	:Bt-H-023-1-H8-T3_H08	0	1	0	0	0
Bt-H-024-1-B2-T3_B02	1	464	0.36	:Bt-H-024-1-B2-T3_B02	0	1	0	0	0
Bt-H-024-1-B9-T3_B09	1	472	0.43	:Bt-H-024-1-B9-T3_B09	0	1	0	0	0
Bt-H-024-1-C11-T3_C11	1	738	0.36	:Bt-H-024-1-C11-T3_C11	0	1	0	0	0
Bt-H-024-1-C9-T3_C09	1	770	0.54	:Bt-H-024-1-C9-T3_C09	0	1	0	0	0
Bt-H-024-1-D11-T3_D11	1	85	0.45	:Bt-H-024-1-D11-T3_D11	0	1	0	0	0
Bt-H-024-1-E12-T3_E12	1	855	0.37	:Bt-H-024-1-E12-T3_E12	0	1	0	0	0
Bt-H-024-1-E5-T3_E05	1	544	0.32	:Bt-H-024-1-E5-T3_E05	0	1	0	0	0
Bt-H-024-1-F5-T3_F05	1	539	0.32	:Bt-H-024-1-F5-T3_F05	0	1	0	0	0
Bt-H-024-1-F7-T3_F07	1	427	0.35	:Bt-H-024-1-F7-T3_F07	0	1	0	0	0
Bt-H-024-1-G11-T3_G11	1	416	0.34	:Bt-H-024-1-G11-T3_G11	0	1	0	0	0
Bt-H-024-1-G1-T3_G01	1	301	0.67	:Bt-H-024-1-G1-T3_G01	0	1	0	0	0
Bt-H-024-1-G3-T3_G03	1	251	0.4	:Bt-H-024-1-G3-T3_G03	0	1	0	0	0
Bt-H-024-1-H1-T3_H01	1	691	0.33	:Bt-H-024-1-H1-T3_H01	0	1	0	0	0
Bt-H-025-1-A11-T3_A11	1	810	0.42	:Bt-H-025-1-A11-T3_A11	0	1	0	0	0
Bt-H-025-1-A8-T3_A08	1	331	0.43	:Bt-H-025-1-A8-T3_A08	0	1	0	0	0
Bt-H-025-1-B10-T3_B10	1	537	0.37	:Bt-H-025-1-B10-T3_B10	0	1	0	0	0
Bt-H-025-1-B8-T3_B08	1	482	0.34	:Bt-H-025-1-B8-T3_B08	0	1	0	0	0
Bt-H-025-1-B9-T3_B09	1	165	0.51	:Bt-H-025-1-B9-T3_B09	0	1	0	0	0
Bt-H-025-1-C3-T3_C03	1	446	0.37	:Bt-H-025-1-C3-T3_C03	0	1	0	0	0
Bt-H-025-1-D6-T3_D06	1	839	0.31	:Bt-H-025-1-D6-T3_D06	0	1	0	0	0
Bt-H-025-1-D9-T3_D09	1	413	0.45	:Bt-H-025-1-D9-T3_D09	0	1	0	0	0
Bt-H-025-1-E5-T3_E05	1	454	0.35	:Bt-H-025-1-E5-T3_E05	0	1	0	0	0
Bt-H-025-1-E6-T3_E06	1	598	0.41	:Bt-H-025-1-E6-T3_E06	0	1	0	0	0
Bt-H-025-1-E8-T3_E08	1	327	0.42	:Bt-H-025-1-E8-T3_E08	0	1	0	0	0
Bt-H-025-1-E9-T3_E09	1	497	0.33	:Bt-H-025-1-E9-T3_E09	0	1	0	0	0
Bt-H-025-1-F2-T3_F02	1	132	0.41	:Bt-H-025-1-F2-T3_F02	0	1	0	0	0
Bt-H-025-1-F3-T3_F03	1	221	0.37	:Bt-H-025-1-F3-T3_F03	0	1	0	0	0
Bt-H-025-1-F5-T3_F05	1	404	0.26	:Bt-H-025-1-F5-T3_F05	0	1	0	0	0
Bt-H-025-1-H2-T3_H02	1	375	0.31	:Bt-H-025-1-H2-T3_H02	0	1	0	0	0
Bt-H-025-1-H5-T3_H05	1	788	0.37	:Bt-H-025-1-H5-T3_H05	0	1	0	0	0
Bt-H-026-1-A2-T3_A02	1	577	0.35	:Bt-H-026-1-A2-T3_A02	0	1	0	0	0
Bt-H-026-1-A5-T3_A05	1	286	0.47	:Bt-H-026-1-A5-T3_A05	0	1	0	0	0
Bt-H-026-1-B1-T3_B01	1	693	0.39	:Bt-H-026-1-B1-T3_B01	0	1	0	0	0
Bt-H-026-1-B3-T3_B03	1	378	0.3	:Bt-H-026-1-B3-T3_B03	0	1	0	0	0
Bt-H-026-1-C4-T3_C04	1	350	0.4	:Bt-H-026-1-C4-T3_C04	0	1	0	0	0
Bt-H-026-1-C7-T3_C07	1	160	0.33	:Bt-H-026-1-C7-T3_C07	0	1	0	0	0
Bt-H-026-1-D2-T3_D02	1	257	0.44	:Bt-H-026-1-D2-T3_D02	0	1	0	0	0
Bt-H-026-1-F3-T3_F03	1	235	0.48	:Bt-H-026-1-F3-T3_F03	0	1	0	0	0
Bt-H-026-1-F7-T3_F07	1	518	0.49	:Bt-H-026-1-F7-T3_F07	0	1	0	0	0
Bt-H-026-1-G3-T3_G03	1	450	0.47	:Bt-H-026-1-G3-T3_G03	0	1	0	0	0
Bt-H-026-1-G5-T3_G05	1	327	0.32	:Bt-H-026-1-G5-T3_G05	0	1	0	0	0
Bt-H-026-1-G7-T3_G07	1	493	0.39	:Bt-H-026-1-G7-T3_G07	0	1	0	0	0
Bt-H-026-1-H1-T3_H01	1	742	0.42	:Bt-H-026-1-H1-T3_H01	0	1	0	0	0
Bt-H-026-1-H4-T3_H04	1	231	0.46	:Bt-H-026-1-H4-T3_H04	0	1	0	0	0
Bt-H-027-1-C10-T3_C10	1	245	0.39	:Bt-H-027-1-C10-T3_C10	0	1	0	0	0
Bt-H-027-1-C3-T3_C03	1	341	0.36	:Bt-H-027-1-C3-T3_C03	0	1	0	0	0
Bt-H-027-1-C7-T3_C07	1	757	0.41	:Bt-H-027-1-C7-T3_C07	0	1	0	0	0
Bt-H-027-1-F11-T3_F11	1	504	0.47	:Bt-H-027-1-F11-T3_F11	0	1	0	0	0
Bt-H-027-1-G10-T3_G10	1	262	0.43	:Bt-H-027-1-G10-T3_G10	0	1	0	0	0
Bt-H-027-1-H7-T3_H07	1	322	0.33	:Bt-H-027-1-H7-T3_H07	0	1	0	0	0
Bt-H-028-1-A11-T3_A11	1	824	0.34	:Bt-H-028-1-A11-T3_A11	0	1	0	0	0
Bt-H-028-1-A6-T3_A06	1	276	0.48	:Bt-H-028-1-A6-T3_A06	0	1	0	0	0
Bt-H-028-1-B10-T3_B10	1	827	0.32	:Bt-H-028-1-B10-T3_B10	0	1	0	0	0
Bt-H-028-1-B9-T3_B09	1	93	0.37	:Bt-H-028-1-B9-T3_B09	0	1	0	0	0
Bt-H-028-1-C12-T3_C12	1	548	0.39	:Bt-H-028-1-C12-T3_C12	0	1	0	0	0
Bt-H-028-1-D1-T3_D01	1	727	0.38	:Bt-H-028-1-D1-T3_D01	0	1	0	0	0
Bt-H-028-1-D5-T3_D05	1	593	0.42	:Bt-H-028-1-D5-T3_D05	0	1	0	0	0
Bt-H-028-1-F12-T3_F12	1	298	0.31	:Bt-H-028-1-F12-T3_F12	0	1	0	0	0
Bt-H-028-1-F1-T3_F01	1	364	0.31	:Bt-H-028-1-F1-T3_F01	0	1	0	0	0
Bt-H-028-1-F6-T3_F06	1	709	0.49	:Bt-H-028-1-F6-T3_F06	0	1	0	0	0
Bt-H-028-1-G10-T3_G10	1	465	0.31	:Bt-H-028-1-G10-T3_G10	0	1	0	0	0
Bt-H-028-1-G11-T3_G11	1	745	0.32	:Bt-H-028-1-G11-T3_G11	0	1	0	0	0
Bt-H-028-1-G7-T3_G07	1	310	0.34	:Bt-H-028-1-G7-T3_G07	0	1	0	0	0
Bt-H-028-1-H11-T3_H11	1	756	0.55	:Bt-H-028-1-H11-T3_H11	0	1	0	0	0
Bt-H-029-1-A12-T3_A12	1	811	0.38	:Bt-H-029-1-A12-T3_A12	0	1	0	0	0
Bt-H-029-1-A8-T3_A08	1	441	0.31	:Bt-H-029-1-A8-T3_A08	0	1	0	0	0
Bt-H-029-1-B10-T3_B10	1	335	0.3	:Bt-H-029-1-B10-T3_B10	0	1	0	0	0
Bt-H-029-1-B1-T3_B01	1	552	0.52	:Bt-H-029-1-B1-T3_B01	0	1	0	0	0
Bt-H-029-1-C6-T3_C06	1	208	0.31	:Bt-H-029-1-C6-T3_C06	0	1	0	0	0
Bt-H-029-1-C9-T3_C09	1	358	0.34	:Bt-H-029-1-C9-T3_C09	0	1	0	0	0
Bt-H-029-1-D11-T3_D11	1	695	0.35	:Bt-H-029-1-D11-T3_D11	0	1	0	0	0
Bt-H-029-1-D3-T3_D03	1	448	0.45	:Bt-H-029-1-D3-T3_D03	0	1	0	0	0
Bt-H-029-1-D5-T3_D05	1	252	0.42	:Bt-H-029-1-D5-T3_D05	0	1	0	0	0
Bt-H-029-1-D9-T3_D09	1	598	0.34	:Bt-H-029-1-D9-T3_D09	0	1	0	0	0
Bt-H-029-1-E5-T3_E05	1	128	0.44	:Bt-H-029-1-E5-T3_E05	0	1	0	0	0
Bt-H-029-1-E9-T3_E09	1	552	0.49	:Bt-H-029-1-E9-T3_E09	0	1	0	0	0
Bt-H-029-1-F10-T3_F10	1	706	0.37	:Bt-H-029-1-F10-T3_F10	0	1	0	0	0
Bt-H-029-1-H12-T3_H12	1	503	0.38	:Bt-H-029-1-H12-T3_H12	0	1	0	0	0
Bt-H-029-1-H8-T3_H08	1	502	0.34	:Bt-H-029-1-H8-T3_H08	0	1	0	0	0
Bt-H-030-1-A2-T3_A02	1	777	0.36	:Bt-H-030-1-A2-T3_A02	0	1	0	0	0
Bt-H-030-1-B1-T3_B01	1	736	0.5	:Bt-H-030-1-B1-T3_B01	0	1	0	0	0
Bt-H-030-1-B4-T3_B04	1	705	0.4	:Bt-H-030-1-B4-T3_B04	0	1	0	0	0
Bt-H-030-1-C1-T3_C01	1	737	0.42	:Bt-H-030-1-C1-T3_C01	0	1	0	0	0
Bt-H-030-1-D10-T3_D10	1	228	0.38	:Bt-H-030-1-D10-T3_D10	0	1	0	0	0
Bt-H-030-1-E12-T3_E12	1	684	0.3	:Bt-H-030-1-E12-T3_E12	0	1	0	0	0
Bt-H-030-1-F12-T3_F12	1	740	0.4	:Bt-H-030-1-F12-T3_F12	0	1	0	0	0
Bt-H-030-1-F1-T3_F01	1	698	0.41	:Bt-H-030-1-F1-T3_F01	0	1	0	0	0
Bt-H-030-1-F2-T3_F02	1	298	0.31	:Bt-H-030-1-F2-T3_F02	0	1	0	0	0
Bt-H-030-1-F5-T3_F05	1	335	0.37	:Bt-H-030-1-F5-T3_F05	0	1	0	0	0
Bt-H-030-1-G1-T3_G01	1	281	0.33	:Bt-H-030-1-G1-T3_G01	0	1	0	0	0
Bt-H-030-1-G2-T3_G02	1	735	0.44	:Bt-H-030-1-G2-T3_G02	0	1	0	0	0
Bt-H-030-1-G6-T3_G06	1	319	0.32	:Bt-H-030-1-G6-T3_G06	0	1	0	0	0
Bt-H-030-1-G7-T3_G07	1	390	0.37	:Bt-H-030-1-G7-T3_G07	0	1	0	0	0
Bt-H-030-1-H2-T3_H02	1	747	0.32	:Bt-H-030-1-H2-T3_H02	0	1	0	0	0
Bt-H-030-1-H7-T3_H07	1	684	0.47	:Bt-H-030-1-H7-T3_H07	0	1	0	0	0
Bt-H-030-1-H9-T3_H09	1	671	0.39	:Bt-H-030-1-H9-T3_H09	0	1	0	0	0
Bt-H-031-1-A12-T3_A12	1	730	0.26	:Bt-H-031-1-A12-T3_A12	0	1	0	0	0
Bt-H-031-1-A8-T3_A08	1	760	0.34	:Bt-H-031-1-A8-T3_A08	0	1	0	0	0
Bt-H-031-1-C5-T3_C05	1	233	0.39	:Bt-H-031-1-C5-T3_C05	0	1	0	0	0
Bt-H-031-1-E12-T3_E12	1	401	0.39	:Bt-H-031-1-E12-T3_E12	0	1	0	0	0
Bt-H-031-1-E2-T3_E02	1	174	0.37	:Bt-H-031-1-E2-T3_E02	0	1	0	0	0
Bt-H-031-1-E5-T3_E05	1	771	0.36	:Bt-H-031-1-E5-T3_E05	0	1	0	0	0
Bt-H-031-1-E7-T3_E07	1	743	0.45	:Bt-H-031-1-E7-T3_E07	0	1	0	0	0
Bt-H-031-1-E9-T3_E09	1	605	0.35	:Bt-H-031-1-E9-T3_E09	0	1	0	0	0
Bt-H-031-1-F4-T3_F04	1	118	0.54	:Bt-H-031-1-F4-T3_F04	0	1	0	0	0
Bt-H-031-1-F6-T3_F06	1	325	0.29	:Bt-H-031-1-F6-T3_F06	0	1	0	0	0
Bt-H-031-1-G12-T3_G12	1	177	0.48	:Bt-H-031-1-G12-T3_G12	0	1	0	0	0
Bt-H-031-1-H7-T3_H07	1	645	0.43	:Bt-H-031-1-H7-T3_H07	0	1	0	0	0
Bt-H-032-1-A8-T3_A08	1	192	0.35	:Bt-H-032-1-A8-T3_A08	0	1	0	0	0
Bt-H-032-1-B11-T3_B11	1	528	0.41	:Bt-H-032-1-B11-T3_B11	0	1	0	0	0
Bt-H-032-1-C2-T3_C02	1	341	0.33	:Bt-H-032-1-C2-T3_C02	0	1	0	0	0
Bt-H-032-1-D1-T3_D01	1	660	0.36	:Bt-H-032-1-D1-T3_D01	0	1	0	0	0
Bt-H-032-1-D9-T3_D09	1	437	0.36	:Bt-H-032-1-D9-T3_D09	0	1	0	0	0
Bt-H-032-1-E10-T3_E10	1	631	0.52	:Bt-H-032-1-E10-T3_E10	0	1	0	0	0
Bt-H-032-1-E12-T3_E12	1	135	0.38	:Bt-H-032-1-E12-T3_E12	0	1	0	0	0
Bt-H-032-1-E7-T3_E07	1	289	0.43	:Bt-H-032-1-E7-T3_E07	0	1	0	0	0
Bt-H-032-1-F11-T3_F11	1	441	0.45	:Bt-H-032-1-F11-T3_F11	0	1	0	0	0
Bt-H-032-1-F12-T3_F12	1	646	0.32	:Bt-H-032-1-F12-T3_F12	0	1	0	0	0
Bt-H-032-1-F4-T3_F04	1	435	0.34	:Bt-H-032-1-F4-T3_F04	0	1	0	0	0
Bt-H-032-1-F8-T3_F08	1	502	0.39	:Bt-H-032-1-F8-T3_F08	0	1	0	0	0
Bt-H-032-1-G6-T3_G06	1	666	0.43	:Bt-H-032-1-G6-T3_G06	0	1	0	0	0
Bt-H-032-1-G9-T3_G09	1	169	0.34	:Bt-H-032-1-G9-T3_G09	0	1	0	0	0
Bt-H-032-1-H12-T3_H12	1	692	0.4	:Bt-H-032-1-H12-T3_H12	0	1	0	0	0
Bt-H-032-1-H1-T3_H01	1	603	0.37	:Bt-H-032-1-H1-T3_H01	0	1	0	0	0
Bt-H-034-1-A12-T3_A12	1	169	0.41	:Bt-H-034-1-A12-T3_A12	0	1	0	0	0
Bt-H-034-1-A2-T3_A02	1	138	0.59	:Bt-H-034-1-A2-T3_A02	0	1	0	0	0
Bt-H-034-1-A7-T3_A07	1	608	0.33	:Bt-H-034-1-A7-T3_A07	0	1	0	0	0
Bt-H-034-1-B11-T3_B11	1	630	0.32	:Bt-H-034-1-B11-T3_B11	0	1	0	0	0
Bt-H-034-1-B2-T3_B02	1	820	0.32	:Bt-H-034-1-B2-T3_B02	0	1	0	0	0
Bt-H-034-1-C4-T3_C04	1	507	0.41	:Bt-H-034-1-C4-T3_C04	0	1	0	0	0
Bt-H-034-1-C7-T3_C07	1	653	0.39	:Bt-H-034-1-C7-T3_C07	0	1	0	0	0
Bt-H-034-1-D4-T3_D04	1	363	0.32	:Bt-H-034-1-D4-T3_D04	0	1	0	0	0
Bt-H-034-1-E10-T3_E10	1	564	0.43	:Bt-H-034-1-E10-T3_E10	0	1	0	0	0
Bt-H-034-1-E12-T3_E12	1	255	0.37	:Bt-H-034-1-E12-T3_E12	0	1	0	0	0
Bt-H-034-1-E7-T3_E07	1	755	0.41	:Bt-H-034-1-E7-T3_E07	0	1	0	0	0
Bt-H-034-1-E9-T3_E09	1	387	0.29	:Bt-H-034-1-E9-T3_E09	0	1	0	0	0
Bt-H-034-1-F10-T3_F10	1	769	0.32	:Bt-H-034-1-F10-T3_F10	0	1	0	0	0
Bt-H-034-1-F12-T3_F12	1	346	0.3	:Bt-H-034-1-F12-T3_F12	0	1	0	0	0
Bt-H-034-1-F1-T3_F01	1	427	0.36	:Bt-H-034-1-F1-T3_F01	0	1	0	0	0
Bt-H-034-1-F5-T3_F05	1	143	0.33	:Bt-H-034-1-F5-T3_F05	0	1	0	0	0
Bt-H-034-1-G10-T3_G10	1	794	0.36	:Bt-H-034-1-G10-T3_G10	0	1	0	0	0
Bt-H-034-1-G11-T3_G11	1	694	0.4	:Bt-H-034-1-G11-T3_G11	0	1	0	0	0
Bt-H-034-1-G8-T3_G08	1	802	0.38	:Bt-H-034-1-G8-T3_G08	0	1	0	0	0
Bt-H-034-1-G9-T3_G09	1	585	0.38	:Bt-H-034-1-G9-T3_G09	0	1	0	0	0
Bt-H-034-1-H11-T3_H11	1	427	0.34	:Bt-H-034-1-H11-T3_H11	0	1	0	0	0
Bt-H-034-1-H3-T3_H03	1	652	0.31	:Bt-H-034-1-H3-T3_H03	0	1	0	0	0
Bt-H-034-1-H5-T3_H05	1	449	0.36	:Bt-H-034-1-H5-T3_H05	0	1	0	0	0
Bt-H-035-1-A10-T3_A10	1	866	0.35	:Bt-H-035-1-A10-T3_A10	0	1	0	0	0
Bt-H-035-1-A12-T3_A12	1	822	0.32	:Bt-H-035-1-A12-T3_A12	0	1	0	0	0
Bt-H-035-1-B10-T3_B10	1	297	0.4	:Bt-H-035-1-B10-T3_B10	0	1	0	0	0
Bt-H-035-1-D10-T3_D10	1	538	0.33	:Bt-H-035-1-D10-T3_D10	0	1	0	0	0
Bt-H-035-1-D11-T3_D11	1	603	0.39	:Bt-H-035-1-D11-T3_D11	0	1	0	0	0
Bt-H-035-1-D5-T3_D05	1	588	0.35	:Bt-H-035-1-D5-T3_D05	0	1	0	0	0
Bt-H-035-1-E11-T3_E11	1	640	0.4	:Bt-H-035-1-E11-T3_E11	0	1	0	0	0
Bt-H-035-1-E12-T3_E12	1	656	0.4	:Bt-H-035-1-E12-T3_E12	0	1	0	0	0
Bt-H-035-1-E8-T3_E08	1	632	0.48	:Bt-H-035-1-E8-T3_E08	0	1	0	0	0
Bt-H-035-1-F5-T3_F05	1	750	0.33	:Bt-H-035-1-F5-T3_F05	0	1	0	0	0
Bt-H-035-1-G11-T3_G11	1	791	0.61	:Bt-H-035-1-G11-T3_G11	0	1	0	0	0
Bt-H-035-1-H10-T3_H10	1	830	0.34	:Bt-H-035-1-H10-T3_H10	0	1	0	0	0
Bt-H-035-1-H4-T3_H04	1	397	0.3	:Bt-H-035-1-H4-T3_H04	0	1	0	0	0
Bt-H-035-1-H6-T3_H06	1	429	0.26	:Bt-H-035-1-H6-T3_H06	0	1	0	0	0
Bt-H-036-1-A11-T3_A11	1	374	0.41	:Bt-H-036-1-A11-T3_A11	0	1	0	0	0
Bt-H-036-1-A2-T3_A02	1	362	0.55	:Bt-H-036-1-A2-T3_A02	0	1	0	0	0
Bt-H-036-1-A8-T3_A08	1	359	0.3	:Bt-H-036-1-A8-T3_A08	0	1	0	0	0
Bt-H-036-1-B12-T3_B12	1	856	0.58	:Bt-H-036-1-B12-T3_B12	0	1	0	0	0
Bt-H-036-1-B1-T3_B01	1	375	0.42	:Bt-H-036-1-B1-T3_B01	0	1	0	0	0
Bt-H-036-1-B3-T3_B03	1	318	0.42	:Bt-H-036-1-B3-T3_B03	0	1	0	0	0
Bt-H-036-1-B4-T3_B04	1	180	0.48	:Bt-H-036-1-B4-T3_B04	0	1	0	0	0
Bt-H-036-1-B7-T3_B07	1	534	0.32	:Bt-H-036-1-B7-T3_B07	0	1	0	0	0
Bt-H-036-1-C11-T3_C11	1	713	0.38	:Bt-H-036-1-C11-T3_C11	0	1	0	0	0
Bt-H-036-1-C1-T3_C01	1	876	0.31	:Bt-H-036-1-C1-T3_C01	0	1	0	0	0
Bt-H-036-1-C6-T3_C06	1	169	0.33	:Bt-H-036-1-C6-T3_C06	0	1	0	0	0
Bt-H-036-1-C8-T3_C08	1	191	0.47	:Bt-H-036-1-C8-T3_C08	0	1	0	0	0
Bt-H-036-1-D11-T3_D11	1	454	0.4	:Bt-H-036-1-D11-T3_D11	0	1	0	0	0
Bt-H-036-1-D6-T3_D06	1	373	0.36	:Bt-H-036-1-D6-T3_D06	0	1	0	0	0
Bt-H-036-1-E1-T3_E01	1	317	0.37	:Bt-H-036-1-E1-T3_E01	0	1	0	0	0
Bt-H-036-1-E2-T3_E02	1	632	0.32	:Bt-H-036-1-E2-T3_E02	0	1	0	0	0
Bt-H-036-1-E3-T3_E03	1	508	0.27	:Bt-H-036-1-E3-T3_E03	0	1	0	0	0
Bt-H-036-1-F7-T3_F07	1	751	0.38	:Bt-H-036-1-F7-T3_F07	0	1	0	0	0
Bt-H-036-1-G1-T3_G01	1	647	0.32	:Bt-H-036-1-G1-T3_G01	0	1	0	0	0
Bt-H-036-1-G6-T3_G06	1	878	0.38	:Bt-H-036-1-G6-T3_G06	0	1	0	0	0
Bt-H-036-1-H9-T3_H09	1	662	0.53	:Bt-H-036-1-H9-T3_H09	0	1	0	0	0
Bt-H-037-1-A10-T3_A10	1	673	0.31	:Bt-H-037-1-A10-T3_A10	0	1	0	0	0
Bt-H-037-1-A11-T3_A11	1	835	0.41	:Bt-H-037-1-A11-T3_A11	0	1	0	0	0
Bt-H-037-1-A4-T3_A04	1	839	0.39	:Bt-H-037-1-A4-T3_A04	0	1	0	0	0
Bt-H-037-1-B9-T3_B09	1	481	0.4	:Bt-H-037-1-B9-T3_B09	0	1	0	0	0
Bt-H-037-1-C10-T3_C10	1	749	0.44	:Bt-H-037-1-C10-T3_C10	0	1	0	0	0
Bt-H-037-1-C3-T3_C03	1	863	0.4	:Bt-H-037-1-C3-T3_C03	0	1	0	0	0
Bt-H-037-1-D11-T3_D11	1	521	0.31	:Bt-H-037-1-D11-T3_D11	0	1	0	0	0
Bt-H-037-1-D4-T3_D04	1	610	0.31	:Bt-H-037-1-D4-T3_D04	0	1	0	0	0
Bt-H-037-1-E5-T3_E05	1	602	0.31	:Bt-H-037-1-E5-T3_E05	0	1	0	0	0
Bt-H-037-1-E6-T3_E06	1	282	0.55	:Bt-H-037-1-E6-T3_E06	0	1	0	0	0
Bt-H-037-1-E8-T3_E08	1	745	0.28	:Bt-H-037-1-E8-T3_E08	0	1	0	0	0
Bt-H-037-1-F11-T3_F11	1	230	0.4	:Bt-H-037-1-F11-T3_F11	0	1	0	0	0
Bt-H-037-1-F5-T3_F05	1	542	0.56	:Bt-H-037-1-F5-T3_F05	0	1	0	0	0
Bt-H-037-1-F9-T3_F09	1	591	0.42	:Bt-H-037-1-F9-T3_F09	0	1	0	0	0
Bt-H-037-1-G12-T3_G12	1	609	0.36	:Bt-H-037-1-G12-T3_G12	0	1	0	0	0
Bt-H-037-1-G1-T3_G01	1	399	0.36	:Bt-H-037-1-G1-T3_G01	0	1	0	0	0
Bt-H-037-1-G9-T3_G09	1	581	0.29	:Bt-H-037-1-G9-T3_G09	0	1	0	0	0
Bt-H-037-1-H5-T3_H05	1	302	0.32	:Bt-H-037-1-H5-T3_H05	0	1	0	0	0
Bt-H-038-1-A10-T3_A10	1	441	0.33	:Bt-H-038-1-A10-T3_A10	0	1	0	0	0
Bt-H-038-1-A12-T3_A12	1	199	0.36	:Bt-H-038-1-A12-T3_A12	0	1	0	0	0
Bt-H-038-1-A7-T3_A07	1	694	0.41	:Bt-H-038-1-A7-T3_A07	0	1	0	0	0
Bt-H-038-1-B7-T3_B07	1	662	0.3	:Bt-H-038-1-B7-T3_B07	0	1	0	0	0
Bt-H-038-1-C4-T3_C04	1	697	0.37	:Bt-H-038-1-C4-T3_C04	0	1	0	0	0
Bt-H-038-1-D2-T3_D02	1	297	0.32	:Bt-H-038-1-D2-T3_D02	0	1	0	0	0
Bt-H-038-1-D6-T3_D06	1	642	0.45	:Bt-H-038-1-D6-T3_D06	0	1	0	0	0
Bt-H-038-1-E1-T3_E01	1	139	0.36	:Bt-H-038-1-E1-T3_E01	0	1	0	0	0
Bt-H-038-1-F11-T3_F11	1	436	0.46	:Bt-H-038-1-F11-T3_F11	0	1	0	0	0
Bt-H-038-1-F3-T3_F03	1	846	0.4	:Bt-H-038-1-F3-T3_F03	0	1	0	0	0
Bt-H-038-1-F5-T3_F05	1	288	0.33	:Bt-H-038-1-F5-T3_F05	0	1	0	0	0
Bt-H-038-1-H12-T3_H12	1	874	0.46	:Bt-H-038-1-H12-T3_H12	0	1	0	0	0
Bt-H-039-1-A1-T3_A01	1	300	0.66	:Bt-H-039-1-A1-T3_A01	0	1	0	0	0
Bt-H-039-1-B3-T3_B03	1	415	0.43	:Bt-H-039-1-B3-T3_B03	0	1	0	0	0
Bt-H-039-1-B7-T3_B07	1	344	0.4	:Bt-H-039-1-B7-T3_B07	0	1	0	0	0
Bt-H-039-1-C10-T3_C10	1	621	0.61	:Bt-H-039-1-C10-T3_C10	0	1	0	0	0
Bt-H-039-1-C3-T3_C03	1	273	0.4	:Bt-H-039-1-C3-T3_C03	0	1	0	0	0
Bt-H-039-1-C4-T3_C04	1	201	0.33	:Bt-H-039-1-C4-T3_C04	0	1	0	0	0
Bt-H-039-1-D12-T3_D12	1	443	0.41	:Bt-H-039-1-D12-T3_D12	0	1	0	0	0
Bt-H-039-1-D8-T3_D08	1	728	0.42	:Bt-H-039-1-D8-T3_D08	0	1	0	0	0
Bt-H-039-1-E11-T3_E11	1	356	0.37	:Bt-H-039-1-E11-T3_E11	0	1	0	0	0
Bt-H-039-1-E3-T3_E03	1	283	0.47	:Bt-H-039-1-E3-T3_E03	0	1	0	0	0
Bt-H-039-1-E5-T3_E05	1	751	0.32	:Bt-H-039-1-E5-T3_E05	0	1	0	0	0
Bt-H-039-1-E6-T3_E06	1	313	0.4	:Bt-H-039-1-E6-T3_E06	0	1	0	0	0
Bt-H-039-1-E7-T3_E07	1	772	0.35	:Bt-H-039-1-E7-T3_E07	0	1	0	0	0
Bt-H-039-1-F11-T3_F11	1	785	0.29	:Bt-H-039-1-F11-T3_F11	0	1	0	0	0
Bt-H-039-1-G11-T3_G11	1	746	0.41	:Bt-H-039-1-G11-T3_G11	0	1	0	0	0
Bt-H-039-1-G6-T3_G06	1	308	0.45	:Bt-H-039-1-G6-T3_G06	0	1	0	0	0
Bt-H-039-1-H8-T3_H08	1	375	0.31	:Bt-H-039-1-H8-T3_H08	0	1	0	0	0
Bt-H-040-1-A11-T3_A11	1	430	0.45	:Bt-H-040-1-A11-T3_A11	0	1	0	0	0
Bt-H-040-1-B1-T3_B01	1	175	0.32	:Bt-H-040-1-B1-T3_B01	0	1	0	0	0
Bt-H-040-1-C11-T3_C11	1	631	0.4	:Bt-H-040-1-C11-T3_C11	0	1	0	0	0
Bt-H-040-1-C3-T3_C03	1	761	0.48	:Bt-H-040-1-C3-T3_C03	0	1	0	0	0
Bt-H-040-1-D11-T3_D11	1	264	0.32	:Bt-H-040-1-D11-T3_D11	0	1	0	0	0
Bt-H-040-1-E11-T3_E11	1	796	0.36	:Bt-H-040-1-E11-T3_E11	0	1	0	0	0
Bt-H-040-1-F2-T3_F02	1	526	0.41	:Bt-H-040-1-F2-T3_F02	0	1	0	0	0
Bt-H-040-1-G1-T3_G01	1	347	0.32	:Bt-H-040-1-G1-T3_G01	0	1	0	0	0
Bt-H-040-1-G6-T3_G06	1	562	0.41	:Bt-H-040-1-G6-T3_G06	0	1	0	0	0
Bt-H-040-1-H2-T3_H02	1	410	0.46	:Bt-H-040-1-H2-T3_H02	0	1	0	0	0
Bt-H-040-1-H6-T3_H06	1	756	0.41	:Bt-H-040-1-H6-T3_H06	0	1	0	0	0
Bt-H-041-1-A11-T3_A11	1	786	0.36	:Bt-H-041-1-A11-T3_A11	0	1	0	0	0
Bt-H-041-1-A1-T3_A01	1	493	0.34	:Bt-H-041-1-A1-T3_A01	0	1	0	0	0
Bt-H-041-1-A2-T3_A02	1	313	0.34	:Bt-H-041-1-A2-T3_A02	0	1	0	0	0
Bt-H-041-1-A5-T3_A05	1	425	0.34	:Bt-H-041-1-A5-T3_A05	0	1	0	0	0
Bt-H-041-1-B1-T3_B01	1	374	0.42	:Bt-H-041-1-B1-T3_B01	0	1	0	0	0
Bt-H-041-1-B5-T3_B05	1	377	0.34	:Bt-H-041-1-B5-T3_B05	0	1	0	0	0
Bt-H-041-1-B6-T3_B06	1	730	0.43	:Bt-H-041-1-B6-T3_B06	0	1	0	0	0
Bt-H-041-1-B8-T3_B08	1	320	0.37	:Bt-H-041-1-B8-T3_B08	0	1	0	0	0
Bt-H-041-1-C10-T3_C10	1	367	0.38	:Bt-H-041-1-C10-T3_C10	0	1	0	0	0
Bt-H-041-1-C9-T3_C09	1	805	0.34	:Bt-H-041-1-C9-T3_C09	0	1	0	0	0
Bt-H-041-1-D3-T3_D03	1	235	0.41	:Bt-H-041-1-D3-T3_D03	0	1	0	0	0
Bt-H-041-1-D9-T3_D09	1	704	0.31	:Bt-H-041-1-D9-T3_D09	0	1	0	0	0
Bt-H-041-1-E4-T3_E04	1	358	0.21	:Bt-H-041-1-E4-T3_E04	0	1	0	0	0
Bt-H-041-1-E7-T3_E07	1	789	0.43	:Bt-H-041-1-E7-T3_E07	0	1	0	0	0
Bt-H-041-1-F1-T3_F01	1	270	0.41	:Bt-H-041-1-F1-T3_F01	0	1	0	0	0
Bt-H-041-1-F6-T3_F06	1	725	0.4	:Bt-H-041-1-F6-T3_F06	0	1	0	0	0
Bt-H-041-1-G2-T3_G02	1	80	0.37	:Bt-H-041-1-G2-T3_G02	0	1	0	0	0
Bt-H-041-1-G7-T3_G07	1	353	0.41	:Bt-H-041-1-G7-T3_G07	0	1	0	0	0
Bt-H-041-1-H10-T3_H10	1	105	0.31	:Bt-H-041-1-H10-T3_H10	0	1	0	0	0
Bt-H-041-1-H11-T3_H11	1	517	0.42	:Bt-H-041-1-H11-T3_H11	0	1	0	0	0
Bt-H-041-1-H3-T3_H03	1	135	0.32	:Bt-H-041-1-H3-T3_H03	0	1	0	0	0
Bt-H-042-1-A11-T3_A11	1	423	0.35	:Bt-H-042-1-A11-T3_A11	0	1	0	0	0
Bt-H-042-1-A12-T3_A12	1	716	0.28	:Bt-H-042-1-A12-T3_A12	0	1	0	0	0
Bt-H-042-1-A1-T3_A01	1	440	0.37	:Bt-H-042-1-A1-T3_A01	0	1	0	0	0
Bt-H-042-1-B2-T3_B02	1	341	0.36	:Bt-H-042-1-B2-T3_B02	0	1	0	0	0
Bt-H-042-1-B9-T3_B09	1	400	0.37	:Bt-H-042-1-B9-T3_B09	0	1	0	0	0
Bt-H-042-1-C11-T3_C11	1	589	0.34	:Bt-H-042-1-C11-T3_C11	0	1	0	0	0
Bt-H-042-1-C2-T3_C02	1	818	0.34	:Bt-H-042-1-C2-T3_C02	0	1	0	0	0
Bt-H-042-1-C6-T3_C06	1	404	0.37	:Bt-H-042-1-C6-T3_C06	0	1	0	0	0
Bt-H-042-1-D12-T3_D12	1	539	0.49	:Bt-H-042-1-D12-T3_D12	0	1	0	0	0
Bt-H-042-1-E3-T3_E03	1	514	0.39	:Bt-H-042-1-E3-T3_E03	0	1	0	0	0
Bt-H-042-1-G8-T3_G08	1	484	0.33	:Bt-H-042-1-G8-T3_G08	0	1	0	0	0
Bt-H-042-1-H2-T3_H02	1	508	0.33	:Bt-H-042-1-H2-T3_H02	0	1	0	0	0
Bt-H-042-1-H3-T3_H03	1	357	0.44	:Bt-H-042-1-H3-T3_H03	0	1	0	0	0
Bt-H-042-1-H5-T3_H05	1	704	0.38	:Bt-H-042-1-H5-T3_H05	0	1	0	0	0
Bt-H-042-1-H9-T3_H09	1	824	0.53	:Bt-H-042-1-H9-T3_H09	0	1	0	0	0
Bt-H-043-1-A10-T3_A10	1	198	0.42	:Bt-H-043-1-A10-T3_A10	0	1	0	0	0
Bt-H-043-1-A4-T3_A04	1	731	0.37	:Bt-H-043-1-A4-T3_A04	0	1	0	0	0
Bt-H-043-1-A6-T3_A06	1	272	0.33	:Bt-H-043-1-A6-T3_A06	0	1	0	0	0
Bt-H-043-1-A8-T3_A08	1	757	0.39	:Bt-H-043-1-A8-T3_A08	0	1	0	0	0
Bt-H-043-1-B10-T3_B10	1	434	0.32	:Bt-H-043-1-B10-T3_B10	0	1	0	0	0
Bt-H-043-1-B11-T3_B11	1	418	0.39	:Bt-H-043-1-B11-T3_B11	0	1	0	0	0
Bt-H-043-1-B3-T3_B03	1	181	0.35	:Bt-H-043-1-B3-T3_B03	0	1	0	0	0
Bt-H-043-1-C10-T3_C10	1	417	0.44	:Bt-H-043-1-C10-T3_C10	0	1	0	0	0
Bt-H-043-1-C11-T3_C11	1	723	0.29	:Bt-H-043-1-C11-T3_C11	0	1	0	0	0
Bt-H-043-1-C12-T3_C12	1	800	0.4	:Bt-H-043-1-C12-T3_C12	0	1	0	0	0
Bt-H-043-1-C5-T3_C05	1	836	0.41	:Bt-H-043-1-C5-T3_C05	0	1	0	0	0
Bt-H-043-1-C6-T3_C06	1	228	0.35	:Bt-H-043-1-C6-T3_C06	0	1	0	0	0
Bt-H-043-1-C7-T3_C07	1	651	0.39	:Bt-H-043-1-C7-T3_C07	0	1	0	0	0
Bt-H-043-1-D6-T3_D06	1	331	0.35	:Bt-H-043-1-D6-T3_D06	0	1	0	0	0
Bt-H-043-1-E1-T3_E01	1	512	0.3	:Bt-H-043-1-E1-T3_E01	0	1	0	0	0
Bt-H-043-1-G4-T3_G04	1	442	0.44	:Bt-H-043-1-G4-T3_G04	0	1	0	0	0
Bt-H-043-1-H7-T3_H07	1	727	0.37	:Bt-H-043-1-H7-T3_H07	0	1	0	0	0
Bt-H-044-1-A10-T3_A10	1	214	0.49	:Bt-H-044-1-A10-T3_A10	0	1	0	0	0
Bt-H-044-1-A1-T3_A01	1	306	0.38	:Bt-H-044-1-A1-T3_A01	0	1	0	0	0
Bt-H-044-1-A7-T3_A07	1	615	0.42	:Bt-H-044-1-A7-T3_A07	0	1	0	0	0
Bt-H-044-1-B1-T3_B01	1	817	0.5	:Bt-H-044-1-B1-T3_B01	0	1	0	0	0
Bt-H-044-1-B5-T3_B05	1	452	0.55	:Bt-H-044-1-B5-T3_B05	0	1	0	0	0
Bt-H-044-1-C1-T3_C01	1	550	0.4	:Bt-H-044-1-C1-T3_C01	0	1	0	0	0
Bt-H-044-1-C3-T3_C03	1	585	0.34	:Bt-H-044-1-C3-T3_C03	0	1	0	0	0
Bt-H-044-1-D1-T3_D01	1	794	0.39	:Bt-H-044-1-D1-T3_D01	0	1	0	0	0
Bt-H-044-1-D2-T3_D02	1	358	0.37	:Bt-H-044-1-D2-T3_D02	0	1	0	0	0
Bt-H-044-1-D3-T3_D03	1	790	0.33	:Bt-H-044-1-D3-T3_D03	0	1	0	0	0
Bt-H-044-1-D4-T3_D04	1	462	0.28	:Bt-H-044-1-D4-T3_D04	0	1	0	0	0
Bt-H-044-1-D8-T3_D08	1	303	0.37	:Bt-H-044-1-D8-T3_D08	0	1	0	0	0
Bt-H-044-1-E5-T3_E05	1	642	0.53	:Bt-H-044-1-E5-T3_E05	0	1	0	0	0
Bt-H-044-1-E6-T3_E06	1	728	0.54	:Bt-H-044-1-E6-T3_E06	0	1	0	0	0
Bt-H-044-1-F10-T3_F10	1	774	0.31	:Bt-H-044-1-F10-T3_F10	0	1	0	0	0
Bt-H-044-1-F11-T3_F11	1	774	0.34	:Bt-H-044-1-F11-T3_F11	0	1	0	0	0
Bt-H-044-1-F5-T3_F05	1	493	0.43	:Bt-H-044-1-F5-T3_F05	0	1	0	0	0
Bt-H-044-1-G10-T3_G10	1	630	0.4	:Bt-H-044-1-G10-T3_G10	0	1	0	0	0
Bt-H-044-1-H9-T3_H09	1	681	0.27	:Bt-H-044-1-H9-T3_H09	0	1	0	0	0
Bt-H-045-1-A9-T3_A09	1	95	0.47	:Bt-H-045-1-A9-T3_A09	0	1	0	0	0
Bt-H-045-1-C5-T3_C05	1	279	0.43	:Bt-H-045-1-C5-T3_C05	0	1	0	0	0
Bt-H-045-1-D1-T3_D01	1	810	0.42	:Bt-H-045-1-D1-T3_D01	0	1	0	0	0
Bt-H-045-1-D8-T3_D08	1	723	0.37	:Bt-H-045-1-D8-T3_D08	0	1	0	0	0
Bt-H-045-1-E8-T3_E08	1	94	0.3	:Bt-H-045-1-E8-T3_E08	0	1	0	0	0
Bt-H-045-1-G7-T3_G07	1	121	0.33	:Bt-H-045-1-G7-T3_G07	0	1	0	0	0
Bt-H-045-1-H9-T3_H09	1	504	0.48	:Bt-H-045-1-H9-T3_H09	0	1	0	0	0
Bt-H-046-1-A3-T3_A03	1	714	0.53	:Bt-H-046-1-A3-T3_A03	0	1	0	0	0
Bt-H-046-1-B1-T3_B01	1	249	0.35	:Bt-H-046-1-B1-T3_B01	0	1	0	0	0
Bt-H-046-1-B4-T3_B04	1	425	0.43	:Bt-H-046-1-B4-T3_B04	0	1	0	0	0
Bt-H-046-1-B5-T3_B05	1	127	0.4	:Bt-H-046-1-B5-T3_B05	0	1	0	0	0
Bt-H-046-1-B7-T3_B07	1	773	0.3	:Bt-H-046-1-B7-T3_B07	0	1	0	0	0
Bt-H-046-1-B9-T3_B09	1	670	0.41	:Bt-H-046-1-B9-T3_B09	0	1	0	0	0
Bt-H-046-1-D2-T3_D02	1	406	0.42	:Bt-H-046-1-D2-T3_D02	0	1	0	0	0
Bt-H-046-1-D6-T3_D06	1	187	0.54	:Bt-H-046-1-D6-T3_D06	0	1	0	0	0
Bt-H-046-1-E12-T3_E12	1	117	0.33	:Bt-H-046-1-E12-T3_E12	0	1	0	0	0
Bt-H-046-1-E3-T3_E03	1	717	0.22	:Bt-H-046-1-E3-T3_E03	0	1	0	0	0
Bt-H-046-1-E9-T3_E09	1	589	0.41	:Bt-H-046-1-E9-T3_E09	0	1	0	0	0
Bt-H-046-1-F11-T3_F11	1	708	0.29	:Bt-H-046-1-F11-T3_F11	0	1	0	0	0
Bt-H-046-1-F12-T3_F12	1	494	0.36	:Bt-H-046-1-F12-T3_F12	0	1	0	0	0
Bt-H-046-1-F2-T3_F02	1	566	0.32	:Bt-H-046-1-F2-T3_F02	0	1	0	0	0
Bt-H-046-1-F6-T3_F06	1	288	0.23	:Bt-H-046-1-F6-T3_F06	0	1	0	0	0
Bt-H-046-1-F7-T3_F07	1	497	0.3	:Bt-H-046-1-F7-T3_F07	0	1	0	0	0
Bt-H-046-1-F8-T3_F08	1	297	0.34	:Bt-H-046-1-F8-T3_F08	0	1	0	0	0
Bt-H-046-1-G10-T3_G10	1	763	0.33	:Bt-H-046-1-G10-T3_G10	0	1	0	0	0
Bt-H-046-1-G11-T3_G11	1	744	0.49	:Bt-H-046-1-G11-T3_G11	0	1	0	0	0
Bt-H-046-1-G2-T3_G02	1	214	0.58	:Bt-H-046-1-G2-T3_G02	0	1	0	0	0
Bt-H-046-1-G9-T3_G09	1	55	0.33	:Bt-H-046-1-G9-T3_G09	0	1	0	0	0
Bt-H-046-1-H2-T3_H02	1	710	0.62	:Bt-H-046-1-H2-T3_H02	0	1	0	0	0
Bt-ToMoV-013-1-A11-T3_A11	1	775	0.31	:Bt-ToMoV-013-1-A11-T3_A11	0	0	0	0	1
Bt-ToMoV-013-1-A12-T3_A12	1	440	0.37	:Bt-ToMoV-013-1-A12-T3_A12	0	0	0	0	1
Bt-ToMoV-013-1-A9-T3_A09	1	654	0.63	:Bt-ToMoV-013-1-A9-T3_A09	0	0	0	0	1
Bt-ToMoV-013-1-C1-T3_C01	1	469	0.38	:Bt-ToMoV-013-1-C1-T3_C01	0	0	0	0	1
Bt-ToMoV-013-1-C9-T3_C09	1	739	0.61	:Bt-ToMoV-013-1-C9-T3_C09	0	0	0	0	1
Bt-ToMoV-013-1-D10-T3_D10	1	510	0.34	:Bt-ToMoV-013-1-D10-T3_D10	0	0	0	0	1
Bt-ToMoV-013-1-E2-T3_E02	1	707	0.48	:Bt-ToMoV-013-1-E2-T3_E02	0	0	0	0	1
Bt-ToMoV-013-1-F12-T3_F12	1	417	0.35	:Bt-ToMoV-013-1-F12-T3_F12	0	0	0	0	1
Bt-ToMoV-013-1-G12-T3_G12	1	478	0.32	:Bt-ToMoV-013-1-G12-T3_G12	0	0	0	0	1
Bt-ToMoV-013-1-G5-T3_G05	1	419	0.33	:Bt-ToMoV-013-1-G5-T3_G05	0	0	0	0	1
Bt-ToMoV-013-1-H11-T3_H11	1	751	0.29	:Bt-ToMoV-013-1-H11-T3_H11	0	0	0	0	1
Bt-ToMoV-013-1-H4-T3_H04	1	117	0.45	:Bt-ToMoV-013-1-H4-T3_H04	0	0	0	0	1
Bt-ToMoV-013-1-H9-T3_H09	1	548	0.42	:Bt-ToMoV-013-1-H9-T3_H09	0	0	0	0	1
Bt-ToMoV-014-1-A10-T3_A10	1	803	0.33	:Bt-ToMoV-014-1-A10-T3_A10	0	0	0	0	1
Bt-ToMoV-014-1-B1-T3_B01	1	659	0.35	:Bt-ToMoV-014-1-B1-T3_B01	0	0	0	0	1
Bt-ToMoV-014-1-B3-T3_B03	1	713	0.27	:Bt-ToMoV-014-1-B3-T3_B03	0	0	0	0	1
Bt-ToMoV-014-1-B4-T3_B04	1	358	0.33	:Bt-ToMoV-014-1-B4-T3_B04	0	0	0	0	1
Bt-ToMoV-014-1-C6-T3_C06	1	590	0.44	:Bt-ToMoV-014-1-C6-T3_C06	0	0	0	0	1
Bt-ToMoV-014-1-D1-T3_D01	1	79	0.36	:Bt-ToMoV-014-1-D1-T3_D01	0	0	0	0	1
Bt-ToMoV-014-1-D2-T3_D02	1	775	0.53	:Bt-ToMoV-014-1-D2-T3_D02	0	0	0	0	1
Bt-ToMoV-014-1-D4-T3_D04	1	465	0.37	:Bt-ToMoV-014-1-D4-T3_D04	0	0	0	0	1
Bt-ToMoV-014-1-D6-T3_D06	1	122	0.42	:Bt-ToMoV-014-1-D6-T3_D06	0	0	0	0	1
Bt-ToMoV-014-1-E10-T3_E10	1	341	0.4	:Bt-ToMoV-014-1-E10-T3_E10	0	0	0	0	1
Bt-ToMoV-014-1-E5-T3_E05	1	330	0.32	:Bt-ToMoV-014-1-E5-T3_E05	0	0	0	0	1
Bt-ToMoV-014-1-E7-T3_E07	1	153	0.43	:Bt-ToMoV-014-1-E7-T3_E07	0	0	0	0	1
Bt-ToMoV-014-1-F1-T3_F01	1	630	0.47	:Bt-ToMoV-014-1-F1-T3_F01	0	0	0	0	1
Bt-ToMoV-014-1-F5-T3_F05	1	491	0.5	:Bt-ToMoV-014-1-F5-T3_F05	0	0	0	0	1
Bt-ToMoV-014-1-G10-T3_G10	1	283	0.31	:Bt-ToMoV-014-1-G10-T3_G10	0	0	0	0	1
Bt-ToMoV-014-1-G1-T3_G01	1	293	0.31	:Bt-ToMoV-014-1-G1-T3_G01	0	0	0	0	1
Bt-ToMoV-014-1-H10-T3_H10	1	763	0.29	:Bt-ToMoV-014-1-H10-T3_H10	0	0	0	0	1
Bt-ToMoV-014-1-H2-T3_H02	1	370	0.44	:Bt-ToMoV-014-1-H2-T3_H02	0	0	0	0	1
Bt-ToMoV-014-1-H3-T3_H03	1	247	0.45	:Bt-ToMoV-014-1-H3-T3_H03	0	0	0	0	1
Bt-ToMoV-014-1-H5-T3_H05	1	176	0.3	:Bt-ToMoV-014-1-H5-T3_H05	0	0	0	0	1
Bt-ToMoV-014-1-H9-T3_H09	1	454	0.5	:Bt-ToMoV-014-1-H9-T3_H09	0	0	0	0	1
Bt-ToMoV-015-1-A10-T3_A10	1	826	0.38	:Bt-ToMoV-015-1-A10-T3_A10	0	0	0	0	1
Bt-ToMoV-015-1-B6-T3_B06	1	276	0.4	:Bt-ToMoV-015-1-B6-T3_B06	0	0	0	0	1
Bt-ToMoV-015-1-C10-T3_C10	1	660	0.32	:Bt-ToMoV-015-1-C10-T3_C10	0	0	0	0	1
Bt-ToMoV-015-1-C12-T3_C12	1	705	0.36	:Bt-ToMoV-015-1-C12-T3_C12	0	0	0	0	1
Bt-ToMoV-015-1-C1-T3_C01	1	627	0.3	:Bt-ToMoV-015-1-C1-T3_C01	0	0	0	0	1
Bt-ToMoV-015-1-D9-T3_D09	1	761	0.37	:Bt-ToMoV-015-1-D9-T3_D09	0	0	0	0	1
Bt-ToMoV-015-1-E10-T3_E10	1	370	0.4	:Bt-ToMoV-015-1-E10-T3_E10	0	0	0	0	1
Bt-ToMoV-015-1-E4-T3_E04	1	472	0.37	:Bt-ToMoV-015-1-E4-T3_E04	0	0	0	0	1
Bt-ToMoV-015-1-F11-T3_F11	1	212	0.35	:Bt-ToMoV-015-1-F11-T3_F11	0	0	0	0	1
Bt-ToMoV-015-1-F12-T3_F12	1	466	0.33	:Bt-ToMoV-015-1-F12-T3_F12	0	0	0	0	1
Bt-ToMoV-015-1-F2-T3_F02	1	785	0.37	:Bt-ToMoV-015-1-F2-T3_F02	0	0	0	0	1
Bt-ToMoV-015-1-F3-T3_F03	1	581	0.42	:Bt-ToMoV-015-1-F3-T3_F03	0	0	0	0	1
Bt-ToMoV-015-1-F5-T3_F05	1	338	0.5	:Bt-ToMoV-015-1-F5-T3_F05	0	0	0	0	1
Bt-ToMoV-015-1-F6-T3_F06	1	343	0.4	:Bt-ToMoV-015-1-F6-T3_F06	0	0	0	0	1
Bt-ToMoV-015-1-F9-T3_F09	1	382	0.32	:Bt-ToMoV-015-1-F9-T3_F09	0	0	0	0	1
Bt-ToMoV-015-1-G11-T3_G11	1	731	0.32	:Bt-ToMoV-015-1-G11-T3_G11	0	0	0	0	1
Bt-ToMoV-015-1-G6-T3_G06	1	799	0.42	:Bt-ToMoV-015-1-G6-T3_G06	0	0	0	0	1
Bt-ToMoV-015-1-G8-T3_G08	1	706	0.32	:Bt-ToMoV-015-1-G8-T3_G08	0	0	0	0	1
Bt-ToMoV-015-1-H11-T3_H11	1	345	0.43	:Bt-ToMoV-015-1-H11-T3_H11	0	0	0	0	1
Bt-ToMoV-015-1-H1-T3_H01	1	825	0.33	:Bt-ToMoV-015-1-H1-T3_H01	0	0	0	0	1
Bt-ToMoV-015-1-H3-T3_H03	1	621	0.33	:Bt-ToMoV-015-1-H3-T3_H03	0	0	0	0	1
Bt-ToMoV-015-1-H7-T3_H07	1	371	0.37	:Bt-ToMoV-015-1-H7-T3_H07	0	0	0	0	1
Bt-ToMoV-016-1-A2-T3_A02	1	272	0.35	:Bt-ToMoV-016-1-A2-T3_A02	0	0	0	0	1
Bt-ToMoV-016-1-B8-T3_B08	1	458	0.39	:Bt-ToMoV-016-1-B8-T3_B08	0	0	0	0	1
Bt-ToMoV-016-1-C1-T3_C01	1	143	0.45	:Bt-ToMoV-016-1-C1-T3_C01	0	0	0	0	1
Bt-ToMoV-016-1-C7-T3_C07	1	674	0.31	:Bt-ToMoV-016-1-C7-T3_C07	0	0	0	0	1
Bt-ToMoV-016-1-D1-T3_D01	1	775	0.34	:Bt-ToMoV-016-1-D1-T3_D01	0	0	0	0	1
Bt-ToMoV-016-1-D2-T3_D02	1	824	0.41	:Bt-ToMoV-016-1-D2-T3_D02	0	0	0	0	1
Bt-ToMoV-016-1-D8-T3_D08	1	240	0.5	:Bt-ToMoV-016-1-D8-T3_D08	0	0	0	0	1
Bt-ToMoV-016-1-D9-T3_D09	1	240	0.41	:Bt-ToMoV-016-1-D9-T3_D09	0	0	0	0	1
Bt-ToMoV-016-1-E12-T3_E12	1	555	0.52	:Bt-ToMoV-016-1-E12-T3_E12	0	0	0	0	1
Bt-ToMoV-016-1-E1-T3_E01	1	713	0.33	:Bt-ToMoV-016-1-E1-T3_E01	0	0	0	0	1
Bt-ToMoV-016-1-E2-T3_E02	1	397	0.35	:Bt-ToMoV-016-1-E2-T3_E02	0	0	0	0	1
Bt-ToMoV-016-1-E5-T3_E05	1	383	0.27	:Bt-ToMoV-016-1-E5-T3_E05	0	0	0	0	1
Bt-ToMoV-016-1-F3-T3_F03	1	107	0.4	:Bt-ToMoV-016-1-F3-T3_F03	0	0	0	0	1
Bt-ToMoV-016-1-F4-T3_F04	1	603	0.31	:Bt-ToMoV-016-1-F4-T3_F04	0	0	0	0	1
Bt-ToMoV-016-1-F5-T3_F05	1	567	0.3	:Bt-ToMoV-016-1-F5-T3_F05	0	0	0	0	1
Bt-ToMoV-016-1-F7-T3_F07	1	506	0.45	:Bt-ToMoV-016-1-F7-T3_F07	0	0	0	0	1
Bt-ToMoV-016-1-G11-T3_G11	1	807	0.46	:Bt-ToMoV-016-1-G11-T3_G11	0	0	0	0	1
Bt-ToMoV-016-1-G1-T3_G01	1	468	0.29	:Bt-ToMoV-016-1-G1-T3_G01	0	0	0	0	1
Bt-ToMoV-016-1-G2-T3_G02	1	821	0.42	:Bt-ToMoV-016-1-G2-T3_G02	0	0	0	0	1
Bt-ToMoV-016-1-G3-T3_G03	1	474	0.35	:Bt-ToMoV-016-1-G3-T3_G03	0	0	0	0	1
Bt-ToMoV-016-1-G5-T3_G05	1	767	0.41	:Bt-ToMoV-016-1-G5-T3_G05	0	0	0	0	1
Bt-ToMoV-016-1-H10-T3_H10	1	791	0.41	:Bt-ToMoV-016-1-H10-T3_H10	0	0	0	0	1
Bt-ToMoV-016-1-H11-T3_H11	1	824	0.35	:Bt-ToMoV-016-1-H11-T3_H11	0	0	0	0	1
Bt-ToMoV-016-1-H2-T3_H02	1	533	0.58	:Bt-ToMoV-016-1-H2-T3_H02	0	0	0	0	1
Bt-ToMoV-016-1-H4-T3_H04	1	787	0.54	:Bt-ToMoV-016-1-H4-T3_H04	0	0	0	0	1
Bt-ToMoV-016-1-H7-T3_H07	1	289	0.27	:Bt-ToMoV-016-1-H7-T3_H07	0	0	0	0	1
Bt-ToMoV-016-1-H9-T3_H09	1	749	0.54	:Bt-ToMoV-016-1-H9-T3_H09	0	0	0	0	1
Bt-ToMoV-017-1-A11-T3_A11	1	310	0.34	:Bt-ToMoV-017-1-A11-T3_A11	0	0	0	0	1
Bt-ToMoV-017-1-A12-T3_A12	1	340	0.47	:Bt-ToMoV-017-1-A12-T3_A12	0	0	0	0	1
Bt-ToMoV-017-1-A3-T3_A03	1	726	0.37	:Bt-ToMoV-017-1-A3-T3_A03	0	0	0	0	1
Bt-ToMoV-017-1-A5-T3_A05	1	512	0.34	:Bt-ToMoV-017-1-A5-T3_A05	0	0	0	0	1
Bt-ToMoV-017-1-B10-T3_B10	1	659	0.46	:Bt-ToMoV-017-1-B10-T3_B10	0	0	0	0	1
Bt-ToMoV-017-1-B12-T3_B12	1	692	0.4	:Bt-ToMoV-017-1-B12-T3_B12	0	0	0	0	1
Bt-ToMoV-017-1-B5-T3_B05	1	545	0.31	:Bt-ToMoV-017-1-B5-T3_B05	0	0	0	0	1
Bt-ToMoV-017-1-C1-T3_C01	1	487	0.33	:Bt-ToMoV-017-1-C1-T3_C01	0	0	0	0	1
Bt-ToMoV-017-1-C6-T3_C06	1	488	0.36	:Bt-ToMoV-017-1-C6-T3_C06	0	0	0	0	1
Bt-ToMoV-017-1-D10-T3_D10	1	103	0.37	:Bt-ToMoV-017-1-D10-T3_D10	0	0	0	0	1
Bt-ToMoV-017-1-D3-T3_D03	1	295	0.31	:Bt-ToMoV-017-1-D3-T3_D03	0	0	0	0	1
Bt-ToMoV-017-1-D4-T3_D04	1	371	0.29	:Bt-ToMoV-017-1-D4-T3_D04	0	0	0	0	1
Bt-ToMoV-017-1-D5-T3_D05	1	539	0.36	:Bt-ToMoV-017-1-D5-T3_D05	0	0	0	0	1
Bt-ToMoV-017-1-D7-T3_D07	1	235	0.37	:Bt-ToMoV-017-1-D7-T3_D07	0	0	0	0	1
Bt-ToMoV-017-1-E2-T3_E02	1	215	0.43	:Bt-ToMoV-017-1-E2-T3_E02	0	0	0	0	1
Bt-ToMoV-017-1-F11-T3_F11	1	361	0.44	:Bt-ToMoV-017-1-F11-T3_F11	0	0	0	0	1
Bt-ToMoV-017-1-F7-T3_F07	1	651	0.45	:Bt-ToMoV-017-1-F7-T3_F07	0	0	0	0	1
Bt-ToMoV-017-1-G11-T3_G11	1	298	0.52	:Bt-ToMoV-017-1-G11-T3_G11	0	0	0	0	1
Bt-ToMoV-017-1-G2-T3_G02	1	576	0.34	:Bt-ToMoV-017-1-G2-T3_G02	0	0	0	0	1
Bt-ToMoV-017-1-G3-T3_G03	1	345	0.53	:Bt-ToMoV-017-1-G3-T3_G03	0	0	0	0	1
Bt-ToMoV-017-1-G4-T3_G04	1	132	0.45	:Bt-ToMoV-017-1-G4-T3_G04	0	0	0	0	1
Bt-ToMoV-017-1-G5-T3_G05	1	571	0.33	:Bt-ToMoV-017-1-G5-T3_G05	0	0	0	0	1
Bt-ToMoV-017-1-G6-T3_G06	1	387	0.4	:Bt-ToMoV-017-1-G6-T3_G06	0	0	0	0	1
Bt-ToMoV-017-1-G7-T3_G07	1	738	0.4	:Bt-ToMoV-017-1-G7-T3_G07	0	0	0	0	1
Bt-ToMoV-017-1-G8-T3_G08	1	309	0.32	:Bt-ToMoV-017-1-G8-T3_G08	0	0	0	0	1
Bt-ToMoV-017-1-H10-T3_H10	1	687	0.37	:Bt-ToMoV-017-1-H10-T3_H10	0	0	0	0	1
Bt-ToMoV-017-1-H11-T3_H11	1	514	0.37	:Bt-ToMoV-017-1-H11-T3_H11	0	0	0	0	1
Bt-ToMoV-017-1-H2-T3_H02	1	735	0.53	:Bt-ToMoV-017-1-H2-T3_H02	0	0	0	0	1
Bt-ToMoV-018-1-A2-T3_A02	1	747	0.29	:Bt-ToMoV-018-1-A2-T3_A02	0	0	0	0	1
Bt-ToMoV-018-1-A6-T3_A06	1	548	0.39	:Bt-ToMoV-018-1-A6-T3_A06	0	0	0	0	1
Bt-ToMoV-018-1-B3-T3_B03	1	379	0.35	:Bt-ToMoV-018-1-B3-T3_B03	0	0	0	0	1
Bt-ToMoV-018-1-B4-T3_B04	1	564	0.42	:Bt-ToMoV-018-1-B4-T3_B04	0	0	0	0	1
Bt-ToMoV-018-1-B7-T3_B07	1	289	0.34	:Bt-ToMoV-018-1-B7-T3_B07	0	0	0	0	1
Bt-ToMoV-018-1-B8-T3_B08	1	605	0.3	:Bt-ToMoV-018-1-B8-T3_B08	0	0	0	0	1
Bt-ToMoV-018-1-C4-T3_C04	1	596	0.37	:Bt-ToMoV-018-1-C4-T3_C04	0	0	0	0	1
Bt-ToMoV-018-1-C6-T3_C06	1	507	0.33	:Bt-ToMoV-018-1-C6-T3_C06	0	0	0	0	1
Bt-ToMoV-018-1-C9-T3_C09	1	488	0.34	:Bt-ToMoV-018-1-C9-T3_C09	0	0	0	0	1
Bt-ToMoV-018-1-D11-T3_D11	1	580	0.29	:Bt-ToMoV-018-1-D11-T3_D11	0	0	0	0	1
Bt-ToMoV-018-1-D12-T3_D12	1	420	0.31	:Bt-ToMoV-018-1-D12-T3_D12	0	0	0	0	1
Bt-ToMoV-018-1-D1-T3_D01	1	269	0.27	:Bt-ToMoV-018-1-D1-T3_D01	0	0	0	0	1
Bt-ToMoV-018-1-D2-T3_D02	1	631	0.44	:Bt-ToMoV-018-1-D2-T3_D02	0	0	0	0	1
Bt-ToMoV-018-1-D6-T3_D06	1	699	0.33	:Bt-ToMoV-018-1-D6-T3_D06	0	0	0	0	1
Bt-ToMoV-018-1-E11-T3_E11	1	249	0.33	:Bt-ToMoV-018-1-E11-T3_E11	0	0	0	0	1
Bt-ToMoV-018-1-E4-T3_E04	1	580	0.33	:Bt-ToMoV-018-1-E4-T3_E04	0	0	0	0	1
Bt-ToMoV-018-1-E7-T3_E07	1	255	0.46	:Bt-ToMoV-018-1-E7-T3_E07	0	0	0	0	1
Bt-ToMoV-018-1-E8-T3_E08	1	235	0.31	:Bt-ToMoV-018-1-E8-T3_E08	0	0	0	0	1
Bt-ToMoV-018-1-F11-T3_F11	1	566	0.32	:Bt-ToMoV-018-1-F11-T3_F11	0	0	0	0	1
Bt-ToMoV-018-1-F12-T3_F12	1	748	0.27	:Bt-ToMoV-018-1-F12-T3_F12	0	0	0	0	1
Bt-ToMoV-018-1-F7-T3_F07	1	687	0.38	:Bt-ToMoV-018-1-F7-T3_F07	0	0	0	0	1
Bt-ToMoV-018-1-F9-T3_F09	1	694	0.59	:Bt-ToMoV-018-1-F9-T3_F09	0	0	0	0	1
Bt-ToMoV-018-1-G10-T3_G10	1	549	0.37	:Bt-ToMoV-018-1-G10-T3_G10	0	0	0	0	1
Bt-ToMoV-018-1-G11-T3_G11	1	706	0.37	:Bt-ToMoV-018-1-G11-T3_G11	0	0	0	0	1
Bt-ToMoV-018-1-G3-T3_G03	1	605	0.53	:Bt-ToMoV-018-1-G3-T3_G03	0	0	0	0	1
Bt-ToMoV-018-1-G4-T3_G04	1	326	0.37	:Bt-ToMoV-018-1-G4-T3_G04	0	0	0	0	1
Bt-ToMoV-018-1-G6-T3_G06	1	283	0.49	:Bt-ToMoV-018-1-G6-T3_G06	0	0	0	0	1
Bt-ToMoV-018-1-H10-T3_H10	1	340	0.43	:Bt-ToMoV-018-1-H10-T3_H10	0	0	0	0	1
Bt-ToMoV-019-1-A3-T3_A03	1	756	0.25	:Bt-ToMoV-019-1-A3-T3_A03	0	0	0	0	1
Bt-ToMoV-019-1-A8-T3_A08	1	289	0.35	:Bt-ToMoV-019-1-A8-T3_A08	0	0	0	0	1
Bt-ToMoV-019-1-B10-T3_B10	1	773	0.3	:Bt-ToMoV-019-1-B10-T3_B10	0	0	0	0	1
Bt-ToMoV-019-1-B5-T3_B05	1	517	0.46	:Bt-ToMoV-019-1-B5-T3_B05	0	0	0	0	1
Bt-ToMoV-019-1-B8-T3_B08	1	773	0.31	:Bt-ToMoV-019-1-B8-T3_B08	0	0	0	0	1
Bt-ToMoV-019-1-C3-T3_C03	1	826	0.45	:Bt-ToMoV-019-1-C3-T3_C03	0	0	0	0	1
Bt-ToMoV-019-1-D10-T3_D10	1	429	0.4	:Bt-ToMoV-019-1-D10-T3_D10	0	0	0	0	1
Bt-ToMoV-019-1-D9-T3_D09	1	458	0.33	:Bt-ToMoV-019-1-D9-T3_D09	0	0	0	0	1
Bt-ToMoV-019-1-E5-T3_E05	1	621	0.66	:Bt-ToMoV-019-1-E5-T3_E05	0	0	0	0	1
Bt-ToMoV-019-1-E7-T3_E07	1	277	0.37	:Bt-ToMoV-019-1-E7-T3_E07	0	0	0	0	1
Bt-ToMoV-019-1-G3-T3_G03	1	110	0.36	:Bt-ToMoV-019-1-G3-T3_G03	0	0	0	0	1
Bt-ToMoV-019-1-G6-T3_G06	1	490	0.31	:Bt-ToMoV-019-1-G6-T3_G06	0	0	0	0	1
Bt-ToMoV-019-1-G7-T3_G07	1	151	0.55	:Bt-ToMoV-019-1-G7-T3_G07	0	0	0	0	1
Bt-ToMoV-020-1-A5-T3_A05	1	738	0.41	:Bt-ToMoV-020-1-A5-T3_A05	0	0	0	0	1
Bt-ToMoV-020-1-A7-T3_A07	1	401	0.37	:Bt-ToMoV-020-1-A7-T3_A07	0	0	0	0	1
Bt-ToMoV-020-1-A9-T3_A09	1	432	0.39	:Bt-ToMoV-020-1-A9-T3_A09	0	0	0	0	1
Bt-ToMoV-020-1-C10-T3_C10	1	347	0.36	:Bt-ToMoV-020-1-C10-T3_C10	0	0	0	0	1
Bt-ToMoV-020-1-C12-T3_C12	1	789	0.39	:Bt-ToMoV-020-1-C12-T3_C12	0	0	0	0	1
Bt-ToMoV-020-1-C2-T3_C02	1	167	0.57	:Bt-ToMoV-020-1-C2-T3_C02	0	0	0	0	1
Bt-ToMoV-020-1-C6-T3_C06	1	262	0.39	:Bt-ToMoV-020-1-C6-T3_C06	0	0	0	0	1
Bt-ToMoV-020-1-D9-T3_D09	1	786	0.3	:Bt-ToMoV-020-1-D9-T3_D09	0	0	0	0	1
Bt-ToMoV-020-1-E2-T3_E02	1	174	0.49	:Bt-ToMoV-020-1-E2-T3_E02	0	0	0	0	1
Bt-ToMoV-020-1-E5-T3_E05	1	820	0.49	:Bt-ToMoV-020-1-E5-T3_E05	0	0	0	0	1
Bt-ToMoV-020-1-E9-T3_E09	1	214	0.34	:Bt-ToMoV-020-1-E9-T3_E09	0	0	0	0	1
Bt-ToMoV-020-1-F1-T3_F01	1	831	0.29	:Bt-ToMoV-020-1-F1-T3_F01	0	0	0	0	1
Bt-ToMoV-020-1-F7-T3_F07	1	682	0.34	:Bt-ToMoV-020-1-F7-T3_F07	0	0	0	0	1
Bt-ToMoV-020-1-F9-T3_F09	1	753	0.44	:Bt-ToMoV-020-1-F9-T3_F09	0	0	0	0	1
Bt-ToMoV-020-1-G7-T3_G07	1	278	0.34	:Bt-ToMoV-020-1-G7-T3_G07	0	0	0	0	1
Bt-ToMoV-020-1-H10-T3_H10	1	477	0.39	:Bt-ToMoV-020-1-H10-T3_H10	0	0	0	0	1
Bt-ToMoV-021-1-A11-T3_A11	1	324	0.38	:Bt-ToMoV-021-1-A11-T3_A11	0	0	0	0	1
Bt-ToMoV-021-1-A7-T3_A07	1	533	0.34	:Bt-ToMoV-021-1-A7-T3_A07	0	0	0	0	1
Bt-ToMoV-021-1-A8-T3_A08	1	278	0.35	:Bt-ToMoV-021-1-A8-T3_A08	0	0	0	0	1
Bt-ToMoV-021-1-B10-T3_B10	1	669	0.51	:Bt-ToMoV-021-1-B10-T3_B10	0	0	0	0	1
Bt-ToMoV-021-1-B3-T3_B03	1	432	0.49	:Bt-ToMoV-021-1-B3-T3_B03	0	0	0	0	1
Bt-ToMoV-021-1-B4-T3_B04	1	517	0.48	:Bt-ToMoV-021-1-B4-T3_B04	0	0	0	0	1
Bt-ToMoV-021-1-B6-T3_B06	1	635	0.32	:Bt-ToMoV-021-1-B6-T3_B06	0	0	0	0	1
Bt-ToMoV-021-1-C8-T3_C08	1	786	0.33	:Bt-ToMoV-021-1-C8-T3_C08	0	0	0	0	1
Bt-ToMoV-021-1-D2-T3_D02	1	652	0.34	:Bt-ToMoV-021-1-D2-T3_D02	0	0	0	0	1
Bt-ToMoV-021-1-D8-T3_D08	1	416	0.38	:Bt-ToMoV-021-1-D8-T3_D08	0	0	0	0	1
Bt-ToMoV-021-1-E12-T3_E12	1	340	0.44	:Bt-ToMoV-021-1-E12-T3_E12	0	0	0	0	1
Bt-ToMoV-021-1-E5-T3_E05	1	482	0.3	:Bt-ToMoV-021-1-E5-T3_E05	0	0	0	0	1
Bt-ToMoV-021-1-F10-T3_F10	1	315	0.31	:Bt-ToMoV-021-1-F10-T3_F10	0	0	0	0	1
Bt-ToMoV-021-1-F5-T3_F05	1	795	0.24	:Bt-ToMoV-021-1-F5-T3_F05	0	0	0	0	1
Bt-ToMoV-021-1-G11-T3_G11	1	355	0.43	:Bt-ToMoV-021-1-G11-T3_G11	0	0	0	0	1
Bt-ToMoV-021-1-G12-T3_G12	1	135	0.38	:Bt-ToMoV-021-1-G12-T3_G12	0	0	0	0	1
Bt-ToMoV-021-1-G1-T3_G01	1	254	0.4	:Bt-ToMoV-021-1-G1-T3_G01	0	0	0	0	1
Bt-ToMoV-021-1-G2-T3_G02	1	395	0.38	:Bt-ToMoV-021-1-G2-T3_G02	0	0	0	0	1
Bt-ToMoV-021-1-G6-T3_G06	1	686	0.31	:Bt-ToMoV-021-1-G6-T3_G06	0	0	0	0	1
Bt-ToMoV-021-1-G7-T3_G07	1	741	0.39	:Bt-ToMoV-021-1-G7-T3_G07	0	0	0	0	1
Bt-ToMoV-021-1-G9-T3_G09	1	357	0.4	:Bt-ToMoV-021-1-G9-T3_G09	0	0	0	0	1
Bt-ToMoV-021-1-H5-T3_H05	1	507	0.29	:Bt-ToMoV-021-1-H5-T3_H05	0	0	0	0	1
Bt-ToMoV-021-1-H7-T3_H07	1	743	0.38	:Bt-ToMoV-021-1-H7-T3_H07	0	0	0	0	1
Bt-ToMoV-022-1-A4-T3_A04	1	572	0.44	:Bt-ToMoV-022-1-A4-T3_A04	0	0	0	0	1
Bt-ToMoV-022-1-A7-T3_A07	1	359	0.29	:Bt-ToMoV-022-1-A7-T3_A07	0	0	0	0	1
Bt-ToMoV-022-1-B1-T3_B01	1	661	0.48	:Bt-ToMoV-022-1-B1-T3_B01	0	0	0	0	1
Bt-ToMoV-022-1-C5-T3_C05	1	585	0.44	:Bt-ToMoV-022-1-C5-T3_C05	0	0	0	0	1
Bt-ToMoV-022-1-D2-T3_D02	1	745	0.48	:Bt-ToMoV-022-1-D2-T3_D02	0	0	0	0	1
Bt-ToMoV-022-1-D3-T3_D03	1	817	0.36	:Bt-ToMoV-022-1-D3-T3_D03	0	0	0	0	1
Bt-ToMoV-022-1-D4-T3_D04	1	95	0.61	:Bt-ToMoV-022-1-D4-T3_D04	0	0	0	0	1
Bt-ToMoV-022-1-D6-T3_D06	1	289	0.41	:Bt-ToMoV-022-1-D6-T3_D06	0	0	0	0	1
Bt-ToMoV-022-1-E10-T3_E10	1	305	0.3	:Bt-ToMoV-022-1-E10-T3_E10	0	0	0	0	1
Bt-ToMoV-022-1-E11-T3_E11	1	740	0.4	:Bt-ToMoV-022-1-E11-T3_E11	0	0	0	0	1
Bt-ToMoV-022-1-E6-T3_E06	1	307	0.42	:Bt-ToMoV-022-1-E6-T3_E06	0	0	0	0	1
Bt-ToMoV-022-1-E9-T3_E09	1	381	0.37	:Bt-ToMoV-022-1-E9-T3_E09	0	0	0	0	1
Bt-ToMoV-022-1-F4-T3_F04	1	114	0.43	:Bt-ToMoV-022-1-F4-T3_F04	0	0	0	0	1
Bt-ToMoV-022-1-F7-T3_F07	1	727	0.42	:Bt-ToMoV-022-1-F7-T3_F07	0	0	0	0	1
Bt-ToMoV-022-1-F9-T3_F09	1	796	0.31	:Bt-ToMoV-022-1-F9-T3_F09	0	0	0	0	1
Bt-ToMoV-022-1-G10-T3_G10	1	598	0.33	:Bt-ToMoV-022-1-G10-T3_G10	0	0	0	0	1
Bt-ToMoV-022-1-G7-T3_G07	1	557	0.37	:Bt-ToMoV-022-1-G7-T3_G07	0	0	0	0	1
Bt-ToMoV-022-1-G8-T3_G08	1	769	0.34	:Bt-ToMoV-022-1-G8-T3_G08	0	0	0	0	1
Bt-ToMoV-022-1-H4-T3_H04	1	317	0.64	:Bt-ToMoV-022-1-H4-T3_H04	0	0	0	0	1
Bt-ToMoV-023-1-A11-T3_A11	1	713	0.66	:Bt-ToMoV-023-1-A11-T3_A11	0	0	0	0	1
Bt-ToMoV-023-1-A12-T3_A12	1	166	0.39	:Bt-ToMoV-023-1-A12-T3_A12	0	0	0	0	1
Bt-ToMoV-023-1-A2-T3_A02	1	87	0.43	:Bt-ToMoV-023-1-A2-T3_A02	0	0	0	0	1
Bt-ToMoV-023-1-A8-T3_A08	1	369	0.35	:Bt-ToMoV-023-1-A8-T3_A08	0	0	0	0	1
Bt-ToMoV-023-1-A9-T3_A09	1	437	0.5	:Bt-ToMoV-023-1-A9-T3_A09	0	0	0	0	1
Bt-ToMoV-023-1-B1-T3_B01	1	502	0.31	:Bt-ToMoV-023-1-B1-T3_B01	0	0	0	0	1
Bt-ToMoV-023-1-B2-T3_B02	1	497	0.35	:Bt-ToMoV-023-1-B2-T3_B02	0	0	0	0	1
Bt-ToMoV-023-1-C10-T3_C10	1	562	0.34	:Bt-ToMoV-023-1-C10-T3_C10	0	0	0	0	1
Bt-ToMoV-023-1-C1-T3_C01	1	778	0.33	:Bt-ToMoV-023-1-C1-T3_C01	0	0	0	0	1
Bt-ToMoV-023-1-D10-T3_D10	1	749	0.31	:Bt-ToMoV-023-1-D10-T3_D10	0	0	0	0	1
Bt-ToMoV-023-1-D6-T3_D06	1	742	0.37	:Bt-ToMoV-023-1-D6-T3_D06	0	0	0	0	1
Bt-ToMoV-023-1-D7-T3_D07	1	89	0.24	:Bt-ToMoV-023-1-D7-T3_D07	0	0	0	0	1
Bt-ToMoV-023-1-F3-T3_F03	1	520	0.36	:Bt-ToMoV-023-1-F3-T3_F03	0	0	0	0	1
Bt-ToMoV-023-1-F5-T3_F05	1	690	0.47	:Bt-ToMoV-023-1-F5-T3_F05	0	0	0	0	1
Bt-ToMoV-023-1-F6-T3_F06	1	568	0.3	:Bt-ToMoV-023-1-F6-T3_F06	0	0	0	0	1
Bt-ToMoV-023-1-F9-T3_F09	1	106	0.43	:Bt-ToMoV-023-1-F9-T3_F09	0	0	0	0	1
Bt-ToMoV-023-1-G1-T3_G01	1	586	0.36	:Bt-ToMoV-023-1-G1-T3_G01	0	0	0	0	1
Bt-ToMoV-023-1-G4-T3_G04	1	787	0.42	:Bt-ToMoV-023-1-G4-T3_G04	0	0	0	0	1
Bt-ToMoV-023-1-H10-T3_H10	1	774	0.41	:Bt-ToMoV-023-1-H10-T3_H10	0	0	0	0	1
Bt-ToMoV-023-1-H2-T3_H02	1	218	0.59	:Bt-ToMoV-023-1-H2-T3_H02	0	0	0	0	1
Bt-ToMoV-023-1-H4-T3_H04	1	749	0.42	:Bt-ToMoV-023-1-H4-T3_H04	0	0	0	0	1
Bt-ToMoV-023-1-H8-T3_H08	1	526	0.41	:Bt-ToMoV-023-1-H8-T3_H08	0	0	0	0	1
Bt-ToMoV-024-1-A1-T3_A01	1	177	0.45	:Bt-ToMoV-024-1-A1-T3_A01	0	0	0	0	1
Bt-ToMoV-024-1-A3-T3_A03	1	783	0.43	:Bt-ToMoV-024-1-A3-T3_A03	0	0	0	0	1
Bt-ToMoV-024-1-A7-T3_A07	1	431	0.35	:Bt-ToMoV-024-1-A7-T3_A07	0	0	0	0	1
Bt-ToMoV-024-1-B11-T3_B11	1	151	0.37	:Bt-ToMoV-024-1-B11-T3_B11	0	0	0	0	1
Bt-ToMoV-024-1-B12-T3_B12	1	643	0.4	:Bt-ToMoV-024-1-B12-T3_B12	0	0	0	0	1
Bt-ToMoV-024-1-B3-T3_B03	1	337	0.3	:Bt-ToMoV-024-1-B3-T3_B03	0	0	0	0	1
Bt-ToMoV-024-1-B8-T3_B08	1	197	0.39	:Bt-ToMoV-024-1-B8-T3_B08	0	0	0	0	1
Bt-ToMoV-024-1-C1-T3_C01	1	703	0.34	:Bt-ToMoV-024-1-C1-T3_C01	0	0	0	0	1
Bt-ToMoV-024-1-C9-T3_C09	1	492	0.4	:Bt-ToMoV-024-1-C9-T3_C09	0	0	0	0	1
Bt-ToMoV-024-1-D3-T3_D03	1	255	0.45	:Bt-ToMoV-024-1-D3-T3_D03	0	0	0	0	1
Bt-ToMoV-024-1-D6-T3_D06	1	138	0.36	:Bt-ToMoV-024-1-D6-T3_D06	0	0	0	0	1
Bt-ToMoV-024-1-D7-T3_D07	1	635	0.42	:Bt-ToMoV-024-1-D7-T3_D07	0	0	0	0	1
Bt-ToMoV-024-1-D8-T3_D08	1	289	0.38	:Bt-ToMoV-024-1-D8-T3_D08	0	0	0	0	1
Bt-ToMoV-024-1-E12-T3_E12	1	702	0.33	:Bt-ToMoV-024-1-E12-T3_E12	0	0	0	0	1
Bt-ToMoV-024-1-E1-T3_E01	1	498	0.38	:Bt-ToMoV-024-1-E1-T3_E01	0	0	0	0	1
Bt-ToMoV-024-1-F10-T3_F10	1	655	0.44	:Bt-ToMoV-024-1-F10-T3_F10	0	0	0	0	1
Bt-ToMoV-024-1-F12-T3_F12	1	697	0.43	:Bt-ToMoV-024-1-F12-T3_F12	0	0	0	0	1
Bt-ToMoV-024-1-F5-T3_F05	1	669	0.37	:Bt-ToMoV-024-1-F5-T3_F05	0	0	0	0	1
Bt-ToMoV-024-1-F7-T3_F07	1	435	0.31	:Bt-ToMoV-024-1-F7-T3_F07	0	0	0	0	1
Bt-ToMoV-024-1-F8-T3_F08	1	312	0.46	:Bt-ToMoV-024-1-F8-T3_F08	0	0	0	0	1
Bt-ToMoV-024-1-F9-T3_F09	1	635	0.28	:Bt-ToMoV-024-1-F9-T3_F09	0	0	0	0	1
Bt-ToMoV-024-1-G5-T3_G05	1	654	0.3	:Bt-ToMoV-024-1-G5-T3_G05	0	0	0	0	1
Bt-ToMoV-024-1-G8-T3_G08	1	671	0.44	:Bt-ToMoV-024-1-G8-T3_G08	0	0	0	0	1
Bt-ToMoV-024-1-G9-T3_G09	1	193	0.41	:Bt-ToMoV-024-1-G9-T3_G09	0	0	0	0	1
Bt-ToMoV-024-1-H7-T3_H07	1	621	0.36	:Bt-ToMoV-024-1-H7-T3_H07	0	0	0	0	1
Bt-ToMoV-025-1-A12-T3_A12	1	592	0.37	:Bt-ToMoV-025-1-A12-T3_A12	0	0	0	0	1
Bt-ToMoV-025-1-A3-T3_A03	1	809	0.47	:Bt-ToMoV-025-1-A3-T3_A03	0	0	0	0	1
Bt-ToMoV-025-1-B10-T3_B10	1	724	0.48	:Bt-ToMoV-025-1-B10-T3_B10	0	0	0	0	1
Bt-ToMoV-025-1-B2-T3_B02	1	741	0.54	:Bt-ToMoV-025-1-B2-T3_B02	0	0	0	0	1
Bt-ToMoV-025-1-B8-T3_B08	1	273	0.34	:Bt-ToMoV-025-1-B8-T3_B08	0	0	0	0	1
Bt-ToMoV-025-1-C10-T3_C10	1	727	0.51	:Bt-ToMoV-025-1-C10-T3_C10	0	0	0	0	1
Bt-ToMoV-025-1-C5-T3_C05	1	387	0.32	:Bt-ToMoV-025-1-C5-T3_C05	0	0	0	0	1
Bt-ToMoV-025-1-C9-T3_C09	1	810	0.29	:Bt-ToMoV-025-1-C9-T3_C09	0	0	0	0	1
Bt-ToMoV-025-1-D6-T3_D06	1	672	0.3	:Bt-ToMoV-025-1-D6-T3_D06	0	0	0	0	1
Bt-ToMoV-025-1-D7-T3_D07	1	318	0.42	:Bt-ToMoV-025-1-D7-T3_D07	0	0	0	0	1
Bt-ToMoV-025-1-D9-T3_D09	1	376	0.33	:Bt-ToMoV-025-1-D9-T3_D09	0	0	0	0	1
Bt-ToMoV-025-1-E1-T3_E01	1	816	0.45	:Bt-ToMoV-025-1-E1-T3_E01	0	0	0	0	1
Bt-ToMoV-025-1-E3-T3_E03	1	265	0.36	:Bt-ToMoV-025-1-E3-T3_E03	0	0	0	0	1
Bt-ToMoV-025-1-E4-T3_E04	1	535	0.57	:Bt-ToMoV-025-1-E4-T3_E04	0	0	0	0	1
Bt-ToMoV-025-1-E9-T3_E09	1	486	0.55	:Bt-ToMoV-025-1-E9-T3_E09	0	0	0	0	1
Bt-ToMoV-025-1-F10-T3_F10	1	675	0.3	:Bt-ToMoV-025-1-F10-T3_F10	0	0	0	0	1
Bt-ToMoV-025-1-F11-T3_F11	1	285	0.5	:Bt-ToMoV-025-1-F11-T3_F11	0	0	0	0	1
Bt-ToMoV-025-1-F12-T3_F12	1	386	0.26	:Bt-ToMoV-025-1-F12-T3_F12	0	0	0	0	1
Bt-ToMoV-025-1-F1-T3_F01	1	281	0.34	:Bt-ToMoV-025-1-F1-T3_F01	0	0	0	0	1
Bt-ToMoV-025-1-F6-T3_F06	1	324	0.3	:Bt-ToMoV-025-1-F6-T3_F06	0	0	0	0	1
Bt-ToMoV-025-1-F7-T3_F07	1	354	0.29	:Bt-ToMoV-025-1-F7-T3_F07	0	0	0	0	1
Bt-ToMoV-025-1-F9-T3_F09	1	731	0.36	:Bt-ToMoV-025-1-F9-T3_F09	0	0	0	0	1
Bt-ToMoV-025-1-G10-T3_G10	1	779	0.38	:Bt-ToMoV-025-1-G10-T3_G10	0	0	0	0	1
Bt-ToMoV-025-1-G2-T3_G02	1	143	0.42	:Bt-ToMoV-025-1-G2-T3_G02	0	0	0	0	1
Bt-ToMoV-025-1-G4-T3_G04	1	456	0.3	:Bt-ToMoV-025-1-G4-T3_G04	0	0	0	0	1
Bt-ToMoV-025-1-H3-T3_H03	1	623	0.43	:Bt-ToMoV-025-1-H3-T3_H03	0	0	0	0	1
Bt-ToMoV-025-1-H8-T3_H08	1	344	0.34	:Bt-ToMoV-025-1-H8-T3_H08	0	0	0	0	1
Bt-ToMoV-026-1-A11-T3_A11	1	705	0.34	:Bt-ToMoV-026-1-A11-T3_A11	0	0	0	0	1
Bt-ToMoV-026-1-A12-T3_A12	1	505	0.45	:Bt-ToMoV-026-1-A12-T3_A12	0	0	0	0	1
Bt-ToMoV-026-1-A2-T3_A02	1	625	0.33	:Bt-ToMoV-026-1-A2-T3_A02	0	0	0	0	1
Bt-ToMoV-026-1-A4-T3_A04	1	99	0.41	:Bt-ToMoV-026-1-A4-T3_A04	0	0	0	0	1
Bt-ToMoV-026-1-A5-T3_A05	1	417	0.43	:Bt-ToMoV-026-1-A5-T3_A05	0	0	0	0	1
Bt-ToMoV-026-1-A6-T3_A06	1	400	0.32	:Bt-ToMoV-026-1-A6-T3_A06	0	0	0	0	1
Bt-ToMoV-026-1-A9-T3_A09	1	659	0.29	:Bt-ToMoV-026-1-A9-T3_A09	0	0	0	0	1
Bt-ToMoV-026-1-B1-T3_B01	1	761	0.31	:Bt-ToMoV-026-1-B1-T3_B01	0	0	0	0	1
Bt-ToMoV-026-1-B8-T3_B08	1	269	0.31	:Bt-ToMoV-026-1-B8-T3_B08	0	0	0	0	1
Bt-ToMoV-026-1-C3-T3_C03	1	598	0.29	:Bt-ToMoV-026-1-C3-T3_C03	0	0	0	0	1
Bt-ToMoV-026-1-C4-T3_C04	1	282	0.57	:Bt-ToMoV-026-1-C4-T3_C04	0	0	0	0	1
Bt-ToMoV-026-1-C5-T3_C05	1	205	0.39	:Bt-ToMoV-026-1-C5-T3_C05	0	0	0	0	1
Bt-ToMoV-026-1-D5-T3_D05	1	651	0.35	:Bt-ToMoV-026-1-D5-T3_D05	0	0	0	0	1
Bt-ToMoV-026-1-E11-T3_E11	1	438	0.31	:Bt-ToMoV-026-1-E11-T3_E11	0	0	0	0	1
Bt-ToMoV-026-1-E7-T3_E07	1	190	0.36	:Bt-ToMoV-026-1-E7-T3_E07	0	0	0	0	1
Bt-ToMoV-026-1-F2-T3_F02	1	774	0.52	:Bt-ToMoV-026-1-F2-T3_F02	0	0	0	0	1
Bt-ToMoV-026-1-F3-T3_F03	1	485	0.35	:Bt-ToMoV-026-1-F3-T3_F03	0	0	0	0	1
Bt-ToMoV-026-1-F4-T3_F04	1	787	0.36	:Bt-ToMoV-026-1-F4-T3_F04	0	0	0	0	1
Bt-ToMoV-026-1-H11-T3_H11	1	705	0.32	:Bt-ToMoV-026-1-H11-T3_H11	0	0	0	0	1
Bt-ToMoV-026-1-H4-T3_H04	1	529	0.45	:Bt-ToMoV-026-1-H4-T3_H04	0	0	0	0	1
Bt-ToMoV-026-1-H9-T3_H09	1	647	0.34	:Bt-ToMoV-026-1-H9-T3_H09	0	0	0	0	1
Bt-ToMoV-027-1-A7-T3_A07	1	261	0.45	:Bt-ToMoV-027-1-A7-T3_A07	0	0	0	0	1
Bt-ToMoV-027-1-B11-T3_B11	1	760	0.31	:Bt-ToMoV-027-1-B11-T3_B11	0	0	0	0	1
Bt-ToMoV-027-1-C7-T3_C07	1	341	0.28	:Bt-ToMoV-027-1-C7-T3_C07	0	0	0	0	1
Bt-ToMoV-027-1-C8-T3_C08	1	112	0.41	:Bt-ToMoV-027-1-C8-T3_C08	0	0	0	0	1
Bt-ToMoV-027-1-C9-T3_C09	1	341	0.53	:Bt-ToMoV-027-1-C9-T3_C09	0	0	0	0	1
Bt-ToMoV-027-1-D3-T3_D03	1	460	0.25	:Bt-ToMoV-027-1-D3-T3_D03	0	0	0	0	1
Bt-ToMoV-027-1-D6-T3_D06	1	357	0.3	:Bt-ToMoV-027-1-D6-T3_D06	0	0	0	0	1
Bt-ToMoV-027-1-D7-T3_D07	1	627	0.33	:Bt-ToMoV-027-1-D7-T3_D07	0	0	0	0	1
Bt-ToMoV-027-1-E12-T3_E12	1	467	0.36	:Bt-ToMoV-027-1-E12-T3_E12	0	0	0	0	1
Bt-ToMoV-027-1-E6-T3_E06	1	381	0.33	:Bt-ToMoV-027-1-E6-T3_E06	0	0	0	0	1
Bt-ToMoV-027-1-E8-T3_E08	1	439	0.31	:Bt-ToMoV-027-1-E8-T3_E08	0	0	0	0	1
Bt-ToMoV-027-1-E9-T3_E09	1	784	0.3	:Bt-ToMoV-027-1-E9-T3_E09	0	0	0	0	1
Bt-ToMoV-027-1-F11-T3_F11	1	816	0.53	:Bt-ToMoV-027-1-F11-T3_F11	0	0	0	0	1
Bt-ToMoV-027-1-F1-T3_F01	1	502	0.43	:Bt-ToMoV-027-1-F1-T3_F01	0	0	0	0	1
Bt-ToMoV-027-1-G12-T3_G12	1	771	0.34	:Bt-ToMoV-027-1-G12-T3_G12	0	0	0	0	1
Bt-ToMoV-027-1-G4-T3_G04	1	269	0.39	:Bt-ToMoV-027-1-G4-T3_G04	0	0	0	0	1
Bt-ToMoV-027-1-G6-T3_G06	1	201	0.5	:Bt-ToMoV-027-1-G6-T3_G06	0	0	0	0	1
Bt-ToMoV-027-1-H10-T3_H10	1	379	0.42	:Bt-ToMoV-027-1-H10-T3_H10	0	0	0	0	1
Bt-ToMoV-028-1-A12-T3_A12	1	223	0.31	:Bt-ToMoV-028-1-A12-T3_A12	0	0	0	0	1
Bt-ToMoV-028-1-A6-T3_A06	1	858	0.37	:Bt-ToMoV-028-1-A6-T3_A06	0	0	0	0	1
Bt-ToMoV-028-1-A7-T3_A07	1	679	0.27	:Bt-ToMoV-028-1-A7-T3_A07	0	0	0	0	1
Bt-ToMoV-028-1-B12-T3_B12	1	205	0.54	:Bt-ToMoV-028-1-B12-T3_B12	0	0	0	0	1
Bt-ToMoV-028-1-B2-T3_B02	1	287	0.39	:Bt-ToMoV-028-1-B2-T3_B02	0	0	0	0	1
Bt-ToMoV-028-1-B3-T3_B03	1	457	0.33	:Bt-ToMoV-028-1-B3-T3_B03	0	0	0	0	1
Bt-ToMoV-028-1-B4-T3_B04	1	860	0.32	:Bt-ToMoV-028-1-B4-T3_B04	0	0	0	0	1
Bt-ToMoV-028-1-C10-T3_C10	1	684	0.39	:Bt-ToMoV-028-1-C10-T3_C10	0	0	0	0	1
Bt-ToMoV-028-1-C4-T3_C04	1	850	0.35	:Bt-ToMoV-028-1-C4-T3_C04	0	0	0	0	1
Bt-ToMoV-028-1-C5-T3_C05	1	534	0.3	:Bt-ToMoV-028-1-C5-T3_C05	0	0	0	0	1
Bt-ToMoV-028-1-C8-T3_C08	1	844	0.33	:Bt-ToMoV-028-1-C8-T3_C08	0	0	0	0	1
Bt-ToMoV-028-1-D7-T3_D07	1	687	0.4	:Bt-ToMoV-028-1-D7-T3_D07	0	0	0	0	1
Bt-ToMoV-028-1-D8-T3_D08	1	668	0.29	:Bt-ToMoV-028-1-D8-T3_D08	0	0	0	0	1
Bt-ToMoV-028-1-E12-T3_E12	1	558	0.4	:Bt-ToMoV-028-1-E12-T3_E12	0	0	0	0	1
Bt-ToMoV-028-1-E4-T3_E04	1	820	0.49	:Bt-ToMoV-028-1-E4-T3_E04	0	0	0	0	1
Bt-ToMoV-028-1-E7-T3_E07	1	569	0.51	:Bt-ToMoV-028-1-E7-T3_E07	0	0	0	0	1
Bt-ToMoV-028-1-E9-T3_E09	1	645	0.33	:Bt-ToMoV-028-1-E9-T3_E09	0	0	0	0	1
Bt-ToMoV-028-1-F2-T3_F02	1	468	0.35	:Bt-ToMoV-028-1-F2-T3_F02	0	0	0	0	1
Bt-ToMoV-028-1-F5-T3_F05	1	634	0.37	:Bt-ToMoV-028-1-F5-T3_F05	0	0	0	0	1
Bt-ToMoV-028-1-G3-T3_G03	1	605	0.35	:Bt-ToMoV-028-1-G3-T3_G03	0	0	0	0	1
Bt-ToMoV-028-1-G6-T3_G06	1	522	0.36	:Bt-ToMoV-028-1-G6-T3_G06	0	0	0	0	1
Bt-ToMoV-028-1-H11-T3_H11	1	782	0.34	:Bt-ToMoV-028-1-H11-T3_H11	0	0	0	0	1
Bt-ToMoV-028-1-H3-T3_H03	1	356	0.32	:Bt-ToMoV-028-1-H3-T3_H03	0	0	0	0	1
Bt-ToMoV-029-1-A5-T3_A05	1	306	0.34	:Bt-ToMoV-029-1-A5-T3_A05	0	0	0	0	1
Bt-ToMoV-029-1-A7-T3_A07	1	829	0.37	:Bt-ToMoV-029-1-A7-T3_A07	0	0	0	0	1
Bt-ToMoV-029-1-B10-T3_B10	1	745	0.39	:Bt-ToMoV-029-1-B10-T3_B10	0	0	0	0	1
Bt-ToMoV-029-1-B3-T3_B03	1	785	0.37	:Bt-ToMoV-029-1-B3-T3_B03	0	0	0	0	1
Bt-ToMoV-029-1-B4-T3_B04	1	282	0.34	:Bt-ToMoV-029-1-B4-T3_B04	0	0	0	0	1
Bt-ToMoV-029-1-B5-T3_B05	1	374	0.27	:Bt-ToMoV-029-1-B5-T3_B05	0	0	0	0	1
Bt-ToMoV-029-1-B6-T3_B06	1	482	0.35	:Bt-ToMoV-029-1-B6-T3_B06	0	0	0	0	1
Bt-ToMoV-029-1-C10-T3_C10	1	673	0.36	:Bt-ToMoV-029-1-C10-T3_C10	0	0	0	0	1
Bt-ToMoV-029-1-C11-T3_C11	1	780	0.38	:Bt-ToMoV-029-1-C11-T3_C11	0	0	0	0	1
Bt-ToMoV-029-1-C3-T3_C03	1	681	0.46	:Bt-ToMoV-029-1-C3-T3_C03	0	0	0	0	1
Bt-ToMoV-029-1-C9-T3_C09	1	149	0.32	:Bt-ToMoV-029-1-C9-T3_C09	0	0	0	0	1
Bt-ToMoV-029-1-E10-T3_E10	1	777	0.61	:Bt-ToMoV-029-1-E10-T3_E10	0	0	0	0	1
Bt-ToMoV-029-1-E11-T3_E11	1	372	0.4	:Bt-ToMoV-029-1-E11-T3_E11	0	0	0	0	1
Bt-ToMoV-029-1-E8-T3_E08	1	779	0.43	:Bt-ToMoV-029-1-E8-T3_E08	0	0	0	0	1
Bt-ToMoV-029-1-F11-T3_F11	1	389	0.36	:Bt-ToMoV-029-1-F11-T3_F11	0	0	0	0	1
Bt-ToMoV-029-1-F3-T3_F03	1	599	0.35	:Bt-ToMoV-029-1-F3-T3_F03	0	0	0	0	1
Bt-ToMoV-029-1-F4-T3_F04	1	759	0.39	:Bt-ToMoV-029-1-F4-T3_F04	0	0	0	0	1
Bt-ToMoV-029-1-G2-T3_G02	1	277	0.37	:Bt-ToMoV-029-1-G2-T3_G02	0	0	0	0	1
Bt-ToMoV-029-1-G8-T3_G08	1	551	0.59	:Bt-ToMoV-029-1-G8-T3_G08	0	0	0	0	1
Bt-ToMoV-029-1-H1-T3_H01	1	245	0.33	:Bt-ToMoV-029-1-H1-T3_H01	0	0	0	0	1
Bt-ToMoV-029-1-H2-T3_H02	1	400	0.29	:Bt-ToMoV-029-1-H2-T3_H02	0	0	0	0	1
Bt-ToMoV-029-1-H5-T3_H05	1	388	0.21	:Bt-ToMoV-029-1-H5-T3_H05	0	0	0	0	1
Bt-ToMoV-029-1-H6-T3_H06	1	436	0.31	:Bt-ToMoV-029-1-H6-T3_H06	0	0	0	0	1
Bt-ToMoV-030-1-A2-T3_A02	1	307	0.34	:Bt-ToMoV-030-1-A2-T3_A02	0	0	0	0	1
Bt-ToMoV-030-1-A3-T3_A03	1	210	0.37	:Bt-ToMoV-030-1-A3-T3_A03	0	0	0	0	1
Bt-ToMoV-030-1-A7-T3_A07	1	798	0.42	:Bt-ToMoV-030-1-A7-T3_A07	0	0	0	0	1
Bt-ToMoV-030-1-B10-T3_B10	1	757	0.48	:Bt-ToMoV-030-1-B10-T3_B10	0	0	0	0	1
Bt-ToMoV-030-1-B6-T3_B06	1	716	0.38	:Bt-ToMoV-030-1-B6-T3_B06	0	0	0	0	1
Bt-ToMoV-030-1-B9-T3_B09	1	399	0.32	:Bt-ToMoV-030-1-B9-T3_B09	0	0	0	0	1
Bt-ToMoV-030-1-C11-T3_C11	1	325	0.31	:Bt-ToMoV-030-1-C11-T3_C11	0	0	0	0	1
Bt-ToMoV-030-1-C3-T3_C03	1	632	0.29	:Bt-ToMoV-030-1-C3-T3_C03	0	0	0	0	1
Bt-ToMoV-030-1-C5-T3_C05	1	461	0.27	:Bt-ToMoV-030-1-C5-T3_C05	0	0	0	0	1
Bt-ToMoV-030-1-C8-T3_C08	1	666	0.32	:Bt-ToMoV-030-1-C8-T3_C08	0	0	0	0	1
Bt-ToMoV-030-1-C9-T3_C09	1	263	0.34	:Bt-ToMoV-030-1-C9-T3_C09	0	0	0	0	1
Bt-ToMoV-030-1-D6-T3_D06	1	770	0.34	:Bt-ToMoV-030-1-D6-T3_D06	0	0	0	0	1
Bt-ToMoV-030-1-D8-T3_D08	1	706	0.33	:Bt-ToMoV-030-1-D8-T3_D08	0	0	0	0	1
Bt-ToMoV-030-1-E11-T3_E11	1	749	0.31	:Bt-ToMoV-030-1-E11-T3_E11	0	0	0	0	1
Bt-ToMoV-030-1-E5-T3_E05	1	387	0.37	:Bt-ToMoV-030-1-E5-T3_E05	0	0	0	0	1
Bt-ToMoV-030-1-E6-T3_E06	1	440	0.33	:Bt-ToMoV-030-1-E6-T3_E06	0	0	0	0	1
Bt-ToMoV-030-1-E8-T3_E08	1	405	0.33	:Bt-ToMoV-030-1-E8-T3_E08	0	0	0	0	1
Bt-ToMoV-030-1-F10-T3_F10	1	551	0.24	:Bt-ToMoV-030-1-F10-T3_F10	0	0	0	0	1
Bt-ToMoV-030-1-F12-T3_F12	1	815	0.6	:Bt-ToMoV-030-1-F12-T3_F12	0	0	0	0	1
Bt-ToMoV-030-1-G3-T3_G03	1	770	0.35	:Bt-ToMoV-030-1-G3-T3_G03	0	0	0	0	1
Bt-ToMoV-030-1-H10-T3_H10	1	746	0.34	:Bt-ToMoV-030-1-H10-T3_H10	0	0	0	0	1
Bt-ToMoV-030-1-H3-T3_H03	1	620	0.53	:Bt-ToMoV-030-1-H3-T3_H03	0	0	0	0	1
Bt-ToMoV-030-1-H6-T3_H06	1	518	0.33	:Bt-ToMoV-030-1-H6-T3_H06	0	0	0	0	1
Bt-ToMoV-031-1-A10-T3_A10	1	509	0.29	:Bt-ToMoV-031-1-A10-T3_A10	0	0	0	0	1
Bt-ToMoV-031-1-A3-T3_A03	1	330	0.37	:Bt-ToMoV-031-1-A3-T3_A03	0	0	0	0	1
Bt-ToMoV-031-1-A5-T3_A05	1	89	0.34	:Bt-ToMoV-031-1-A5-T3_A05	0	0	0	0	1
Bt-ToMoV-031-1-A7-T3_A07	1	779	0.33	:Bt-ToMoV-031-1-A7-T3_A07	0	0	0	0	1
Bt-ToMoV-031-1-B11-T3_B11	1	589	0.41	:Bt-ToMoV-031-1-B11-T3_B11	0	0	0	0	1
Bt-ToMoV-031-1-B12-T3_B12	1	356	0.47	:Bt-ToMoV-031-1-B12-T3_B12	0	0	0	0	1
Bt-ToMoV-031-1-B1-T3_B01	1	421	0.3	:Bt-ToMoV-031-1-B1-T3_B01	0	0	0	0	1
Bt-ToMoV-031-1-B3-T3_B03	1	311	0.5	:Bt-ToMoV-031-1-B3-T3_B03	0	0	0	0	1
Bt-ToMoV-031-1-B9-T3_B09	1	264	0.35	:Bt-ToMoV-031-1-B9-T3_B09	0	0	0	0	1
Bt-ToMoV-031-1-C4-T3_C04	1	193	0.34	:Bt-ToMoV-031-1-C4-T3_C04	0	0	0	0	1
Bt-ToMoV-031-1-C5-T3_C05	1	292	0.4	:Bt-ToMoV-031-1-C5-T3_C05	0	0	0	0	1
Bt-ToMoV-031-1-C7-T3_C07	1	751	0.3	:Bt-ToMoV-031-1-C7-T3_C07	0	0	0	0	1
Bt-ToMoV-031-1-D11-T3_D11	1	254	0.41	:Bt-ToMoV-031-1-D11-T3_D11	0	0	0	0	1
Bt-ToMoV-031-1-D1-T3_D01	1	480	0.38	:Bt-ToMoV-031-1-D1-T3_D01	0	0	0	0	1
Bt-ToMoV-031-1-D3-T3_D03	1	684	0.35	:Bt-ToMoV-031-1-D3-T3_D03	0	0	0	0	1
Bt-ToMoV-031-1-D4-T3_D04	1	186	0.29	:Bt-ToMoV-031-1-D4-T3_D04	0	0	0	0	1
Bt-ToMoV-031-1-E11-T3_E11	1	268	0.33	:Bt-ToMoV-031-1-E11-T3_E11	0	0	0	0	1
Bt-ToMoV-031-1-E1-T3_E01	1	771	0.41	:Bt-ToMoV-031-1-E1-T3_E01	0	0	0	0	1
Bt-ToMoV-031-1-E6-T3_E06	1	270	0.38	:Bt-ToMoV-031-1-E6-T3_E06	0	0	0	0	1
Bt-ToMoV-031-1-F10-T3_F10	1	580	0.37	:Bt-ToMoV-031-1-F10-T3_F10	0	0	0	0	1
Bt-ToMoV-031-1-F8-T3_F08	1	416	0.34	:Bt-ToMoV-031-1-F8-T3_F08	0	0	0	0	1
Bt-ToMoV-031-1-F9-T3_F09	1	321	0.33	:Bt-ToMoV-031-1-F9-T3_F09	0	0	0	0	1
Bt-ToMoV-031-1-G11-T3_G11	1	761	0.38	:Bt-ToMoV-031-1-G11-T3_G11	0	0	0	0	1
Bt-ToMoV-031-1-G4-T3_G04	1	777	0.4	:Bt-ToMoV-031-1-G4-T3_G04	0	0	0	0	1
Bt-ToMoV-031-1-H11-T3_H11	1	790	0.22	:Bt-ToMoV-031-1-H11-T3_H11	0	0	0	0	1
Bt-ToMoV-031-1-H8-T3_H08	1	374	0.41	:Bt-ToMoV-031-1-H8-T3_H08	0	0	0	0	1
Bt-ToMoV-032-1-A10-T3_A10	1	816	0.33	:Bt-ToMoV-032-1-A10-T3_A10	0	0	0	0	1
Bt-ToMoV-032-1-A6-T3_A06	1	647	0.52	:Bt-ToMoV-032-1-A6-T3_A06	0	0	0	0	1
Bt-ToMoV-032-1-B12-T3_B12	1	817	0.33	:Bt-ToMoV-032-1-B12-T3_B12	0	0	0	0	1
Bt-ToMoV-032-1-B3-T3_B03	1	377	0.39	:Bt-ToMoV-032-1-B3-T3_B03	0	0	0	0	1
Bt-ToMoV-032-1-C10-T3_C10	1	583	0.34	:Bt-ToMoV-032-1-C10-T3_C10	0	0	0	0	1
Bt-ToMoV-032-1-C6-T3_C06	1	170	0.37	:Bt-ToMoV-032-1-C6-T3_C06	0	0	0	0	1
Bt-ToMoV-032-1-D4-T3_D04	1	360	0.42	:Bt-ToMoV-032-1-D4-T3_D04	0	0	0	0	1
Bt-ToMoV-032-1-D5-T3_D05	1	234	0.34	:Bt-ToMoV-032-1-D5-T3_D05	0	0	0	0	1
Bt-ToMoV-032-1-D6-T3_D06	1	278	0.29	:Bt-ToMoV-032-1-D6-T3_D06	0	0	0	0	1
Bt-ToMoV-032-1-D8-T3_D08	1	366	0.5	:Bt-ToMoV-032-1-D8-T3_D08	0	0	0	0	1
Bt-ToMoV-032-1-E4-T3_E04	1	756	0.26	:Bt-ToMoV-032-1-E4-T3_E04	0	0	0	0	1
Bt-ToMoV-032-1-E6-T3_E06	1	242	0.4	:Bt-ToMoV-032-1-E6-T3_E06	0	0	0	0	1
Bt-ToMoV-032-1-E9-T3_E09	1	667	0.34	:Bt-ToMoV-032-1-E9-T3_E09	0	0	0	0	1
Bt-ToMoV-032-1-F3-T3_F03	1	738	0.41	:Bt-ToMoV-032-1-F3-T3_F03	0	0	0	0	1
Bt-ToMoV-032-1-F4-T3_F04	1	338	0.3	:Bt-ToMoV-032-1-F4-T3_F04	0	0	0	0	1
Bt-ToMoV-032-1-G12-T3_G12	1	331	0.41	:Bt-ToMoV-032-1-G12-T3_G12	0	0	0	0	1
Bt-ToMoV-032-1-G2-T3_G02	1	606	0.34	:Bt-ToMoV-032-1-G2-T3_G02	0	0	0	0	1
Bt-ToMoV-032-1-G4-T3_G04	1	534	0.42	:Bt-ToMoV-032-1-G4-T3_G04	0	0	0	0	1
Bt-ToMoV-032-1-G6-T3_G06	1	682	0.37	:Bt-ToMoV-032-1-G6-T3_G06	0	0	0	0	1
Bt-ToMoV-032-1-G8-T3_G08	1	437	0.38	:Bt-ToMoV-032-1-G8-T3_G08	0	0	0	0	1
Bt-ToMoV-032-1-H4-T3_H04	1	429	0.34	:Bt-ToMoV-032-1-H4-T3_H04	0	0	0	0	1
Bt-ToMoV-032-1-H6-T3_H06	1	127	0.39	:Bt-ToMoV-032-1-H6-T3_H06	0	0	0	0	1
Bt-ToMoV-032-1-H7-T3_H07	1	507	0.39	:Bt-ToMoV-032-1-H7-T3_H07	0	0	0	0	1
Bt-ToMoV-033-1-A4-T3_A04	1	787	0.41	:Bt-ToMoV-033-1-A4-T3_A04	0	0	0	0	1
Bt-ToMoV-033-1-A6-T3_A06	1	193	0.34	:Bt-ToMoV-033-1-A6-T3_A06	0	0	0	0	1
Bt-ToMoV-033-1-A9-T3_A09	1	180	0.3	:Bt-ToMoV-033-1-A9-T3_A09	0	0	0	0	1
Bt-ToMoV-033-1-B9-T3_B09	1	322	0.33	:Bt-ToMoV-033-1-B9-T3_B09	0	0	0	0	1
Bt-ToMoV-033-1-C10-T3_C10	1	804	0.32	:Bt-ToMoV-033-1-C10-T3_C10	0	0	0	0	1
Bt-ToMoV-033-1-C11-T3_C11	1	549	0.33	:Bt-ToMoV-033-1-C11-T3_C11	0	0	0	0	1
Bt-ToMoV-033-1-C12-T3_C12	1	583	0.29	:Bt-ToMoV-033-1-C12-T3_C12	0	0	0	0	1
Bt-ToMoV-033-1-C2-T3_C02	1	819	0.27	:Bt-ToMoV-033-1-C2-T3_C02	0	0	0	0	1
[truncated: 2,862 more rows]
