# Supplementary material for: Whitefly (Bemisia tabaci) genome project: analysis of sequenced clones from egg, instar, and adult (viruliferous and non-viruliferous) cDNA libraries
Source: BMC Genomics. 2006 Apr 11;7:79. doi: 10.1186/1471-2164-7-79 (PMC1488848; doi:10.1186/1471-2164-7-79)
Supplement: Additional File 3 — This file contains the top BLAST hit for each contig and singleton against the databases searched. [file 1471-2164-7-79-S3.xls]

## Sheet: CONTIG-BLAST
SEQ Name	Databank	Remark or original database	Organism Name	E-Val	Score	% Identity	Identity/ total	% Positive	Positive/ total	Description	Accession	Function	Catalytic Activity	Location	Similarity	Alignments	GO	EC
CANDIDATUS_1	dmel-translation			1e-120	1110	34	282/810	52	429/810	type=protein; loc=3L:join(16065609..16065719,16065787..16066063, 16066119..16066323,16066376..16067569,16067653..16067989, 16068045..16068500,16068600..16068689); ID=CG5414-PA; name=CG5414-PA; db_xref=FlyBase:FBpp0075204,GB_protein:AAF49539.1, Gadfly:CG54	CG5414-PA					1
BT-H-026-1-G6-T3_G06_1	dmel-translation	No Hits found!
BT-H-013-1-A5-T3_A05_1	dmel-translation	No Hits found!
BT-H-013-1-A8-T3_A08_1	dmel-translation	No Hits found!
TOMOV-BT007_G09_1	dmel-translation			2e-94	876	74	173/231	84	197/231	type=protein; loc=3R:join(19184577..19184612,19184876..19185577); ID=CG6779-PA; name=RpS3-PA; db_xref=FlyBase:FBpp0083802,GB_protein:AAF56129.1, FlyBase:FBgn0002622,Gadfly:CG6779-PA; species=dmel; len=246	CG6779-PA					1
BT-H-013-1-B11-T3_B11_1	dmel-translation			1e-116	1069	66	210/317	75	240/317	type=protein; loc=3L:join(22010129..22010182,22010257..22011153); ID=CG7490-PA; name=RpP0-PA; db_xref=FlyBase:FBpp0078134,GB_protein:AAF51807.1, FlyBase:FBgn0000100,Gadfly:CG7490-PA; species=dmel; len=317	CG7490-PA					1
BT-H-013-1-B12-T3_B12_1	dmel-translation	No Hits found!
BT-H-013-1-B6-T3_B06_1	dmel-translation	No Hits found!
BT-TOMOV-021-1-A3-T3_A03_1	dmel-translation	No Hits found!
BT-H-013-1-C10-T3_C10_1	dmel-translation	No Hits found!
BT-H-013-1-C3-T3_C03_1	dmel-translation	No Hits found!
BT-H-036-1-H12-T3_H12_1	dmel-translation			8e-90	803	71	176/247	74	185/247	type=protein; loc=2L:join(16764610..16764813,16765388..16765531, 16766386..16766766,16766840..16766903,16766972..16767070, 16767272..16767375,16770379..16770786,16772192..16772362, 16772779..16773368,16775022..16775139,16776479..16776742, 16778273..167784	CG17927-PI					9
BT-H-013-1-C7-T3_C07_1	dmel-translation	No Hits found!
BT-TYLCV-023-1-D4-T3_D04_1	dmel-translation	No Hits found!
BT-H-013-1-D3-T3_D03_1	dmel-translation			8e-18	215	44	44/99	68	68/99	type=protein; loc=X:complement(7886218..7886280,7886347..7886515, 7886587..7888969,7889143..7889266,7889569..7889627, 7895388..7895519,7895673..7895792,7896607..7896765, 7896931..7898530,7899359..7900663); ID=CG2252-PB; name=fs(1)h-PB; db_xref=FlyBase:FBp	CG2252-PB					1
BT_TYLCV004_B07_1	dmel-translation	No Hits found!
BT-H-013-1-D6-T3_D06_1	dmel-translation	No Hits found!
BT-TOMOV-025-1-F3-T3_F03_1	dmel-translation			8e-22	248	42	53/124	57	72/124	type=protein; loc=3L:complement(3204720..3204815,3204999..3205241, 3205414..3205506); ID=CG12740-PB; name=CG12740-PB; db_xref=FlyBase:FBpp0072957,GB_protein:AAF47742.1, FlyBase:FBgn0035422,Gadfly:CG12740-PB; species=dmel; len=144	CG12740-PB					1
BT-H-013-1-E10-T3_E10_1	dmel-translation	No Hits found!
BT-H-013-1-E2-T3_E02_1	dmel-translation	No Hits found!
BT-HINST-003-1-G5-T3_G05_1	dmel-translation			1e-47	473	60	93/155	74	115/155	type=protein; loc=3R:complement(25998715..25999134,25999294..25999536, 26000206..26000208); ID=CG2184-PA; name=Mlc2-PA; db_xref=FlyBase:FBpp0088688,GB_protein:AAF57016.1, FlyBase:FBgn0002773,Gadfly:CG2184-PA; species=dmel; len=222	CG2184-PA					1
BT-H-013-1-E4-T3_E04_1	dmel-translation	No Hits found!
BT-H-013-1-E6-T3_E06_1	dmel-translation	No Hits found!
BT-H-013-1-F5-T3_F05_1	dmel-translation	No Hits found!
TOMOV-BT005_A07_1	dmel-translation			2e-26	290	54	60/111	65	73/111	type=protein; loc=3R:complement(26211709..26211978,26212041..26212318, 26213186..26213252); ID=CG2216-PD; name=Fer1HCH-PD; db_xref=FlyBase:FBpp0084998,GB_protein:AAF57036.1, FlyBase:FBgn0015222,Gadfly:CG2216-PD; species=dmel; len=205	CG2216-PD					1
BT-H-013-1-F7-T3_F07_1	dmel-translation	No Hits found!
BT-H-013-1-G11-T3_G11_1	dmel-translation	No Hits found!
BT-H-013-1-G1-T3_G01_1	dmel-translation	No Hits found!
BT-H-013-1-G3-T3_G03_1	dmel-translation			4e-56	545	51	112/219	66	146/219	type=protein; loc=3R:complement(19860619..19860751,19860986..19861048, 19861336..19862540,19862653..19863270); ID=CG5410-PE; name=CG5410-PE; db_xref=FlyBase:FBpp0083981,GB_protein:AAN13972.1, FlyBase:FBgn0039140,Gadfly:CG5410-PE; species=dmel; len=673	CG5410-PE					1
BT-H-022-1-A12-T3_A12_1	dmel-translation			4e-99	916	64	183/285	79	226/285	type=protein; loc=X:join(21186881..21187342,21190264..21190385, 21191327..21191413,21191558..21191739,21192856..21192920, 21193225..21193403,21193470..21193644,21193706..21194059, 21194126..21194303,21194376..21194578); ID=CG1417-PG; name=slgA-PG; db_xref	CG1417-PG					1
BT-H-041-1-G5-T3_G05_1	dmel-translation			2e-68	651	83	125/149	89	134/149	type=protein; loc=2R:join(19568138..19568174,19568276..19568349, 19568413..19568593,19568750..19568952); ID=CG3195-PB; name=RpL12-PB; db_xref=FlyBase:FBpp0072085,GB_protein:AAM68299.1, FlyBase:FBgn0002611,Gadfly:CG3195-PB; species=dmel; len=165	CG3195-PB					1
BT-H-016-1-E4-T3_E04_1	dmel-translation	No Hits found!
BT-H-013-1-H1-T3_H01_1	dmel-translation	No Hits found!
BT-H-013-1-H3-T3_H03_1	dmel-translation	No Hits found!
BT-H-013-1-H4-T3_H04_1	dmel-translation	No Hits found!
BT-H-013-1-H6-T3_H06_1	dmel-translation	No Hits found!
BT-H-013-1-H7-T3_H07_1	dmel-translation			3e-09	141	36	32/87	57	51/87	type=protein; loc=3R:join(1670281..1670425,1670731..1671144, 1671217..1672130); ID=CG1213-PC; name=CG1213-PC; db_xref=FlyBase:FBpp0078293,GB_protein:AAN14329.1, FlyBase:FBgn0037387,Gadfly:CG1213-PC; species=dmel; len=491	CG1213-PC					1
BT-H-013-1-H8-T3_H08_1	dmel-translation	No Hits found!
TYLCV009_A08_1	dmel-translation	No Hits found!
BT-H-014-1-A5-T3_A05_1	dmel-translation	No Hits found!
BT-H-014-1-A7-T3_A07_1	dmel-translation	No Hits found!
BT-H-014-1-A9-T3_A09_1	dmel-translation	No Hits found!
BT-TOMOV-020-1-E10-T3_E10_1	dmel-translation	No Hits found!
BT-TOMOV-022-1-D1-T3_D01_1	dmel-translation			4e-23	260	55	44/79	77	62/79	type=protein; loc=2L:complement(10975905..10976161, 10976251..10976290); ID=CG6105-PA; name=l(2)06225-PA; db_xref=FlyBase:FBpp0079756,GB_protein:AAF53041.1, FlyBase:FBgn0010612,Gadfly:CG6105-PA; species=dmel; len=99	CG6105-PA					1
BT-H-014-1-C2-T3_C02_1	dmel-translation	No Hits found!
BT-H-014-1-C3-T3_C03_1	dmel-translation	No Hits found!
BT-H-014-1-C7-T3_C07_1	dmel-translation	No Hits found!
BT-TYLCV-028-1-B4-T3_B04_1	dmel-translation	No Hits found!
BT-H-014-1-C9-T3_C09_1	dmel-translation	No Hits found!
TOMOV-BT006_F01_1	dmel-translation			6e-64	616	48	130/269	63	173/269	type=protein; loc=3L:join(15942335..15942814,15943214..15943585); ID=CG17029-PA; name=CG17029-PA; db_xref=FlyBase:FBpp0075269,GB_protein:AAF49561.1, FlyBase:FBgn0036551,Gadfly:CG17029-PA; species=dmel; len=284	CG17029-PA					1
TOMOV-BT005_D12_1	dmel-translation	No Hits found!
BT-H-041-1-H4-T3_H04_1	dmel-translation			2e-43	435	55	73/132	73	98/132	type=protein; loc=2L:complement(2579359..2579426,2579483..2579567, 2579619..2579796,2579860..2579954); ID=CG3214-PA; name=CG3214-PA; db_xref=FlyBase:FBpp0077425,GB_protein:AAF51238.1, FlyBase:FBgn0031436,Gadfly:CG3214-PA; species=dmel; len=142	CG3214-PA					1
BT-TOMOV-037-1-C2-T3_C02_1	dmel-translation	No Hits found!
BT-TYLCV-015-1-H10-T3_H10_1	dmel-translation			3e-67	640	54	125/230	70	162/230	type=protein; loc=3R:join(3856666..3856704,3856768..3856805, 3856868..3857433,3857504..3857688); ID=CG10903-PA; name=CG10903-PA; db_xref=FlyBase:FBpp0081283,GB_protein:AAF54183.1, FlyBase:FBgn0037543,Gadfly:CG10903-PA; species=dmel; len=276	CG10903-PA					1
BT-H-016-1-D9-T3_D09_1	dmel-translation			3e-48	478	56	88/155	76	119/155	type=protein; loc=2R:complement(19681439..19681795, 19681860..19681967); ID=CG4326-PA; name=mRpS17-PA; db_xref=FlyBase:FBpp0072184,GB_protein:AAF47177.1, FlyBase:FBgn0034986,Gadfly:CG4326-PA; species=dmel; len=155	CG4326-PA					1
BT-H-024-1-A6-T3_A06_1	dmel-translation			2e-30	322	53	57/107	67	73/107	type=protein; loc=2R:complement(20106856..20107097, 20107217..20107295); ID=CG4692-PB; name=CG4692-PB; db_xref=FlyBase:FBpp0072246,GB_protein:AAF47236.1, FlyBase:FBgn0035032,Gadfly:CG4692-PB; species=dmel; len=107	CG4692-PB					1
BT-H-014-1-E3-T3_E03_1	dmel-translation	No Hits found!
BT-H-040-1-G3-T3_G03_1	dmel-translation			1e-28	310	61	63/102	69	72/102	type=protein; loc=X:complement(15662212..15662439,15662500..15662586, 15662653..15662819,15662889..15667190,15667429..15667636, 15668060..15668101); ID=CG9012-PD; name=Chc-PD; db_xref=FlyBase:FBpp0089398,GB_protein:AAS65353.1, FlyBase:FBgn0000319; species	CG9012-PD					1
BT-TYLCV-048-1-B11-T3_B11_1	dmel-translation	No Hits found!
BT-H-046-1-B11-T3_B11_1	dmel-translation	No Hits found!
BT-H-014-1-F4-T3_F04_1	dmel-translation			3e-08	126	37	24/64	63	41/64	type=protein; loc=3R:join(17853743..17854870,17854938..17855030); ID=CG6343-PB; name=ND42-PB; db_xref=FlyBase:FBpp0083571,GB_protein:AAN13899.1, FlyBase:FBgn0019957,Gadfly:CG6343-PB; species=dmel; len=407	CG6343-PB					1
BT-H-014-1-F5-T3_F05_1	dmel-translation	No Hits found!
BT-H-014-1-G11-T3_G11_1	dmel-translation	No Hits found!
BT-TOMOV-024-1-F3-T3_F03_1	dmel-translation			3e-67	641	58	121/206	76	160/206	type=protein; loc=2L:join(9967635..9967877,9967939..9968247, 9968317..9968418); ID=CG4651-PA; name=RpL13-PA; db_xref=FlyBase:FBpp0079484,GB_protein:AAF52842.1, FlyBase:FBgn0011272,Gadfly:CG4651-PA; species=dmel; len=218	CG4651-PA					1
BT-TOMOV-035-1-C6-T3_C06_1	dmel-translation			5e-25	275	55	60/108	62	68/108	type=protein; loc=3R:join(16647993..16647995,16648140..16648295, 16648524..16648613,16648854..16648964); ID=CG15693-PA; name=RpS20-PA; db_xref=FlyBase:FBpp0083371,GB_protein:AAF55809.1, FlyBase:FBgn0019936,Gadfly:CG15693-PA; species=dmel; len=120	CG15693-PA					1
BT-H-014-1-G4-T3_G04_1	dmel-translation			5e-32	338	34	72/207	56	118/207	type=protein; loc=3L:21107041..21108714; ID=CG33486-PA; name=CG33486-PA; db_xref=FlyBase:FBpp0089009,GB_protein:AAS65085.1, FlyBase:FBgn0053486,Gadfly:CG33486-PA; species=dmel; len=558	CG33486-PA					1
BT-H-014-1-G6-T3_G06_1	dmel-translation	No Hits found!
BT-H-014-1-G7-T3_G07_1	dmel-translation			2e-41	417	47	80/170	69	118/170	type=protein; loc=2L:complement(5051316..5051570,5051637..5052314, 5052655..5052735); ID=CG9124-PB; name=eIF-3p40-PB; db_xref=FlyBase:FBpp0089133,GB_protein:AAS64639.1, FlyBase:FBgn0022023; species=dmel; len=338	CG9124-PB					1
BT-TYLCV-056-1-C4-T3_C04_1	dmel-translation			9e-65	623	57	118/204	74	153/204	type=protein; loc=2R:complement(14131810..14131985,14132063..14132600); ID=CG5493-PA; name=CG5493-PA; db_xref=FlyBase:FBpp0085892,GB_protein:AAF57668.1, FlyBase:FBgn0034364,Gadfly:CG5493-PA; species=dmel; len=238	CG5493-PA					1
BT-TYLCV-048-1-A3-T3_A03_1	dmel-translation	No Hits found!
BT-H-014-1-H1-T3_H01_1	dmel-translation			8e-90	836	67	166/246	81	202/246	type=protein; loc=2L:complement(12690541..12690555,12690619..12691303, 12691363..12691502,12691565..12692217, 12692717..12692822); ID=CG5525-PA; name=CG5525-PA; db_xref=FlyBase:FBpp0079992,GB_protein:AAF53210.1, FlyBase:FBgn0032444,Gadfly:CG5525-PA; speci	CG5525-PA					1
BT-TOMOV-020-1-D2-T3_D02_1	dmel-translation	No Hits found!
BT-H-014-1-H5-T3_H05_1	dmel-translation	No Hits found!
BT-H-014-1-H7-T3_H07_1	dmel-translation	No Hits found!
BT-H-014-1-H8-T3_H08_1	dmel-translation			8e-38	387	57	84/147	61	90/147	type=protein; loc=2R:complement(12085125..12085247,12085489..12085711, 12085780..12085874); ID=CG8332-PB; name=CG8332-PB; db_xref=FlyBase:FBpp0086270,GB_protein:AAM68504.1, Gadfly:CG8332-PB; species=dmel; len=147	CG8332-PB					1
BT-TOMOV-035-1-D4-T3_D04_1	dmel-translation	No Hits found!
BT-H-015-1-A2-T3_A02_1	dmel-translation	No Hits found!
BT-H-015-1-A3-T3_A03_1	dmel-translation	No Hits found!
BT-H-015-1-A5-T3_A05_1	dmel-translation	No Hits found!
BT-H-015-1-A6-T3_A06_1	dmel-translation			6e-21	241	42	48/114	62	71/114	type=protein; loc=X:complement(8086817..8087379,8087441..8087492, 8088187..8088312); ID=CG10964-PA; name=CG10964-PA; db_xref=FlyBase:FBpp0071131,GB_protein:AAF46353.1, FlyBase:FBgn0030026,Gadfly:CG10964-PA; species=dmel; len=247	CG10964-PA					1
BT-HINST-015-1-C7-T3_C07_1	dmel-translation			2e-20	236	42	44/104	67	71/104	type=protein; loc=X:join(16120347..16120386,16120502..16120549, 16120613..16120857); ID=CG3560-PA; name=CG3560-PA; db_xref=FlyBase:FBpp0073995,GB_protein:AAF48576.1, FlyBase:FBgn0030733,Gadfly:CG3560-PA; species=dmel; len=111	CG3560-PA					1
BT-H-015-1-B1-T3_B01_1	dmel-translation	No Hits found!
BT-H-015-1-B7-T3_B07_1	dmel-translation			6e-40	406	37	84/222	57	129/222	type=protein; loc=3R:complement(1710382..1710546,1710616..1710746, 1712297..1712447,1712588..1712733,1712801..1713007, 1713132..1713180); ID=CG14678-PA; name=CG14678-PA; db_xref=FlyBase:FBpp0078307,GB_protein:AAF51931.1, FlyBase:FBgn0037394,Gadfly:CG14678	CG14678-PA					1
BT-H-015-1-B8-T3_B08_1	dmel-translation	No Hits found!
BT-H-045-1-H8-T3_H08_1	dmel-translation			1e-115	1061	81	200/246	87	215/246	type=protein; loc=X:complement(10626842..10627313,10627391..10627518, 10627598..10627894); ID=CG16944-PA; name=sesB-PA; db_xref=FlyBase:FBpp0073277,GB_protein:AAG22341.1, FlyBase:FBgn0003360,Gadfly:CG16944-PA; species=dmel; len=299	CG16944-PA					2
HBT006_D07_T3_061_1	dmel-translation	No Hits found!
BT-H-015-1-C7-T3_C07_1	dmel-translation	No Hits found!
BT-H-015-1-D10-T3_D10_1	dmel-translation	No Hits found!
BT-H-015-1-D1-T3_D01_1	dmel-translation	No Hits found!
BT-TYLCV-055-1-F5-T3_F05_1	dmel-translation	No Hits found!
BT-H-015-1-D4-T3_D04_1	dmel-translation	No Hits found!
BT-H-015-1-D5-T3_D05_1	dmel-translation	No Hits found!
BT-H-015-1-D6-T3_D06_1	dmel-translation			3e-53	521	71	96/134	85	115/134	type=protein; loc=2R:join(4622709..4622769,4622859..4623292); ID=CG8781-PA; name=tsu-PA; db_xref=FlyBase:FBpp0087648,GB_protein:AAF58987.1, FlyBase:FBgn0033378,Gadfly:CG8781-PA; species=dmel; len=165	CG8781-PA					1
BT_TYLCV003_G01_1	dmel-translation			2e-19	228	52	47/89	56	51/89	type=protein; loc=2L:join(420075..420146,420292..420555); ID=CG4087-PA; name=RpP2-PA; db_xref=FlyBase:FBpp0077716,GB_protein:AAF51499.1, FlyBase:FBgn0002593,Gadfly:CG4087-PA; species=dmel; len=112	CG4087-PA					1
BT-H-015-1-D8-T3_D08_1	dmel-translation	No Hits found!
BT-H-015-1-D9-T3_D09_1	dmel-translation	No Hits found!
BT-H-017-1-G5-T3_G05_1	dmel-translation	No Hits found!
BT-H-041-1-G12-T3_G12_1	dmel-translation	No Hits found!
BT-H-015-1-E3-T3_E03_1	dmel-translation	No Hits found!
BT-HEG-006-1-G5-T3_G05_1	dmel-translation	No Hits found!
BT-H-015-1-E8-T3_E08_1	dmel-translation	No Hits found!
BT-H-015-1-E9-T3_E09_1	dmel-translation	No Hits found!
BT-H-015-1-F5-T3_F05_1	dmel-translation	No Hits found!
BT-H-015-1-F7-T3_F07_1	dmel-translation	No Hits found!
BT-H-015-1-F8-T3_F08_1	dmel-translation	No Hits found!
BT-TOMOV-021-1-E2-T3_E02_1	dmel-translation	No Hits found!
BT-H-015-1-G8-T3_G08_1	dmel-translation	No Hits found!
BT-H-015-1-G9-T3_G09_1	dmel-translation	No Hits found!
HBT007_F10_T3_090_1	dmel-translation	No Hits found!
BT-H-015-1-H11-T3_H11_1	dmel-translation	No Hits found!
BT-H-019-1-A11-T3_A11_1	dmel-translation	No Hits found!
BT-H-015-1-H5-T3_H05_1	dmel-translation	No Hits found!
BT-H-015-1-H6-T3_H06_1	dmel-translation	No Hits found!
BT-TOMOV-030-1-C6-T3_C06_1	dmel-translation	No Hits found!
BT-H-016-1-A11-T3_A11_1	dmel-translation	No Hits found!
BT-H-037-1-D1-T3_D01_1	dmel-translation			2e-84	787	85	156/183	88	163/183	type=protein; loc=3L:join(18870753..18870850,18870918..18872436, 18872518..18873471,18873545..18873766); ID=CG6841-PA; name=CG6841-PA; db_xref=FlyBase:FBpp0074835,GB_protein:AAF49211.2, FlyBase:FBgn0036828,Gadfly:CG6841-PA; species=dmel; len=931	CG6841-PA					6
BT-H-016-1-A2-T3_A02_1	dmel-translation	No Hits found!
BT-H-024-1-C12-T3_C12_1	dmel-translation	No Hits found!
BT-H-029-1-H9-T3_H09_1	dmel-translation			4e-42	423	60	82/136	76	105/136	type=protein; loc=3L:join(12997456..12997472,12997679..12997813, 12998317..12998581); ID=CG11271-PF; name=RpS12-PF; db_xref=FlyBase:FBpp0075613,GB_protein:AAN11846.1, Gadfly:CG11271-PF; species=dmel; len=139	CG11271-PF					1
BT-H-016-1-B11-T3_B11_1	dmel-translation			5e-15	189	63	37/58	80	47/58	type=protein; loc=3L:complement(4191722..4192096,4192424..4192624); ID=CG15006-PA; name=CG15006-PA; db_xref=FlyBase:FBpp0073110,GB_protein:AAF47861.1, FlyBase:FBgn0035510,Gadfly:CG15006-PA; species=dmel; len=192	CG15006-PA					1
BT-H-016-1-B1-T3_B01_1	dmel-translation			7e-13	170	60	36/60	76	46/60	type=protein; loc=3R:complement(12184267..12184333,12184405..12184510, 12184857..12184863); ID=CG17931-PA; name=CG17931-PA; db_xref=FlyBase:FBpp0082773,GB_protein:AAF55305.1, Gadfly:CG17931-PA; species=dmel; len=60	CG17931-PA					1
BT-H-016-1-B3-T3_B03_1	dmel-translation	No Hits found!
BT-H-016-1-B4-T3_B04_1	dmel-translation	No Hits found!
BT-H-016-1-B9-T3_B09_1	dmel-translation			7e-31	327	36	67/182	57	107/182	type=protein; loc=3L:complement(18963785..18964110,18964205..18965501, 18965558..18965779); ID=CG3808-PA; name=CG3808-PA; db_xref=FlyBase:FBpp0074808,GB_protein:AAF49200.3, FlyBase:FBgn0036838,Gadfly:CG3808-PA; species=dmel; len=615	CG3808-PA					1
BT-H-020-1-C3-T3_C03_1	dmel-translation	No Hits found!
BT-H-016-1-C11-T3_C11_1	dmel-translation			3e-46	459	75	85/112	84	96/112	type=protein; loc=2L:complement(8383677..8384012); ID=CG13393-PA; name=CG13393-PA; db_xref=FlyBase:FBpp0079324,GB_protein:AAF52660.1, FlyBase:FBgn0032035,Gadfly:CG13393-PA; species=dmel; len=112	CG13393-PA					1
BT-H-016-1-C8-T3_C08_1	dmel-translation	No Hits found!
BT-H-016-1-C9-T3_C09_1	dmel-translation	No Hits found!
TMVBT001_D01_T3_010_1	dmel-translation	No Hits found!
BT-H-016-1-D11-T3_D11_1	dmel-translation	No Hits found!
HBT012_F07_1	dmel-translation			1e-17	213	45	43/94	58	56/94	type=protein; loc=X:complement(2586675..2586862,2586922..2587045, 2587105..2587633,2587690..2587873,2587946..2588204); ID=CG2713-PA; name=CG2713-PA; db_xref=FlyBase:FBpp0070474,GB_protein:AAF45820.2, FlyBase:FBgn0024978,Gadfly:CG2713-PA; species=dmel; len	CG2713-PA					1
BT_TYLCV004_C05_1	dmel-translation	No Hits found!
BT-TOMOV-040-1-F1-T3_F01_1	dmel-translation			0	1644	96	314/326	96	315/326	type=protein; loc=3R:join(2912464..2912466,2912956..2914302); ID=CG1913-PA; name=alphaTub84B-PA; db_xref=FlyBase:FBpp0081153,GB_protein:AAF54067.1, FlyBase:FBgn0003884,Gadfly:CG1913-PA; species=dmel; len=450	CG1913-PA					1
BT-H-041-1-G1-T3_G01_1	dmel-translation			9e-36	367	64	75/116	74	87/116	type=protein; loc=3R:complement(7041276..7041346,7041415..7041691, 7041981..7041983); ID=CG6684-PB; name=RpS25-PB; db_xref=FlyBase:FBpp0081846,GB_protein:AAF54605.2, FlyBase:FBgn0010413,Gadfly:CG6684-PB; species=dmel; len=117	CG6684-PB					1
BT-HINST-013-1-H3-T3_H03_1	dmel-translation			3e-13	171	87	29/33	96	32/33	type=protein; loc=2R:complement(19569547..19569592,19569798..19569901, 19569988..19569990); ID=CG3997-PA; name=RpL46-PA; db_xref=FlyBase:FBpp0072094,GB_protein:AAF47154.1, FlyBase:FBgn0023170,Gadfly:CG3997-PA; species=dmel; len=51	CG3997-PA					1
BT-TOMOV-046-1-C12-T3_C12_1	dmel-translation	No Hits found!
TYLCV-BT012_E07_1	dmel-translation	No Hits found!
BT-H-016-1-F12-T3_F12_1	dmel-translation	No Hits found!
BT-H-016-1-E1-T3_E01_1	dmel-translation	No Hits found!
BT-TOMOV-014-1-D9-T3_D09_1	dmel-translation			7e-46	459	40	86/211	62	134/211	type=protein; loc=2L:complement(10847871..10848168,10848241..10848468, 10848544..10848863); ID=CG6647-PA; name=porin-PA; db_xref=FlyBase:FBpp0079771,GB_protein:AAF53022.1, FlyBase:FBgn0004363,Gadfly:CG6647-PA; species=dmel; len=282	CG6647-PA					1
BT-TYLCV-035-1-E10-T3_E10_1	dmel-translation			4e-16	204	68	39/57	85	49/57	type=protein; loc=2R:join(13656370..13656535,13658276..13659760, 13659830..13660080); ID=CG5119-PG; name=pAbp-PG; db_xref=FlyBase:FBpp0085921,GB_protein:AAM68178.1, FlyBase:FBgn0003031,Gadfly:CG5119-PG; species=dmel; len=634	CG5119-PG					1
BT_TYLCV001_B07_1	dmel-translation	No Hits found!
BT-H-016-1-E8-T3_E08_1	dmel-translation	No Hits found!
BT-H-016-1-E9-T3_E09_1	dmel-translation	No Hits found!
BT-H-016-1-F11-T3_F11_1	dmel-translation	No Hits found!
BT-H-016-1-F1-T3_F01_1	dmel-translation			1e-118	1080	72	195/269	83	226/269	type=protein; loc=3L:complement(8330605..8331852,8331963..8332019, 8332503..8332604); ID=CG7176-PC; name=Idh-PC; db_xref=FlyBase:FBpp0076393,GB_protein:AAF50434.1, Gadfly:CG7176-PC; species=dmel; len=469	CG7176-PC					1
BT-TYLCV-050-1-F6-T3_F06_1	dmel-translation	No Hits found!
BT-H-016-1-F4-T3_F04_1	dmel-translation	No Hits found!
HBT011_A08_T3_056_1	dmel-translation	No Hits found!
BT-HINST-006-1-E8-T3_E08_1	dmel-translation	No Hits found!
BT-H-045-1-H7-T3_H07_1	dmel-translation			3e-22	253	33	62/184	49	93/184	type=protein; loc=3L:join(8574982..8574984,8575261..8575362, 8575595..8575789,8576050..8576247); ID=CG6253-PA; name=RpL14-PA; db_xref=FlyBase:FBpp0076359,GB_protein:AAF50393.1, FlyBase:FBgn0017579,Gadfly:CG6253-PA; species=dmel; len=166	CG6253-PA					1
BT-H-016-1-G10-T3_G10_1	dmel-translation	No Hits found!
BT-H-032-1-B7-T3_B07_1	dmel-translation			3e-51	504	81	88/108	93	101/108	type=protein; loc=2L:16717979..16718302; ID=CG17903-PA; name=Cyt-c-p-PA; db_xref=FlyBase:FBpp0080446,GB_protein:AAF53554.1, FlyBase:FBgn0000409,Gadfly:CG17903-PA; species=dmel; len=108	CG17903-PA					1
BT-H-018-1-B10-T3_B10_1	dmel-translation			7e-14	179	38	34/88	61	55/88	type=protein; loc=3L:join(17440679..17440853,17440910..17441001); ID=CG7580-PA; name=CG7580-PA; db_xref=FlyBase:FBpp0074984,GB_protein:AAF49336.1, FlyBase:FBgn0036728,Gadfly:CG7580-PA; species=dmel; len=89	CG7580-PA					1
TOMOV-BT003_D08_1	dmel-translation	No Hits found!
BT-H-016-1-H10-T3_H10_1	dmel-translation	No Hits found!
BT-H-016-1-H5-T3_H05_1	dmel-translation			2e-72	685	74	122/164	87	144/164	type=protein; loc=3R:complement(27636719..27637043,27637099..27637200, 27637463..27637841,27637896..27637932); ID=CG2098-PC; name=ferrochelatase-PC; db_xref=FlyBase:FBpp0085209,GB_protein:AAN14294.1, FlyBase:FBgn0024891,Gadfly:CG2098-PC; species=dmel; len	CG2098-PC					1
BT-H-016-1-H7-T3_H07_1	dmel-translation	No Hits found!
BT-H-016-1-H8-T3_H08_1	dmel-translation	No Hits found!
BT-H-017-1-A11-T3_A11_1	dmel-translation	No Hits found!
HBT012_F11_1	dmel-translation			1e-106	982	100	187/187	100	187/187	type=protein; loc=2R:complement(14962326..14963609,14966296..14966352); ID=CG9277-PB; name=betaTub56D-PB; db_xref=FlyBase:FBpp0085720,GB_protein:AAF57555.1, FlyBase:FBgn0003887,Gadfly:CG9277-PB; species=dmel; len=447	CG9277-PB					1
BT-H-017-1-A2-T3_A02_1	dmel-translation			6e-44	441	54	84/155	70	110/155	type=protein; loc=3R:join(1450222..1450242,1450612..1450852, 1451236..1451588); ID=CG1475-PB; name=CG1475-PB; db_xref=FlyBase:FBpp0078354,GB_protein:AAF51987.1, FlyBase:FBgn0037351,Gadfly:CG1475-PB; species=dmel; len=205	CG1475-PB					1
BT-H-017-1-A3-T3_A03_1	dmel-translation			9e-12	162	38	35/92	55	51/92	type=protein; loc=2R:complement(20270213..20270572); ID=CG12848-PA; name=CG12848-PA; db_xref=FlyBase:FBpp0072342,GB_protein:AAF47263.2, FlyBase:FBgn0040666,Gadfly:CG12848-PA; species=dmel; len=120	CG12848-PA					1
BT-H-017-1-A4-T3_A04_1	dmel-translation			1e-21	247	38	56/147	53	79/147	type=protein; loc=3R:join(2168792..2168872,2168926..2169405); ID=CG10298-PA; name=CG10298-PA; db_xref=FlyBase:FBpp0081207,GB_protein:AAF54137.1, FlyBase:FBgn0037432,Gadfly:CG10298-PA; species=dmel; len=187	CG10298-PA					1
BT-H-023-1-G3-T3_G03_1	dmel-translation	No Hits found!
BT-TYLCV-014-1-E1-T3_E01_1	dmel-translation	No Hits found!
BT-H-017-1-B1-T3_B01_1	dmel-translation			5e-64	612	52	110/211	70	149/211	type=protein; loc=2L:join(9957589..9957900,9957960..9958885, 9958940..9959111,9959550..9959717); ID=CG4658-PC; name=CG4658-PC; db_xref=FlyBase:FBpp0079483,GB_protein:AAN10716.1, FlyBase:FBgn0032170,Gadfly:CG4658-PC; species=dmel; len=526	CG4658-PC					1
BT-H-017-1-B2-T3_B02_1	dmel-translation	No Hits found!
BT-H-017-1-B3-T3_B03_1	dmel-translation	No Hits found!
BT-H-017-1-B9-T3_B09_1	dmel-translation	No Hits found!
BT-H-017-1-C11-T3_C11_1	dmel-translation			1e-111	1021	71	194/270	84	230/270	type=protein; loc=3R:complement(12845274..12846716); ID=CG3590-PA; name=CG3590-PA; db_xref=FlyBase:FBpp0082816,GB_protein:AAF55375.1, FlyBase:FBgn0038467,Gadfly:CG3590-PA; species=dmel; len=481	CG3590-PA					1
BT-H-017-1-C1-T3_C01_1	dmel-translation	No Hits found!
BT-H-017-1-C2-T3_C02_1	dmel-translation	No Hits found!
BT-H-017-1-C4-T3_C04_1	dmel-translation	No Hits found!
BT-H-042-1-F2-T3_F02_1	dmel-translation			3e-65	625	87	117/134	95	129/134	type=protein; loc=2R:join(18113740..18113751,18113829..18113870, 18114091..18114222,18114516..18114630, 18115337..18115479); ID=CG4046-PA; name=CG4046-PA; db_xref=FlyBase:FBpp0071766,GB_protein:AAF46862.1, FlyBase:FBgn0034743,Gadfly:CG4046-PA; species=dme	CG4046-PA					1
BT-H-017-1-C8-T3_C08_1	dmel-translation	No Hits found!
BT-H-017-1-D10-T3_D10_1	dmel-translation			9e-67	637	68	129/189	78	149/189	type=protein; loc=2L:complement(10358310..10358437,10358502..10358648, 10358711..10359938,10360003..10361361,10361422..10361584, 10361666..10361955,10362014..10362397, 10362463..10362507); ID=CG5366-PA; name=CG5366-PA; db_xref=FlyBase:FBpp0079643,GB_prote	CG5366-PA					1
BT-TOMOV-041-1-E5-T3_E05_1	dmel-translation	No Hits found!
BT-H-017-1-D6-T3_D06_1	dmel-translation			3e-56	546	51	106/206	70	146/206	type=protein; loc=2R:complement(3008617..3008709,3008770..3009222, 3009292..3009658,3009720..3010091,3010152..3011080, 3011140..3011450,3011515..3011587); ID=CG1616-PA; name=dpa-PA; db_xref=FlyBase:FBpp0088055,GB_protein:AAF59242.1, FlyBase:FBgn0015929,Ga	CG1616-PA					1
BT-H-017-1-D8-T3_D08_1	dmel-translation	No Hits found!
BT-H-038-1-F7-T3_F07_1	dmel-translation			4e-38	390	66	70/106	78	83/106	type=protein; loc=2L:complement(13394416..13394799,13394865..13394940, 13395056..13395060); ID=CG9282-PA; name=CG9282-PA; db_xref=FlyBase:FBpp0080102,GB_protein:AAF53299.1, FlyBase:FBgn0032518,Gadfly:CG9282-PA; species=dmel; len=155	CG9282-PA					1
BT-H-021-1-F3-T3_F03_1	dmel-translation	No Hits found!
BT-H-038-1-C12-T3_C12_1	dmel-translation			6e-18	216	63	42/66	82	55/66	type=protein; loc=3R:complement(11886412..11887295,11887368..11888492, 11888567..11888670,11888729..11889042,11889104..11889496, 11889550..11890398,11891097..11891297,11891398..11891839, 11891934..11892159,11892216..11892360,11892635..11893044, 11893132..	CG10185-PA					1
HBT002_E03_T3_022_1	dmel-translation			1e-32	342	56	63/111	74	84/111	type=protein; loc=3R:complement(1291433..1291453,1291522..1291749, 1291875..1292096); ID=CG2099-PA; name=CG2099-PA; db_xref=FlyBase:FBpp0078416,GB_protein:AAF52027.1, FlyBase:FBgn0037328,Gadfly:CG2099-PA; species=dmel; len=157	CG2099-PA					1
BT-H-038-1-B12-T3_B12_1	dmel-translation	No Hits found!
TOMOV-BT005_E05_1	dmel-translation	No Hits found!
BT-H-017-1-F7-T3_F07_1	dmel-translation	No Hits found!
BT-TYLCV-024-1-A2-T3_A02_1	dmel-translation	No Hits found!
TOMOV-BT009_E06_1	dmel-translation			6e-13	175	68	33/48	80	39/48	type=protein; loc=3L:complement(6924280..6925149,6925214..6925392, 6927720..6929116,6929328..6929335); ID=CG10077-PA; name=CG10077-PA; db_xref=FlyBase:FBpp0076649,GB_protein:AAF50635.2, FlyBase:FBgn0035720,Gadfly:CG10077-PA; species=dmel; len=818	CG10077-PA					1
BT-H-017-1-G10-T3_G10_1	dmel-translation	No Hits found!
BT-H-017-1-G11-T3_G11_1	dmel-translation	No Hits found!
BT-H-017-1-G3-T3_G03_1	dmel-translation	No Hits found!
BT-H-017-1-G4-T3_G04_1	dmel-translation	No Hits found!
BT-H-017-1-G7-T3_G07_1	dmel-translation	No Hits found!
BT-TOMOV-023-1-F12-T3_F12_1	dmel-translation	No Hits found!
TOMOV-BT012_B04_1	dmel-translation			8e-59	572	34	137/401	52	212/401	type=protein; loc=3L:join(16549659..16549703,16549848..16549981, 16550038..16550341,16550444..16551280); ID=CG4169-PA; name=CG4169-PA; db_xref=FlyBase:FBpp0075069,GB_protein:AAF49444.1, FlyBase:FBgn0036642,Gadfly:CG4169-PA; species=dmel; len=440	CG4169-PA					1
BT-H-017-1-H5-T3_H05_1	dmel-translation	No Hits found!
BT-H-017-1-H7-T3_H07_1	dmel-translation	No Hits found!
BT-TOMOV-037-1-G7-T3_G07_1	dmel-translation			1e-78	742	80	137/170	89	153/170	type=protein; loc=X:complement(16152122..16152544,16154016..16154273); ID=CG9916-PA; name=Cyp1-PA; db_xref=FlyBase:FBpp0074017,GB_protein:AAF48589.2, FlyBase:FBgn0004432,GB_protein:AAF48589.1, Gadfly:CG9916-PA; species=dmel; len=227	CG9916-PA					1
HBT004_C02_T3_017_1	dmel-translation	No Hits found!
BT-H-018-1-A10-T3_A10_1	dmel-translation	No Hits found!
BT-H-018-1-A11-T3_A11_1	dmel-translation	No Hits found!
BT-TOMOV-026-1-G10-T3_G10_1	dmel-translation			2e-83	781	75	145/191	84	164/191	type=protein; loc=X:13165059..13165640; ID=CG1633-PA; name=Jafrac1-PA; db_xref=FlyBase:FBpp0073595,GB_protein:AAF48253.1, FlyBase:FBgn0040309,Gadfly:CG1633-PA; species=dmel; len=194	CG1633-PA					1
BT-H-018-1-A4-T3_A04_1	dmel-translation	No Hits found!
BT-H-018-1-A7-T3_A07_1	dmel-translation	No Hits found!
BT-H-018-1-A9-T3_A09_1	dmel-translation	No Hits found!
BT-H-018-1-B12-T3_B12_1	dmel-translation	No Hits found!
BT-H-018-1-B2-T3_B02_1	dmel-translation	No Hits found!
HBT005_A07_T3_052_1	dmel-translation	No Hits found!
TOMOV-BT012_C02_1	dmel-translation			1e-112	1032	76	193/252	83	211/252	type=protein; loc=3R:join(24974172..24974274,24974731..24975228, 24975291..24975454); ID=CG1721-PA; name=Pglym78-PA; db_xref=FlyBase:FBpp0084753,GB_protein:AAF56866.2, FlyBase:FBgn0014869,Gadfly:CG1721-PA; species=dmel; len=255	CG1721-PA					1
BT-H-032-1-F7-T3_F07_1	dmel-translation			4e-57	554	66	107/162	80	131/162	type=protein; loc=2L:complement(22234822..22235298); ID=CG12775-PA; name=CG12775-PA; db_xref=FlyBase:FBpp0085314,GB_protein:AAF57259.1, FlyBase:FBgn0032987,Gadfly:CG12775-PA; species=dmel; len=159	CG12775-PA					1
TYLCV009_C01_1	dmel-translation			8e-73	691	59	135/226	72	166/226	type=protein; loc=2R:join(12942906..12942956,12943027..12943806, 12943866..12943901); ID=CG4802-PA; name=CG4802-PA; db_xref=FlyBase:FBpp0086072,GB_protein:AAF57869.1, FlyBase:FBgn0034215,Gadfly:CG4802-PA; species=dmel; len=289	CG4802-PA					1
BT-H-018-1-C2-T3_C02_1	dmel-translation	No Hits found!
BT-H-023-1-G11-T3_G11_1	dmel-translation	No Hits found!
BT-H-018-1-C9-T3_C09_1	dmel-translation			1e-123	1128	91	214/235	95	225/235	type=protein; loc=2R:complement(18580664..18581242,18581624..18582063, 18582182..18582194); ID=CG9888-PA; name=Fib-PA; db_xref=FlyBase:FBpp0071892,GB_protein:AAF46950.1, FlyBase:FBgn0003062,Gadfly:CG9888-PA; species=dmel; len=344	CG9888-PA					1
BT-H-018-1-D11-T3_D11_1	dmel-translation	No Hits found!
BT-H-018-1-D3-T3_D03_1	dmel-translation	No Hits found!
BT-H-018-1-D4-T3_D04_1	dmel-translation	No Hits found!
BT-TYLCV-060-1-F11-T3_F11_1	dmel-translation	No Hits found!
BT-H-038-1-A8-T3_A08_1	dmel-translation			1e-82	775	63	150/237	78	187/237	type=protein; loc=2L:join(10201230..10201528,10201599..10202055); ID=CG4897-PA; name=RpL7-PA; db_xref=FlyBase:FBpp0079536,GB_protein:AAF52868.1, FlyBase:FBgn0005593,Gadfly:CG4897-PA; species=dmel; len=252	CG4897-PA					1
BT-H-018-1-E11-T3_E11_1	dmel-translation			3e-52	511	55	104/189	74	141/189	type=protein; loc=3L:complement(13485654..13486028,13486087..13486812, 13486876..13486971); ID=CG10711-PA; name=CG10711-PA; db_xref=FlyBase:FBpp0075560,GB_protein:AAF49802.2, FlyBase:FBgn0036375,Gadfly:CG10711-PA; species=dmel; len=399	CG10711-PA					1
BT-TOMOV-042-1-B7-T3_B07_1	dmel-translation			4e-39	399	54	84/154	65	102/154	type=protein; loc=X:19432371..19432850; ID=CG14206-PC; name=CG14206-PC; db_xref=FlyBase:FBpp0074501,GB_protein:AAN09507.1, FlyBase:FBgn0031035,Gadfly:CG14206-PC; species=dmel; len=160	CG14206-PC					1
BT-H-018-1-E4-T3_E04_1	dmel-translation			2e-13	176	43	39/89	65	59/89	type=protein; loc=3L:complement(583019..583158,583220..584014, 584079..584196,584259..584302,584375..584444, 586903..586956); ID=CG13893-PA; name=CG13893-PA; db_xref=FlyBase:FBpp0072461,GB_protein:AAF47396.2, FlyBase:FBgn0035146,Gadfly:CG13893-PA; species	CG13893-PA					1
BT-H-018-1-E5-T3_E05_1	dmel-translation	No Hits found!
BT-H-018-1-E8-T3_E08_1	dmel-translation	No Hits found!
BT-H-018-1-F10-T3_F10_1	dmel-translation	No Hits found!
BT-TOMOV-032-1-E7-T3_E07_1	dmel-translation			9e-32	336	38	69/177	58	106/177	type=protein; loc=3R:14921131..14921664; ID=CG6030-PA; name=ATPsyn-d-PA; db_xref=FlyBase:FBpp0083142,GB_protein:AAF55633.1, FlyBase:FBgn0016120,Gadfly:CG6030-PA; species=dmel; len=178	CG6030-PA					1
BT-H-018-1-F2-T3_F02_1	dmel-translation	No Hits found!
BT-HINST-025-1-B12-T3_B12_1	dmel-translation			1e-122	1119	67	221/326	80	264/326	type=protein; loc=2R:join(19448030..19448126,19448657..19448780, 19448840..19449611); ID=CG2827-PA; name=Tal-PA; db_xref=FlyBase:FBpp0072050,GB_protein:AAF47106.2, FlyBase:FBgn0023477,GB_protein:AAF47106.1, Gadfly:CG2827-PA; species=dmel; len=331	CG2827-PA					1
BT-H-018-1-F6-T3_F06_1	dmel-translation	No Hits found!
BT-H-018-1-F8-T3_F08_1	dmel-translation	No Hits found!
BT-H-021-1-E3-T3_E03_1	dmel-translation	No Hits found!
BT-H-018-1-G11-T3_G11_1	dmel-translation	No Hits found!
TOMOV-BT005_B11_1	dmel-translation	No Hits found!
BT-H-018-1-G3-T3_G03_1	dmel-translation	No Hits found!
BT-H-018-1-G7-T3_G07_1	dmel-translation	No Hits found!
BT-HINST-008-1-A4-T3_A04_1	dmel-translation			1e-13	175	46	33/71	65	47/71	type=protein; loc=3L:join(5628927..5628993,5630266..5630402, 5630552..5630700,5630770..5630920,5630983..5631063); ID=CG17334-PA; name=lin-28-PA; db_xref=FlyBase:FBpp0076798,GB_protein:AAF50758.2, FlyBase:FBgn0035626,Gadfly:CG17334-PA; species=dmel; len=19	CG17334-PA					1
BT-H-018-1-H11-T3_H11_1	dmel-translation			5e-18	217	33	52/155	49	78/155	type=protein; loc=3L:complement(3301765..3302126,3302199..3302724); ID=CG12077-PA; name=CG12077-PA; db_xref=FlyBase:FBpp0072947,GB_protein:AAF47758.2, FlyBase:FBgn0035435,Gadfly:CG12077-PA; species=dmel; len=296	CG12077-PA					1
BT-H-043-1-F7-T3_F07_1	dmel-translation	No Hits found!
BT-H-018-1-H5-T3_H05_1	dmel-translation	No Hits found!
BT-TYLCV-023-1-H4-T3_H04_1	dmel-translation			9e-42	424	38	89/232	61	144/232	type=protein; loc=3R:complement(27420649..27421323, 27421770..27421880); ID=CG11522-PB; name=CG11522-PB; db_xref=FlyBase:FBpp0085166,GB_protein:AAF57167.1, FlyBase:FBgn0039857,Gadfly:CG11522-PB; species=dmel; len=262	CG11522-PB					1
BT-H-018-1-H7-T3_H07_1	dmel-translation	No Hits found!
BT-H-019-1-A10-T3_A10_1	dmel-translation	No Hits found!
HBT008_A06_T3_040_1	dmel-translation			7e-62	594	84	111/131	89	118/131	type=protein; loc=2R:join(18362117..18362129,18362247..18362458, 18363045..18363239); ID=CG3661-PA; name=RpL17A-PA; db_xref=FlyBase:FBpp0071808,GB_protein:AAF46914.1, FlyBase:FBgn0010078,Gadfly:CG3661-PA; species=dmel; len=140	CG3661-PA					1
BT-H-019-1-B10-T3_B10_1	dmel-translation	No Hits found!
BT-TYLCV-053-1-E12-T3_E12_1	dmel-translation			6e-28	301	53	58/108	70	77/108	type=protein; loc=2R:19534615..19534992; ID=CG11390-PA; name=PebIII-PA; db_xref=FlyBase:FBpp0072073,GB_protein:AAF47140.2, FlyBase:FBgn0011695,Gadfly:CG11390-PA; species=dmel; len=126	CG11390-PA					1
BT-H-019-1-B5-T3_B05_1	dmel-translation	No Hits found!
BT-TOMOV-014-1-A2-T3_A02_1	dmel-translation	No Hits found!
BT-TYLCV-023-1-H6-T3_H06_1	dmel-translation	No Hits found!
BT-H-019-1-C11-T3_C11_1	dmel-translation	No Hits found!
BT-H-019-1-C3-T3_C03_1	dmel-translation			5e-44	440	64	83/129	78	102/129	type=protein; loc=2L:complement(11151674..11152026,11152139..11152271, 11152335..11152554,11153410..11153564, 11155083..11155133,11155518..11155601); ID=CG6287-PA; name=CG6287-PA; db_xref=FlyBase:FBpp0079809,GB_protein:AAF53080.1, FlyBase:FBgn0032350,Gadf	CG6287-PA					1
BT-H-019-1-C5-T3_C05_1	dmel-translation			1e-133	1215	100	235/235	100	235/235	type=protein; loc=X:5747934..5749061; ID=CG4027-PB; name=Act5C-PB; db_xref=FlyBase:FBpp0070788,GB_protein:AAN09154.1, FlyBase:FBgn0000042,Gadfly:CG4027-PB; species=dmel; len=376	CG4027-PB					1
BT-H-019-1-C8-T3_C08_1	dmel-translation	No Hits found!
BT-H-019-1-D4-T3_D04_1	dmel-translation	No Hits found!
TYLCV-BT012_D04_1	dmel-translation			7e-49	482	58	91/156	71	112/156	type=protein; loc=2L:join(10409731..10410051,10410241..10410387); ID=CG5271-PA; name=RpS27A-PA; db_xref=FlyBase:FBpp0079606,GB_protein:AAF52941.1, FlyBase:FBgn0003942,Gadfly:CG5271-PA; species=dmel; len=156	CG5271-PA					1
BT-TYLCV-027-1-H3-T3_H03_1	dmel-translation	No Hits found!
BT-H-019-1-E11-T3_E11_1	dmel-translation			3e-62	598	62	118/189	74	142/189	type=protein; loc=2L:complement(11002910..11003238, 11003511..11003751); ID=CG6141-PA; name=RpL9-PA; db_xref=FlyBase:FBpp0079752,GB_protein:AAF53048.2, FlyBase:FBgn0015756,Gadfly:CG6141-PA; species=dmel; len=190	CG6141-PA					1
BT-H-019-1-E12-T3_E12_1	dmel-translation	No Hits found!
BT-HINST-034-1-A3-T3_A03_1	dmel-translation			1e-32	343	68	61/89	72	65/89	type=protein; loc=2R:join(19582823..19582937,19583049..19583209); ID=CG33149-PA; name=Mlp60A-PA; db_xref=FlyBase:FBpp0072089,GB_protein:AAF47158.2, FlyBase:FBgn0011643,Gadfly:CG33149-PA; species=dmel; len=92	CG33149-PA					1
BT-H-019-1-E2-T3_E02_1	dmel-translation			7e-46	459	32	106/323	54	179/323	type=protein; loc=X:complement(14753550..14755045,14755162..14755543); ID=CG9503-PA; name=CG9503-PA; db_xref=FlyBase:FBpp0073791,GB_protein:AAF48406.1, FlyBase:FBgn0030598,Gadfly:CG9503-PA; species=dmel; len=626	CG9503-PA					1
BT-HINST-008-1-D1-T3_D01_1	dmel-translation	No Hits found!
BT-H-030-1-F9-T3_F09_1	dmel-translation	No Hits found!
TYLCV010_B04_1	dmel-translation	No Hits found!
BT-H-019-1-F12-T3_F12_1	dmel-translation			2e-15	194	29	82/277	44	124/277	type=protein; loc=3L:complement(11033629..11034296,11034367..11034668, 11034733..11034854,11034915..11035076); ID=CG6321-PA; name=CG6321-PA; db_xref=FlyBase:FBpp0075971,GB_protein:AAF50113.1, FlyBase:FBgn0036117,Gadfly:CG6321-PA; species=dmel; len=418	CG6321-PA					1
BT-H-019-1-F2-T3_F02_1	dmel-translation	No Hits found!
BT-H-019-1-F3-T3_F03_1	dmel-translation	No Hits found!
BT-H-019-1-F6-T3_F06_1	dmel-translation			7e-66	630	57	122/214	72	155/214	type=protein; loc=3L:complement(16574798..16575413, 16575489..16575577); ID=CG4097-PA; name=Pros26-PA; db_xref=FlyBase:FBpp0075119,GB_protein:AAF49435.1, FlyBase:FBgn0002284,Gadfly:CG4097-PA; species=dmel; len=235	CG4097-PA					1
BT-H-019-1-F9-T3_F09_1	dmel-translation			2e-08	131	26	45/173	49	85/173	type=protein; loc=2L:join(18822931..18823188,18823439..18823815, 18823875..18824790); ID=CG17322-PC; name=CG17322-PC; db_xref=FlyBase:FBpp0080657,GB_protein:AAN11012.1, FlyBase:FBgn0027070,Gadfly:CG17322-PC; species=dmel; len=517	CG17322-PC					1
BT-H-034-1-E3-T3_E03_1	dmel-translation	No Hits found!
BT-H-019-1-G4-T3_G04_1	dmel-translation	No Hits found!
BT-H-019-1-G8-T3_G08_1	dmel-translation	No Hits found!
BT-H-019-1-H1-T3_H01_1	dmel-translation	No Hits found!
BT-H-019-1-H9-T3_H09_1	dmel-translation			2e-13	177	40	31/76	62	48/76	type=protein; loc=3R:join(2168792..2168872,2168926..2169405); ID=CG10298-PA; name=CG10298-PA; db_xref=FlyBase:FBpp0081207,GB_protein:AAF54137.1, FlyBase:FBgn0037432,Gadfly:CG10298-PA; species=dmel; len=187	CG10298-PA					1
HBT009_F02_T3_026_1	dmel-translation			3e-33	348	48	78/161	63	103/161	type=protein; loc=3L:join(1313673..1313822,1314395..1314496, 1314812..1314988); ID=CG9160-PB; name=mtacp1-PB; db_xref=FlyBase:FBpp0072570,GB_protein:AAF47479.1, FlyBase:FBgn0011361,Gadfly:CG9160-PB; species=dmel; len=143	CG9160-PB					1
BT-H-020-1-A5-T3_A05_1	dmel-translation	No Hits found!
BT-H-020-1-A8-T3_A08_1	dmel-translation			3e-71	676	47	136/284	65	188/284	type=protein; loc=3L:5108338..5109378; ID=CG4603-PA; name=CG4603-PA; db_xref=FlyBase:FBpp0076867,GB_protein:AAF50796.1, FlyBase:FBgn0035593,Gadfly:CG4603-PA; species=dmel; len=347	CG4603-PA					1
BT-H-020-1-A9-T3_A09_1	dmel-translation			4e-50	494	60	92/151	75	116/151	type=protein; loc=2L:complement(5009980..5010432); ID=CG31917-PA; name=CG31917-PA; db_xref=FlyBase:FBpp0078673,GB_protein:AAF52201.2, FlyBase:FBgn0051917,Gadfly:CG31917-PA; species=dmel; len=151	CG31917-PA					1
BT-H-035-1-E1-T3_E01_1	dmel-translation	No Hits found!
BT-H-020-1-B4-T3_B04_1	dmel-translation	No Hits found!
BT-H-030-1-F11-T3_F11_1	dmel-translation			8e-18	217	90	37/41	99	41/41	type=protein; loc=2R:complement(11509094..11509259,11509325..11509665, 11509728..11510961,11511060..11511180,11511758..11512081, 11512140..11512866,11512930..11513115, 11514668..11514826); ID=CG8322-PA; name=ATPCL-PA; db_xref=FlyBase:FBpp0086403,GB_protei	CG8322-PA					1
HBT005_H07_T3_063_1	dmel-translation	No Hits found!
BT-H-020-1-C8-T3_C08_1	dmel-translation	No Hits found!
BT-H-020-1-D1-T3_D01_1	dmel-translation	No Hits found!
BT-TOMOV-023-1-B11-T3_B11_1	dmel-translation	No Hits found!
BT-H-020-1-D6-T3_D06_1	dmel-translation			1e-30	325	45	67/146	53	80/146	type=protein; loc=3R:complement(268472..268777,269624..269779, 269834..269970,270044..270149,270228..270284, 271888..271968,272147..272254,272462..272544, 273423..273480); ID=CG31522-PA; name=CG31522-PA; db_xref=FlyBase:FBpp0078582,GB_protein:AAF52122.3,	CG31522-PA					1
BT-H-020-1-E1-T3_E01_1	dmel-translation			1e-37	385	37	107/284	53	154/284	type=protein; loc=3L:complement(8707604..8708077,8708187..8708802, 8710968..8711797); ID=CG5939-PD; name=Prm-PD; db_xref=FlyBase:FBpp0076323,GB_protein:AAN11995.1, FlyBase:FBgn0003149,Gadfly:CG5939-PD; species=dmel; len=640	CG5939-PD					1
BT-H-020-1-E2-T3_E02_1	dmel-translation			6e-71	676	39	123/308	56	177/308	type=protein; loc=X:complement(13614117..13614587,13615096..13615263, 13615410..13615670,13615747..13615866); ID=CG10992-PA; name=CG10992-PA; db_xref=FlyBase:FBpp0073669,GB_protein:AAF48317.1, FlyBase:FBgn0030521,Gadfly:CG10992-PA; species=dmel; len=340	CG10992-PA					1
BT-H-020-1-E4-T3_E04_1	dmel-translation	No Hits found!
BT-H-020-1-E7-T3_E07_1	dmel-translation	No Hits found!
BT-H-020-1-E8-T3_E08_1	dmel-translation	No Hits found!
BT-H-020-1-E9-T3_E09_1	dmel-translation	No Hits found!
BT-H-020-1-F10-T3_F10_1	dmel-translation	No Hits found!
BT-H-020-1-F12-T3_F12_1	dmel-translation	No Hits found!
BT-H-020-1-F2-T3_F02_1	dmel-translation	No Hits found!
BT-H-020-1-F4-T3_F04_1	dmel-translation	No Hits found!
BT-H-020-1-G11-T3_G11_1	dmel-translation			9e-40	401	85	71/83	92	77/83	type=protein; loc=3R:complement(21072078..21072103,21072170..21072389, 21073155..21073160); ID=CG10423-PA; name=CG10423-PA; db_xref=FlyBase:FBpp0084242,GB_protein:AAF56428.1, FlyBase:FBgn0039300,Gadfly:CG10423-PA; species=dmel; len=84	CG10423-PA					1
BT-TYLCV-051-1-E12-T3_E12_1	dmel-translation			3e-24	267	80	45/56	90	51/56	type=protein; loc=3R:join(5603857..5603918,5604341..5604440, 5604499..5604504); ID=CG8495-PA; name=CG8495-PA; db_xref=FlyBase:FBpp0081614,GB_protein:AAF54450.1, FlyBase:FBgn0037752,Gadfly:CG8495-PA; species=dmel; len=56	CG8495-PA					1
BT-H-020-1-G6-T3_G06_1	dmel-translation	No Hits found!
BT-H-020-1-G8-T3_G08_1	dmel-translation	No Hits found!
BT-H-020-1-G9-T3_G09_1	dmel-translation	No Hits found!
BT-TOMOV-027-1-B1-T3_B01_1	dmel-translation			1e-118	1081	85	201/235	91	216/235	type=protein; loc=3L:join(2571285..2571422,2571616..2572245); ID=CG1263-PB; name=RpL8-PB; db_xref=FlyBase:FBpp0072802,GB_protein:AAF47660.1, FlyBase:FBgn0024939,Gadfly:CG1263-PB; species=dmel; len=256	CG1263-PB					1
BT-H-020-1-H12-T3_H12_1	dmel-translation	No Hits found!
BT-TYLCV-018-1-G9-T3_G09_1	dmel-translation	No Hits found!
BT-H-020-1-H4-T3_H04_1	dmel-translation	No Hits found!
BT-H-020-1-H7-T3_H07_1	dmel-translation	No Hits found!
BT-H-021-1-A11-T3_A11_1	dmel-translation	No Hits found!
BT-H-021-1-A6-T3_A06_1	dmel-translation	No Hits found!
BT-H-021-1-A9-T3_A09_1	dmel-translation	No Hits found!
BT-HINST-004-1-C12-T3_C12_1	dmel-translation			3e-53	520	54	94/171	73	127/171	type=protein; loc=2R:complement(13061337..13061849, 13062272..13062289); ID=CG6510-PA; name=RpL18A-PA; db_xref=FlyBase:FBpp0086103,GB_protein:AAF57838.1, FlyBase:FBgn0010409,Gadfly:CG6510-PA; species=dmel; len=177	CG6510-PA					1
BT-H-021-1-B11-T3_B11_1	dmel-translation	No Hits found!
BT-H-036-1-A7-T3_A07_1	dmel-translation			3e-57	556	70	109/155	82	129/155	type=protein; loc=2R:complement(7715376..7715496,7715741..7715946, 7716023..7716148,7716682..7716693); ID=CG8857-PC; name=CG8857-PC; db_xref=FlyBase:FBpp0087115,GB_protein:AAM71028.1, FlyBase:FBgn0033699,Gadfly:CG8857-PC; species=dmel; len=155	CG8857-PC					1
BT-TYLCV-055-1-E10-T3_E10_1	dmel-translation			5e-43	434	58	87/149	73	110/149	type=protein; loc=2R:complement(573820..573851,573916..574311, 574365..574392,577370..577375); ID=CG2981-PA; name=TpnC41C-PA; db_xref=FlyBase:FBpp0085438,GB_protein:AAF57350.1, FlyBase:FBgn0013348,Gadfly:CG2981-PA; species=dmel; len=154	CG2981-PA					2
HBT011_A10_T3_072_1	dmel-translation	No Hits found!
BT-HINST-047-1-A1-T3_E06_1	dmel-translation	No Hits found!
BT-H-021-1-C8-T3_C08_1	dmel-translation			1e-70	670	66	133/200	72	146/200	type=protein; loc=3R:join(25687653..25687656,25687921..25688027, 25688507..25688918,25689137..25689237); ID=CG7808-PC; name=CG7808-PC; db_xref=FlyBase:FBpp0084855,GB_protein:AAN14192.1, FlyBase:FBgn0039713,Gadfly:CG7808-PC; species=dmel; len=208	CG7808-PC					1
BT-H-021-1-D12-T3_D12_1	dmel-translation	No Hits found!
BT-H-021-1-D2-T3_D02_1	dmel-translation	No Hits found!
BT-HINST-018-1-G8-T3_G08_1	dmel-translation			4e-09	140	44	31/69	55	39/69	type=protein; loc=2R:complement(18893581..18893645, 18893717..18893897); ID=CG30415-PA; name=CG30415-PA; db_xref=FlyBase:FBpp0071939,GB_protein:AAM68247.1, FlyBase:FBgn0050415,Gadfly:CG30415-PA; species=dmel; len=82	CG30415-PA					1
BT-HINST-025-1-D5-T3_D05_1	dmel-translation			3e-21	243	52	52/99	70	70/99	type=protein; loc=3R:complement(19181126..19181291, 19181356..19181507); ID=CG4412-PA; name=ATPsyn-Cf6-PA; db_xref=FlyBase:FBpp0083824,GB_protein:AAF56127.1, FlyBase:FBgn0016119,Gadfly:CG4412-PA; species=dmel; len=106	CG4412-PA					1
HBT006_E02_T3_018_1	dmel-translation			1e-100	929	69	185/268	79	212/268	type=protein; loc=4:complement(86902..87364,87466..87806); ID=CG2168-PA; name=RpS3A-PA; db_xref=FlyBase:FBpp0088242,GB_protein:AAF59372.1, FlyBase:FBgn0017545,Gadfly:CG2168-PA; species=dmel; len=268	CG2168-PA					1
BT-H-021-1-E11-T3_E11_1	dmel-translation	No Hits found!
BT-H-021-1-E4-T3_E04_1	dmel-translation	No Hits found!
BT-TOMOV-037-1-F4-T3_F04_1	dmel-translation	No Hits found!
BT-H-021-1-F10-T3_F10_1	dmel-translation	No Hits found!
BT-TYLCV-046-1-B1-T3_B01_1	dmel-translation	No Hits found!
BT-H-021-1-F5-T3_F05_1	dmel-translation	No Hits found!
BT-TOMOV-037-1-H10-T3_H10_1	dmel-translation	No Hits found!
BT-H-021-1-F8-T3_F08_1	dmel-translation	No Hits found!
BT-H-021-1-G10-T3_G10_1	dmel-translation	No Hits found!
BT-TOMOV-040-1-C11-T3_C11_1	dmel-translation			9e-43	432	41	86/205	64	135/205	type=protein; loc=3R:join(26214933..26215050,26215419..26215981); ID=CG1469-PC; name=Fer2LCH-PC; db_xref=FlyBase:FBpp0084988,GB_protein:AAN14229.1, FlyBase:FBgn0015221,Gadfly:CG1469-PC; species=dmel; len=227	CG1469-PC					1
BT-H-021-1-G4-T3_G04_1	dmel-translation	No Hits found!
BT-TOMOV-023-1-C12-T3_C12_1	dmel-translation	No Hits found!
BT-H-021-1-G7-T3_G07_1	dmel-translation	No Hits found!
BT-H-021-1-H10-T3_H10_1	dmel-translation	No Hits found!
BT-TYLCV-046-1-H6-T3_H06_1	dmel-translation			2e-67	644	62	127/202	75	154/202	type=protein; loc=2R:complement(18152717..18153116,18153503..18153627, 18153764..18153853); ID=CG2852-PA; name=CG2852-PA; db_xref=FlyBase:FBpp0071844,GB_protein:AAF46873.1, FlyBase:FBgn0034753,Gadfly:CG2852-PA; species=dmel; len=205	CG2852-PA					1
BT_TYLCV004_A11_1	dmel-translation	No Hits found!
BT-H-021-1-H5-T3_H05_1	dmel-translation	No Hits found!
BT-H-021-1-H7-T3_H07_1	dmel-translation	No Hits found!
BT-H-021-1-H9-T3_H09_1	dmel-translation	No Hits found!
BT-TOMOV-014-1-G8-T3_G08_1	dmel-translation	No Hits found!
BT-H-022-1-A2-T3_A02_1	dmel-translation	No Hits found!
BT-H-022-1-A4-T3_A04_1	dmel-translation	No Hits found!
BT-H-022-1-A5-T3_A05_1	dmel-translation	No Hits found!
BT-H-022-1-A9-T3_A09_1	dmel-translation	No Hits found!
BT-H-025-1-H11-T3_H11_1	dmel-translation			1e-61	593	63	122/192	69	135/192	type=protein; loc=2R:complement(20476155..20476651,20476718..20476824, 20477069..20477073); ID=CG2746-PA; name=RpL19-PA; db_xref=FlyBase:FBpp0072312,GB_protein:AAF47305.1, FlyBase:FBgn0002607,Gadfly:CG2746-PA; species=dmel; len=203	CG2746-PA					1
BT-H-022-1-B2-T3_B02_1	dmel-translation	No Hits found!
BT-H-022-1-B3-T3_B03_1	dmel-translation			7e-16	191	66	35/53	90	48/53	type=protein; loc=X:join(19400279..19401721,19401844..19402251); ID=CG12230-PA; name=car-PA; db_xref=FlyBase:FBpp0074497,GB_protein:AAF48972.1, FlyBase:FBgn0000257,Gadfly:CG12230-PA; species=dmel; len=617	CG12230-PA					1
BT-H-022-1-B4-T3_B04_1	dmel-translation	No Hits found!
BT-H-022-1-C10-T3_C10_1	dmel-translation	No Hits found!
BT-H-029-1-G11-T3_G11_1	dmel-translation	No Hits found!
BT-TOMOV-024-1-B6-T3_B06_1	dmel-translation			1e-11	160	35	40/113	45	52/113	type=protein; loc=2R:12101086..12101424; ID=CG4918-PA; name=RpP1-PA; db_xref=FlyBase:FBpp0086252,GB_protein:AAF57979.1, FlyBase:FBgn0003274,Gadfly:CG4918-PA; species=dmel; len=113	CG4918-PA					1
BT-H-022-1-D1-T3_D01_1	dmel-translation	No Hits found!
TOMOV-BT012_E12_1	dmel-translation			4e-44	440	59	85/143	69	100/143	type=protein; loc=2L:complement(4457384..4457509,4457740..4458057, 4458289..4458291); ID=CG15442-PA; name=RpL27A-PA; db_xref=FlyBase:FBpp0077142,GB_protein:AAF51006.3, FlyBase:FBgn0010410,Gadfly:CG15442-PA; species=dmel; len=149	CG15442-PA					1
BT-H-022-1-E10-T3_E10_1	dmel-translation	No Hits found!
BT-H-022-1-E11-T3_E11_1	dmel-translation	No Hits found!
BT-H-022-1-E1-T3_E01_1	dmel-translation	No Hits found!
BT-H-022-1-E2-T3_E02_1	dmel-translation	No Hits found!
BT-HINST-035-1-E12-T3_E12_1	dmel-translation	No Hits found!
BT-H-022-1-E8-T3_E08_1	dmel-translation			1e-150	1360	61	247/401	77	312/401	type=protein; loc=2L:join(13821387..13822148,13822682..13823049, 13823114..13823708); ID=CG7811-PA; name=b-PA; db_xref=FlyBase:FBpp0080119,GB_protein:AAF53337.1, FlyBase:FBgn0000153,Gadfly:CG7811-PA; species=dmel; len=575	CG7811-PA					1
BT-H-022-1-F12-T3_F12_1	dmel-translation	No Hits found!
BT-H-022-1-F2-T3_F02_1	dmel-translation	No Hits found!
BT-H-022-1-F7-T3_F07_1	dmel-translation	No Hits found!
BT-H-043-1-H9-T3_H09_1	dmel-translation			9e-07	118	30	28/92	49	46/92	type=protein; loc=X:complement(1732921..1733067,1733125..1733295); ID=CG14817-PA; name=CG14817-PA; db_xref=FlyBase:FBpp0070349,GB_protein:AAF45680.1, FlyBase:FBgn0026089,Gadfly:CG14817-PA; species=dmel; len=106	CG14817-PA					1
BT-H-022-1-G4-T3_G04_1	dmel-translation			2e-07	124	30	23/75	58	44/75	type=protein; loc=2R:complement(10502798..10502946,10503006..10503564, 10503625..10503736,10503798..10504306); ID=CG7639-PB; name=CG7639-PB; db_xref=FlyBase:FBpp0086555,GB_protein:AAS64850.1, FlyBase:FBgn0033989,Gadfly:CG7639-PB; species=dmel; len=443	CG7639-PB					1
BT-TYLCV-051-1-B11-T3_B11_1	dmel-translation			5e-88	820	76	165/217	82	179/217	type=protein; loc=3L:join(11796833..11796837,11797147..11797302, 11797605..11798094); ID=CG7283-PA; name=CG7283-PA; db_xref=FlyBase:FBpp0075764,GB_protein:AAF50002.2, Gadfly:CG7283-PA; species=dmel; len=217	CG7283-PA					1
BT-H-044-1-D7-T3_D07_1	dmel-translation	No Hits found!
BT-H-022-1-H7-T3_H07_1	dmel-translation	No Hits found!
BT-H-023-1-A5-T3_A05_1	dmel-translation	No Hits found!
BT-H-023-1-A6-T3_A06_1	dmel-translation	No Hits found!
BT-H-023-1-B2-T3_B02_1	dmel-translation			5e-19	223	46	38/81	74	61/81	type=protein; loc=3L:complement(7887736..7887944,7888006..7888598, 7888655..7888980); ID=CG8111-PA; name=CG8111-PA; db_xref=FlyBase:FBpp0076485,GB_protein:AAF50506.1, FlyBase:FBgn0035825,Gadfly:CG8111-PA; species=dmel; len=376	CG8111-PA					1
BT-H-023-1-B5-T3_B05_1	dmel-translation	No Hits found!
BT-H-023-1-B6-T3_B06_1	dmel-translation	No Hits found!
BT-H-023-1-C12-T3_C12_1	dmel-translation	No Hits found!
BT-H-026-1-B9-T3_B09_1	dmel-translation	No Hits found!
BT-H-039-1-E4-T3_E04_1	dmel-translation			9e-90	837	73	157/214	85	183/214	type=protein; loc=X:complement(7744993..7745525,7746039..7746243, 7746479..7746484); ID=CG10944-PB; name=RpS6-PB; db_xref=FlyBase:FBpp0071087,GB_protein:AAN09218.1, FlyBase:FBgn0004922,Gadfly:CG10944-PB; species=dmel; len=248	CG10944-PB					1
BT-H-023-1-C6-T3_C06_1	dmel-translation			1e-20	240	81	49/60	87	53/60	type=protein; loc=3R:join(7070164..7070238,7070509..7070612, 7070667..7070768,7070843..7071382,7071461..7071605, 7071810..7072115,7072180..7072311); ID=CG5214-PA; name=CG5214-PA; db_xref=FlyBase:FBpp0081834,GB_protein:AAF54625.1, FlyBase:FBgn0037891,Gadfl	CG5214-PA					2
BT-H-023-1-C7-T3_C07_1	dmel-translation	No Hits found!
BT-H-023-1-C8-T3_C08_1	dmel-translation	No Hits found!
BT-H-024-1-A4-T3_A04_1	dmel-translation	No Hits found!
BT-TOMOV-041-1-G5-T3_G05_1	dmel-translation	No Hits found!
BT-H-023-1-D2-T3_D02_1	dmel-translation	No Hits found!
BT-TOMOV-044-1-H12-T3_H12_1	dmel-translation			2e-38	393	65	81/124	80	100/124	type=protein; loc=3R:join(14052223..14052288,14052452..14052659, 14053427..14053623,14053682..14054218); ID=CG7998-PA; name=CG7998-PA; db_xref=FlyBase:FBpp0082985,GB_protein:AAF55516.1, FlyBase:FBgn0038587,Gadfly:CG7998-PA; species=dmel; len=336	CG7998-PA					1
BT-H-023-1-E10-T3_E10_1	dmel-translation	No Hits found!
BT-TOMOV-033-1-E12-T3_E12_1	dmel-translation	No Hits found!
BT-H-023-1-E4-T3_E04_1	dmel-translation			8e-47	422	41	81/196	62	124/196	type=protein; loc=2R:complement(17926706..17927881); ID=CG3633-PA; name=mRpS29-PA; db_xref=FlyBase:FBpp0071753,GB_protein:AAF46846.1, FlyBase:FBgn0034727,Gadfly:CG3633-PA; species=dmel; len=392	CG3633-PA					2
BT-H-023-1-E5-T3_E05_1	dmel-translation			1e-42	429	58	79/135	76	104/135	type=protein; loc=X:join(16472170..16472240,16472343..16472739); ID=CG4464-PC; name=RpS19-PC; db_xref=FlyBase:FBpp0074088,GB_protein:AAN09413.1, FlyBase:FBgn0010412,Gadfly:CG4464-PC; species=dmel; len=156	CG4464-PC					1
BT-H-023-1-F10-T3_F10_1	dmel-translation			9e-10	142	57	23/40	77	31/40	type=protein; loc=X:complement(3029569..3029751,3029824..3030279); ID=CG4015-PA; name=Fcp3C-PA; db_xref=FlyBase:FBpp0070517,GB_protein:AAF45850.1, FlyBase:FBgn0000644,Gadfly:CG4015-PA; species=dmel; len=213	CG4015-PA					1
BT-TYLCV-020-1-C7-T3_C07_1	dmel-translation			2e-55	541	58	129/221	66	148/221	type=protein; loc=2R:complement(8275772..8276422); ID=CG8759-PC; name=Nacalpha-PC; db_xref=FlyBase:FBpp0086972,GB_protein:AAM68654.1, FlyBase:FBgn0017565,Gadfly:CG8759-PC; species=dmel; len=217	CG8759-PC					1
BT-H-023-1-F6-T3_F06_1	dmel-translation			9e-09	135	70	26/37	78	29/37	type=protein; loc=3L:complement(11791094..11791263,11792035..11792134, 11792201..11792854,11793768..11793782); ID=CG5946-PA; name=CG5946-PA; db_xref=FlyBase:FBpp0075811,GB_protein:AAF50004.1, Gadfly:CG5946-PA; species=dmel; len=313	CG5946-PA					1
BT-H-023-1-F8-T3_F08_1	dmel-translation	No Hits found!
BT-H-023-1-F9-T3_F09_1	dmel-translation			2e-17	211	34	46/133	61	82/133	type=protein; loc=2R:join(3012292..3012321,3012724..3013537, 3013603..3013841,3013915..3014403,3014457..3014550, 3014615..3014841,3015462..3015575,3015642..3016528, 3016588..3017114,3017177..3017312,3017462..3017559, 3017652..3017832,3017890..3018402); ID	CG2146-PA					1
BT-H-023-1-G10-T3_G10_1	dmel-translation	No Hits found!
BT-H-023-1-G12-T3_G12_1	dmel-translation	No Hits found!
BT-H-023-1-G2-T3_G02_1	dmel-translation	No Hits found!
BT-H-023-1-G4-T3_G04_1	dmel-translation	No Hits found!
BT-H-023-1-G5-T3_G05_1	dmel-translation	No Hits found!
BT-H-023-1-G6-T3_G06_1	dmel-translation	No Hits found!
BT-H-023-1-H12-T3_H12_1	dmel-translation	No Hits found!
BT-H-023-1-H5-T3_H05_1	dmel-translation			1e-85	799	86	153/176	90	161/176	type=protein; loc=2R:join(14957347..14957352,14957481..14957603, 14957664..14957961,14958176..14958300); ID=CG7726-PA; name=RpL11-PA; db_xref=FlyBase:FBpp0085717,GB_protein:AAF57560.1, FlyBase:FBgn0013325,Gadfly:CG7726-PA; species=dmel; len=184	CG7726-PA					1
BT-H-023-1-H6-T3_H06_1	dmel-translation			2e-55	539	98	107/109	99	109/109	type=protein; loc=X:complement(8999336..8999461,8999601..8999882); ID=CG8989-PA; name=His3.3B-PA; db_xref=FlyBase:FBpp0071280,GB_protein:AAF46452.1, FlyBase:FBgn0004828,Gadfly:CG8989-PA; species=dmel; len=136	CG8989-PA					1
BT-H-023-1-H8-T3_H08_1	dmel-translation	No Hits found!
BT-H-023-1-H9-T3_H09_1	dmel-translation	No Hits found!
BT-TYLCV-062-1-G10-T3_G10_1	dmel-translation			1e-177	1598	83	299/356	90	326/356	type=protein; loc=3L:complement(9023226..9024306,9035854..9036068); ID=CG32031-PB; name=Argk-PB; db_xref=FlyBase:FBpp0076271,GB_protein:AAN11982.1, Gadfly:CG32031-PB; species=dmel; len=432	CG32031-PB					1
BT-H-024-1-A3-T3_A03_1	dmel-translation			4e-27	295	72	53/73	89	66/73	type=protein; loc=2L:complement(16351114..16352399, 16352469..16352481); ID=CG5809-PA; name=CaBP1-PA; db_xref=FlyBase:FBpp0080395,GB_protein:AAF53532.1, FlyBase:FBgn0025678,Gadfly:CG5809-PA; species=dmel; len=433	CG5809-PA					1
BT-H-024-1-A5-T3_A05_1	dmel-translation	No Hits found!
HBT004_B09_T3_076_1	dmel-translation			6e-08	128	58	23/39	73	29/39	type=protein; loc=3R:10153013..10153255; ID=CG3321-PB; name=CG3321-PB; db_xref=FlyBase:FBpp0082391,GB_protein:AAF55049.1, FlyBase:FBgn0038224,Gadfly:CG3321-PB; species=dmel; len=81	CG3321-PB					1
BT-H-024-1-B2-T3_B02_1	dmel-translation	No Hits found!
BT-H-024-1-B9-T3_B09_1	dmel-translation	No Hits found!
BT-H-024-1-C11-T3_C11_1	dmel-translation	No Hits found!
BT-H-024-1-C4-T3_C04_1	dmel-translation			6e-39	394	58	76/130	76	100/130	type=protein; loc=3R:6523596..6524663; ID=CG14683-PA; name=CG14683-PA; db_xref=FlyBase:FBpp0081744,GB_protein:AAO41540.1, FlyBase:FBgn0037822,Gadfly:CG14683-PA; species=dmel; len=356	CG14683-PA					1
BT-TYLCV-062-1-C11-T3_C11_1	dmel-translation	No Hits found!
BT-H-024-1-C9-T3_C09_1	dmel-translation	No Hits found!
BT-H-024-1-D11-T3_D11_1	dmel-translation	No Hits found!
BT-H-045-1-G8-T3_G08_1	dmel-translation			2e-21	249	40	45/110	61	69/110	type=protein; loc=X:complement(619549..619812,621123..621743, 621905..621916); ID=CG7434-PA; name=RpL22-PA; db_xref=FlyBase:FBpp0070143,GB_protein:AAF45546.1, FlyBase:FBgn0015288,Gadfly:CG7434-PA; species=dmel; len=299	CG7434-PA					1
BT-H-043-1-C8-T3_C08_1	dmel-translation			3e-15	193	38	38/99	56	56/99	type=protein; loc=3R:join(10337646..10337780,10337841..10338125, 10338186..10338353); ID=CG3351-PA; name=mRpL11-PA; db_xref=FlyBase:FBpp0082412,GB_protein:AAF55063.1, FlyBase:FBgn0038234,Gadfly:CG3351-PA; species=dmel; len=196	CG3351-PA					1
BT-TYLCV-028-1-H9-T3_H09_1	dmel-translation			1e-159	1441	90	283/311	96	302/311	type=protein; loc=2R:join(18306786..18306851,18307478..18308058, 18308151..18308952,18309065..18309271); ID=CG3612-PA; name=blw-PA; db_xref=FlyBase:FBpp0071794,GB_protein:AAF46903.1, FlyBase:FBgn0011211,Gadfly:CG3612-PA; species=dmel; len=552	CG3612-PA					1
BT-H-024-1-E12-T3_E12_1	dmel-translation	No Hits found!
BT-H-024-1-E5-T3_E05_1	dmel-translation	No Hits found!
BT-H-039-1-F5-T3_F05_1	dmel-translation	No Hits found!
BT-TYLCV-059-1-B12-T3_B12_1	dmel-translation	No Hits found!
BT-H-024-1-F5-T3_F05_1	dmel-translation	No Hits found!
BT-H-024-1-F7-T3_F07_1	dmel-translation	No Hits found!
BT-H-024-1-G11-T3_G11_1	dmel-translation	No Hits found!
BT-H-024-1-G1-T3_G01_1	dmel-translation	No Hits found!
BT-H-024-1-G3-T3_G03_1	dmel-translation	No Hits found!
HBT009_G06_T3_051_1	dmel-translation	No Hits found!
HBT008_F01_T3_013_1	dmel-translation			5e-78	735	65	140/215	75	162/215	type=protein; loc=X:complement(6376365..6376667,6377071..6377441, 6377534..6377657,6377726..6377740); ID=CG3314-PA; name=RpL7A-PA; db_xref=FlyBase:FBpp0070877,GB_protein:AAN09170.1, FlyBase:FBgn0014026,Gadfly:CG3314-PA; species=dmel; len=271	CG3314-PA					1
BT-H-024-1-H12-T3_H12_1	dmel-translation	No Hits found!
BT-H-024-1-H1-T3_H01_1	dmel-translation	No Hits found!
BT-TOMOV-031-1-H6-T3_H06_1	dmel-translation	No Hits found!
HBT012_B01_1	dmel-translation	No Hits found!
BT-H-025-1-A11-T3_A11_1	dmel-translation	No Hits found!
BT-H-025-1-A8-T3_A08_1	dmel-translation	No Hits found!
BT-TOMOV-026-1-C8-T3_C08_1	dmel-translation			1e-25	277	65	54/83	79	66/83	type=protein; loc=4:complement(86902..87364,87466..87806); ID=CG2168-PA; name=RpS3A-PA; db_xref=FlyBase:FBpp0088242,GB_protein:AAF59372.1, FlyBase:FBgn0017545,Gadfly:CG2168-PA; species=dmel; len=268	CG2168-PA					1
BT-H-025-1-B10-T3_B10_1	dmel-translation	No Hits found!
BT-H-045-1-A4-T3_A04_1	dmel-translation			1e-55	541	55	94/169	78	134/169	type=protein; loc=2R:18862837..18863676; ID=CG30410-PA; name=CG30410-PA; db_xref=FlyBase:FBpp0071914,GB_protein:AAM68242.2, FlyBase:FBgn0050410,GB_protein:AAM68242.1, Gadfly:CG30410-PA; species=dmel; len=280	CG30410-PA					1
BT-H-025-1-B8-T3_B08_1	dmel-translation	No Hits found!
BT-H-025-1-B9-T3_B09_1	dmel-translation	No Hits found!
BT-H-025-1-C3-T3_C03_1	dmel-translation	No Hits found!
BT_TYLCV003_E03_1	dmel-translation			1e-70	670	68	129/189	83	159/189	type=protein; loc=3R:complement(26032363..26032443,26033815..26034147, 26034212..26034379); ID=CG1883-PD; name=CG1883-PD; db_xref=FlyBase:FBpp0088970,GB_protein:AAS65232.1, FlyBase:FBgn0039757,Gadfly:CG1883-PD; species=dmel; len=194	CG1883-PD					1
BT-H-025-1-E3-T3_E03_1	dmel-translation	No Hits found!
BT-H-025-1-D6-T3_D06_1	dmel-translation	No Hits found!
BT-H-025-1-D9-T3_D09_1	dmel-translation	No Hits found!
BT-TOMOV-042-1-D2-T3_D02_1	dmel-translation			3e-30	320	68	60/88	74	66/88	type=protein; loc=2L:join(5071155..5071157,5071227..5071355, 5071609..5071752); ID=CG5827-PB; name=RpL37a-PB; db_xref=FlyBase:FBpp0078656,GB_protein:AAN10530.1, FlyBase:FBgn0028696,Gadfly:CG5827-PB; species=dmel; len=92	CG5827-PB					1
BT-H-025-1-E5-T3_E05_1	dmel-translation	No Hits found!
BT-H-025-1-E6-T3_E06_1	dmel-translation	No Hits found!
BT-H-025-1-E8-T3_E08_1	dmel-translation	No Hits found!
BT-H-025-1-E9-T3_E09_1	dmel-translation	No Hits found!
BT-TYLCV-045-1-C4-T3_C04_1	dmel-translation			6e-57	553	54	119/220	64	141/220	type=protein; loc=2R:join(12383058..12383254,12383354..12383939); ID=CG6341-PA; name=Ef1beta-PA; db_xref=FlyBase:FBpp0086190,GB_protein:AAF57941.2, FlyBase:FBgn0028737,GB_protein:AAF57941.1, Gadfly:CG6341-PA; species=dmel; len=261	CG6341-PA					1
TYLCV010_D04_1	dmel-translation	No Hits found!
BT-H-025-1-F2-T3_F02_1	dmel-translation	No Hits found!
BT-H-025-1-F3-T3_F03_1	dmel-translation	No Hits found!
BT-H-025-1-F5-T3_F05_1	dmel-translation	No Hits found!
BT-TYLCV-041-1-B3-T3_B03_1	dmel-translation	No Hits found!
TYLCV009_E06_1	dmel-translation			1e-09	145	30	31/103	51	53/103	type=protein; loc=2L:join(155572..155784,155858..155947); ID=CG11455-PB; name=CG11455-PB; db_xref=FlyBase:FBpp0077777,GB_protein:AAF51538.1, FlyBase:FBgn0031228,Gadfly:CG11455-PB; species=dmel; len=101	CG11455-PB					1
BT-H-025-1-G1-T3_G01_1	dmel-translation			4e-44	440	60	86/143	70	101/143	type=protein; loc=2L:complement(4457384..4457509,4457740..4458057, 4458289..4458291); ID=CG15442-PA; name=RpL27A-PA; db_xref=FlyBase:FBpp0077142,GB_protein:AAF51006.3, FlyBase:FBgn0010410,Gadfly:CG15442-PA; species=dmel; len=149	CG15442-PA					1
BT-H-025-1-H2-T3_H02_1	dmel-translation	No Hits found!
BT-H-025-1-H5-T3_H05_1	dmel-translation			8e-20	232	39	48/123	59	73/123	type=protein; loc=2L:12707771..12708541; ID=CG6180-PA; name=CG6180-PA; db_xref=FlyBase:FBpp0079979,GB_protein:AAF53219.2, FlyBase:FBgn0032453,Gadfly:CG6180-PA; species=dmel; len=257	CG6180-PA					1
BT-HINST-011-1-B2-T3_B02_1	dmel-translation			3e-35	365	53	77/144	70	102/144	type=protein; loc=3R:7645434..7645880; ID=CG14724-PB; name=CoVa-PB; db_xref=FlyBase:FBpp0081948,GB_protein:AAN13534.1, FlyBase:FBgn0019624,Gadfly:CG14724-PB; species=dmel; len=149	CG14724-PB					1
BT-H-026-1-A2-T3_A02_1	dmel-translation	No Hits found!
BT-H-026-1-A5-T3_A05_1	dmel-translation	No Hits found!
BT-H-026-1-B10-T3_B10_1	dmel-translation	No Hits found!
BT-TOMOV-027-1-F9-T3_F09_1	dmel-translation	No Hits found!
BT-H-026-1-B1-T3_B01_1	dmel-translation			3e-22	252	41	62/150	56	85/150	type=protein; loc=2L:join(7822724..7823100,7823452..7824028, 7824088..7824351,7824428..7824480,7824580..7824880); ID=CG7115-PB; name=CG7115-PB; db_xref=FlyBase:FBpp0079147,GB_protein:AAF52565.1, FlyBase:FBgn0027515,Gadfly:CG7115-PB; species=dmel; len=524	CG7115-PB					1
BT-H-026-1-B3-T3_B03_1	dmel-translation			1e-21	243	70	43/61	83	51/61	type=protein; loc=3R:complement(7460545..7460718,7460780..7460866, 7460938..7461133,7461191..7461352,7461423..7461691, 7461747..7461966,7462024..7462727,7462792..7463336, 7472510..7472567); ID=CG17309-PA; name=Csk-PA; db_xref=FlyBase:FBpp0081921,GB_protei	CG17309-PA					1
BT-TOMOV-044-1-D12-T3_D12_1	dmel-translation	No Hits found!
BT-H-028-1-F2-T3_F02_1	dmel-translation	No Hits found!
BT-H-026-1-C1-T3_C01_1	dmel-translation	No Hits found!
BT-H-026-1-C4-T3_C04_1	dmel-translation	No Hits found!
BT-H-026-1-C7-T3_C07_1	dmel-translation	No Hits found!
TOMOV-BT006_H07_1	dmel-translation			7e-77	722	96	138/143	98	141/143	type=protein; loc=2R:complement(9730301..9730565,9730814..9730973, 9731393..9731396); ID=CG8415-PA; name=CG8415-PA; db_xref=FlyBase:FBpp0086701,GB_protein:AAF58277.2, FlyBase:FBgn0033912,Gadfly:CG8415-PA; species=dmel; len=143	CG8415-PA					1
BT-H-031-1-C9-T3_C09_1	dmel-translation	No Hits found!
BT-H-026-1-D2-T3_D02_1	dmel-translation	No Hits found!
BT-H-024-1-D9-T3_D09_1	dmel-translation	No Hits found!
BT-TYLCV-053-1-D7-T3_D07_1	dmel-translation			5e-28	305	57	56/97	71	70/97	type=protein; loc=3R:join(1450222..1450242,1450612..1450852, 1451236..1451588); ID=CG1475-PB; name=CG1475-PB; db_xref=FlyBase:FBpp0078354,GB_protein:AAF51987.1, FlyBase:FBgn0037351,Gadfly:CG1475-PB; species=dmel; len=205	CG1475-PB					1
TMVBT002_E05_T3_038_1	dmel-translation	No Hits found!
BT-TYLCV-035-1-G1-T3_G01_1	dmel-translation			2e-15	195	59	36/61	77	47/61	type=protein; loc=2L:join(8211446..8211502,8211559..8211831); ID=CG8396-PA; name=Ssb-c31a-PA; db_xref=FlyBase:FBpp0079211,GB_protein:AAF52619.1, FlyBase:FBgn0015299,Gadfly:CG8396-PA; species=dmel; len=110	CG8396-PA					1
BT-H-026-1-F12-T3_F12_1	dmel-translation	No Hits found!
BT-H-026-1-F3-T3_F03_1	dmel-translation	No Hits found!
BT-H-026-1-F5-T3_F05_1	dmel-translation	No Hits found!
BT-H-026-1-F7-T3_F07_1	dmel-translation	No Hits found!
BT-H-026-1-G10-T3_G10_1	dmel-translation			2e-11	159	80	29/36	85	31/36	type=protein; loc=X:complement(14918121..14918202,14918290..14918471); ID=CG9065-PA; name=CG9065-PA; db_xref=FlyBase:FBpp0073783,GB_protein:AAF48421.1, FlyBase:FBgn0030610,Gadfly:CG9065-PA; species=dmel; len=88	CG9065-PA					1
BT-H-026-1-G12-T3_G12_1	dmel-translation	No Hits found!
BT-H-034-1-C1-T3_C01_1	dmel-translation			1e-12	169	33	38/115	52	60/115	type=protein; loc=2L:complement(3145203..3145249,3145305..3145448, 3145528..3145684); ID=CG12400-PA; name=CG12400-PA; db_xref=FlyBase:FBpp0077303,GB_protein:AAF51143.1, FlyBase:FBgn0031505,Gadfly:CG12400-PA; species=dmel; len=116	CG12400-PA					1
BT-H-026-1-G3-T3_G03_1	dmel-translation	No Hits found!
BT-H-026-1-G5-T3_G05_1	dmel-translation	No Hits found!
BT-H-026-1-G7-T3_G07_1	dmel-translation	No Hits found!
BT-TOMOV-018-1-A4-T3_A04_1	dmel-translation	No Hits found!
BT-H-040-1-H3-T3_H03_1	dmel-translation	No Hits found!
BT-H-026-1-H1-T3_H01_1	dmel-translation	No Hits found!
BT-H-026-1-H4-T3_H04_1	dmel-translation	No Hits found!
BT-H-045-1-D5-T3_D05_1	dmel-translation	No Hits found!
TOMOV-BT006_C01_1	dmel-translation	No Hits found!
BT_TYLCV004_C04_1	dmel-translation			5e-64	615	55	119/216	72	156/216	type=protein; loc=X:complement(13580716..13580785,13584253..13584392, 13584523..13585839); ID=CG10990-PA; name=CG10990-PA; db_xref=FlyBase:FBpp0073671,GB_protein:AAF48312.2, FlyBase:FBgn0030520,Gadfly:CG10990-PA; species=dmel; len=509	CG10990-PA					2
BT-H-027-1-B9-T3_B09_1	dmel-translation	No Hits found!
BT-H-027-1-B5-T3_B05_1	dmel-translation	No Hits found!
BT-H-027-1-C10-T3_C10_1	dmel-translation	No Hits found!
BT-H-027-1-C12-T3_C12_1	dmel-translation	No Hits found!
BT-H-027-1-C3-T3_C03_1	dmel-translation			9e-11	147	36	29/80	62	50/80	type=protein; loc=2R:complement(15794034..15794197,15794264..15795028, 15795098..15795290); ID=CG9090-PA; name=CG9090-PA; db_xref=FlyBase:FBpp0085615,GB_protein:AAF57486.1, FlyBase:FBgn0034497,Gadfly:CG9090-PA; species=dmel; len=374	CG9090-PA					1
BT-H-027-1-C7-T3_C07_1	dmel-translation	No Hits found!
BT-H-027-1-E12-T3_E12_1	dmel-translation	No Hits found!
BT-TOMOV-028-1-A4-T3_A04_1	dmel-translation	No Hits found!
BT-H-027-1-F11-T3_F11_1	dmel-translation	No Hits found!
BT-H-027-1-F6-T3_F06_1	dmel-translation	No Hits found!
BT-H-027-1-G10-T3_G10_1	dmel-translation	No Hits found!
BT-H-027-1-G11-T3_G11_1	dmel-translation	No Hits found!
BT-H-027-1-G9-T3_G09_1	dmel-translation			1e-29	316	47	63/134	67	91/134	type=protein; loc=3L:complement(12991143..12991296,12991351..12991559, 12991623..12991709); ID=CG11258-PA; name=mRpL20-PA; db_xref=FlyBase:FBpp0075631,GB_protein:AAF49855.1, FlyBase:FBgn0036335,Gadfly:CG11258-PA; species=dmel; len=150	CG11258-PA					1
BT-TYLCV-050-1-B5-T3_B05_1	dmel-translation	No Hits found!
BT-H-027-1-H7-T3_H07_1	dmel-translation	No Hits found!
BT-H-028-1-A11-T3_A11_1	dmel-translation	No Hits found!
BT-TYLCV-045-1-D8-T3_D08_1	dmel-translation			1e-92	861	68	167/244	77	190/244	type=protein; loc=3R:complement(7578697..7580833,7580899..7581109, 7581171..7581393,7581457..7581968,7582035..7582214, 7589206..7589368); ID=CG17342-PA; name=Lk6-PA; db_xref=FlyBase:FBpp0082008,GB_protein:AAF54694.1, FlyBase:FBgn0017581,Gadfly:CG17342-PA;	CG17342-PA					2
BT-H-028-1-A6-T3_A06_1	dmel-translation	No Hits found!
BT-H-028-1-B10-T3_B10_1	dmel-translation			1e-17	181	55	38/69	65	45/69	type=protein; loc=2R:complement(4416845..4417391,4417456..4418486, 4418666..4418725); ID=CG8258-PA; name=CG8258-PA; db_xref=FlyBase:FBpp0087764,GB_protein:AAF59029.3, FlyBase:FBgn0033342,Gadfly:CG8258-PA; species=dmel; len=546	CG8258-PA					2
BT-TOMOV-042-1-G12-T3_G12_1	dmel-translation	No Hits found!
BT-TYLCV-045-1-B6-T3_B06_1	dmel-translation	No Hits found!
BT-H-028-1-B9-T3_B09_1	dmel-translation	No Hits found!
BT-H-028-1-C12-T3_C12_1	dmel-translation			1e-43	435	79	80/101	87	89/101	type=protein; loc=3L:join(20237074..20237186,20241672..20241763, 20241935..20242188,20242250..20242457, 20242588..20242664); ID=CG6597-PB; name=CG6597-PB; db_xref=FlyBase:FBpp0074607,GB_protein:AAN11626.2, FlyBase:FBgn0036967,GB_protein:AAN11626.1, Gadfly	CG6597-PB					1
BT-TOMOV-032-1-H8-T3_H08_1	dmel-translation			2e-67	643	73	120/164	83	138/164	type=protein; loc=X:complement(6587016..6587492,6588294..6588374); ID=CG3203-PB; name=CG3203-PB; db_xref=FlyBase:FBpp0070940,GB_protein:AAN09182.1, FlyBase:FBgn0029897,Gadfly:CG3203-PB; species=dmel; len=186	CG3203-PB					1
BT-H-028-1-C5-T3_C05_1	dmel-translation	No Hits found!
BT-TOMOV-028-1-A1-T3_A01_1	dmel-translation	No Hits found!
BT-H-028-1-D10-T3_D10_1	dmel-translation			4e-08	130	34	29/84	50	43/84	type=protein; loc=3L:join(23273276..23273317,23273375..23273521, 23275298..23275357); ID=CG32230-PB; name=CG32230-PB; db_xref=FlyBase:FBpp0070040,GB_protein:AAN11412.1, FlyBase:FBgn0052230,Gadfly:CG32230-PB; species=dmel; len=83	CG32230-PB					1
BT-H-028-1-D1-T3_D01_1	dmel-translation	No Hits found!
BT-TYLCV-059-1-A12-T3_A12_1	dmel-translation			3e-30	322	51	61/118	67	80/118	type=protein; loc=2R:19534615..19534992; ID=CG11390-PA; name=PebIII-PA; db_xref=FlyBase:FBpp0072073,GB_protein:AAF47140.2, FlyBase:FBgn0011695,Gadfly:CG11390-PA; species=dmel; len=126	CG11390-PA					1
BT-H-028-1-D5-T3_D05_1	dmel-translation			7e-22	248	43	53/122	57	71/122	type=protein; loc=3R:join(2169843..2169971,2170253..2170729); ID=CG17919-PA; name=CG17919-PA; db_xref=FlyBase:FBpp0081208,GB_protein:AAF54136.1, FlyBase:FBgn0037433,Gadfly:CG17919-PA; species=dmel; len=202	CG17919-PA					1
BT-TYLCV-027-1-B2-T3_B02_1	dmel-translation			9e-08	129	33	34/102	45	47/102	type=protein; loc=2R:join(17165935..17166062,17166122..17166323); ID=CG10320-PA; name=CG10320-PA; db_xref=FlyBase:FBpp0071580,GB_protein:AAF46744.1, FlyBase:FBgn0034645,Gadfly:CG10320-PA; species=dmel; len=110	CG10320-PA					1
BT_TYLCV003_F03_1	dmel-translation			3e-78	738	81	131/161	88	143/161	type=protein; loc=3R:join(25046019..25046030,25046152..25046301, 25046365..25047495); ID=CG11901-PA; name=Ef1gamma-PA; db_xref=FlyBase:FBpp0084762,GB_protein:AAF56877.2, FlyBase:FBgn0029176,Gadfly:CG11901-PA; species=dmel; len=431	CG11901-PA					1
BT-H-028-1-F10-T3_F10_1	dmel-translation	No Hits found!
BT-H-028-1-F12-T3_F12_1	dmel-translation	No Hits found!
BT-H-028-1-F1-T3_F01_1	dmel-translation	No Hits found!
BT-H-028-1-F6-T3_F06_1	dmel-translation	No Hits found!
TMVBT001_G12_T3_099_1	dmel-translation			2e-49	490	45	90/197	64	129/197	type=protein; loc=2R:complement(12608927..12609091,12609179..12609321, 12609392..12609559,12609628..12609898); ID=CG8938-PB; name=GstS1-PB; db_xref=FlyBase:FBpp0086156,GB_protein:AAF57900.1, FlyBase:FBgn0010226,Gadfly:CG8938-PB; species=dmel; len=249	CG8938-PB					1
BT-H-028-1-G10-T3_G10_1	dmel-translation	No Hits found!
BT-H-028-1-G11-T3_G11_1	dmel-translation	No Hits found!
BT-H-028-1-G2-T3_G02_1	dmel-translation	No Hits found!
BT-H-028-1-G7-T3_G07_1	dmel-translation	No Hits found!
BT-H-030-1-C12-T3_C12_1	dmel-translation	No Hits found!
BT-H-028-1-H11-T3_H11_1	dmel-translation	No Hits found!
BT-H-029-1-A10-T3_A10_1	dmel-translation	No Hits found!
BT-H-029-1-A12-T3_A12_1	dmel-translation			2e-62	599	73	110/149	85	128/149	type=protein; loc=2R:join(13305181..13306096,13306160..13306647, 13306708..13307003,13307067..13307217); ID=CG5033-PB; name=CG5033-PB; db_xref=FlyBase:FBpp0088520,GB_protein:AAM68487.1, FlyBase:FBgn0028744,Gadfly:CG5033-PB; species=dmel; len=617	CG5033-PB					1
BT-H-037-1-E11-T3_E11_1	dmel-translation			1e-51	504	87	91/104	94	99/104	type=protein; loc=2L:complement(8041991..8042125,8042440..8042613, 8042823..8042825); ID=CG7424-PA; name=CG7424-PA; db_xref=FlyBase:FBpp0079168,GB_protein:AAF52596.2, FlyBase:FBgn0031980,Gadfly:CG7424-PA; species=dmel; len=104	CG7424-PA					1
BT-H-040-1-F9-T3_F09_1	dmel-translation	No Hits found!
BT-H-029-1-A8-T3_A08_1	dmel-translation	No Hits found!
BT-H-029-1-B10-T3_B10_1	dmel-translation	No Hits found!
BT-H-029-1-B1-T3_B01_1	dmel-translation			1e-17	211	39	42/106	57	62/106	type=protein; loc=2R:complement(8747975..8748457,8749377..8750804); ID=CG4670-PA; name=CG4670-PA; db_xref=FlyBase:FBpp0086873,GB_protein:AAF58400.1, FlyBase:FBgn0033814,Gadfly:CG4670-PA; species=dmel; len=637	CG4670-PA					1
BT-TYLCV-057-1-E8-T3_E08_1	dmel-translation			2e-36	374	70	69/98	83	82/98	type=protein; loc=2R:complement(18148285..18148677); ID=CG3751-PA; name=CG3751-PA; db_xref=FlyBase:FBpp0071846,GB_protein:AAF46871.1, FlyBase:FBgn0034751,Gadfly:CG3751-PA; species=dmel; len=131	CG3751-PA					1
BT_TYLCV004_B02_1	dmel-translation			7e-50	482	66	92/138	81	113/138	type=protein; loc=3L:3178031..3180181; ID=CG1242-PA; name=Hsp83-PA; db_xref=FlyBase:FBpp0072904,GB_protein:AAF47734.1, FlyBase:FBgn0001233,Gadfly:CG1242-PA; species=dmel; len=717	CG1242-PA					2
BT-H-044-1-H2-T3_H02_1	dmel-translation			1e-157	1421	65	265/402	78	320/402	type=protein; loc=3R:join(7047652..7047654,7047897..7048089, 7048283..7048451,7049117..7049252,7049580..7049969, 7050213..7050569); ID=CG4863-PA; name=RpL3-PA; db_xref=FlyBase:FBpp0081822,GB_protein:AAF54610.2, FlyBase:FBgn0020910,Gadfly:CG4863-PA; specie	CG4863-PA					1
BT-TYLCV-045-1-F3-T3_F03_1	dmel-translation	No Hits found!
BT-H-037-1-D6-T3_D06_1	dmel-translation			8e-59	568	61	107/175	77	135/175	type=protein; loc=3L:complement(7214251..7214724,7214802..7214888, 7215173..7215175); ID=CG8615-PA; name=CG8615-PA; db_xref=FlyBase:FBpp0076602,GB_protein:AAF50596.1, FlyBase:FBgn0035753,Gadfly:CG8615-PA; species=dmel; len=188	CG8615-PA					1
BT-H-029-1-C6-T3_C06_1	dmel-translation			8e-32	329	95	64/67	96	65/67	type=protein; loc=X:complement(1881700..1881855,1881931..1883065, 1883440..1883618,1883677..1884027,1884091..1884183, 1885997..1886082,1886371..1886524,1886599..1887015, 1891111..1891224); ID=CG4376-PB; name=Actn-PB; db_xref=FlyBase:FBpp0070329,GB_protein	CG4376-PB					1
BT-H-029-1-C9-T3_C09_1	dmel-translation	No Hits found!
BT-H-029-1-D11-T3_D11_1	dmel-translation	No Hits found!
BT-H-029-1-D3-T3_D03_1	dmel-translation	No Hits found!
BT-H-029-1-D5-T3_D05_1	dmel-translation	No Hits found!
BT-H-029-1-D6-T3_D06_1	dmel-translation	No Hits found!
BT-H-029-1-D9-T3_D09_1	dmel-translation	No Hits found!
HBT007_F12_T3_102_1	dmel-translation	No Hits found!
BT-H-029-1-E5-T3_E05_1	dmel-translation	No Hits found!
BT-H-029-1-E9-T3_E09_1	dmel-translation	No Hits found!
BT-H-029-1-F10-T3_F10_1	dmel-translation	No Hits found!
BT-HINST-033-1-C8-T3_C08_1	dmel-translation			8e-30	319	46	61/130	65	86/130	type=protein; loc=X:complement(6194935..6195290,6195358..6195463); ID=CG3446-PA; name=CG3446-PA; db_xref=FlyBase:FBpp0070885,GB_protein:AAF46158.1, FlyBase:FBgn0029868,Gadfly:CG3446-PA; species=dmel; len=154	CG3446-PA					1
BT-H-029-1-H12-T3_H12_1	dmel-translation	No Hits found!
BT-TOMOV-016-1-A4-T3_A04_1	dmel-translation	No Hits found!
BT-H-029-1-H8-T3_H08_1	dmel-translation	No Hits found!
BT-H-030-1-A11-T3_A11_1	dmel-translation	No Hits found!
BT-H-030-1-A2-T3_A02_1	dmel-translation	No Hits found!
BT-H-044-1-H5-T3_H05_1	dmel-translation	No Hits found!
BT-H-030-1-A6-T3_A06_1	dmel-translation	No Hits found!
BT-H-030-1-B1-T3_B01_1	dmel-translation			1e-07	126	42	27/63	57	37/63	type=protein; loc=3R:join(2167723..2167857,2168058..2168555); ID=CG17917-PA; name=CG17917-PA; db_xref=FlyBase:FBpp0081206,GB_protein:AAG22206.1, Gadfly:CG17917-PA; species=dmel; len=211	CG17917-PA					1
HBT001_E04_T3_034_1	dmel-translation	No Hits found!
BT-H-030-1-B3-T3_B03_1	dmel-translation	No Hits found!
BT-H-030-1-B4-T3_B04_1	dmel-translation	No Hits found!
BT-H-030-1-B7-T3_B07_1	dmel-translation	No Hits found!
BT-H-030-1-C11-T3_C11_1	dmel-translation			2e-20	236	40	47/117	56	66/117	type=protein; loc=X:join(20004031..20004045,20004106..20004440, 20004528..20004747,20004812..20005057); ID=CG9578-PA; name=CG9578-PA; db_xref=FlyBase:FBpp0070007,GB_protein:AAF45376.2, FlyBase:FBgn0031094,Gadfly:CG9578-PA; species=dmel; len=272	CG9578-PA					1
BT-H-030-1-C1-T3_C01_1	dmel-translation	No Hits found!
BT-H-030-1-D10-T3_D10_1	dmel-translation	No Hits found!
TOMOV-BT006_D06_1	dmel-translation			7e-32	335	63	59/93	80	75/93	type=protein; loc=3R:complement(5226162..5226600,5226664..5226728); ID=CG9354-PB; name=CG9354-PB; db_xref=FlyBase:FBpp0081527,GB_protein:AAN13422.1, FlyBase:FBgn0037686,Gadfly:CG9354-PB; species=dmel; len=168	CG9354-PB					1
BT_TYLCV004_G07_1	dmel-translation			3e-70	668	79	122/154	90	140/154	type=protein; loc=3R:complement(27570983..27571312, 27571492..27571677); ID=CG2210-PA; name=awd-PA; db_xref=FlyBase:FBpp0085223,GB_protein:AAF57188.3, FlyBase:FBgn0000150,GB_protein:AAF57188.2, Gadfly:CG2210-PA; species=dmel; len=172	CG2210-PA					1
BT-H-030-1-D3-T3_D03_1	dmel-translation			2e-18	218	51	48/94	61	58/94	type=protein; loc=3R:join(7255804..7255846,7255902..7255992, 7256061..7256293,7256364..7256455); ID=CG18643-PA; name=CG18643-PA; db_xref=FlyBase:FBpp0081865,GB_protein:AAF54636.1, Gadfly:CG18643-PA; species=dmel; len=153	CG18643-PA					1
BT-H-030-1-E12-T3_E12_1	dmel-translation	No Hits found!
HBT009_A05_T3_036_1	dmel-translation	No Hits found!
BT-H-030-1-E4-T3_E04_1	dmel-translation			3e-15	189	54	37/68	70	48/68	type=protein; loc=2R:16801642..16801743; ID=CG10071-PC; name=RpL29-PC; db_xref=FlyBase:FBpp0071520,GB_protein:AAF46708.1, FlyBase:FBgn0016726,Gadfly:CG10071-PC; species=dmel; len=76	CG10071-PC					1
BT-H-030-1-F12-T3_F12_1	dmel-translation			4e-33	346	52	68/129	65	86/129	type=protein; loc=2R:join(3045424..3045543,3047145..3047426); ID=CG2140-PB; name=Cyt-b5-PB; db_xref=FlyBase:FBpp0087979,GB_protein:AAF59233.3, FlyBase:FBgn0033189,Gadfly:CG2140-PB; species=dmel; len=134	CG2140-PB					2
BT-H-030-1-F1-T3_F01_1	dmel-translation			2e-81	763	76	148/193	77	151/193	type=protein; loc=3R:join(18183351..18183393,18184094..18184213, 18184285..18184350,18185247..18185482, 18185559..18185672); ID=CG7073-PE; name=sar1-PE; db_xref=FlyBase:FBpp0089284,GB_protein:AAS65194.1, FlyBase:FBgn0038947; species=dmel; len=193	CG7073-PE					1
BT-H-030-1-F2-T3_F02_1	dmel-translation	No Hits found!
BT_TYLCV004_A05_1	dmel-translation	No Hits found!
BT-H-030-1-F5-T3_F05_1	dmel-translation	No Hits found!
BT-H-030-1-G12-T3_G12_1	dmel-translation			3e-61	588	90	111/123	95	118/123	type=protein; loc=2L:4228025..4228408; ID=CG2960-PA; name=RpL40-PA; db_xref=FlyBase:FBpp0077159,GB_protein:AAF51034.1, FlyBase:FBgn0003941,Gadfly:CG2960-PA; species=dmel; len=128	CG2960-PA					1
BT-H-030-1-G1-T3_G01_1	dmel-translation	No Hits found!
BT-H-030-1-G2-T3_G02_1	dmel-translation	No Hits found!
BT-TOMOV-039-1-G8-T3_G08_1	dmel-translation	No Hits found!
BT-H-030-1-G6-T3_G06_1	dmel-translation	No Hits found!
BT-H-030-1-G7-T3_G07_1	dmel-translation	No Hits found!
BT-H-030-1-G9-T3_G09_1	dmel-translation	No Hits found!
BT-TYLCV-049-1-G5-T3_G05_1	dmel-translation	No Hits found!
BT-H-030-1-H2-T3_H02_1	dmel-translation			1e-09	144	35	28/79	61	49/79	type=protein; loc=X:complement(2106465..2106543,2106600..2106736, 2106803..2107105,2107169..2107250,2107351..2107510, 2107828..2107993); ID=CG3191-PA; name=CG3191-PA; db_xref=FlyBase:FBpp0070401,GB_protein:AAF45761.2, FlyBase:FBgn0023525,Gadfly:CG3191-PA;	CG3191-PA					1
BT-H-030-1-H7-T3_H07_1	dmel-translation			2e-67	641	80	122/151	90	138/151	type=protein; loc=3L:21663034..21663480; ID=CG11246-PA; name=Rpb8-PA; db_xref=FlyBase:FBpp0078086,GB_protein:AAF51770.1, FlyBase:FBgn0037121,Gadfly:CG11246-PA; species=dmel; len=149	CG11246-PA					1
BT-H-030-1-H9-T3_H09_1	dmel-translation	No Hits found!
BT-H-031-1-A10-T3_A10_1	dmel-translation	No Hits found!
BT-H-031-1-A12-T3_A12_1	dmel-translation			3e-86	805	68	156/228	81	187/228	type=protein; loc=3L:complement(15935639..15936492,15936553..15937344, 15937418..15940355,15947382..15947458, 15947527..15947767); ID=CG5942-PD; name=brm-PD; db_xref=FlyBase:FBpp0075279,GB_protein:AAN11774.1, FlyBase:FBgn0000212,Gadfly:CG5942-PD; species=	CG5942-PD					1
BT-TOMOV-024-1-E7-T3_E07_1	dmel-translation			1e-85	800	86	156/180	92	167/180	type=protein; loc=3L:complement(9483931..9484105,9484412..9484598, 9485003..9485225); ID=CG3395-PA; name=RpS9-PA; db_xref=FlyBase:FBpp0076152,GB_protein:AAF50249.1, FlyBase:FBgn0010408,Gadfly:CG3395-PA; species=dmel; len=195	CG3395-PA					1
BT-H-031-1-A8-T3_A08_1	dmel-translation			3e-31	331	44	68/153	64	100/153	type=protein; loc=2L:join(16039984..16040290,16040352..16040401, 16040717..16040786,16040850..16040929, 16040995..16041321,16041770..16041895, 16041956..16042337,16042531..16043658, 16043887..16044131); ID=CG4824-PB; name=BicC-PB; db_xref=FlyBase:FBpp0080	CG4824-PB					2
BT-H-031-1-B11-T3_B11_1	dmel-translation	No Hits found!
BT-H-031-1-B3-T3_B03_1	dmel-translation	No Hits found!
BT-TOMOV-021-1-A5-T3_A05_1	dmel-translation			3e-34	357	62	72/115	74	86/115	type=protein; loc=X:join(10058508..10058706,10058781..10058992, 10059320..10059379); ID=CG2968-PA; name=CG2968-PA; db_xref=FlyBase:FBpp0071373,GB_protein:AAF46561.1, FlyBase:FBgn0030184,Gadfly:CG2968-PA; species=dmel; len=157	CG2968-PA					1
BT-H-031-1-B9-T3_B09_1	dmel-translation	No Hits found!
BT-H-031-1-C5-T3_C05_1	dmel-translation	No Hits found!
HBT004_F01_T3_013_1	dmel-translation			3e-33	350	34	103/301	45	137/301	type=protein; loc=3R:complement(10997080..10997096,10998322..10998552, 10999859..11000065,11001906..11002015, 11002086..11002155,11004002..11004211, 11004761..11004851); ID=CG6803-PD; name=CG6803-PD; db_xref=FlyBase:FBpp0082492,GB_protein:AAN13626.1, FlyB	CG6803-PD					1
BT-H-031-1-E12-T3_E12_1	dmel-translation	No Hits found!
BT-H-031-1-E2-T3_E02_1	dmel-translation	No Hits found!
BT-H-031-1-E5-T3_E05_1	dmel-translation	No Hits found!
BT-H-031-1-E7-T3_E07_1	dmel-translation	No Hits found!
BT-H-031-1-E9-T3_E09_1	dmel-translation	No Hits found!
BT-H-031-1-F4-T3_F04_1	dmel-translation	No Hits found!
BT-H-031-1-F6-T3_F06_1	dmel-translation	No Hits found!
BT-H-031-1-F9-T3_F09_1	dmel-translation			1e-41	423	80	79/98	89	88/98	type=protein; loc=2L:join(2131012..2131254,2134439..2134967, 2135038..2136644,2136731..2136883); ID=CG7254-PA; name=GlyP-PA; db_xref=FlyBase:FBpp0077501,GB_protein:AAF51303.1, FlyBase:FBgn0004507,Gadfly:CG7254-PA; species=dmel; len=844	CG7254-PA					1
BT-H-031-1-G10-T3_G10_1	dmel-translation	No Hits found!
BT-H-031-1-G12-T3_G12_1	dmel-translation	No Hits found!
BT-H-031-1-G2-T3_G02_1	dmel-translation			2e-21	245	67	42/62	84	53/62	type=protein; loc=3R:join(4627400..4627402,4627581..4627841, 4627908..4628727,4628801..4629124,4631515..4631738); ID=CG8351-PA; name=CG8351-PA; db_xref=FlyBase:FBpp0081401,GB_protein:AAF54292.2, FlyBase:FBgn0037632,Gadfly:CG8351-PA; species=dmel; len=544	CG8351-PA					1
TOMOV-BT005_C05_1	dmel-translation			4e-24	270	81	52/64	88	57/64	type=protein; loc=3L:complement(3181856..3181963,3182284..3182367); ID=CG32276-PB; name=CG32276-PB; db_xref=FlyBase:FBpp0072969,GB_protein:AAN11541.1, FlyBase:FBgn0047135,Gadfly:CG32276-PB; species=dmel; len=64	CG32276-PB					1
BT-TYLCV-032-1-B2-T3_B02_1	dmel-translation			1e-117	1074	58	217/373	70	263/373	type=protein; loc=3R:join(23748639..23748641,23748847..23749027, 23749092..23749462,23749862..23750509); ID=CG5502-PA; name=RpL1-PA; db_xref=FlyBase:FBpp0084617,GB_protein:AAG22173.1, FlyBase:FBgn0003279,Gadfly:CG5502-PA; species=dmel; len=401	CG5502-PA					1
BT-H-031-1-H7-T3_H07_1	dmel-translation	No Hits found!
BT-TYLCV-014-1-A3-T3_A03_1	dmel-translation			5e-59	569	60	122/201	64	132/201	type=protein; loc=X:complement(17939901..17939969,17940618..17940759, 17940825..17940868,17944441..17944541, 17947195..17947318,17947384..17947512, 17948548..17948562); ID=CG7178-PD; name=wupA-PD; db_xref=FlyBase:FBpp0074297,GB_protein:AAN09460.1, FlyBase	CG7178-PD					1
BT-TOMOV-019-1-D11-T3_D11_1	dmel-translation	No Hits found!
BT-H-032-1-A8-T3_A08_1	dmel-translation	No Hits found!
BT-H-046-1-C9-T3_C09_1	dmel-translation	No Hits found!
BT-H-032-1-B11-T3_B11_1	dmel-translation	No Hits found!
BT-H-032-1-B3-T3_B03_1	dmel-translation	No Hits found!
BT-HINST-019-1-B9-T3_B09_1	dmel-translation			6e-68	648	71	123/171	81	141/171	type=protein; loc=3R:7036103..7036618; ID=CG4800-PA; name=CG4800-PA; db_xref=FlyBase:FBpp0081820,GB_protein:AAF54603.1, FlyBase:FBgn0037874,Gadfly:CG4800-PA; species=dmel; len=172	CG4800-PA					1
BT-H-032-1-C2-T3_C02_1	dmel-translation	No Hits found!
BT-H-039-1-F4-T3_F04_1	dmel-translation			2e-28	307	35	77/217	54	120/217	type=protein; loc=X:complement(654301..654513,654583..654963, 655099..655834,656137..656468,656532..656886, 656949..657137,657199..657338,657418..657606); ID=CG7413-PA; name=Rbf-PA; db_xref=FlyBase:FBpp0070141,GB_protein:AAF45551.1, FlyBase:FBgn0015799,Ga	CG7413-PA					1
BT-H-032-1-C7-T3_C07_1	dmel-translation	No Hits found!
BT-H-034-1-C12-T3_C12_1	dmel-translation	No Hits found!
BT-H-032-1-D1-T3_D01_1	dmel-translation			2e-41	418	42	86/203	62	127/203	type=protein; loc=3R:join(1615498..1616546,1616606..1616762, 1616825..1617124); ID=CG1100-PA; name=Rpn5-PA; db_xref=FlyBase:FBpp0078278,GB_protein:AAF51952.1, FlyBase:FBgn0028690,Gadfly:CG1100-PA; species=dmel; len=502	CG1100-PA					1
BT-H-032-1-D9-T3_D09_1	dmel-translation			4e-15	188	51	37/72	69	50/72	type=protein; loc=X:complement(19313370..19313690,19313751..19313813); ID=CG32531-PA; name=mRpS14-PA; db_xref=FlyBase:FBpp0074554,GB_protein:AAF48956.2, FlyBase:FBgn0044030,Gadfly:CG32531-PA; species=dmel; len=128	CG32531-PA					1
BT-H-032-1-E10-T3_E10_1	dmel-translation			1e-26	289	49	59/119	64	77/119	type=protein; loc=2L:complement(21602574..21602633,21602696..21603119, 21603201..21603269,21603775..21604166, 21604873..21605025,21605087..21605414, 21605597..21605703,21606089..21606217); ID=CG2201-PB; name=CG2201-PB; db_xref=FlyBase:FBpp0085277,GB_prote	CG2201-PB					2
BT-H-032-1-E12-T3_E12_1	dmel-translation	No Hits found!
BT_TYLCV003_F07_1	dmel-translation			8e-09	138	32	52/161	43	71/161	type=protein; loc=X:join(14018533..14018535,14018639..14019670); ID=CG32603-PA; name=CG32603-PA; db_xref=FlyBase:FBpp0073711,GB_protein:AAN09580.1, FlyBase:FBgn0052603,Gadfly:CG32603-PA; species=dmel; len=345	CG32603-PA					2
HBT010_C05_T3_037_1	dmel-translation	No Hits found!
BT-H-032-1-E7-T3_E07_1	dmel-translation	No Hits found!
BT-H-032-1-F11-T3_F11_1	dmel-translation	No Hits found!
BT-H-032-1-F12-T3_F12_1	dmel-translation	No Hits found!
BT-H-032-1-F4-T3_F04_1	dmel-translation	No Hits found!
BT-H-032-1-F8-T3_F08_1	dmel-translation	No Hits found!
TMVBT002_F01_T3_013_1	dmel-translation	No Hits found!
BT-TOMOV-019-1-A12-T3_A12_1	dmel-translation	No Hits found!
BT-H-032-1-G6-T3_G06_1	dmel-translation	No Hits found!
BT-H-032-1-G9-T3_G09_1	dmel-translation	No Hits found!
BT-H-032-1-H12-T3_H12_1	dmel-translation	No Hits found!
BT-H-032-1-H1-T3_H01_1	dmel-translation	No Hits found!
BT-TOMOV-019-1-F11-T3_F11_1	dmel-translation	No Hits found!
BT-H-034-1-A12-T3_A12_1	dmel-translation	No Hits found!
BT-H-034-1-A2-T3_A02_1	dmel-translation	No Hits found!
BT-H-034-1-A5-T3_A05_1	dmel-translation			3e-14	184	27	54/193	51	102/193	type=protein; loc=3R:6523596..6524663; ID=CG14683-PA; name=CG14683-PA; db_xref=FlyBase:FBpp0081744,GB_protein:AAO41540.1, FlyBase:FBgn0037822,Gadfly:CG14683-PA; species=dmel; len=356	CG14683-PA					1
BT-H-034-1-A6-T3_A06_1	dmel-translation	No Hits found!
BT-H-034-1-A7-T3_A07_1	dmel-translation	No Hits found!
BT-H-034-1-B11-T3_B11_1	dmel-translation	No Hits found!
TOMOV-BT007_E03_1	dmel-translation			4e-39	401	85	71/83	92	77/83	type=protein; loc=3R:complement(21072078..21072103,21072170..21072389, 21073155..21073160); ID=CG10423-PA; name=CG10423-PA; db_xref=FlyBase:FBpp0084242,GB_protein:AAF56428.1, FlyBase:FBgn0039300,Gadfly:CG10423-PA; species=dmel; len=84	CG10423-PA					1
BT-H-034-1-B2-T3_B02_1	dmel-translation			6e-15	190	36	37/101	54	56/101	type=protein; loc=2L:complement(16726483..16726784, 16726838..16726889); ID=CG17996-PA; name=CG17996-PA; db_xref=FlyBase:FBpp0080491,GB_protein:AAF53557.1, FlyBase:FBgn0032595,Gadfly:CG17996-PA; species=dmel; len=118	CG17996-PA					1
BT-H-034-1-B9-T3_B09_1	dmel-translation	No Hits found!
BT-TOMOV-027-1-H3-T3_H03_1	dmel-translation			1e-06	120	28	20/69	56	40/69	type=protein; loc=3R:complement(7810724..7811209,7811271..7811953, 7812026..7812494,7812557..7812842,7812907..7813098, 7814380..7814521,7814932..7815050,7818464..7818534); ID=CG3359-PP; name=mfas-PP; db_xref=FlyBase:FBpp0081965,GB_protein:AAO41552.1, FlyB	CG3359-PP					1
BT-H-034-1-C11-T3_C11_1	dmel-translation			1e-105	968	94	188/199	98	196/199	type=protein; loc=X:complement(6134858..6134957,6135021..6135161, 6135291..6136011,6136075..6136194,6136251..6136338); ID=CG3455-PA; name=Rpt4-PA; db_xref=FlyBase:FBpp0070890,GB_protein:AAF46146.2, FlyBase:FBgn0028685,Gadfly:CG3455-PA; species=dmel; len=3	CG3455-PA					1
HBT001_A11_T3_084_1	dmel-translation	No Hits found!
BT-H-034-1-C4-T3_C04_1	dmel-translation	No Hits found!
BT-H-034-1-C7-T3_C07_1	dmel-translation	No Hits found!
BT-TYLCV-014-1-D9-T3_D09_1	dmel-translation			0	2643	85	488/571	92	532/571	type=protein; loc=2L:complement(21665907..21666995,21667077..21667773, 21668350..21668877,21668937..21669118); ID=CG2238-PC; name=Ef2b-PC; db_xref=FlyBase:FBpp0085266,GB_protein:AAN11135.1, Gadfly:CG2238-PC; species=dmel; len=832	CG2238-PC					1
BT-H-034-1-D4-T3_D04_1	dmel-translation	No Hits found!
BT-H-034-1-E10-T3_E10_1	dmel-translation	No Hits found!
BT-H-034-1-E12-T3_E12_1	dmel-translation	No Hits found!
BT-TOMOV-046-1-E3-T3_E03_1	dmel-translation	No Hits found!
TOMOV-BT012_G11_1	dmel-translation	No Hits found!
BT-H-034-1-E7-T3_E07_1	dmel-translation			1e-31	333	34	74/214	51	111/214	type=protein; loc=3L:join(8623494..8623585,8623654..8624406, 8624489..8624660); ID=CG6486-PA; name=CG6486-PA; db_xref=FlyBase:FBpp0076295,GB_protein:AAF50379.1, FlyBase:FBgn0035922,Gadfly:CG6486-PA; species=dmel; len=339	CG6486-PA					2
BT-H-034-1-E9-T3_E09_1	dmel-translation	No Hits found!
BT-H-034-1-F10-T3_F10_1	dmel-translation	No Hits found!
BT-H-034-1-F11-T3_F11_1	dmel-translation	No Hits found!
BT-H-034-1-F12-T3_F12_1	dmel-translation	No Hits found!
BT-H-034-1-F1-T3_F01_1	dmel-translation	No Hits found!
BT-H-034-1-F5-T3_F05_1	dmel-translation	No Hits found!
BT-H-034-1-F8-T3_F08_1	dmel-translation			2e-93	868	65	170/261	73	193/261	type=protein; loc=X:complement(1338711..1339301,1339494..1339841); ID=CG14792-PD; name=sta-PD; db_xref=FlyBase:FBpp0070279,GB_protein:AAN09050.2, GB_protein:AAN09050.1,Gadfly:CG14792-PD; species=dmel; len=313	CG14792-PD					1
BT-H-034-1-F9-T3_F09_1	dmel-translation	No Hits found!
BT-H-034-1-G10-T3_G10_1	dmel-translation			2e-40	410	36	94/257	54	141/257	type=protein; loc=3L:join(4132461..4132557,4133754..4133923, 4133996..4134254,4134682..4135087,4135150..4135225, 4135291..4135815); ID=CG1299-PA; name=CG1299-PA; db_xref=FlyBase:FBpp0073071,GB_protein:AAF47847.2, FlyBase:FBgn0035501,Gadfly:CG1299-PA; spec	CG1299-PA					1
BT-H-034-1-G11-T3_G11_1	dmel-translation	No Hits found!
BT-H-034-1-G8-T3_G08_1	dmel-translation	No Hits found!
BT-H-034-1-G9-T3_G09_1	dmel-translation	No Hits found!
BT-H-034-1-H11-T3_H11_1	dmel-translation	No Hits found!
BT_TYLCV003_B02_1	dmel-translation			6e-27	294	65	61/93	75	71/93	type=protein; loc=X:join(5518110..5518112,5518235..5518371, 5518454..5518682); ID=CG4111-PA; name=CG4111-PA; db_xref=FlyBase:FBpp0070767,GB_protein:AAF46058.2, FlyBase:FBgn0029785,Gadfly:CG4111-PA; species=dmel; len=123	CG4111-PA					1
BT-H-034-1-H3-T3_H03_1	dmel-translation			6e-38	387	71	69/97	90	88/97	type=protein; loc=3L:8315100..8316413; ID=CG7083-PA; name=CG7083-PA; db_xref=FlyBase:FBpp0076331,GB_protein:AAF50440.1, FlyBase:FBgn0035877,Gadfly:CG7083-PA; species=dmel; len=438	CG7083-PA					1
BT-H-034-1-H5-T3_H05_1	dmel-translation			2e-11	156	70	29/41	89	37/41	type=protein; loc=2L:5094106..5095188; ID=CG5828-PA; name=CG5828-PA; db_xref=FlyBase:FBpp0078657,GB_protein:AAF52219.1, FlyBase:FBgn0031682,Gadfly:CG5828-PA; species=dmel; len=361	CG5828-PA					1
HBT003_D06_T3_057_1	dmel-translation	No Hits found!
BT-H-035-1-A10-T3_A10_1	dmel-translation	No Hits found!
BT-H-035-1-A12-T3_A12_1	dmel-translation	No Hits found!
BT-H-035-1-A8-T3_A08_1	dmel-translation	No Hits found!
BT-H-035-1-B10-T3_B10_1	dmel-translation	No Hits found!
BT-H-035-1-B1-T3_B01_1	dmel-translation			1e-107	983	81	177/217	91	200/217	type=protein; loc=3L:complement(23027558..23027719,23028525..23028687, 23028747..23029052,23029116..23029138); ID=CG17521-PB; name=Qm-PB; db_xref=FlyBase:FBpp0070047,GB_protein:AAG22453.2, FlyBase:FBgn0024733,Gadfly:CG17521-PB; species=dmel; len=218	CG17521-PB					1
BT-H-035-1-D10-T3_D10_1	dmel-translation	No Hits found!
BT-H-035-1-D11-T3_D11_1	dmel-translation	No Hits found!
BT-HINST-008-1-G5-T3_G05_1	dmel-translation			1e-59	575	82	115/140	87	123/140	type=protein; loc=X:join(7780439..7780675,7780735..7780950); ID=CG1527-PA; name=RpS14b-PA; db_xref=FlyBase:FBpp0071052,GB_protein:AAF46299.1, FlyBase:FBgn0004404,Gadfly:CG1527-PA; species=dmel; len=151	CG1527-PA					1
BT-H-035-1-D5-T3_D05_1	dmel-translation			2e-15	193	52	37/71	70	50/71	type=protein; loc=X:join(13231208..13231237,13232522..13232941, 13233268..13233498,13233570..13233876, 13233944..13234098,13234167..13234352); ID=CG1673-PA; name=CG1673-PA; db_xref=FlyBase:FBpp0073608,GB_protein:AAF48268.2, FlyBase:FBgn0030482,Gadfly:CG16	CG1673-PA					1
BT-H-035-1-D9-T3_D09_1	dmel-translation			1e-140	1276	95	253/266	97	260/266	type=protein; loc=4:join(1052140..1052203,1053157..1053468, 1053522..1054660); ID=CG11154-PA; name=ATPsyn-beta-PA; db_xref=FlyBase:FBpp0088250,GB_protein:AAF59391.1, FlyBase:FBgn0010217,Gadfly:CG11154-PA; species=dmel; len=505	CG11154-PA					1
BT-H-035-1-E11-T3_E11_1	dmel-translation	No Hits found!
BT-H-035-1-E12-T3_E12_1	dmel-translation	No Hits found!
BT-H-035-1-E5-T3_E05_1	dmel-translation			1e-90	845	85	148/174	95	166/174	type=protein; loc=2R:complement(7670287..7673228,7673292..7673583, 7673662..7673838,7673900..7674050,7674117..7674690, 7674914..7675106,7675169..7676220,7676278..7676495, 7676554..7676973,7677254..7677379,7677442..7677654, 7677715..7677930,7677987..767860	CG8877-PA					1
BT-H-035-1-E8-T3_E08_1	dmel-translation			3e-17	209	28	51/178	48	88/178	type=protein; loc=2R:complement(20436503..20436617,20436673..20436798, 20436879..20437010,20437079..20437318, 20437372..20437570,20441658..20442083, 20442152..20442431); ID=CG30427-PC; name=CG30427-PC; db_xref=FlyBase:FBpp0072319,GB_protein:AAM70799.1, Fl	CG30427-PC					1
BT-H-035-1-F5-T3_F05_1	dmel-translation	No Hits found!
BT-H-035-1-G11-T3_G11_1	dmel-translation			6e-15	190	44	43/96	63	62/96	type=protein; loc=3R:join(5377905..5377906,5377983..5378144, 5378413..5379370); ID=CG16788-PA; name=RnpS1-PA; db_xref=FlyBase:FBpp0081544,GB_protein:AAF54396.2, FlyBase:FBgn0037707,Gadfly:CG16788-PA; species=dmel; len=374	CG16788-PA					1
BT-H-035-1-G12-T3_G12_1	dmel-translation	No Hits found!
HBT006_G06_T3_051_1	dmel-translation			5e-57	554	47	104/221	68	151/221	type=protein; loc=3R:complement(1063616..1063878,1063935..1064116, 1064176..1064919,1065214..1065341,1069560..1069976, 1077146..1077253); ID=CG12163-PA; name=CG12163-PA; db_xref=FlyBase:FBpp0078465,GB_protein:AAF52055.2, FlyBase:FBgn0037303,Gadfly:CG12163	CG12163-PA					1
BT-H-035-1-H10-T3_H10_1	dmel-translation			2e-46	461	45	92/201	60	124/201	type=protein; loc=3R:complement(1063616..1063878,1063935..1064116, 1064176..1064919,1065214..1065341,1077146..1077253); ID=CG12163-PB; name=CG12163-PB; db_xref=FlyBase:FBpp0078464,GB_protein:AAN13266.1, FlyBase:FBgn0037303,Gadfly:CG12163-PB; species=dmel;	CG12163-PB					1
BT-H-035-1-H4-T3_H04_1	dmel-translation	No Hits found!
BT-H-035-1-H6-T3_H06_1	dmel-translation	No Hits found!
BT-H-036-1-A11-T3_A11_1	dmel-translation	No Hits found!
BT-H-036-1-A2-T3_A02_1	dmel-translation	No Hits found!
BT-H-036-1-A8-T3_A08_1	dmel-translation	No Hits found!
BT-H-036-1-B12-T3_B12_1	dmel-translation			1e-49	489	58	90/154	80	124/154	type=protein; loc=X:join(7809329..7809408,7827607..7827887, 7829224..7829644,7829706..7830275,7830344..7830592, 7830670..7830760); ID=CG32858-PC; name=sn-PC; db_xref=FlyBase:FBpp0071056,GB_protein:AAN09225.2, FlyBase:FBgn0003447,Gadfly:CG32858-PC; species	CG32858-PC					1
BT-H-036-1-B1-T3_B01_1	dmel-translation	No Hits found!
BT-H-036-1-B3-T3_B03_1	dmel-translation	No Hits found!
BT-H-036-1-B4-T3_B04_1	dmel-translation	No Hits found!
BT-H-036-1-B7-T3_B07_1	dmel-translation	No Hits found!
BT-H-036-1-C11-T3_C11_1	dmel-translation	No Hits found!
BT-H-036-1-C12-T3_C12_1	dmel-translation	No Hits found!
BT-H-036-1-C1-T3_C01_1	dmel-translation	No Hits found!
BT-TOMOV-023-1-D3-T3_D03_1	dmel-translation			1e-109	1006	84	188/222	92	207/222	type=protein; loc=2L:complement(9896330..9897130); ID=CG5920-PA; name=sop-PA; db_xref=FlyBase:FBpp0079500,GB_protein:AAF52822.1, FlyBase:FBgn0004867,Gadfly:CG5920-PA; species=dmel; len=267	CG5920-PA					1
BT-H-036-1-C6-T3_C06_1	dmel-translation	No Hits found!
BT-H-036-1-C8-T3_C08_1	dmel-translation	No Hits found!
BT-H-036-1-D11-T3_D11_1	dmel-translation	No Hits found!
BT-TOMOV-037-1-F10-T3_F10_1	dmel-translation	No Hits found!
BT-H-036-1-D6-T3_D06_1	dmel-translation	No Hits found!
BT-H-036-1-D8-T3_D08_1	dmel-translation			2e-10	151	28	29/102	53	55/102	type=protein; loc=3R:14921131..14921664; ID=CG6030-PA; name=ATPsyn-d-PA; db_xref=FlyBase:FBpp0083142,GB_protein:AAF55633.1, FlyBase:FBgn0016120,Gadfly:CG6030-PA; species=dmel; len=178	CG6030-PA					1
BT-H-036-1-E11-T3_E11_1	dmel-translation	No Hits found!
BT-H-036-1-E1-T3_E01_1	dmel-translation	No Hits found!
BT-H-036-1-E2-T3_E02_1	dmel-translation	No Hits found!
BT-H-036-1-E3-T3_E03_1	dmel-translation	No Hits found!
HBT001_D10_T3_089_1	dmel-translation	No Hits found!
BT-H-036-1-F7-T3_F07_1	dmel-translation			1e-24	274	45	48/105	73	78/105	type=protein; loc=2L:complement(3871556..3871869,3872173..3872335); ID=CG31957-PA; name=CG31957-PA; db_xref=FlyBase:FBpp0077203,GB_protein:AAN10365.1, FlyBase:FBgn0051957,Gadfly:CG31957-PA; species=dmel; len=159	CG31957-PA					1
BT-H-036-1-G1-T3_G01_1	dmel-translation	No Hits found!
BT-H-036-1-G6-T3_G06_1	dmel-translation	No Hits found!
BT-TYLCV-015-1-H4-T3_H04_1	dmel-translation	No Hits found!
BT-H-036-1-H9-T3_H09_1	dmel-translation	No Hits found!
BT-H-037-1-A10-T3_A10_1	dmel-translation			1e-11	161	22	47/206	41	87/206	type=protein; loc=3R:complement(16478964..16479286,16479449..16480457, 16480574..16482361); ID=CG4058-PA; name=Nep4-PA; db_xref=FlyBase:FBpp0083345,GB_protein:AAN14361.2, GB_protein:AAN14361.1,Gadfly:CG4058-PA; species=dmel; len=1040	CG4058-PA					1
BT-H-037-1-A11-T3_A11_1	dmel-translation	No Hits found!
BT-TOMOV-042-1-A4-T3_A04_1	dmel-translation	No Hits found!
BT-H-037-1-A4-T3_A04_1	dmel-translation			8e-58	560	50	120/236	66	158/236	type=protein; loc=X:complement(18689953..18690370,18691006..18691313); ID=CG7322-PA; name=CG7322-PA; db_xref=FlyBase:FBpp0074425,GB_protein:AAF48896.1, FlyBase:FBgn0030968,Gadfly:CG7322-PA; species=dmel; len=242	CG7322-PA					1
BT-H-015-1-A12-T3_A12_1	dmel-translation			1e-173	1560	73	295/404	83	337/404	type=protein; loc=3R:join(10716080..10716148,10716418..10716624, 10716684..10717012,10717075..10717445,10717507..10717598, 10717673..10718014); ID=CG3731-PB; name=CG3731-PB; db_xref=FlyBase:FBpp0082460,GB_protein:AAN13622.1, FlyBase:FBgn0038271,Gadfly:CG3	CG3731-PB					1
BT-H-037-1-B3-T3_B03_1	dmel-translation	No Hits found!
BT-H-037-1-B9-T3_B09_1	dmel-translation			4e-28	300	59	59/99	76	76/99	type=protein; loc=3L:complement(3180633..3181052); ID=CG14966-PA; name=CG14966-PA; db_xref=FlyBase:FBpp0072970,GB_protein:AAF47735.1, FlyBase:FBgn0035415,Gadfly:CG14966-PA; species=dmel; len=140	CG14966-PA					1
BT-H-037-1-C10-T3_C10_1	dmel-translation			6e-22	250	44	48/109	64	70/109	type=protein; loc=2R:complement(12608927..12609091,12609179..12609321, 12609392..12609559,12609628..12609898); ID=CG8938-PB; name=GstS1-PB; db_xref=FlyBase:FBpp0086156,GB_protein:AAF57900.1, FlyBase:FBgn0010226,Gadfly:CG8938-PB; species=dmel; len=249	CG8938-PB					1
BT-H-037-1-C3-T3_C03_1	dmel-translation			2e-23	263	96	52/54	97	53/54	type=protein; loc=X:complement(17939901..17939969,17940618..17940759, 17940825..17940868,17944441..17944541, 17947195..17947318,17947384..17947512, 17948548..17948562); ID=CG7178-PD; name=wupA-PD; db_xref=FlyBase:FBpp0074297,GB_protein:AAN09460.1, FlyBase	CG7178-PD					1
BT-H-037-1-D11-T3_D11_1	dmel-translation	No Hits found!
BT-H-037-1-D4-T3_D04_1	dmel-translation	No Hits found!
BT-TYLCV-057-1-H8-T3_H08_1	dmel-translation			4e-46	457	65	88/134	76	103/134	type=protein; loc=3R:complement(25871038..25871346, 25871409..25871501); ID=CG7939-PB; name=RpL32-PB; db_xref=FlyBase:FBpp0084958,GB_protein:AAN14211.1, FlyBase:FBgn0002626,Gadfly:CG7939-PB; species=dmel; len=134	CG7939-PB					1
BT-HINST-029-1-F9-T3_F09_1	dmel-translation			2e-48	477	83	92/110	91	101/110	type=protein; loc=2L:complement(19004307..19004472, 19004878..19005044); ID=CG10652-PB; name=RpL30-PB; db_xref=FlyBase:FBpp0080723,GB_protein:AAN11021.1, FlyBase:FBgn0015745,Gadfly:CG10652-PB; species=dmel; len=111	CG10652-PB					1
BT-H-037-1-E5-T3_E05_1	dmel-translation	No Hits found!
BT-H-037-1-E6-T3_E06_1	dmel-translation	No Hits found!
BT-H-037-1-E7-T3_E07_1	dmel-translation			8e-63	603	64	113/176	79	141/176	type=protein; loc=3R:complement(13991291..13991617,13991748..13991882, 13992077..13992184); ID=CG32920-PB; name=CG32920-PB; db_xref=FlyBase:FBpp0083041,GB_protein:AAO41575.1, FlyBase:FBgn0052920,Gadfly:CG32920-PB; species=dmel; len=190	CG32920-PB					1
BT-H-037-1-E8-T3_E08_1	dmel-translation	No Hits found!
BT-H-037-1-F11-T3_F11_1	dmel-translation	No Hits found!
BT-H-037-1-F5-T3_F05_1	dmel-translation	No Hits found!
BT-H-037-1-F9-T3_F09_1	dmel-translation	No Hits found!
BT-H-037-1-G12-T3_G12_1	dmel-translation	No Hits found!
BT-H-037-1-G1-T3_G01_1	dmel-translation	No Hits found!
BT-H-037-1-G6-T3_G06_1	dmel-translation	No Hits found!
BT-H-037-1-G9-T3_G09_1	dmel-translation	No Hits found!
HBT012_F09_1	dmel-translation			5e-74	702	71	130/183	81	150/183	type=protein; loc=X:complement(15819951..15820613); ID=CG9172-PA; name=CG9172-PA; db_xref=FlyBase:FBpp0073949,GB_protein:AAF48552.1, FlyBase:FBgn0030718,Gadfly:CG9172-PA; species=dmel; len=221	CG9172-PA					1
BT-H-037-1-H5-T3_H05_1	dmel-translation	No Hits found!
BT-H-038-1-A10-T3_A10_1	dmel-translation	No Hits found!
BT-H-038-1-A12-T3_A12_1	dmel-translation	No Hits found!
BT-H-038-1-A7-T3_A07_1	dmel-translation			7e-62	594	71	102/142	90	129/142	type=protein; loc=3L:complement(5337825..5337962,5338031..5338156, 5338890..5339032,5340076..5340103); ID=CG10640-PA; name=Uev1A-PA; db_xref=FlyBase:FBpp0076859,GB_protein:AAF50784.1, FlyBase:FBgn0035601,Gadfly:CG10640-PA; species=dmel; len=145	CG10640-PA					1
BT-H-038-1-B7-T3_B07_1	dmel-translation	No Hits found!
BT-H-038-1-C4-T3_C04_1	dmel-translation	No Hits found!
TOMOV-BT003_H11_1	dmel-translation			2e-22	253	94	50/53	97	52/53	type=protein; loc=X:9399931..9400125; ID=CG2998-PA; name=CG2998-PA; db_xref=FlyBase:FBpp0071295,GB_protein:AAF46503.2, FlyBase:FBgn0030136,Gadfly:CG2998-PA; species=dmel; len=65	CG2998-PA					1
TOMOV-BT006_D07_1	dmel-translation			1e-30	324	49	65/131	65	86/131	type=protein; loc=3R:join(16676588..16676665,16676753..16677070); ID=CG15697-PB; name=CG15697-PB; db_xref=FlyBase:FBpp0083377,GB_protein:AAN13838.1, FlyBase:FBgn0038834,Gadfly:CG15697-PB; species=dmel; len=132	CG15697-PB					1
BT-H-038-1-D2-T3_D02_1	dmel-translation	No Hits found!
BT-H-038-1-D6-T3_D06_1	dmel-translation	No Hits found!
BT-H-038-1-D8-T3_D08_1	dmel-translation	No Hits found!
BT-H-038-1-E11-T3_E11_1	dmel-translation	No Hits found!
BT-H-038-1-E1-T3_E01_1	dmel-translation	No Hits found!
BT-H-038-1-F11-T3_F11_1	dmel-translation	No Hits found!
BT-TYLCV-063-1-F7-T3_F07_1	dmel-translation			4e-21	244	31	42/134	60	81/134	type=protein; loc=3R:complement(11870584..11870882,11870943..11870997, 11871077..11871396,11871529..11871631); ID=CG10407-PA; name=CG10407-PA; db_xref=FlyBase:FBpp0082691,GB_protein:AAF55266.1, FlyBase:FBgn0038395,Gadfly:CG10407-PA; species=dmel; len=259	CG10407-PA					1
BT-H-038-1-F3-T3_F03_1	dmel-translation			1e-06	119	74	20/27	88	24/27	type=protein; loc=2R:join(16592865..16592969,16593030..16594307, 16594372..16594533); ID=CG9364-PB; name=Treh-PB; db_xref=FlyBase:FBpp0071467,GB_protein:AAF46669.1, FlyBase:FBgn0003748,Gadfly:CG9364-PB; species=dmel; len=515	CG9364-PB					1
BT-H-038-1-F5-T3_F05_1	dmel-translation	No Hits found!
BT-H-038-1-F8-T3_F08_1	dmel-translation	No Hits found!
BT-H-038-1-H12-T3_H12_1	dmel-translation	No Hits found!
BT-H-044-1-B9-T3_B09_1	dmel-translation	No Hits found!
BT-H-039-1-A1-T3_A01_1	dmel-translation	No Hits found!
BT-H-039-1-B3-T3_B03_1	dmel-translation			1e-29	312	76	56/73	92	68/73	type=protein; loc=3L:3178031..3180181; ID=CG1242-PA; name=Hsp83-PA; db_xref=FlyBase:FBpp0072904,GB_protein:AAF47734.1, FlyBase:FBgn0001233,Gadfly:CG1242-PA; species=dmel; len=717	CG1242-PA					1
BT-H-039-1-B7-T3_B07_1	dmel-translation	No Hits found!
BT-H-039-1-C10-T3_C10_1	dmel-translation	No Hits found!
BT-H-039-1-C3-T3_C03_1	dmel-translation	No Hits found!
BT-H-039-1-C4-T3_C04_1	dmel-translation	No Hits found!
TYLCV009_F05_1	dmel-translation	No Hits found!
BT-H-039-1-D12-T3_D12_1	dmel-translation	No Hits found!
BT-H-039-1-D8-T3_D08_1	dmel-translation	No Hits found!
BT-H-039-1-E11-T3_E11_1	dmel-translation	No Hits found!
BT-H-039-1-E3-T3_E03_1	dmel-translation	No Hits found!
BT-H-039-1-E5-T3_E05_1	dmel-translation	No Hits found!
BT-H-039-1-E6-T3_E06_1	dmel-translation	No Hits found!
BT-H-039-1-E7-T3_E07_1	dmel-translation	No Hits found!
TOMOV-BT008_G03_1	dmel-translation			1e-08	139	65	25/38	75	29/38	type=protein; loc=X:complement(10328081..10328458,10328560..10328776, 10330929..10331464); ID=CG32687-PA; name=CG32687-PA; db_xref=FlyBase:FBpp0071392,GB_protein:AAF46596.2, FlyBase:FBgn0052687,Gadfly:CG32687-PA; species=dmel; len=377	CG32687-PA					1
BT-H-039-1-F11-T3_F11_1	dmel-translation			3e-22	253	34	60/173	48	85/173	type=protein; loc=2L:complement(7100096..7100207,7100278..7100555, 7107141..7107352,7107419..7107551,7118885..7118923, 7132724..7133395); ID=CG31629-PA; name=Pvf3-PA; db_xref=FlyBase:FBpp0079050,GB_protein:AAF52485.2, FlyBase:FBgn0031889,Gadfly:CG31629-PA	CG31629-PA					1
BT-TYLCV-031-1-D1-T3_D01_1	dmel-translation			2e-59	576	55	102/183	75	139/183	type=protein; loc=3L:complement(9373820..9373980,9374044..9374131, 9374366..9374465,9374530..9374900,9376227..9376250); ID=CG4035-PC; name=eIF-4E-PC; db_xref=FlyBase:FBpp0076216,GB_protein:AAF50281.1, FlyBase:FBgn0015218,Gadfly:CG4035-PC; species=dmel; le	CG4035-PC					1
BT-H-039-1-F1-T3_F01_1	dmel-translation	No Hits found!
BT-H-039-1-G11-T3_G11_1	dmel-translation	No Hits found!
TOMOV-BT007_G12_1	dmel-translation			5e-38	387	66	74/112	82	93/112	type=protein; loc=X:complement(485286..485507,485572..485694); ID=CG7622-PA; name=RpL36-PA; db_xref=FlyBase:FBpp0070150,GB_protein:AAN09019.1, FlyBase:FBgn0002579,Gadfly:CG7622-PA; species=dmel; len=115	CG7622-PA					1
BT-H-039-1-G6-T3_G06_1	dmel-translation	No Hits found!
BT-H-039-1-H6-T3_H06_1	dmel-translation			1e-22	250	53	50/94	73	69/94	type=protein; loc=2R:17999822..18001804; ID=CG4610-PA; name=CG4610-PA; db_xref=FlyBase:FBpp0071745,GB_protein:AAF46854.1, FlyBase:FBgn0034735,Gadfly:CG4610-PA; species=dmel; len=661	CG4610-PA					1
BT-H-039-1-H8-T3_H08_1	dmel-translation	No Hits found!
BT-H-040-1-A11-T3_A11_1	dmel-translation	No Hits found!
BT-TYLCV-030-1-C9-T3_C09_1	dmel-translation	No Hits found!
TYLCV010_A02_1	dmel-translation			3e-66	635	68	118/173	76	132/173	type=protein; loc=2L:12707771..12708541; ID=CG6180-PA; name=CG6180-PA; db_xref=FlyBase:FBpp0079979,GB_protein:AAF53219.2, FlyBase:FBgn0032453,Gadfly:CG6180-PA; species=dmel; len=257	CG6180-PA					1
BT-H-040-1-B1-T3_B01_1	dmel-translation	No Hits found!
BT-H-040-1-C11-T3_C11_1	dmel-translation	No Hits found!
BT-H-040-1-C3-T3_C03_1	dmel-translation	No Hits found!
BT-H-040-1-D11-T3_D11_1	dmel-translation	No Hits found!
BT-H-040-1-E11-T3_E11_1	dmel-translation	No Hits found!
TOMOV-BT009_C02_1	dmel-translation	No Hits found!
BT-H-040-1-F10-T3_F10_1	dmel-translation	No Hits found!
HBT012_A06_1	dmel-translation			7e-18	215	52	41/78	66	52/78	type=protein; loc=2R:4189148..4189405; ID=CG30354-PA; name=CG30354-PA; db_xref=FlyBase:FBpp0087782,GB_protein:AAM68831.1, FlyBase:FBgn0050354,Gadfly:CG30354-PA; species=dmel; len=86	CG30354-PA					1
BT-H-040-1-F2-T3_F02_1	dmel-translation	No Hits found!
BT-TOMOV-032-1-H10-T3_H10_1	dmel-translation			2e-08	133	47	29/61	63	39/61	type=protein; loc=2R:join(5561374..5561457,5561566..5561679); ID=CG2249-PA; name=CG2249-PA; db_xref=FlyBase:FBpp0087484,GB_protein:AAF58857.2, FlyBase:FBgn0040773,Gadfly:CG2249-PA; species=dmel; len=66	CG2249-PA					1
BT-H-040-1-G1-T3_G01_1	dmel-translation	No Hits found!
BT-H-040-1-G6-T3_G06_1	dmel-translation	No Hits found!
BT_TYLCV001_A12_1	dmel-translation	No Hits found!
BT-H-040-1-H2-T3_H02_1	dmel-translation	No Hits found!
BT-TYLCV-029-1-F3-T3_F03_1	dmel-translation			2e-10	152	62	23/37	89	33/37	type=protein; loc=X:join(16983074..16983120,16983771..16984233); ID=CG5010-PA; name=CG5010-PA; db_xref=FlyBase:FBpp0074161,GB_protein:AAF48701.1, FlyBase:FBgn0030821,Gadfly:CG5010-PA; species=dmel; len=170	CG5010-PA					1
BT-H-040-1-H6-T3_H06_1	dmel-translation	No Hits found!
BT-H-040-1-H7-T3_H07_1	dmel-translation	No Hits found!
BT-H-041-1-A11-T3_A11_1	dmel-translation	No Hits found!
BT-H-041-1-A1-T3_A01_1	dmel-translation	No Hits found!
BT-H-041-1-A2-T3_A02_1	dmel-translation			5e-31	322	54	56/102	68	71/102	type=protein; loc=2L:complement(2579359..2579426,2579483..2579567, 2579619..2579796,2579860..2579954); ID=CG3214-PA; name=CG3214-PA; db_xref=FlyBase:FBpp0077425,GB_protein:AAF51238.1, FlyBase:FBgn0031436,Gadfly:CG3214-PA; species=dmel; len=142	CG3214-PA					1
BT-H-041-1-A5-T3_A05_1	dmel-translation	No Hits found!
BT-H-041-1-B1-T3_B01_1	dmel-translation			2e-09	137	37	26/70	51	36/70	type=protein; loc=X:join(18671992..18672279,18674319..18674397, 18674469..18674495,18674567..18675057, 18676155..18676244); ID=CG7103-PA; name=Pvf1-PA; db_xref=FlyBase:FBpp0074411,GB_protein:AAF48892.3, FlyBase:FBgn0030964,Gadfly:CG7103-PA; species=dmel;	CG7103-PA					1
BT-H-041-1-B5-T3_B05_1	dmel-translation	No Hits found!
BT-H-041-1-B6-T3_B06_1	dmel-translation			1e-31	333	45	58/127	63	82/127	type=protein; loc=2R:join(13666757..13667504,13667571..13668706); ID=CG5124-PA; name=CG5124-PA; db_xref=FlyBase:FBpp0085923,GB_protein:AAF57740.1, FlyBase:FBgn0034305,Gadfly:CG5124-PA; species=dmel; len=628	CG5124-PA					1
BT-H-041-1-B8-T3_B08_1	dmel-translation			1e-14	180	38	31/81	65	53/81	type=protein; loc=2R:complement(16723104..16723490,16723553..16724031, 16724088..16724549,16724598..16724742); ID=CG15661-PA; name=CG15661-PA; db_xref=FlyBase:FBpp0071550,GB_protein:AAF46698.2, FlyBase:FBgn0034605,Gadfly:CG15661-PA; species=dmel; len=491	CG15661-PA					1
BT-TOMOV-036-1-C9-T3_C09_1	dmel-translation	No Hits found!
BT-H-041-1-C10-T3_C10_1	dmel-translation	No Hits found!
HBT011_D04_T3_041_1	dmel-translation	No Hits found!
BT-H-041-1-C9-T3_C09_1	dmel-translation			2e-88	824	50	159/316	64	205/316	type=protein; loc=X:complement(1901294..1902105,1902172..1903139, 1903207..1903347,1903714..1903802); ID=CG4322-PA; name=CG4322-PA; db_xref=FlyBase:FBpp0070327,GB_protein:AAF45709.2, FlyBase:FBgn0025631,Gadfly:CG4322-PA; species=dmel; len=670	CG4322-PA					1
BT-H-041-1-D10-T3_D10_1	dmel-translation			6e-35	362	56	76/134	70	95/134	type=protein; loc=3L:8930894..8931439; ID=CG5012-PA; name=mRpL7-L12-PA; db_xref=FlyBase:FBpp0076238,GB_protein:AAF50348.1, FlyBase:FBgn0011787,Gadfly:CG5012-PA; species=dmel; len=182	CG5012-PA					1
BT-H-041-1-D1-T3_D01_1	dmel-translation	No Hits found!
BT-H-041-1-D3-T3_D03_1	dmel-translation	No Hits found!
BT-H-041-1-D9-T3_D09_1	dmel-translation	No Hits found!
BT-TOMOV-018-1-E1-T3_E01_1	dmel-translation			1e-63	613	61	120/194	73	144/194	type=protein; loc=3R:complement(9462180..9462247,9468021..9468149, 9468234..9468477,9468551..9468825,9468891..9468931, 9471475..9471641); ID=CG16901-PC; name=sqd-PC; db_xref=FlyBase:FBpp0082321,GB_protein:AAN13570.1, FlyBase:FBgn0003498,Gadfly:CG16901-PC;	CG16901-PC					1
BT-H-041-1-E4-T3_E04_1	dmel-translation	No Hits found!
BT-H-041-1-E7-T3_E07_1	dmel-translation			6e-47	466	51	94/181	69	127/181	type=protein; loc=2L:join(10057697..10057759,10057821..10058134, 10058199..10058769,10058847..10059464); ID=CG4799-PA; name=Pen-PA; db_xref=FlyBase:FBpp0079527,GB_protein:AAF52853.1, FlyBase:FBgn0011823,Gadfly:CG4799-PA; species=dmel; len=522	CG4799-PA					5
BT-H-041-1-F1-T3_F01_1	dmel-translation	No Hits found!
BT-H-041-1-F6-T3_F06_1	dmel-translation	No Hits found!
BT-H-042-1-G7-T3_G07_1	dmel-translation	No Hits found!
BT-H-043-1-H4-T3_H04_1	dmel-translation	No Hits found!
BT-H-041-1-G2-T3_G02_1	dmel-translation	No Hits found!
BT-HINST-035-1-G9-T3_G09_1	dmel-translation			3e-60	581	87	109/124	95	119/124	type=protein; loc=3R:complement(4649149..4649523,4649707..4649793); ID=CG9836-PA; name=CG9836-PA; db_xref=FlyBase:FBpp0081412,GB_protein:AAF54298.1, FlyBase:FBgn0037637,Gadfly:CG9836-PA; species=dmel; len=154	CG9836-PA					1
BT-H-041-1-G7-T3_G07_1	dmel-translation	No Hits found!
BT-H-041-1-H10-T3_H10_1	dmel-translation	No Hits found!
BT-H-041-1-H11-T3_H11_1	dmel-translation	No Hits found!
BT-H-041-1-H3-T3_H03_1	dmel-translation			4e-08	125	51	22/43	62	27/43	type=protein; loc=2L:complement(2579359..2579426,2579483..2579567, 2579619..2579796,2579860..2579954); ID=CG3214-PA; name=CG3214-PA; db_xref=FlyBase:FBpp0077425,GB_protein:AAF51238.1, FlyBase:FBgn0031436,Gadfly:CG3214-PA; species=dmel; len=142	CG3214-PA					1
BT-H-042-1-A11-T3_A11_1	dmel-translation	No Hits found!
BT-H-042-1-A12-T3_A12_1	dmel-translation	No Hits found!
BT-H-042-1-A1-T3_A01_1	dmel-translation	No Hits found!
BT-HEG-001-1-E11-T3_E11_1	dmel-translation	No Hits found!
BT-TOMOV-031-1-F1-T3_F01_1	dmel-translation			1e-139	1262	76	243/318	85	272/318	type=protein; loc=2R:complement(3303938..3304933); ID=CG12055-PA; name=Gapdh1-PA; db_xref=FlyBase:FBpp0087977,GB_protein:AAF59192.2, FlyBase:FBgn0001091,Gadfly:CG12055-PA; species=dmel; len=332	CG12055-PA					1
BT-H-042-1-B2-T3_B02_1	dmel-translation	No Hits found!
BT-H-042-1-B9-T3_B09_1	dmel-translation			7e-22	245	66	43/65	78	51/65	type=protein; loc=3R:join(15493462..15493477,15493927..15494013, 15494866..15495529,15495586..15495696, 15495750..15496062,15496123..15496222, 15496284..15496339); ID=CG7432-PA; name=CG7432-PA; db_xref=FlyBase:FBpp0083199,GB_protein:AAF55692.2, Gadfly:CG7	CG7432-PA					1
BT-H-042-1-C11-T3_C11_1	dmel-translation	No Hits found!
BT-TYLCV-062-1-B4-T3_B04_1	dmel-translation			8e-08	126	36	28/76	54	42/76	type=protein; loc=2L:join(5327507..5327676,5327744..5327804); ID=CG14028-PA; name=cype-PA; db_xref=FlyBase:FBpp0078707,GB_protein:AAF52241.3, FlyBase:FBgn0015031,Gadfly:CG14028-PA; species=dmel; len=77	CG14028-PA					1
BT-H-042-1-C2-T3_C02_1	dmel-translation	No Hits found!
BT-H-042-1-C6-T3_C06_1	dmel-translation	No Hits found!
BT-H-042-1-D12-T3_D12_1	dmel-translation	No Hits found!
BT-TYLCV-043-1-F9-T3_F09_1	dmel-translation	No Hits found!
BT-TYLCV-024-1-A3-T3_A03_1	dmel-translation	No Hits found!
BT-TOMOV-022-1-B5-T3_B05_1	dmel-translation	No Hits found!
BT-H-042-1-E3-T3_E03_1	dmel-translation			2e-45	451	77	81/105	90	95/105	type=protein; loc=2L:complement(4966484..4966968,4967024..4967513, 4967691..4967693); ID=CG8882-PA; name=Trip1-PA; db_xref=FlyBase:FBpp0078689,GB_protein:AAF52183.1, FlyBase:FBgn0015834,Gadfly:CG8882-PA; species=dmel; len=326	CG8882-PA					1
BT-H-042-1-E6-T3_E06_1	dmel-translation			3e-28	305	70	64/91	84	77/91	type=protein; loc=3L:join(12990109..12990111,12990304..12990465, 12990534..12990677); ID=CG11267-PA; name=CG11267-PA; db_xref=FlyBase:FBpp0075609,GB_protein:AAF49856.1, FlyBase:FBgn0036334,Gadfly:CG11267-PA; species=dmel; len=103	CG11267-PA					1
BT-TOMOV-015-1-B7-T3_B07_1	dmel-translation			5e-48	479	36	108/299	52	156/299	type=protein; loc=X:join(17679447..17679695,17680620..17680729, 17680868..17681356,17681419..17681590); ID=CG6492-PA; name=Ucp4A-PA; db_xref=FlyBase:FBpp0074238,GB_protein:AAF48769.1, FlyBase:FBgn0030872,Gadfly:CG6492-PA; species=dmel; len=340	CG6492-PA					2
BT-TYLCV-020-1-E9-T3_E09_1	dmel-translation	No Hits found!
BT-TOMOV-044-1-B10-T3_B10_1	dmel-translation			4e-30	319	80	57/71	89	64/71	type=protein; loc=3L:23036093..23037100; ID=CG17520-PC; name=CkIIalpha-PC; db_xref=FlyBase:FBpp0070043,GB_protein:AAN11416.1, FlyBase:FBgn0000258,Gadfly:CG17520-PC; species=dmel; len=336	CG17520-PC					1
TOMOV-BT009_C06_1	dmel-translation	No Hits found!
BT-TYLCV-047-1-G11-T3_G11_1	dmel-translation	No Hits found!
BT-H-042-1-G8-T3_G08_1	dmel-translation			7e-11	152	41	26/62	58	37/62	type=protein; loc=2R:join(13027231..13027578,13027639..13027847, 13027913..13028615); ID=CG4847-PD; name=CG4847-PD; db_xref=FlyBase:FBpp0086091,GB_protein:AAM70880.1, FlyBase:FBgn0034229,Gadfly:CG4847-PD; species=dmel; len=420	CG4847-PD					1
BT-H-042-1-H2-T3_H02_1	dmel-translation	No Hits found!
BT-H-042-1-H3-T3_H03_1	dmel-translation	No Hits found!
BT-H-042-1-H5-T3_H05_1	dmel-translation	No Hits found!
BT-H-042-1-H9-T3_H09_1	dmel-translation	No Hits found!
BT-H-043-1-A10-T3_A10_1	dmel-translation	No Hits found!
BT-H-043-1-A11-T3_A11_1	dmel-translation			2e-39	405	100	80/80	100	80/80	type=protein; loc=2R:join(7780580..7780582,7780650..7780824, 7785100..7785342,7789673..7789698); ID=CG8472-PB; name=Cam-PB; db_xref=FlyBase:FBpp0087110,GB_protein:AAF58543.1, FlyBase:FBgn0000253,Gadfly:CG8472-PB; species=dmel; len=149	CG8472-PB					2
BT-H-043-1-A4-T3_A04_1	dmel-translation	No Hits found!
BT-H-043-1-A6-T3_A06_1	dmel-translation	No Hits found!
BT-H-043-1-A8-T3_A08_1	dmel-translation	No Hits found!
BT-H-043-1-B10-T3_B10_1	dmel-translation	No Hits found!
BT-H-043-1-B11-T3_B11_1	dmel-translation	No Hits found!
BT-H-043-1-B12-T3_B12_1	dmel-translation	No Hits found!
BT-H-043-1-B3-T3_B03_1	dmel-translation	No Hits found!
BT-H-043-1-C10-T3_C10_1	dmel-translation	No Hits found!
BT-H-043-1-C11-T3_C11_1	dmel-translation	No Hits found!
BT-H-043-1-C12-T3_C12_1	dmel-translation			9e-30	318	40	70/174	57	100/174	type=protein; loc=3R:complement(5450947..5451054,5451149..5451286, 5451391..5451681,5451957..5452058); ID=CG9427-PA; name=CG9427-PA; db_xref=FlyBase:FBpp0081582,GB_protein:AAF54414.1, FlyBase:FBgn0037721,Gadfly:CG9427-PA; species=dmel; len=213	CG9427-PA					1
BT-H-043-1-C5-T3_C05_1	dmel-translation	No Hits found!
BT-H-043-1-C6-T3_C06_1	dmel-translation	No Hits found!
BT-H-043-1-C7-T3_C07_1	dmel-translation			3e-27	295	49	60/122	66	81/122	type=protein; loc=3R:join(20672960..20673098,20673937..20674184, 20674255..20675026,20675088..20675390, 20675453..20675952); ID=CG7005-PA; name=Esp-PA; db_xref=FlyBase:FBpp0084081,GB_protein:AAF56347.1, FlyBase:FBgn0013953,Gadfly:CG7005-PA; species=dmel;	CG7005-PA					1
BT-H-043-1-D5-T3_D05_1	dmel-translation	No Hits found!
BT-H-043-1-D6-T3_D06_1	dmel-translation	No Hits found!
BT-H-043-1-E1-T3_E01_1	dmel-translation	No Hits found!
BT-TYLCV-046-1-D12-T3_D12_1	dmel-translation	No Hits found!
HBT005_D12_T3_101_1	dmel-translation	No Hits found!
BT-H-043-1-G4-T3_G04_1	dmel-translation	No Hits found!
BT-H-043-1-G8-T3_G08_1	dmel-translation	No Hits found!
BT-H-043-1-H7-T3_H07_1	dmel-translation	No Hits found!
BT-H-044-1-A10-T3_A10_1	dmel-translation	No Hits found!
BT-H-044-1-A11-T3_A11_1	dmel-translation	No Hits found!
BT-H-044-1-A1-T3_A01_1	dmel-translation	No Hits found!
BT-TYLCV-033-1-B6-T3_B06_1	dmel-translation	No Hits found!
BT-H-044-1-A7-T3_A07_1	dmel-translation	No Hits found!
BT-TOMOV-017-1-E7-T3_E07_1	dmel-translation			4e-40	408	43	75/173	64	112/173	type=protein; loc=X:complement(13614117..13614587,13615096..13615263, 13615410..13615670,13615747..13615866); ID=CG10992-PA; name=CG10992-PA; db_xref=FlyBase:FBpp0073669,GB_protein:AAF48317.1, FlyBase:FBgn0030521,Gadfly:CG10992-PA; species=dmel; len=340	CG10992-PA					1
BT-H-044-1-B1-T3_B01_1	dmel-translation	No Hits found!
BT-TOMOV-021-1-B9-T3_B09_1	dmel-translation			1e-30	330	42	61/144	63	92/144	type=protein; loc=2L:join(19955209..19955620,19955680..19955813); ID=CG10664-PB; name=CG10664-PB; db_xref=FlyBase:FBpp0080836,GB_protein:AAS64725.1, FlyBase:FBgn0032833,Gadfly:CG10664-PB; species=dmel; len=182	CG10664-PB					1
BT-HINST-005-1-B11-T3_B11_1	dmel-translation			4e-48	474	84	90/107	89	96/107	type=protein; loc=2L:complement(18438650..18438991); ID=CG10305-PB; name=RpS26-PB; db_xref=FlyBase:FBpp0080640,GB_protein:AAF53666.1, FlyBase:FBgn0004413,Gadfly:CG10305-PB; species=dmel; len=114	CG10305-PB					1
BT-H-044-1-B5-T3_B05_1	dmel-translation	No Hits found!
BT-H-044-1-C1-T3_C01_1	dmel-translation			5e-25	275	43	58/134	63	86/134	type=protein; loc=2L:join(6717711..6719074,6719137..6719236); ID=CG11188-PA; name=CG11188-PA; db_xref=FlyBase:FBpp0078929,GB_protein:AAF52427.1, FlyBase:FBgn0031851,Gadfly:CG11188-PA; species=dmel; len=488	CG11188-PA					1
BT-H-044-1-C3-T3_C03_1	dmel-translation	No Hits found!
BT-H-044-1-D1-T3_D01_1	dmel-translation	No Hits found!
BT-H-044-1-D2-T3_D02_1	dmel-translation	No Hits found!
BT-H-044-1-D3-T3_D03_1	dmel-translation	No Hits found!
BT-H-044-1-D4-T3_D04_1	dmel-translation	No Hits found!
BT-H-044-1-D8-T3_D08_1	dmel-translation	No Hits found!
BT-H-044-1-E1-T3_E01_1	dmel-translation			1e-29	318	30	69/226	51	118/226	type=protein; loc=3R:complement(11870584..11870882,11870943..11870997, 11871077..11871396,11871529..11871631); ID=CG10407-PA; name=CG10407-PA; db_xref=FlyBase:FBpp0082691,GB_protein:AAF55266.1, FlyBase:FBgn0038395,Gadfly:CG10407-PA; species=dmel; len=259	CG10407-PA					1
BT-H-044-1-E5-T3_E05_1	dmel-translation	No Hits found!
BT-H-044-1-E6-T3_E06_1	dmel-translation	No Hits found!
BT-H-044-1-F10-T3_F10_1	dmel-translation			3e-18	218	32	54/165	47	80/165	type=protein; loc=3R:join(2168792..2168872,2168926..2169405); ID=CG10298-PA; name=CG10298-PA; db_xref=FlyBase:FBpp0081207,GB_protein:AAF54137.1, FlyBase:FBgn0037432,Gadfly:CG10298-PA; species=dmel; len=187	CG10298-PA					1
BT-H-044-1-F11-T3_F11_1	dmel-translation			7e-37	379	79	70/88	90	80/88	type=protein; loc=X:join(11269489..11269672,11273747..11274087, 11274200..11274391,11274457..11274846); ID=CG1743-PC; name=Gs2-PC; db_xref=FlyBase:FBpp0073345,GB_protein:AAN09632.1, FlyBase:FBgn0001145,Gadfly:CG1743-PC; species=dmel; len=369	CG1743-PC					1
TYLCV009_B08_1	dmel-translation	No Hits found!
BT-H-044-1-F5-T3_F05_1	dmel-translation	No Hits found!
TOMOV-BT004_B10_1	dmel-translation	No Hits found!
BT-TOMOV-033-1-F6-T3_F06_1	dmel-translation	No Hits found!
BT-H-044-1-G10-T3_G10_1	dmel-translation	No Hits found!
BT-H-044-1-G2-T3_G02_1	dmel-translation	No Hits found!
BT-H-044-1-H9-T3_H09_1	dmel-translation			5e-27	293	47	56/119	70	84/119	type=protein; loc=3R:complement(19585447..19585645,19585707..19585894, 19585967..19586082,19586174..19586216); ID=CG10219-PA; name=CG10219-PA; db_xref=FlyBase:FBpp0083857,GB_protein:AAF56180.1, FlyBase:FBgn0039112,Gadfly:CG10219-PA; species=dmel; len=182	CG10219-PA					1
BT-H-045-1-A8-T3_A08_1	dmel-translation			2e-21	242	64	45/70	81	57/70	type=protein; loc=3R:complement(27595198..27595370,27595430..27595568, 27595623..27595884,27595940..27596256, 27596314..27597480); ID=CG2135-PA; name=CG2135-PA; db_xref=FlyBase:FBpp0085217,GB_protein:AAF57195.1, FlyBase:FBgn0039874,Gadfly:CG2135-PA; speci	CG2135-PA					1
BT-H-045-1-A9-T3_A09_1	dmel-translation	No Hits found!
BT-H-045-1-C5-T3_C05_1	dmel-translation	No Hits found!
BT-H-045-1-D11-T3_D11_1	dmel-translation	No Hits found!
BT-H-045-1-D12-T3_D12_1	dmel-translation			2e-40	412	61	78/127	76	98/127	type=protein; loc=3R:complement(7390046..7390093,7390162..7390433, 7392640..7392709); ID=CG31305-PI; name=CG31305-PI; db_xref=FlyBase:FBpp0088721,GB_protein:AAN13512.1, FlyBase:FBgn0051305,Gadfly:CG31305-PI; species=dmel; len=130	CG31305-PI					1
BT-H-045-1-D1-T3_D01_1	dmel-translation	No Hits found!
BT-TOMOV-038-1-F5-T3_F05_1	dmel-translation	No Hits found!
BT-H-045-1-D8-T3_D08_1	dmel-translation	No Hits found!
BT-TOMOV-036-1-H10-T3_H10_1	dmel-translation			2e-65	629	100	126/126	100	126/126	type=protein; loc=X:complement(8999336..8999461,8999601..8999882); ID=CG8989-PA; name=His3.3B-PA; db_xref=FlyBase:FBpp0071280,GB_protein:AAF46452.1, FlyBase:FBgn0004828,Gadfly:CG8989-PA; species=dmel; len=136	CG8989-PA					1
BT-H-045-1-E7-T3_E07_1	dmel-translation			1e-164	1482	79	297/372	85	320/372	type=protein; loc=3R:complement(22081067..22081153,22082655..22082854, 22082947..22083763,22084709..22084786); ID=CG6058-PF; name=Ald-PF; db_xref=FlyBase:FBpp0084370,GB_protein:AAN14380.1, Gadfly:CG6058-PF; species=dmel; len=394	CG6058-PF					1
BT-H-045-1-E8-T3_E08_1	dmel-translation	No Hits found!
BT-TOMOV-030-1-D7-T3_D07_1	dmel-translation	No Hits found!
BT-TOMOV-021-1-B1-T3_B01_1	dmel-translation	No Hits found!
BT-H-045-1-H4-T3_H04_1	dmel-translation	No Hits found!
BT-H-045-1-G7-T3_G07_1	dmel-translation	No Hits found!
BT-H-045-1-H10-T3_H10_1	dmel-translation			5e-85	796	71	151/212	83	178/212	type=protein; loc=3R:complement(25958967..25959170, 25959232..25959768); ID=CG2171-PB; name=Tpi-PB; db_xref=FlyBase:FBpp0084949,GB_protein:AAN14219.1, Gadfly:CG2171-PB; species=dmel; len=247	CG2171-PB					1
BT-H-045-1-H11-T3_H11_1	dmel-translation	No Hits found!
BT-H-045-1-H9-T3_H09_1	dmel-translation	No Hits found!
BT-H-046-1-A3-T3_A03_1	dmel-translation	No Hits found!
BT-H-046-1-B1-T3_B01_1	dmel-translation	No Hits found!
BT-TYLCV-048-1-H9-T3_H09_1	dmel-translation			0	1948	98	370/376	99	374/376	type=protein; loc=3R:9252326..9253453; ID=CG18290-PB; name=Act87E-PB; db_xref=FlyBase:FBpp0082254,GB_protein:AAN13567.1, FlyBase:FBgn0000046,Gadfly:CG18290-PB; species=dmel; len=376	CG18290-PB					1
BT-H-046-1-B4-T3_B04_1	dmel-translation	No Hits found!
BT-H-046-1-B5-T3_B05_1	dmel-translation	No Hits found!
BT-H-046-1-B7-T3_B07_1	dmel-translation			2e-20	238	55	48/86	67	59/86	type=protein; loc=3R:complement(1443366..1443371,1444201..1444449); ID=CG14672-PA; name=Spec2-PA; db_xref=FlyBase:FBpp0078388,GB_protein:AAF51990.2, FlyBase:FBgn0044823,Gadfly:CG14672-PA; species=dmel; len=85	CG14672-PA					1
BT-H-046-1-B9-T3_B09_1	dmel-translation	No Hits found!
BT-H-046-1-D2-T3_D02_1	dmel-translation	No Hits found!
BT-H-046-1-D6-T3_D06_1	dmel-translation	No Hits found!
BT-H-046-1-E12-T3_E12_1	dmel-translation	No Hits found!
BT-TOMOV-016-1-C2-T3_C02_1	dmel-translation	No Hits found!
BT-H-046-1-E3-T3_E03_1	dmel-translation			6e-27	293	57	56/97	75	74/97	type=protein; loc=X:19432371..19432850; ID=CG14206-PC; name=CG14206-PC; db_xref=FlyBase:FBpp0074501,GB_protein:AAN09507.1, FlyBase:FBgn0031035,Gadfly:CG14206-PC; species=dmel; len=160	CG14206-PC					1
BT-H-046-1-E9-T3_E09_1	dmel-translation	No Hits found!
BT-H-046-1-F11-T3_F11_1	dmel-translation	No Hits found!
BT-H-046-1-F12-T3_F12_1	dmel-translation			4e-07	120	100	21/21	100	21/21	type=protein; loc=2L:join(7828052..7828153,7830462..7831025, 7831469..7831659,7831734..7831803); ID=CG7109-PA; name=mts-PA; db_xref=FlyBase:FBpp0079148,GB_protein:AAF52567.2, FlyBase:FBgn0004177,Gadfly:CG7109-PA; species=dmel; len=309	CG7109-PA					1
BT-H-046-1-F2-T3_F02_1	dmel-translation	No Hits found!
BT-H-046-1-F6-T3_F06_1	dmel-translation	No Hits found!
BT-H-046-1-F7-T3_F07_1	dmel-translation	No Hits found!
BT-H-046-1-F8-T3_F08_1	dmel-translation	No Hits found!
BT-H-046-1-G10-T3_G10_1	dmel-translation	No Hits found!
BT-H-046-1-G11-T3_G11_1	dmel-translation	No Hits found!
BT-H-046-1-G2-T3_G02_1	dmel-translation	No Hits found!
BT-H-046-1-G6-T3_G06_1	dmel-translation	No Hits found!
BT-H-046-1-G9-T3_G09_1	dmel-translation	No Hits found!
BT-H-046-1-H2-T3_H02_1	dmel-translation	No Hits found!
BT-TOMOV-013-1-A11-T3_A11_1	dmel-translation	No Hits found!
BT-TOMOV-013-1-A12-T3_A12_1	dmel-translation	No Hits found!
BT-TOMOV-013-1-F3-T3_F03_1	dmel-translation	No Hits found!
BT-TOMOV-013-1-H5-T3_H05_1	dmel-translation	No Hits found!
BT-TOMOV-013-1-A5-T3_A05_1	dmel-translation			1e-137	1246	78	243/309	85	266/309	type=protein; loc=3L:complement(17204373..17205867,17205922..17206317, 17206476..17206978,17207044..17207127); ID=CG6512-PA; name=CG6512-PA; db_xref=FlyBase:FBpp0075012,GB_protein:AAF49365.2, FlyBase:FBgn0036702,Gadfly:CG6512-PA; species=dmel; len=826	CG6512-PA					1
BT-TOMOV-013-1-A9-T3_A09_1	dmel-translation			2e-48	478	73	89/121	87	106/121	type=protein; loc=3L:join(13011200..13011211,13011371..13012605, 13012676..13013286,13013352..13014355); ID=CG11274-PA; name=SRm160-PA; db_xref=FlyBase:FBpp0075617,GB_protein:AAF49848.1, FlyBase:FBgn0036340,Gadfly:CG11274-PA; species=dmel; len=954	CG11274-PA					1
BT-HINST-010-1-F8-T3_F08_1	dmel-translation			1e-117	1071	77	193/248	89	225/248	type=protein; loc=3L:join(13015959..13015961,13016057..13016315, 13016389..13016486,13017113..13017284, 13017521..13017771); ID=CG11276-PB; name=RpS4-PB; db_xref=FlyBase:FBpp0075619,GB_protein:AAF49846.1, FlyBase:FBgn0011284,Gadfly:CG11276-PB; species=dme	CG11276-PB					1
BT-TOMOV-013-1-C1-T3_C01_1	dmel-translation	No Hits found!
BT-TYLCV-027-1-G6-T3_G06_1	dmel-translation	No Hits found!
HBT010_E12_T3_098_1	dmel-translation	No Hits found!
BT-TOMOV-013-1-C9-T3_C09_1	dmel-translation			6e-25	276	32	58/177	55	99/177	type=protein; loc=2L:complement(10733347..10733708,10733773..10735945); ID=CG6743-PA; name=Nup170-PA; db_xref=FlyBase:FBpp0079710,GB_protein:AAF53002.1, FlyBase:FBgn0027868,Gadfly:CG6743-PA; species=dmel; len=845	CG6743-PA					1
BT-TOMOV-013-1-D10-T3_D10_1	dmel-translation			3e-08	130	100	27/27	100	27/27	type=protein; loc=3L:complement(12499104..12499624,12499933..12500332, 12500536..12500550); ID=CG4153-PA; name=eIF-2beta-PA; db_xref=FlyBase:FBpp0075700,GB_protein:AAF49902.1, FlyBase:FBgn0004926,Gadfly:CG4153-PA; species=dmel; len=312	CG4153-PA					1
BT-TOMOV-013-1-E2-T3_E02_1	dmel-translation	No Hits found!
BT-TOMOV-013-1-E3-T3_E03_1	dmel-translation	No Hits found!
BT-TYLCV-034-1-F11-T3_F11_1	dmel-translation			1e-52	517	50	104/206	70	146/206	type=protein; loc=3R:join(11091383..11091412,11091649..11092092, 11092155..11092307); ID=CG4307-PA; name=Oscp-PA; db_xref=FlyBase:FBpp0082522,GB_protein:AAF55156.1, FlyBase:FBgn0016691,Gadfly:CG4307-PA; species=dmel; len=209	CG4307-PA					1
BT-TOMOV-013-1-F12-T3_F12_1	dmel-translation	No Hits found!
BT-TOMOV-034-1-B10-T3_B10_1	dmel-translation	No Hits found!
BT-TOMOV-013-1-G12-T3_G12_1	dmel-translation	No Hits found!
BT-TOMOV-013-1-G5-T3_G05_1	dmel-translation	No Hits found!
BT-TOMOV-013-1-H11-T3_H11_1	dmel-translation	No Hits found!
BT-TOMOV-040-1-H2-T3_H02_1	dmel-translation	No Hits found!
BT-TOMOV-013-1-H4-T3_H04_1	dmel-translation	No Hits found!
BT-TOMOV-013-1-H9-T3_H09_1	dmel-translation	No Hits found!
BT-TOMOV-014-1-A10-T3_A10_1	dmel-translation	No Hits found!
BT-TOMOV-014-1-A12-T3_A12_1	dmel-translation			3e-45	452	50	88/174	64	113/174	type=protein; loc=2R:join(20172151..20172279,20172454..20172629, 20172693..20172783,20172837..20172965); ID=CG3683-PC; name=CG3683-PC; db_xref=FlyBase:FBpp0072233,GB_protein:AAF47252.1, FlyBase:FBgn0035046,Gadfly:CG3683-PC; species=dmel; len=175	CG3683-PC					1
BT-TOMOV-014-1-B1-T3_B01_1	dmel-translation	No Hits found!
BT-TOMOV-014-1-B2-T3_B02_1	dmel-translation			8e-33	346	66	68/103	82	85/103	type=protein; loc=2L:join(9613517..9613540,9615302..9615448, 9615532..9615678); ID=CG31884-PA; name=Trx-2-PA; db_xref=FlyBase:FBpp0079437,GB_protein:AAN10700.1, FlyBase:FBgn0040070,Gadfly:CG31884-PA; species=dmel; len=106	CG31884-PA					1
BT-TOMOV-014-1-B3-T3_B03_1	dmel-translation	No Hits found!
BT-TOMOV-014-1-B4-T3_B04_1	dmel-translation	No Hits found!
BT-TOMOV-014-1-B8-T3_B08_1	dmel-translation	No Hits found!
BT-TOMOV-014-1-C6-T3_C06_1	dmel-translation	No Hits found!
BT-TOMOV-040-1-H5-T3_H05_1	dmel-translation			5e-65	621	74	122/163	83	137/163	type=protein; loc=2L:complement(8363824..8364125,8364188..8364315, 8364541..8364563); ID=CG13389-PA; name=RpS13-PA; db_xref=FlyBase:FBpp0079328,GB_protein:AAF52649.1, FlyBase:FBgn0010265,Gadfly:CG13389-PA; species=dmel; len=151	CG13389-PA					1
BT-TOMOV-014-1-D1-T3_D01_1	dmel-translation	No Hits found!
BT-TOMOV-014-1-D2-T3_D02_1	dmel-translation			1e-59	576	47	114/241	64	157/241	type=protein; loc=3R:complement(8875172..8875363,8875433..8875558, 8875621..8876113,8876177..8876646,8876842..8877005, 8877116..8877128); ID=CG7966-PA; name=CG7966-PA; db_xref=FlyBase:FBpp0082183,GB_protein:AAF54900.2, FlyBase:FBgn0038115,Gadfly:CG7966-PA	CG7966-PA					1
BT-TOMOV-014-1-D4-T3_D04_1	dmel-translation	No Hits found!
BT-TOMOV-014-1-D6-T3_D06_1	dmel-translation	No Hits found!
BT-TOMOV-014-1-E10-T3_E10_1	dmel-translation	No Hits found!
BT-TOMOV-014-1-E5-T3_E05_1	dmel-translation	No Hits found!
BT-TOMOV-014-1-E7-T3_E07_1	dmel-translation	No Hits found!
HBT003_E09_T3_070_1	dmel-translation	No Hits found!
BT-TOMOV-014-1-F1-T3_F01_1	dmel-translation	No Hits found!
BT-TOMOV-014-1-F5-T3_F05_1	dmel-translation	No Hits found!
TMVBT001_B12_T3_096_1	dmel-translation	No Hits found!
BT-TOMOV-014-1-G10-T3_G10_1	dmel-translation	No Hits found!
BT-TOMOV-014-1-G1-T3_G01_1	dmel-translation	No Hits found!
BT-TOMOV-014-1-G2-T3_G02_1	dmel-translation	No Hits found!
BT-TOMOV-014-1-H10-T3_H10_1	dmel-translation	No Hits found!
BT-TOMOV-014-1-H2-T3_H02_1	dmel-translation	No Hits found!
BT-TOMOV-014-1-H3-T3_H03_1	dmel-translation	No Hits found!
BT-TOMOV-014-1-H5-T3_H05_1	dmel-translation	No Hits found!
BT-TOMOV-014-1-H9-T3_H09_1	dmel-translation	No Hits found!
BT-TOMOV-015-1-A10-T3_A10_1	dmel-translation	No Hits found!
BT-TOMOV-015-1-B10-T3_B10_1	dmel-translation	No Hits found!
BT-TOMOV-015-1-B12-T3_B12_1	dmel-translation	No Hits found!
BT-TOMOV-015-1-B6-T3_B06_1	dmel-translation	No Hits found!
BT-TOMOV-015-1-C10-T3_C10_1	dmel-translation	No Hits found!
BT-TOMOV-015-1-C12-T3_C12_1	dmel-translation			6e-32	336	39	71/180	56	102/180	type=protein; loc=3L:complement(16529183..16529776,16529835..16529907, 16529978..16530219,16530292..16530528, 16530868..16531122); ID=CG4123-PB; name=Mipp1-PB; db_xref=FlyBase:FBpp0075156,GB_protein:AAN11754.1, FlyBase:FBgn0026061,Gadfly:CG4123-PB; specie	CG4123-PB					1
BT-TOMOV-015-1-C1-T3_C01_1	dmel-translation			9e-13	170	35	40/113	53	61/113	type=protein; loc=2R:complement(17697945..17698085,17698164..17699149, 17699244..17699409); ID=CG3074-PB; name=CG3074-PB; db_xref=FlyBase:FBpp0071697,GB_protein:AAM68213.1, FlyBase:FBgn0034709,Gadfly:CG3074-PB; species=dmel; len=431	CG3074-PB					1
BT-TOMOV-015-1-C5-T3_C05_1	dmel-translation	No Hits found!
BT-TOMOV-038-1-H11-T3_H11_1	dmel-translation	No Hits found!
BT-TOMOV-015-1-D3-T3_D03_1	dmel-translation			3e-09	142	84	27/32	90	29/32	type=protein; loc=3R:join(18196521..18197889,18197948..18198104, 18198191..18198200); ID=CG7070-PB; name=PyK-PB; db_xref=FlyBase:FBpp0083610,GB_protein:AAN14373.1, FlyBase:FBgn0003178,Gadfly:CG7070-PB; species=dmel; len=512	CG7070-PB					1
BT-TOMOV-015-1-D7-T3_D07_1	dmel-translation	No Hits found!
BT-TOMOV-015-1-D9-T3_D09_1	dmel-translation	No Hits found!
BT-TOMOV-015-1-E10-T3_E10_1	dmel-translation	No Hits found!
BT-TOMOV-015-1-E11-T3_E11_1	dmel-translation	No Hits found!
BT-TOMOV-015-1-E4-T3_E04_1	dmel-translation	No Hits found!
BT-TOMOV-015-1-F11-T3_F11_1	dmel-translation	No Hits found!
BT-TOMOV-015-1-F12-T3_F12_1	dmel-translation			6e-09	135	63	26/41	77	32/41	type=protein; loc=3L:join(14965327..14965388,14965459..14965638, 14965904..14966477); ID=CG3329-PA; name=Prosbeta2-PA; db_xref=FlyBase:FBpp0075382,GB_protein:AAF49685.1, FlyBase:FBgn0023174,Gadfly:CG3329-PA; species=dmel; len=272	CG3329-PA					1
BT-TOMOV-015-1-F2-T3_F02_1	dmel-translation			8e-18	215	40	47/116	63	74/116	type=protein; loc=3R:complement(9860905..9861000,9861166..9861273, 9861343..9861404,9861546..9861651); ID=CG9922-PA; name=CG9922-PA; db_xref=FlyBase:FBpp0082333,GB_protein:AAF55011.1, FlyBase:FBgn0038196,Gadfly:CG9922-PA; species=dmel; len=124	CG9922-PA					1
BT-TOMOV-015-1-F3-T3_F03_1	dmel-translation	No Hits found!
BT-TOMOV-015-1-F5-T3_F05_1	dmel-translation	No Hits found!
BT-TOMOV-015-1-F6-T3_F06_1	dmel-translation	No Hits found!
BT-TOMOV-015-1-F9-T3_F09_1	dmel-translation	No Hits found!
BT-TOMOV-015-1-G11-T3_G11_1	dmel-translation	No Hits found!
BT-TOMOV-015-1-G1-T3_G01_1	dmel-translation			2e-08	135	32	29/90	58	53/90	type=protein; loc=3L:complement(19650094..19650937,19650997..19651150, 19651217..19651905,19652054..19652195, 19652254..19652494); ID=CG8765-PA; name=CG8765-PA; db_xref=FlyBase:FBpp0088554,GB_protein:AAF49125.1, FlyBase:FBgn0036900,Gadfly:CG8765-PA; speci	CG8765-PA					2
BT-TOMOV-015-1-G2-T3_G02_1	dmel-translation	No Hits found!
BT-TOMOV-015-1-G6-T3_G06_1	dmel-translation			3e-11	158	31	42/132	47	64/132	type=protein; loc=3R:complement(18212329..18212712,18212781..18213298, 18214054..18214117); ID=CG5379-PA; name=CG5379-PA; db_xref=FlyBase:FBpp0083628,GB_protein:AAF55984.1, FlyBase:FBgn0038956,Gadfly:CG5379-PA; species=dmel; len=322	CG5379-PA					1
BT-TOMOV-015-1-G8-T3_G08_1	dmel-translation	No Hits found!
BT-TOMOV-015-1-H11-T3_H11_1	dmel-translation	No Hits found!
BT-TOMOV-015-1-H1-T3_H01_1	dmel-translation	No Hits found!
BT-TOMOV-015-1-H3-T3_H03_1	dmel-translation	No Hits found!
BT-TOMOV-015-1-H6-T3_H06_1	dmel-translation	No Hits found!
BT-TOMOV-015-1-H7-T3_H07_1	dmel-translation	No Hits found!
BT-TOMOV-015-1-H8-T3_H08_1	dmel-translation	No Hits found!
BT-TOMOV-016-1-A2-T3_A02_1	dmel-translation	No Hits found!
BT-TOMOV-016-1-A7-T3_A07_1	dmel-translation	No Hits found!
BT-TOMOV-016-1-B12-T3_B12_1	dmel-translation	No Hits found!
BT-TOMOV-028-1-E1-T3_E01_1	dmel-translation			3e-22	254	43	48/111	70	78/111	type=protein; loc=3L:complement(8281286..8281327,8281741..8281911, 8282039..8282492,8282643..8282710); ID=CG7188-PA; name=CG7188-PA; db_xref=FlyBase:FBpp0076434,GB_protein:AAF50446.1, FlyBase:FBgn0035871,Gadfly:CG7188-PA; species=dmel; len=245	CG7188-PA					1
BT-TOMOV-016-1-B8-T3_B08_1	dmel-translation	No Hits found!
BT-TOMOV-016-1-C12-T3_C12_1	dmel-translation			2e-47	470	50	85/169	74	126/169	type=protein; loc=3L:complement(4006602..4006748,4006808..4007026, 4007085..4007159,4007222..4008238,4008477..4008662); ID=CG11594-PC; name=CG11594-PC; db_xref=FlyBase:FBpp0073139,GB_protein:AAN11574.1, FlyBase:FBgn0035484,Gadfly:CG11594-PC; species=dmel;	CG11594-PC					1
BT-TOMOV-016-1-C1-T3_C01_1	dmel-translation	No Hits found!
BT-TOMOV-016-1-C7-T3_C07_1	dmel-translation	No Hits found!
BT-TOMOV-016-1-D1-T3_D01_1	dmel-translation			3e-18	219	45	46/101	56	58/101	type=protein; loc=3R:join(2168792..2168872,2168926..2169405); ID=CG10298-PA; name=CG10298-PA; db_xref=FlyBase:FBpp0081207,GB_protein:AAF54137.1, FlyBase:FBgn0037432,Gadfly:CG10298-PA; species=dmel; len=187	CG10298-PA					1
BT-TOMOV-016-1-D2-T3_D02_1	dmel-translation			9e-52	508	50	105/209	65	138/209	type=protein; loc=3R:complement(23113223..23113441,23113507..23113907, 23114050..23114191); ID=CG3350-PA; name=bigmax-PA; db_xref=FlyBase:FBpp0084543,GB_protein:AAF56696.1, FlyBase:FBgn0039509,Gadfly:CG3350-PA; species=dmel; len=254	CG3350-PA					1
BT-TOMOV-016-1-D8-T3_D08_1	dmel-translation	No Hits found!
BT-TOMOV-016-1-D9-T3_D09_1	dmel-translation	No Hits found!
BT-TOMOV-016-1-E10-T3_E10_1	dmel-translation			5e-55	535	79	102/129	90	117/129	type=protein; loc=3L:complement(9402824..9403061,9403121..9403272, 9403642..9403644); ID=CG3922-PB; name=RpS17-PB; db_xref=FlyBase:FBpp0076207,GB_protein:AAF50272.1, FlyBase:FBgn0005533,Gadfly:CG3922-PB; species=dmel; len=131	CG3922-PB					1
BT-TOMOV-016-1-E12-T3_E12_1	dmel-translation	No Hits found!
BT-TOMOV-016-1-E1-T3_E01_1	dmel-translation	No Hits found!
BT-TOMOV-016-1-E2-T3_E02_1	dmel-translation	No Hits found!
BT-TOMOV-016-1-E5-T3_E05_1	dmel-translation	No Hits found!
BT-TOMOV-016-1-F3-T3_F03_1	dmel-translation	No Hits found!
BT-TOMOV-016-1-F4-T3_F04_1	dmel-translation	No Hits found!
BT-TOMOV-016-1-F5-T3_F05_1	dmel-translation			5e-09	137	35	33/93	53	50/93	type=protein; loc=3R:complement(8822647..8823063); ID=CG17327-PA; name=CG17327-PA; db_xref=FlyBase:FBpp0082189,GB_protein:AAF54887.2, FlyBase:FBgn0038107,Gadfly:CG17327-PA; species=dmel; len=139	CG17327-PA					1
BT-TOMOV-016-1-F7-T3_F07_1	dmel-translation	No Hits found!
BT-TOMOV-016-1-G11-T3_G11_1	dmel-translation	No Hits found!
BT-TOMOV-045-1-B8-T3_B08_1	dmel-translation			3e-81	762	81	135/166	93	155/166	type=protein; loc=3R:complement(9543258..9543761); ID=CG9602-PA; name=CG9602-PA; db_xref=FlyBase:FBpp0082303,GB_protein:AAF54982.1, FlyBase:FBgn0038175,Gadfly:CG9602-PA; species=dmel; len=168	CG9602-PA					1
BT-TOMOV-016-1-G1-T3_G01_1	dmel-translation	No Hits found!
BT-TOMOV-016-1-G2-T3_G02_1	dmel-translation	No Hits found!
BT-TOMOV-016-1-G3-T3_G03_1	dmel-translation	No Hits found!
BT-TOMOV-016-1-G5-T3_G05_1	dmel-translation			3e-21	244	34	56/162	49	81/162	type=protein; loc=3R:join(2168792..2168872,2168926..2169405); ID=CG10298-PA; name=CG10298-PA; db_xref=FlyBase:FBpp0081207,GB_protein:AAF54137.1, FlyBase:FBgn0037432,Gadfly:CG10298-PA; species=dmel; len=187	CG10298-PA					1
BT-TOMOV-016-1-H10-T3_H10_1	dmel-translation	No Hits found!
BT-TOMOV-016-1-H11-T3_H11_1	dmel-translation	No Hits found!
BT-TOMOV-016-1-H2-T3_H02_1	dmel-translation	No Hits found!
BT-TOMOV-016-1-H4-T3_H04_1	dmel-translation			9e-22	249	58	47/80	75	61/80	type=protein; loc=2L:join(10334075..10334812,10335781..10335924, 10336022..10336883,10336945..10337072, 10337141..10337293,10337368..10337596, 10338019..10338116,10338232..10338405); ID=CG5034-PA; name=GATAd-PA; db_xref=FlyBase:FBpp0079583,GB_protein:AAF5	CG5034-PA					1
BT-TOMOV-016-1-H7-T3_H07_1	dmel-translation			3e-31	324	78	62/79	84	67/79	type=protein; loc=3L:complement(12787063..12787854); ID=CG10754-PA; name=CG10754-PA; db_xref=FlyBase:FBpp0075676,GB_protein:AAF49876.1, FlyBase:FBgn0036314,Gadfly:CG10754-PA; species=dmel; len=264	CG10754-PA					1
BT-TOMOV-016-1-H9-T3_H09_1	dmel-translation	No Hits found!
TOMOV-BT006_C03_1	dmel-translation	No Hits found!
BT-TOMOV-017-1-A11-T3_A11_1	dmel-translation	No Hits found!
BT-TOMOV-017-1-A12-T3_A12_1	dmel-translation	No Hits found!
BT-TOMOV-017-1-A3-T3_A03_1	dmel-translation	No Hits found!
BT-TOMOV-017-1-A5-T3_A05_1	dmel-translation	No Hits found!
BT-TOMOV-017-1-A7-T3_A07_1	dmel-translation	No Hits found!
BT-TOMOV-017-1-B10-T3_B10_1	dmel-translation	No Hits found!
BT-TYLCV-060-1-D4-T3_D04_1	dmel-translation			3e-48	479	79	86/108	88	96/108	type=protein; loc=2R:join(14805052..14805088,14805249..14805319, 14805381..14805596); ID=CG11001-PA; name=FK506-bp2-PA; db_xref=FlyBase:FBpp0085703,GB_protein:AAF57582.1, FlyBase:FBgn0013954,Gadfly:CG11001-PA; species=dmel; len=108	CG11001-PA					1
BT-TOMOV-017-1-B12-T3_B12_1	dmel-translation			1e-38	393	56	73/129	73	95/129	type=protein; loc=3R:complement(3715072..3715160,3715231..3715393, 3727106..3727466,3727532..3727617,3727729..3727902, 3727961..3728176,3728259..3728354); ID=CG2957-PA; name=mRpS9-PA; db_xref=FlyBase:FBpp0081263,GB_protein:AAF54157.3, FlyBase:FBgn0037529,	CG2957-PA					1
BT-TOMOV-017-1-B5-T3_B05_1	dmel-translation	No Hits found!
BT-TOMOV-017-1-C1-T3_C01_1	dmel-translation	No Hits found!
BT-TOMOV-017-1-C6-T3_C06_1	dmel-translation	No Hits found!
BT-TOMOV-017-1-D10-T3_D10_1	dmel-translation	No Hits found!
BT-TOMOV-017-1-D3-T3_D03_1	dmel-translation	No Hits found!
BT-TOMOV-017-1-D4-T3_D04_1	dmel-translation	No Hits found!
BT-TOMOV-017-1-D5-T3_D05_1	dmel-translation	No Hits found!
BT-TOMOV-017-1-D7-T3_D07_1	dmel-translation	No Hits found!
BT-TOMOV-017-1-E2-T3_E02_1	dmel-translation	No Hits found!
BT-TOMOV-017-1-F11-T3_F11_1	dmel-translation	No Hits found!
BT-TOMOV-017-1-F7-T3_F07_1	dmel-translation			3e-20	235	30	49/160	51	83/160	type=protein; loc=3R:join(6980377..6980620,6980914..6982232); ID=CG4739-PA; name=Ugt86Dc-PA; db_xref=FlyBase:FBpp0081813,GB_protein:AAF54590.2, Gadfly:CG4739-PA; species=dmel; len=521	CG4739-PA					1
BT-TOMOV-017-1-G11-T3_G11_1	dmel-translation	No Hits found!
BT-TOMOV-017-1-G2-T3_G02_1	dmel-translation	No Hits found!
BT-TOMOV-017-1-G3-T3_G03_1	dmel-translation	No Hits found!
BT-TOMOV-017-1-G4-T3_G04_1	dmel-translation	No Hits found!
BT-TOMOV-017-1-G5-T3_G05_1	dmel-translation	No Hits found!
BT-TOMOV-017-1-G6-T3_G06_1	dmel-translation	No Hits found!
BT-TOMOV-017-1-G7-T3_G07_1	dmel-translation	No Hits found!
BT-TOMOV-017-1-G8-T3_G08_1	dmel-translation			1e-45	447	77	79/102	85	88/102	type=protein; loc=X:complement(9115999..9117075,9117137..9117824, 9117887..9118110); ID=CG17446-PA; name=CG17446-PA; db_xref=FlyBase:FBpp0071262,GB_protein:AAF46483.1, FlyBase:FBgn0030121,Gadfly:CG17446-PA; species=dmel; len=663	CG17446-PA					1
BT-TOMOV-017-1-H10-T3_H10_1	dmel-translation	No Hits found!
BT-TOMOV-017-1-H11-T3_H11_1	dmel-translation			2e-19	226	84	45/53	91	49/53	type=protein; loc=3R:complement(6188888..6189019,6189089..6189457, 6189668..6189982,6190201..6190503,6190689..6191147, 6191227..6191391,6191458..6191695,6191771..6191849, 6197871..6198255,6198463..6198708); ID=CG6312-PA; name=Rfx-PA; db_xref=FlyBase:FBpp0	CG6312-PA					1
HBT006_D01_T3_010_1	dmel-translation	No Hits found!
BT-TOMOV-017-1-H2-T3_H02_1	dmel-translation			4e-36	372	41	81/196	57	114/196	type=protein; loc=X:join(15620109..15620566,15620731..15621943); ID=CG8470-PA; name=mRpS30-PA; db_xref=FlyBase:FBpp0073910,GB_protein:AAF48515.1, FlyBase:FBgn0030692,Gadfly:CG8470-PA; species=dmel; len=557	CG8470-PA					1
BT-TYLCV-020-1-E6-T3_E06_1	dmel-translation			3e-56	547	53	105/197	69	138/197	type=protein; loc=2R:complement(11528757..11528908,11528977..11529451, 11529515..11529559); ID=CG8392-PA; name=l(2)05070-PA; db_xref=FlyBase:FBpp0086400,GB_protein:AAF58077.1, FlyBase:FBgn0010590,Gadfly:CG8392-PA; species=dmel; len=224	CG8392-PA					1
BT-TOMOV-017-1-H9-T3_H09_1	dmel-translation	No Hits found!
BT-TOMOV-018-1-A2-T3_A02_1	dmel-translation	No Hits found!
BT-TOMOV-018-1-A6-T3_A06_1	dmel-translation	No Hits found!
TMVBT002_B01_T3_009_1	dmel-translation	No Hits found!
BT-TOMOV-018-1-B3-T3_B03_1	dmel-translation	No Hits found!
BT-TOMOV-018-1-B4-T3_B04_1	dmel-translation	No Hits found!
BT-TOMOV-018-1-B7-T3_B07_1	dmel-translation	No Hits found!
BT-TOMOV-018-1-B8-T3_B08_1	dmel-translation			1e-13	178	35	38/107	54	59/107	type=protein; loc=2R:join(12303064..12303123,12303189..12303529, 12303654..12303981,12304047..12304498, 12304575..12304778,12305019..12305129, 12305602..12306211); ID=CG5522-PB; name=CG5522-PB; db_xref=FlyBase:FBpp0086181,GB_protein:AAF57952.1, FlyBase:FB	CG5522-PB					1
BT-TOMOV-018-1-C4-T3_C04_1	dmel-translation			8e-85	791	81	147/181	87	159/181	type=protein; loc=2R:complement(2207410..2207644,2207705..2208078, 2208153..2208212); ID=CG3403-PA; name=CG3403-PA; db_xref=FlyBase:FBpp0085474,GB_protein:AAM70816.1, FlyBase:FBgn0033094,Gadfly:CG3403-PA; species=dmel; len=223	CG3403-PA					1
BT-TOMOV-018-1-C5-T3_C05_1	dmel-translation	No Hits found!
BT-TOMOV-018-1-C6-T3_C06_1	dmel-translation	No Hits found!
BT-TOMOV-018-1-C9-T3_C09_1	dmel-translation			1e-34	356	74	70/94	83	79/94	type=protein; loc=3R:complement(14078763..14078934,14078997..14079210, 14081039..14081102); ID=CG31237-PA; name=Rpb4-PA; db_xref=FlyBase:FBpp0083024,GB_protein:AAF55522.4, FlyBase:FBgn0051237,GB_protein:AAF55522.3, Gadfly:CG31237-PA; species=dmel; len=150	CG31237-PA					1
BT-TOMOV-018-1-D10-T3_D10_1	dmel-translation	No Hits found!
BT-TOMOV-018-1-D11-T3_D11_1	dmel-translation			2e-13	176	39	40/102	56	58/102	type=protein; loc=3R:join(2168792..2168872,2168926..2169405); ID=CG10298-PA; name=CG10298-PA; db_xref=FlyBase:FBpp0081207,GB_protein:AAF54137.1, FlyBase:FBgn0037432,Gadfly:CG10298-PA; species=dmel; len=187	CG10298-PA					1
BT-TOMOV-018-1-D12-T3_D12_1	dmel-translation	No Hits found!
BT-TOMOV-018-1-D1-T3_D01_1	dmel-translation	No Hits found!
BT-TOMOV-018-1-D2-T3_D02_1	dmel-translation	No Hits found!
TYLCV008_F12_1	dmel-translation	No Hits found!
BT-TOMOV-018-1-D6-T3_D06_1	dmel-translation	No Hits found!
BT-TOMOV-018-1-E11-T3_E11_1	dmel-translation	No Hits found!
BT-TOMOV-018-1-E4-T3_E04_1	dmel-translation			6e-21	240	51	44/85	71	61/85	type=protein; loc=2L:complement(10975905..10976161, 10976251..10976290); ID=CG6105-PA; name=l(2)06225-PA; db_xref=FlyBase:FBpp0079756,GB_protein:AAF53041.1, FlyBase:FBgn0010612,Gadfly:CG6105-PA; species=dmel; len=99	CG6105-PA					1
BT-TOMOV-018-1-E7-T3_E07_1	dmel-translation	No Hits found!
BT-TOMOV-018-1-E8-T3_E08_1	dmel-translation			4e-22	245	61	48/78	78	62/78	type=protein; loc=3R:join(10716080..10716148,10716418..10716624, 10716684..10717012,10717075..10717445, 10717507..10717598,10717673..10718014); ID=CG3731-PB; name=CG3731-PB; db_xref=FlyBase:FBpp0082460,GB_protein:AAN13622.1, FlyBase:FBgn0038271,Gadfly:CG3	CG3731-PB					1
BT-TOMOV-018-1-F11-T3_F11_1	dmel-translation	No Hits found!
BT-TOMOV-018-1-F12-T3_F12_1	dmel-translation			2e-94	875	67	167/249	79	198/249	type=protein; loc=X:join(2001563..2001570,2001646..2001869, 2003331..2004541); ID=CG3724-PA; name=Pgd-PA; db_xref=FlyBase:FBpp0070368,GB_protein:AAF45732.1, FlyBase:FBgn0004654,Gadfly:CG3724-PA; species=dmel; len=481	CG3724-PA					1
BT-TOMOV-018-1-F2-T3_F02_1	dmel-translation	No Hits found!
BT-TOMOV-018-1-F7-T3_F07_1	dmel-translation	No Hits found!
BT-TOMOV-018-1-F9-T3_F09_1	dmel-translation	No Hits found!
BT-TOMOV-018-1-G10-T3_G10_1	dmel-translation	No Hits found!
BT-TOMOV-018-1-G11-T3_G11_1	dmel-translation			8e-16	197	48	51/106	64	68/106	type=protein; loc=3L:complement(22648788..22648930,22648996..22649839, 22649897..22650043,22650139..22650255, 22650410..22650733,22650812..22650892); ID=CG6838-PA; name=CG6838-PA; db_xref=FlyBase:FBpp0078191,GB_protein:AAF51849.1, FlyBase:FBgn0037182,Gadf	CG6838-PA					1
BT-TOMOV-018-1-G3-T3_G03_1	dmel-translation	No Hits found!
BT-TOMOV-018-1-G4-T3_G04_1	dmel-translation	No Hits found!
BT-TOMOV-018-1-G6-T3_G06_1	dmel-translation			4e-09	133	83	26/31	89	28/31	type=protein; loc=2L:21411382..21411753; ID=CG31618-PA; name=His2A:CG31618-PA; db_xref=FlyBase:FBpp0085249,GB_protein:AAN11125.1, FlyBase:FBgn0051618,Gadfly:CG31618-PA; species=dmel; len=124	CG31618-PA					1
BT-TOMOV-018-1-H10-T3_H10_1	dmel-translation	No Hits found!
BT-TYLCV-062-1-F12-T3_F12_1	dmel-translation	No Hits found!
BT-TOMOV-019-1-A3-T3_A03_1	dmel-translation	No Hits found!
BT-TOMOV-019-1-A8-T3_A08_1	dmel-translation	No Hits found!
BT-TOMOV-019-1-B10-T3_B10_1	dmel-translation			1e-105	971	69	179/257	81	210/257	type=protein; loc=2R:join(13304610..13304711,13304782..13306096, 13306160..13306647,13306708..13307003, 13307067..13307217); ID=CG5033-PA; name=CG5033-PA; db_xref=FlyBase:FBpp0088519,GB_protein:AAF57786.1, Gadfly:CG5033-PA; species=dmel; len=784	CG5033-PA					1
BT-TOMOV-019-1-B1-T3_B01_1	dmel-translation	No Hits found!
BT-TOMOV-019-1-B5-T3_B05_1	dmel-translation	No Hits found!
BT-TOMOV-019-1-B8-T3_B08_1	dmel-translation	No Hits found!
BT-TOMOV-019-1-C3-T3_C03_1	dmel-translation			8e-58	560	44	116/263	59	158/263	type=protein; loc=3L:1759213..1760505; ID=CG12018-PA; name=CG12018-PA; db_xref=FlyBase:FBpp0072658,GB_protein:AAF47566.1, FlyBase:FBgn0027903,Gadfly:CG12018-PA; species=dmel; len=431	CG12018-PA					1
BT-TOMOV-019-1-D10-T3_D10_1	dmel-translation	No Hits found!
BT-TOMOV-019-1-D9-T3_D09_1	dmel-translation			2e-12	164	47	32/68	66	45/68	type=protein; loc=2R:complement(6886363..6886620,6886680..6886919); ID=CG9035-PA; name=Tapdelta-PA; db_xref=FlyBase:FBpp0087250,GB_protein:AAF58651.1, FlyBase:FBgn0021795,Gadfly:CG9035-PA; species=dmel; len=166	CG9035-PA					1
BT-TOMOV-019-1-E5-T3_E05_1	dmel-translation			4e-35	363	74	72/97	81	79/97	type=protein; loc=3L:complement(17204373..17205867,17205922..17206317, 17206476..17206675); ID=CG6512-PB; name=CG6512-PB; db_xref=FlyBase:FBpp0075013,GB_protein:AAN11704.1, Gadfly:CG6512-PB; species=dmel; len=697	CG6512-PB					1
BT-TOMOV-019-1-E7-T3_E07_1	dmel-translation	No Hits found!
BT-TOMOV-040-1-G4-T3_G04_1	dmel-translation	No Hits found!
BT-TOMOV-021-1-E9-T3_E09_1	dmel-translation	No Hits found!
HBT005_H09_T3_079_1	dmel-translation			5e-10	142	51	27/52	68	36/52	type=protein; loc=2R:complement(8273106..8273138,8273205..8273336); ID=CG8764-PA; name=ox-PA; db_xref=FlyBase:FBpp0086974,GB_protein:AAF58459.1, FlyBase:FBgn0011227,Gadfly:CG8764-PA; species=dmel; len=55	CG8764-PA					1
BT-TOMOV-019-1-G3-T3_G03_1	dmel-translation	No Hits found!
BT-TOMOV-019-1-G6-T3_G06_1	dmel-translation	No Hits found!
BT-TOMOV-019-1-G7-T3_G07_1	dmel-translation	No Hits found!
BT-TOMOV-019-1-H11-T3_H11_1	dmel-translation	No Hits found!
BT-TOMOV-019-1-H8-T3_H08_1	dmel-translation	No Hits found!
BT-TOMOV-020-1-A5-T3_A05_1	dmel-translation	No Hits found!
BT-TOMOV-020-1-A7-T3_A07_1	dmel-translation	No Hits found!
BT-TOMOV-020-1-A8-T3_A08_1	dmel-translation	No Hits found!
BT-TOMOV-020-1-A9-T3_A09_1	dmel-translation	No Hits found!
BT-TOMOV-020-1-B4-T3_B04_1	dmel-translation			2e-07	124	37	29/78	53	42/78	type=protein; loc=X:join(16120347..16120386,16120502..16120549, 16120613..16120857); ID=CG3560-PA; name=CG3560-PA; db_xref=FlyBase:FBpp0073995,GB_protein:AAF48576.1, FlyBase:FBgn0030733,Gadfly:CG3560-PA; species=dmel; len=111	CG3560-PA					1
BT-TOMOV-020-1-C10-T3_C10_1	dmel-translation	No Hits found!
BT-TOMOV-020-1-C12-T3_C12_1	dmel-translation	No Hits found!
BT-TOMOV-020-1-C2-T3_C02_1	dmel-translation	No Hits found!
BT-TOMOV-020-1-C6-T3_C06_1	dmel-translation	No Hits found!
BT-TYLCV-052-1-G9-T3_G09_1	dmel-translation			3e-24	273	49	63/127	60	77/127	type=protein; loc=3R:complement(27042739..27042899,27043462..27043666, 27044665..27044712); ID=CG1746-PA; name=CG1746-PA; db_xref=FlyBase:FBpp0085134,GB_protein:AAN14267.1, FlyBase:FBgn0039830,Gadfly:CG1746-PA; species=dmel; len=138	CG1746-PA					1
BT-TOMOV-020-1-D9-T3_D09_1	dmel-translation	No Hits found!
BT-TOMOV-020-1-E2-T3_E02_1	dmel-translation	No Hits found!
BT-TOMOV-020-1-E5-T3_E05_1	dmel-translation	No Hits found!
BT-TOMOV-020-1-E9-T3_E09_1	dmel-translation	No Hits found!
BT-TOMOV-020-1-F1-T3_F01_1	dmel-translation	No Hits found!
BT-TOMOV-020-1-F7-T3_F07_1	dmel-translation			3e-34	356	41	71/173	56	98/173	type=protein; loc=3L:complement(5904529..5905505,5905565..5906228); ID=CG10480-PA; name=Bj1-PA; db_xref=FlyBase:FBpp0076782,GB_protein:AAF50726.1, FlyBase:FBgn0002638,Gadfly:CG10480-PA; species=dmel; len=547	CG10480-PA					3
BT-TOMOV-020-1-F9-T3_F09_1	dmel-translation			2e-32	341	60	61/101	79	81/101	type=protein; loc=3R:join(25548951..25549078,25549160..25549310, 25549569..25549865); ID=CG1963-PA; name=Pcd-PA; db_xref=FlyBase:FBpp0084824,GB_protein:AAF56923.2, FlyBase:FBgn0024841,GB_protein:AAF56923.1, Gadfly:CG1963-PA; species=dmel; len=192	CG1963-PA					1
TOMOV-BT007_F10_1	dmel-translation	No Hits found!
HBT001_B11_T3_092_1	dmel-translation	No Hits found!
BT-TOMOV-020-1-G7-T3_G07_1	dmel-translation	No Hits found!
BT-TOMOV-020-1-H10-T3_H10_1	dmel-translation			2e-10	148	75	27/36	88	32/36	type=protein; loc=X:complement(10626842..10627313,10627391..10627518, 10627598..10627894); ID=CG16944-PA; name=sesB-PA; db_xref=FlyBase:FBpp0073277,GB_protein:AAG22341.1, FlyBase:FBgn0003360,Gadfly:CG16944-PA; species=dmel; len=299	CG16944-PA					1
BT-TOMOV-020-1-H5-T3_H05_1	dmel-translation	No Hits found!
BT-TOMOV-021-1-A11-T3_A11_1	dmel-translation	No Hits found!
BT-TOMOV-021-1-A7-T3_A07_1	dmel-translation	No Hits found!
BT-TOMOV-021-1-A8-T3_A08_1	dmel-translation	No Hits found!
BT-TOMOV-021-1-B10-T3_B10_1	dmel-translation	No Hits found!
BT-TOMOV-021-1-B3-T3_B03_1	dmel-translation			2e-43	431	79	77/97	90	88/97	type=protein; loc=2L:join(9895378..9895380,9895441..9896037); ID=CG4539-PA; name=Bka-PA; db_xref=FlyBase:FBpp0079470,GB_protein:AAF52821.2, FlyBase:FBgn0010520,Gadfly:CG4539-PA; species=dmel; len=200	CG4539-PA					1
BT-TOMOV-021-1-B4-T3_B04_1	dmel-translation	No Hits found!
BT-TOMOV-021-1-B6-T3_B06_1	dmel-translation	No Hits found!
BT-TOMOV-021-1-C7-T3_C07_1	dmel-translation			2e-46	462	71	81/114	87	100/114	type=protein; loc=2R:join(8149584..8149652,8149714..8149876, 8149943..8150058); ID=CG12372-PA; name=spt4-PA; db_xref=FlyBase:FBpp0086953,GB_protein:AAF58482.2, FlyBase:FBgn0028683,Gadfly:CG12372-PA; species=dmel; len=116	CG12372-PA					1
BT-TOMOV-021-1-C8-T3_C08_1	dmel-translation			7e-11	155	31	38/121	49	60/121	type=protein; loc=2L:join(11130865..11131203,11131264..11131621, 11131675..11131762,11131887..11132056, 11132122..11132370,11132453..11135484); ID=CG4751-PA; name=CG4751-PA; db_xref=FlyBase:FBpp0079789,GB_protein:AAF53077.1, FlyBase:FBgn0032348,Gadfly:CG4	CG4751-PA					1
BT-TOMOV-021-1-D2-T3_D02_1	dmel-translation	No Hits found!
BT-TOMOV-021-1-D5-T3_D05_1	dmel-translation	No Hits found!
BT-TOMOV-021-1-D6-T3_D06_1	dmel-translation			3e-42	426	53	73/136	72	100/136	type=protein; loc=2L:join(3466335..3466416,3466787..3467062, 3467133..3467251); ID=CG8844-PB; name=Pdsw-PB; db_xref=FlyBase:FBpp0077210,GB_protein:AAN10369.1, FlyBase:FBgn0021967,Gadfly:CG8844-PB; species=dmel; len=159	CG8844-PB					1
BT-TOMOV-021-1-D7-T3_D07_1	dmel-translation			1e-69	664	57	129/225	71	161/225	type=protein; loc=X:join(10935797..10936016,10936084..10936195, 10936269..10936410,10936509..10936845, 10936943..10937075,10937139..10937217); ID=CG2076-PA; name=CG2076-PA; db_xref=FlyBase:FBpp0073284,GB_protein:AAF47994.1, FlyBase:FBgn0030263,Gadfly:CG20	CG2076-PA					1
BT-TOMOV-021-1-D8-T3_D08_1	dmel-translation	No Hits found!
BT-TOMOV-021-1-E12-T3_E12_1	dmel-translation	No Hits found!
BT-TOMOV-021-1-E5-T3_E05_1	dmel-translation	No Hits found!
BT-TOMOV-021-1-F10-T3_F10_1	dmel-translation	No Hits found!
TYLCV008_B11_1	dmel-translation	No Hits found!
BT-TOMOV-042-1-E3-T3_E03_1	dmel-translation			2e-42	423	66	84/127	74	95/127	type=protein; loc=3R:join(25687914..25688027,25688507..25688918, 25689137..25689237); ID=CG7808-PB; name=CG7808-PB; db_xref=FlyBase:FBpp0084857,GB_protein:AAF56959.2, Gadfly:CG7808-PB; species=dmel; len=209	CG7808-PB					2
BT-TOMOV-021-1-F5-T3_F05_1	dmel-translation	No Hits found!
BT-TOMOV-021-1-F7-T3_F07_1	dmel-translation	No Hits found!
BT-TOMOV-021-1-G11-T3_G11_1	dmel-translation			1e-42	422	74	86/116	86	101/116	type=protein; loc=2L:join(5982820..5982821,5983010..5983236, 5984011..5984624,5984719..5984942,5985026..5985167); ID=CG9075-PD; name=eIF-4a-PD; db_xref=FlyBase:FBpp0078809,GB_protein:AAN10568.1, FlyBase:FBgn0001942,Gadfly:CG9075-PD; species=dmel; len=403	CG9075-PD					1
BT-TOMOV-021-1-G12-T3_G12_1	dmel-translation	No Hits found!
BT-TOMOV-021-1-G1-T3_G01_1	dmel-translation	No Hits found!
BT-TOMOV-021-1-G2-T3_G02_1	dmel-translation	No Hits found!
BT-TOMOV-021-1-G6-T3_G06_1	dmel-translation	No Hits found!
BT-TOMOV-021-1-G7-T3_G07_1	dmel-translation			1e-59	575	82	115/140	87	123/140	type=protein; loc=X:join(7780439..7780675,7780735..7780950); ID=CG1527-PA; name=RpS14b-PA; db_xref=FlyBase:FBpp0071052,GB_protein:AAF46299.1, FlyBase:FBgn0004404,Gadfly:CG1527-PA; species=dmel; len=151	CG1527-PA					1
BT-TOMOV-021-1-G9-T3_G09_1	dmel-translation	No Hits found!
BT-TOMOV-021-1-H2-T3_H02_1	dmel-translation	No Hits found!
BT-TOMOV-021-1-H5-T3_H05_1	dmel-translation	No Hits found!
BT-TOMOV-021-1-H7-T3_H07_1	dmel-translation	No Hits found!
BT-TOMOV-022-1-B2-T3_B02_1	dmel-translation	No Hits found!
BT-TOMOV-022-1-A4-T3_A04_1	dmel-translation			5e-14	180	58	38/65	73	48/65	type=protein; loc=X:complement(4167058..4167104,4167168..4167271, 4167328..4167368); ID=CG3712-PA; name=mRpL33-PA; db_xref=FlyBase:FBpp0070623,GB_protein:AAF45940.2, FlyBase:FBgn0040907,Gadfly:CG3712-PA; species=dmel; len=64	CG3712-PA					1
BT-TOMOV-022-1-A7-T3_A07_1	dmel-translation	No Hits found!
BT-TOMOV-022-1-B1-T3_B01_1	dmel-translation	No Hits found!
BT-TOMOV-034-1-B11-T3_B11_1	dmel-translation	No Hits found!
BT-TOMOV-045-1-B10-T3_B10_1	dmel-translation	No Hits found!
BT-TOMOV-022-1-C5-T3_C05_1	dmel-translation	No Hits found!
BT-TOMOV-027-1-F10-T3_F10_1	dmel-translation	No Hits found!
BT-TOMOV-022-1-D2-T3_D02_1	dmel-translation			2e-13	177	62	35/56	74	42/56	type=protein; loc=2L:complement(12045769..12045975); ID=CG6770-PA; name=CG6770-PA; db_xref=FlyBase:FBpp0079890,GB_protein:AAF53151.1, FlyBase:FBgn0032400,Gadfly:CG6770-PA; species=dmel; len=69	CG6770-PA					1
BT-TOMOV-022-1-D3-T3_D03_1	dmel-translation	No Hits found!
BT-TOMOV-022-1-D4-T3_D04_1	dmel-translation	No Hits found!
BT-TOMOV-022-1-D6-T3_D06_1	dmel-translation	No Hits found!
BT-TOMOV-022-1-D8-T3_D08_1	dmel-translation			7e-28	301	47	62/131	61	81/131	type=protein; loc=2R:8272461..8273018; ID=CG12373-PA; name=mRpL18-PA; db_xref=FlyBase:FBpp0086965,GB_protein:AAF58460.1, FlyBase:FBgn0026741,Gadfly:CG12373-PA; species=dmel; len=186	CG12373-PA					1
BT-TOMOV-022-1-E10-T3_E10_1	dmel-translation	No Hits found!
BT-TOMOV-022-1-E11-T3_E11_1	dmel-translation	No Hits found!
BT-TOMOV-022-1-E6-T3_E06_1	dmel-translation	No Hits found!
BT-TOMOV-022-1-E9-T3_E09_1	dmel-translation	No Hits found!
BT-TOMOV-022-1-F11-T3_F11_1	dmel-translation			3e-80	754	57	140/242	75	184/242	type=protein; loc=3R:complement(8539197..8539869,8539926..8540854, 8545125..8545749,8547858..8547919); ID=CG10120-PB; name=Men-PB; db_xref=FlyBase:FBpp0082129,GB_protein:AAF54859.1, FlyBase:FBgn0002719,Gadfly:CG10120-PB; species=dmel; len=763	CG10120-PB					1
BT-TOMOV-022-1-F4-T3_F04_1	dmel-translation	No Hits found!
BT-TOMOV-022-1-F7-T3_F07_1	dmel-translation	No Hits found!
BT-TOMOV-022-1-F9-T3_F09_1	dmel-translation			2e-13	178	57	32/56	76	43/56	type=protein; loc=2R:join(9484316..9485509,9485579..9485743); ID=CG13348-PA; name=Aats-phe-PA; db_xref=FlyBase:FBpp0086720,GB_protein:AAF58310.1, FlyBase:FBgn0020766,Gadfly:CG13348-PA; species=dmel; len=453	CG13348-PA					1
BT-TOMOV-022-1-G10-T3_G10_1	dmel-translation	No Hits found!
BT-TOMOV-022-1-G12-T3_G12_1	dmel-translation	No Hits found!
BT-TOMOV-022-1-G6-T3_G06_1	dmel-translation	No Hits found!
BT-TOMOV-022-1-G7-T3_G07_1	dmel-translation	No Hits found!
BT-TOMOV-022-1-G8-T3_G08_1	dmel-translation			2e-77	729	61	135/218	77	172/218	type=protein; loc=2R:join(6335980..6336126,6336189..6336887); ID=CG12323-PA; name=Prosbeta5-PA; db_xref=FlyBase:FBpp0087320,GB_protein:AAF58748.1, FlyBase:FBgn0029134,Gadfly:CG12323-PA; species=dmel; len=282	CG12323-PA					1
BT-TOMOV-022-1-H11-T3_H11_1	dmel-translation			1e-119	1093	100	206/206	100	206/206	type=protein; loc=3R:join(2912464..2912466,2912956..2914302); ID=CG1913-PA; name=alphaTub84B-PA; db_xref=FlyBase:FBpp0081153,GB_protein:AAF54067.1, FlyBase:FBgn0003884,Gadfly:CG1913-PA; species=dmel; len=450	CG1913-PA					1
BT-TOMOV-022-1-H1-T3_H01_1	dmel-translation	No Hits found!
BT-TOMOV-022-1-H4-T3_H04_1	dmel-translation	No Hits found!
BT-TOMOV-023-1-A11-T3_A11_1	dmel-translation	No Hits found!
BT-TOMOV-023-1-A12-T3_A12_1	dmel-translation	No Hits found!
BT-TOMOV-023-1-A2-T3_A02_1	dmel-translation	No Hits found!
BT-TOMOV-023-1-A8-T3_A08_1	dmel-translation	No Hits found!
BT-TOMOV-023-1-A9-T3_A09_1	dmel-translation	No Hits found!
BT-TOMOV-023-1-B1-T3_B01_1	dmel-translation	No Hits found!
BT-TOMOV-023-1-B2-T3_B02_1	dmel-translation	No Hits found!
BT-TOMOV-024-1-C7-T3_C07_1	dmel-translation	No Hits found!
BT-TOMOV-023-1-C10-T3_C10_1	dmel-translation	No Hits found!
TOMOV-BT004_D05_1	dmel-translation	No Hits found!
BT-TOMOV-023-1-C1-T3_C01_1	dmel-translation	No Hits found!
BT-TOMOV-023-1-C4-T3_C04_1	dmel-translation	No Hits found!
BT-TOMOV-025-1-G9-T3_G09_1	dmel-translation	No Hits found!
BT-TOMOV-023-1-D10-T3_D10_1	dmel-translation			1e-07	126	22	45/200	42	85/200	type=protein; loc=2L:complement(1052041..1052265,1052331..1052495, 1052566..1053053,1061234..1062146); ID=CG4385-PB; name=S-PB; db_xref=FlyBase:FBpp0077658,GB_protein:AAN10478.1, FlyBase:FBgn0003310,Gadfly:CG4385-PB; species=dmel; len=597	CG4385-PB					1
BT-TOMOV-023-1-D6-T3_D06_1	dmel-translation			2e-70	668	51	129/252	69	175/252	type=protein; loc=3R:complement(5540677..5540886,5540946..5541176, 5541243..5541390,5541446..5541652,5541713..5542038, 5542096..5542172,5542239..5543195,5543252..5543998, 5544053..5544263,5544353..5544825,5544886..5545119, 5545199..5545343,5545442..554894	CG9484-PA					1
BT-TOMOV-023-1-D7-T3_D07_1	dmel-translation	No Hits found!
BT-TOMOV-023-1-E2-T3_E02_1	dmel-translation	No Hits found!
BT-TOMOV-042-1-A1-T3_A01_1	dmel-translation			9e-38	388	72	67/92	91	85/92	type=protein; loc=3R:11070082..11072034; ID=CG4264-PF; name=Hsc70-4-PF; db_xref=FlyBase:FBpp0082515,GB_protein:AAO41568.1, FlyBase:FBgn0001219,Gadfly:CG4264-PF; species=dmel; len=651	CG4264-PF					1
BT-TOMOV-023-1-F3-T3_F03_1	dmel-translation	No Hits found!
BT-TOMOV-023-1-F5-T3_F05_1	dmel-translation	No Hits found!
BT-TOMOV-023-1-F6-T3_F06_1	dmel-translation	No Hits found!
BT-TOMOV-023-1-F9-T3_F09_1	dmel-translation	No Hits found!
BT-TOMOV-023-1-G1-T3_G01_1	dmel-translation	No Hits found!
BT-TOMOV-023-1-G4-T3_G04_1	dmel-translation	No Hits found!
BT-TOMOV-023-1-H10-T3_H10_1	dmel-translation	No Hits found!
BT-TOMOV-023-1-H11-T3_H11_1	dmel-translation	No Hits found!
BT-TOMOV-023-1-H2-T3_H02_1	dmel-translation	No Hits found!
BT-TOMOV-023-1-H4-T3_H04_1	dmel-translation	No Hits found!
BT-TOMOV-023-1-H8-T3_H08_1	dmel-translation	No Hits found!
BT-TOMOV-027-1-H7-T3_H07_1	dmel-translation	No Hits found!
BT-TOMOV-024-1-A1-T3_A01_1	dmel-translation	No Hits found!
BT-TOMOV-024-1-A3-T3_A03_1	dmel-translation	No Hits found!
BT-TOMOV-024-1-A7-T3_A07_1	dmel-translation			3e-16	197	66	36/54	82	45/54	type=protein; loc=3R:join(11055454..11055462,11055523..11055749, 11055819..11056071); ID=CG4247-PA; name=mRpS10-PA; db_xref=FlyBase:FBpp0082512,GB_protein:AAN13636.2, FlyBase:FBgn0038307,Gadfly:CG4247-PA; species=dmel; len=163	CG4247-PA					1
BT-TOMOV-024-1-B11-T3_B11_1	dmel-translation	No Hits found!
BT-TOMOV-024-1-B12-T3_B12_1	dmel-translation	No Hits found!
BT-TOMOV-046-1-E2-T3_E02_1	dmel-translation			1e-18	221	49	53/107	52	57/107	type=protein; loc=2L:join(16764610..16764813,16765076..16765219, 16766386..16766766,16766840..16766903,16766972..16767070, 16767871..16767968,16770379..16770786,16771612..16771782, 16772779..16773368,16775657..16775774,16776479..16776742, 16778273..167784	CG17927-PJ					1
BT-TOMOV-024-1-B3-T3_B03_1	dmel-translation	No Hits found!
BT-TOMOV-024-1-B4-T3_B04_1	dmel-translation			3e-76	719	69	141/202	80	164/202	type=protein; loc=3R:complement(5587936..5588571); ID=CG9474-PA; name=Snap24-PA; db_xref=FlyBase:FBpp0081641,GB_protein:AAF54443.1, FlyBase:FBgn0028401,Gadfly:CG9474-PA; species=dmel; len=212	CG9474-PA					1
BT-TOMOV-045-1-C4-T3_C04_1	dmel-translation			7e-30	319	47	67/140	66	94/140	type=protein; loc=2L:complement(13370371..13370564,13370624..13370763, 13370842..13370939); ID=CG9306-PA; name=CG9306-PA; db_xref=FlyBase:FBpp0080051,GB_protein:AAF53290.1, FlyBase:FBgn0032511,Gadfly:CG9306-PA; species=dmel; len=144	CG9306-PA					1
BT-TOMOV-024-1-B8-T3_B08_1	dmel-translation	No Hits found!
BT-TOMOV-024-1-C1-T3_C01_1	dmel-translation			1e-26	291	73	54/73	83	62/73	type=protein; loc=2L:complement(10262819..10263418); ID=CG5655-PA; name=Rsf1-PA; db_xref=FlyBase:FBpp0079668,GB_protein:AAF52890.1, FlyBase:FBgn0011305,Gadfly:CG5655-PA; species=dmel; len=200	CG5655-PA					1
BT-TOMOV-032-1-C11-T3_C11_1	dmel-translation	No Hits found!
BT-TOMOV-024-1-C9-T3_C09_1	dmel-translation			4e-10	145	41	34/82	61	51/82	type=protein; loc=2L:complement(19443670..19443990,19444072..19447109, 19447176..19447599,19447657..19448214); ID=CG10223-PA; name=Top2-PA; db_xref=FlyBase:FBpp0080825,GB_protein:AAF53802.2, FlyBase:FBgn0003732,Gadfly:CG10223-PA; species=dmel; len=1447	CG10223-PA					1
BT-TOMOV-024-1-D3-T3_D03_1	dmel-translation	No Hits found!
BT-TOMOV-024-1-D6-T3_D06_1	dmel-translation	No Hits found!
BT-TOMOV-024-1-D7-T3_D07_1	dmel-translation	No Hits found!
BT-TOMOV-024-1-D8-T3_D08_1	dmel-translation	No Hits found!
BT-TOMOV-024-1-E12-T3_E12_1	dmel-translation	No Hits found!
BT-TOMOV-024-1-E1-T3_E01_1	dmel-translation	No Hits found!
BT-TOMOV-040-1-H6-T3_H06_1	dmel-translation	No Hits found!
BT-TOMOV-024-1-F10-T3_F10_1	dmel-translation	No Hits found!
BT-TOMOV-024-1-F12-T3_F12_1	dmel-translation	No Hits found!
BT-TOMOV-024-1-F5-T3_F05_1	dmel-translation	No Hits found!
BT-TOMOV-024-1-F7-T3_F07_1	dmel-translation	No Hits found!
BT-TOMOV-024-1-F8-T3_F08_1	dmel-translation	No Hits found!
BT-TOMOV-024-1-F9-T3_F09_1	dmel-translation	No Hits found!
BT-TOMOV-024-1-G4-T3_G04_1	dmel-translation	No Hits found!
BT-TOMOV-024-1-G5-T3_G05_1	dmel-translation			4e-12	165	41	37/89	47	43/89	type=protein; loc=X:complement(1338711..1339301,1339494..1339841); ID=CG14792-PD; name=sta-PD; db_xref=FlyBase:FBpp0070279,GB_protein:AAN09050.2, GB_protein:AAN09050.1,Gadfly:CG14792-PD; species=dmel; len=313	CG14792-PD					1
BT-TOMOV-024-1-G6-T3_G06_1	dmel-translation	No Hits found!
BT-TOMOV-024-1-G8-T3_G08_1	dmel-translation	No Hits found!
BT-TOMOV-024-1-G9-T3_G09_1	dmel-translation	No Hits found!
TYLCV008_D02_1	dmel-translation			8e-28	301	57	49/85	79	68/85	type=protein; loc=2L:join(6557903..6557984,6558418..6558591, 6558939..6559042); ID=CG11015-PA; name=CG11015-PA; db_xref=FlyBase:FBpp0078918,GB_protein:AAF52402.1, FlyBase:FBgn0031830,Gadfly:CG11015-PA; species=dmel; len=120	CG11015-PA					1
BT-TOMOV-024-1-H7-T3_H07_1	dmel-translation	No Hits found!
BT-TOMOV-025-1-A12-T3_A12_1	dmel-translation	No Hits found!
BT-TOMOV-025-1-A3-T3_A03_1	dmel-translation	No Hits found!
BT-TOMOV-025-1-B10-T3_B10_1	dmel-translation	No Hits found!
BT-TOMOV-025-1-B2-T3_B02_1	dmel-translation	No Hits found!
BT-TOMOV-025-1-B8-T3_B08_1	dmel-translation	No Hits found!
BT-TOMOV-025-1-C10-T3_C10_1	dmel-translation	No Hits found!
BT-TOMOV-043-1-H4-T3_H04_1	dmel-translation	No Hits found!
BT-TOMOV-025-1-C5-T3_C05_1	dmel-translation	No Hits found!
BT-TOMOV-025-1-C9-T3_C09_1	dmel-translation	No Hits found!
BT-TOMOV-025-1-D6-T3_D06_1	dmel-translation	No Hits found!
BT-TOMOV-025-1-D7-T3_D07_1	dmel-translation	No Hits found!
BT-TOMOV-025-1-D9-T3_D09_1	dmel-translation	No Hits found!
BT-TOMOV-025-1-E1-T3_E01_1	dmel-translation			4e-28	304	29	78/262	48	129/262	type=protein; loc=3L:complement(19612656..19612813,19612870..19613684, 19614700..19615019); ID=CG8782-PA; name=CG8782-PA; db_xref=FlyBase:FBpp0074729,GB_protein:AAF49127.1, FlyBase:FBgn0036898,Gadfly:CG8782-PA; species=dmel; len=431	CG8782-PA					1
BT-TOMOV-025-1-E3-T3_E03_1	dmel-translation	No Hits found!
BT-TOMOV-025-1-E4-T3_E04_1	dmel-translation	No Hits found!
BT-TOMOV-025-1-E6-T3_E06_1	dmel-translation			0	1753	78	337/432	86	372/432	type=protein; loc=2L:complement(1725344..1726642); ID=CG17654-PA; name=Eno-PA; db_xref=FlyBase:FBpp0077575,GB_protein:AAN10458.1, Gadfly:CG17654-PA; species=dmel; len=433	CG17654-PA					1
BT-TOMOV-025-1-E9-T3_E09_1	dmel-translation	No Hits found!
BT-TOMOV-025-1-F10-T3_F10_1	dmel-translation	No Hits found!
BT-TOMOV-025-1-F11-T3_F11_1	dmel-translation	No Hits found!
BT-TOMOV-025-1-F12-T3_F12_1	dmel-translation	No Hits found!
BT-TOMOV-025-1-F1-T3_F01_1	dmel-translation	No Hits found!
BT-TOMOV-025-1-F6-T3_F06_1	dmel-translation	No Hits found!
BT-TOMOV-025-1-F7-T3_F07_1	dmel-translation	No Hits found!
BT-TOMOV-025-1-F9-T3_F09_1	dmel-translation	No Hits found!
BT-TOMOV-025-1-G10-T3_G10_1	dmel-translation			2e-98	815	66	150/224	78	177/224	type=protein; loc=2R:join(9477101..9477172,9478127..9478243, 9482662..9482876,9482937..9483645); ID=CG6692-PC; name=Cp1-PC; db_xref=FlyBase:FBpp0086719,GB_protein:AAM68565.1, FlyBase:FBgn0013770,Gadfly:CG6692-PC; species=dmel; len=371	CG6692-PC					2
BT-TOMOV-025-1-G2-T3_G02_1	dmel-translation	No Hits found!
BT-TOMOV-025-1-G4-T3_G04_1	dmel-translation	No Hits found!
BT-TOMOV-025-1-G5-T3_G05_1	dmel-translation	No Hits found!
BT-TOMOV-027-1-H8-T3_H08_1	dmel-translation	No Hits found!
BT-TOMOV-025-1-H3-T3_H03_1	dmel-translation	No Hits found!
BT-TOMOV-025-1-H8-T3_H08_1	dmel-translation	No Hits found!
BT-TOMOV-026-1-A11-T3_A11_1	dmel-translation	No Hits found!
BT-TOMOV-026-1-A12-T3_A12_1	dmel-translation	No Hits found!
BT-TOMOV-026-1-A2-T3_A02_1	dmel-translation	No Hits found!
BT-TOMOV-026-1-A4-T3_A04_1	dmel-translation	No Hits found!
BT-TOMOV-026-1-A5-T3_A05_1	dmel-translation	No Hits found!
BT-TOMOV-026-1-A6-T3_A06_1	dmel-translation	No Hits found!
BT-TOMOV-026-1-A9-T3_A09_1	dmel-translation	No Hits found!
BT-TOMOV-026-1-B10-T3_B10_1	dmel-translation			1e-49	490	47	95/200	68	138/200	type=protein; loc=3R:join(18038012..18040651,18040902..18041168, 18041231..18042415); ID=CG5732-PA; name=CG5732-PA; db_xref=FlyBase:FBpp0083598,GB_protein:AAF55959.3, FlyBase:FBgn0038934,GB_protein:AAF55959.2, Gadfly:CG5732-PA; species=dmel; len=1364	CG5732-PA					1
BT-TOMOV-026-1-B1-T3_B01_1	dmel-translation	No Hits found!
BT-TOMOV-026-1-B8-T3_B08_1	dmel-translation	No Hits found!
BT-TOMOV-026-1-C3-T3_C03_1	dmel-translation	No Hits found!
BT-TOMOV-026-1-C4-T3_C04_1	dmel-translation	No Hits found!
BT-TOMOV-026-1-C5-T3_C05_1	dmel-translation			1e-12	163	70	31/44	83	37/44	type=protein; loc=3R:complement(25871038..25871346,25871409..25871508, 25871612..25871643); ID=CG7939-PC; name=RpL32-PC; db_xref=FlyBase:FBpp0084959,GB_protein:AAN14210.1, Gadfly:CG7939-PC; species=dmel; len=147	CG7939-PC					1
BT-TOMOV-026-1-D5-T3_D05_1	dmel-translation	No Hits found!
BT-TOMOV-026-1-E11-T3_E11_1	dmel-translation	No Hits found!
BT-TOMOV-026-1-E12-T3_E12_1	dmel-translation	No Hits found!
BT-TOMOV-026-1-E7-T3_E07_1	dmel-translation	No Hits found!
BT-TOMOV-026-1-F2-T3_F02_1	dmel-translation	No Hits found!
BT-TOMOV-026-1-F3-T3_F03_1	dmel-translation	No Hits found!
BT-TOMOV-026-1-F4-T3_F04_1	dmel-translation	No Hits found!
BT-TOMOV-026-1-F6-T3_F06_1	dmel-translation	No Hits found!
BT-TOMOV-026-1-H11-T3_H11_1	dmel-translation			3e-78	735	64	146/228	75	173/228	type=protein; loc=3L:3178031..3180181; ID=CG1242-PA; name=Hsp83-PA; db_xref=FlyBase:FBpp0072904,GB_protein:AAF47734.1, FlyBase:FBgn0001233,Gadfly:CG1242-PA; species=dmel; len=717	CG1242-PA					1
BT-TOMOV-026-1-H4-T3_H04_1	dmel-translation			3e-36	371	68	68/100	83	83/100	type=protein; loc=3L:join(14965327..14965388,14965459..14965638, 14965904..14966477); ID=CG3329-PA; name=Prosbeta2-PA; db_xref=FlyBase:FBpp0075382,GB_protein:AAF49685.1, FlyBase:FBgn0023174,Gadfly:CG3329-PA; species=dmel; len=272	CG3329-PA					1
TOMOV-BT005_D02_1	dmel-translation	No Hits found!
BT-TOMOV-026-1-H9-T3_H09_1	dmel-translation	No Hits found!
BT-TYLCV-017-1-G12-T3_G12_1	dmel-translation	No Hits found!
BT-TOMOV-027-1-A7-T3_A07_1	dmel-translation	No Hits found!
BT-TOMOV-027-1-B11-T3_B11_1	dmel-translation			1e-34	360	52	71/134	63	87/134	type=protein; loc=3R:join(2168792..2168872,2168926..2169405); ID=CG10298-PA; name=CG10298-PA; db_xref=FlyBase:FBpp0081207,GB_protein:AAF54137.1, FlyBase:FBgn0037432,Gadfly:CG10298-PA; species=dmel; len=187	CG10298-PA					1
BT-TOMOV-027-1-C7-T3_C07_1	dmel-translation	No Hits found!
BT-TOMOV-027-1-C8-T3_C08_1	dmel-translation	No Hits found!
BT-TOMOV-027-1-C9-T3_C09_1	dmel-translation	No Hits found!
BT-TOMOV-027-1-D3-T3_D03_1	dmel-translation	No Hits found!
BT-TOMOV-027-1-D5-T3_D05_1	dmel-translation	No Hits found!
BT-TOMOV-027-1-D6-T3_D06_1	dmel-translation	No Hits found!
BT-TOMOV-027-1-D7-T3_D07_1	dmel-translation	No Hits found!
HBT002_B02_T3_016_1	dmel-translation	No Hits found!
BT-TOMOV-044-1-D7-T3_D07_1	dmel-translation			2e-50	495	75	91/120	87	106/120	type=protein; loc=3L:18864579..18865025; ID=CG6846-PA; name=CG6846-PA; db_xref=FlyBase:FBpp0074833,GB_protein:AAF49215.1, FlyBase:FBgn0036825,Gadfly:CG6846-PA; species=dmel; len=149	CG6846-PA					1
BT-TOMOV-027-1-E12-T3_E12_1	dmel-translation	No Hits found!
BT-TOMOV-027-1-E6-T3_E06_1	dmel-translation	No Hits found!
BT-TOMOV-027-1-E8-T3_E08_1	dmel-translation	No Hits found!
BT-TOMOV-027-1-E9-T3_E09_1	dmel-translation	No Hits found!
BT-TOMOV-027-1-F11-T3_F11_1	dmel-translation	No Hits found!
BT-TOMOV-027-1-F1-T3_F01_1	dmel-translation	No Hits found!
BT-TOMOV-027-1-F3-T3_F03_1	dmel-translation	No Hits found!
BT-TOMOV-027-1-G12-T3_G12_1	dmel-translation	No Hits found!
BT-TOMOV-027-1-G4-T3_G04_1	dmel-translation	No Hits found!
BT-TOMOV-027-1-G6-T3_G06_1	dmel-translation	No Hits found!
BT-TOMOV-027-1-G8-T3_G08_1	dmel-translation	No Hits found!
BT-TOMOV-027-1-H10-T3_H10_1	dmel-translation	No Hits found!
HBT005_F10_T3_090_1	dmel-translation	No Hits found!
BT-TOMOV-026-1-H1-T3_H01_1	dmel-translation			5e-35	362	60	76/125	71	90/125	type=protein; loc=2R:join(5099296..5099519,5099590..5099737); ID=CG1821-PB; name=RpL31-PB; db_xref=FlyBase:FBpp0087610,GB_protein:AAF58920.1, FlyBase:FBgn0025286,Gadfly:CG1821-PB; species=dmel; len=124	CG1821-PB					1
BT-TOMOV-028-1-A12-T3_A12_1	dmel-translation	No Hits found!
BT-H-028-1-F3-T3_F03_1	dmel-translation			4e-38	393	66	72/108	83	91/108	type=protein; loc=3R:join(18196521..18197889,18197948..18198104, 18198191..18198200); ID=CG7070-PB; name=PyK-PB; db_xref=FlyBase:FBpp0083610,GB_protein:AAN14373.1, FlyBase:FBgn0003178,Gadfly:CG7070-PB; species=dmel; len=512	CG7070-PB					1
BT-TYLCV-013-1-E8-T3_E08_1	dmel-translation			5e-15	193	41	32/77	66	52/77	type=protein; loc=2R:complement(19538304..19538443, 19538570..19538765); ID=CG30172-PA; name=CG30172-PA; db_xref=FlyBase:FBpp0072102,GB_protein:AAM68292.1, FlyBase:FBgn0050172,Gadfly:CG30172-PA; species=dmel; len=112	CG30172-PA					1
BT-TOMOV-028-1-A6-T3_A06_1	dmel-translation	No Hits found!
BT-TOMOV-028-1-A7-T3_A07_1	dmel-translation	No Hits found!
BT-TOMOV-028-1-B12-T3_B12_1	dmel-translation	No Hits found!
BT-TOMOV-028-1-B2-T3_B02_1	dmel-translation	No Hits found!
BT-TOMOV-028-1-B3-T3_B03_1	dmel-translation	No Hits found!
BT-TOMOV-028-1-B4-T3_B04_1	dmel-translation	No Hits found!
BT-TOMOV-028-1-C10-T3_C10_1	dmel-translation	No Hits found!
BT-TOMOV-028-1-C4-T3_C04_1	dmel-translation	No Hits found!
BT-TOMOV-028-1-C5-T3_C05_1	dmel-translation	No Hits found!
BT-TOMOV-028-1-C8-T3_C08_1	dmel-translation			2e-34	359	78	61/78	92	72/78	type=protein; loc=X:complement(13214896..13214980,13218237..13218625); ID=CG1987-PA; name=Rbp1-like-PA; db_xref=FlyBase:FBpp0073621,GB_protein:AAF48264.2, FlyBase:FBgn0030479,Gadfly:CG1987-PA; species=dmel; len=158	CG1987-PA					1
BT-TOMOV-028-1-D7-T3_D07_1	dmel-translation	No Hits found!
BT-TOMOV-028-1-D8-T3_D08_1	dmel-translation	No Hits found!
BT-TOMOV-028-1-E12-T3_E12_1	dmel-translation	No Hits found!
BT-TYLCV-059-1-G3-T3_G03_1	dmel-translation			3e-55	524	72	97/133	83	112/133	type=protein; loc=3L:complement(21771333..21771564,21771618..21771985, 21772053..21772275,21772333..21772520, 21772582..21772753,21772902..21773375, 21773507..21773571); ID=CG7145-PD; name=CG7145-PD; db_xref=FlyBase:FBpp0078101,GB_protein:AAN12193.1, FlyB	CG7145-PD					2
BT-TOMOV-028-1-E4-T3_E04_1	dmel-translation			3e-65	624	65	124/188	80	153/188	type=protein; loc=2L:complement(9917446..9917867,9917934..9918081); ID=CG5885-PA; name=CG5885-PA; db_xref=FlyBase:FBpp0079495,GB_protein:AAF52827.1, FlyBase:FBgn0025700,Gadfly:CG5885-PA; species=dmel; len=190	CG5885-PA					1
BT-TOMOV-028-1-E7-T3_E07_1	dmel-translation	No Hits found!
BT-TOMOV-028-1-E9-T3_E09_1	dmel-translation	No Hits found!
BT-TOMOV-028-1-F2-T3_F02_1	dmel-translation	No Hits found!
BT-TOMOV-028-1-F5-T3_F05_1	dmel-translation			6e-23	258	46	53/113	67	77/113	type=protein; loc=X:6859213..6859839; ID=CG4593-PA; name=CG4593-PA; db_xref=FlyBase:FBpp0070969,GB_protein:AAF46235.1, FlyBase:FBgn0029929,Gadfly:CG4593-PA; species=dmel; len=209	CG4593-PA					1
BT-TOMOV-028-1-G12-T3_G12_1	dmel-translation			1e-16	202	67	38/56	79	45/56	type=protein; loc=X:complement(15681919..15681941,15682823..15682953, 15683073..15683101); ID=CG9032-PA; name=sun-PA; db_xref=FlyBase:FBpp0073963,GB_protein:AAF48526.1, FlyBase:FBgn0014391,Gadfly:CG9032-PA; species=dmel; len=61	CG9032-PA					1
BT-TOMOV-028-1-G1-T3_G01_1	dmel-translation	No Hits found!
BT-TOMOV-028-1-G3-T3_G03_1	dmel-translation			2e-09	140	44	31/69	55	39/69	type=protein; loc=2R:complement(18893581..18893645, 18893717..18893897); ID=CG30415-PA; name=CG30415-PA; db_xref=FlyBase:FBpp0071939,GB_protein:AAM68247.1, FlyBase:FBgn0050415,Gadfly:CG30415-PA; species=dmel; len=82	CG30415-PA					1
BT-TOMOV-028-1-G6-T3_G06_1	dmel-translation	No Hits found!
BT-TOMOV-046-1-G7-T3_G07_1	dmel-translation			3e-56	544	83	104/125	92	116/125	type=protein; loc=3L:complement(9402824..9403061,9403121..9403272, 9403642..9403644); ID=CG3922-PB; name=RpS17-PB; db_xref=FlyBase:FBpp0076207,GB_protein:AAF50272.1, FlyBase:FBgn0005533,Gadfly:CG3922-PB; species=dmel; len=131	CG3922-PB					1
BT-TOMOV-028-1-H11-T3_H11_1	dmel-translation	No Hits found!
BT-TOMOV-028-1-H3-T3_H03_1	dmel-translation	No Hits found!
BT-TOMOV-042-1-G10-T3_G10_1	dmel-translation	No Hits found!
BT-TOMOV-029-1-A5-T3_A05_1	dmel-translation	No Hits found!
BT-TOMOV-029-1-A7-T3_A07_1	dmel-translation	No Hits found!
BT-TOMOV-029-1-B10-T3_B10_1	dmel-translation	No Hits found!
BT-TOMOV-029-1-B3-T3_B03_1	dmel-translation	No Hits found!
BT-TOMOV-029-1-B4-T3_B04_1	dmel-translation	No Hits found!
BT-TOMOV-029-1-B5-T3_B05_1	dmel-translation	No Hits found!
BT-TOMOV-029-1-B6-T3_B06_1	dmel-translation	No Hits found!
BT-TYLCV-059-1-E3-T3_E03_1	dmel-translation			2e-25	284	43	64/148	58	87/148	type=protein; loc=3R:complement(27420649..27421323,27421770..27421880); ID=CG11522-PB; name=CG11522-PB; db_xref=FlyBase:FBpp0085166,GB_protein:AAF57167.1, FlyBase:FBgn0039857,Gadfly:CG11522-PB; species=dmel; len=262	CG11522-PB					1
BT-TOMOV-029-1-C10-T3_C10_1	dmel-translation			2e-20	237	33	53/158	56	90/158	type=protein; loc=X:complement(10174192..10174983); ID=CG2227-PA; name=Gip-PA; db_xref=FlyBase:FBpp0071406,GB_protein:AAF46573.1, FlyBase:FBgn0011770,Gadfly:CG2227-PA; species=dmel; len=264	CG2227-PA					1
BT-TOMOV-029-1-C11-T3_C11_1	dmel-translation			3e-21	245	29	84/284	40	116/284	type=protein; loc=3L:complement(12759287..12759360,12759418..12759553, 12759619..12759755,12759818..12760975,12761334..12761483, 12761544..12761680,12761740..12761900,12761963..12762036, 12762196..12762321,12762488..12762575,12771630..12771803, 12778302..	CG10967-PA					1
BT-TOMOV-029-1-C3-T3_C03_1	dmel-translation	No Hits found!
BT-TOMOV-029-1-C9-T3_C09_1	dmel-translation	No Hits found!
BT-TYLCV-017-1-E5-T3_E05_1	dmel-translation			1e-116	1068	77	214/276	87	244/276	type=protein; loc=3R:complement(25573579..25574469); ID=CG7610-PB; name=ATPsyn-gamma-PB; db_xref=FlyBase:FBpp0084906,GB_protein:AAF56932.1, FlyBase:FBgn0020235,Gadfly:CG7610-PB; species=dmel; len=297	CG7610-PB					1
BT-TOMOV-029-1-E10-T3_E10_1	dmel-translation	No Hits found!
BT-TOMOV-029-1-E11-T3_E11_1	dmel-translation	No Hits found!
BT-TOMOV-029-1-E8-T3_E08_1	dmel-translation	No Hits found!
BT-TOMOV-029-1-F11-T3_F11_1	dmel-translation	No Hits found!
BT-TOMOV-029-1-F3-T3_F03_1	dmel-translation	No Hits found!
BT-TOMOV-029-1-F4-T3_F04_1	dmel-translation	No Hits found!
BT-TOMOV-029-1-G2-T3_G02_1	dmel-translation	No Hits found!
BT-TOMOV-029-1-G8-T3_G08_1	dmel-translation			2e-14	183	42	42/99	56	56/99	type=protein; loc=2R:join(19472485..19473727,19473872..19474245); ID=CG3017-PA; name=Alas-PA; db_xref=FlyBase:FBpp0072060,GB_protein:AAF47119.1, FlyBase:FBgn0020764,Gadfly:CG3017-PA; species=dmel; len=539	CG3017-PA					1
TMVBT002_D06_T3_057_1	dmel-translation	No Hits found!
BT-TOMOV-029-1-H1-T3_H01_1	dmel-translation	No Hits found!
BT-TOMOV-029-1-H2-T3_H02_1	dmel-translation	No Hits found!
BT-TOMOV-029-1-H5-T3_H05_1	dmel-translation			6e-22	245	37	46/124	60	75/124	type=protein; loc=2L:complement(18951876..18952253, 18952360..18952974); ID=CG10623-PA; name=CG10623-PA; db_xref=FlyBase:FBpp0080731,GB_protein:AAF53726.1, FlyBase:FBgn0032727,Gadfly:CG10623-PA; species=dmel; len=331	CG10623-PA					1
BT-TOMOV-029-1-H6-T3_H06_1	dmel-translation	No Hits found!
BT-TOMOV-030-1-A2-T3_A02_1	dmel-translation	No Hits found!
BT-TOMOV-030-1-A3-T3_A03_1	dmel-translation	No Hits found!
BT-TOMOV-030-1-A7-T3_A07_1	dmel-translation			8e-29	310	37	62/167	58	98/167	type=protein; loc=2L:join(18685618..18685639,18685706..18686643); ID=CG10336-PB; name=CG10336-PB; db_xref=FlyBase:FBpp0080644,GB_protein:AAN11011.1, FlyBase:FBgn0032698,Gadfly:CG10336-PB; species=dmel; len=320	CG10336-PB					1
BT-TOMOV-030-1-B10-T3_B10_1	dmel-translation	No Hits found!
BT-TOMOV-030-1-B11-T3_B11_1	dmel-translation			9e-44	439	60	91/150	72	109/150	type=protein; loc=2R:8386310..8386816; ID=CG3644-PB; name=bic-PB; db_xref=FlyBase:FBpp0086896,GB_protein:AAM68610.1, FlyBase:FBgn0000181,Gadfly:CG3644-PB; species=dmel; len=169	CG3644-PB					1
BT-TOMOV-030-1-B2-T3_B02_1	dmel-translation			9e-57	548	72	107/148	80	119/148	type=protein; loc=X:complement(6587016..6587492,6588294..6588374); ID=CG3203-PB; name=CG3203-PB; db_xref=FlyBase:FBpp0070940,GB_protein:AAN09182.1, FlyBase:FBgn0029897,Gadfly:CG3203-PB; species=dmel; len=186	CG3203-PB					1
BT-TOMOV-030-1-B6-T3_B06_1	dmel-translation	No Hits found!
BT-TOMOV-030-1-B9-T3_B09_1	dmel-translation	No Hits found!
BT-TOMOV-030-1-C11-T3_C11_1	dmel-translation	No Hits found!
BT-TOMOV-030-1-C1-T3_C01_1	dmel-translation	No Hits found!
BT-TOMOV-030-1-C3-T3_C03_1	dmel-translation	No Hits found!
BT-TOMOV-030-1-C5-T3_C05_1	dmel-translation			4e-16	197	71	37/52	82	43/52	type=protein; loc=X:complement(15682274..15682284,15682823..15682953, 15683073..15683101); ID=CG9032-PB; name=sun-PB; db_xref=FlyBase:FBpp0073964,GB_protein:AAN09369.1, FlyBase:FBgn0014391,Gadfly:CG9032-PB; species=dmel; len=57	CG9032-PB					1
BT-TOMOV-030-1-C8-T3_C08_1	dmel-translation	No Hits found!
BT-TOMOV-030-1-C9-T3_C09_1	dmel-translation	No Hits found!
BT-TOMOV-030-1-D6-T3_D06_1	dmel-translation	No Hits found!
BT-TOMOV-030-1-D8-T3_D08_1	dmel-translation	No Hits found!
BT-TYLCV-044-1-E9-T3_E09_1	dmel-translation			7e-37	380	52	81/155	60	94/155	type=protein; loc=3R:complement(23483795..23483835,23484191..23484277, 23484338..23484643,23485651..23485678, 23485832..23485834); ID=CG5596-PB; name=Mlc1-PB; db_xref=FlyBase:FBpp0084566,GB_protein:AAN14121.1, FlyBase:FBgn0002772,Gadfly:CG5596-PB; species	CG5596-PB					1
BT-TOMOV-030-1-E11-T3_E11_1	dmel-translation			1e-134	1219	98	245/249	98	245/249	type=protein; loc=3L:complement(3883003..3885291); ID=CG11624-PA; name=Ubi-p63E-PA; db_xref=FlyBase:FBpp0073034,GB_protein:AAF47806.3, FlyBase:FBgn0003943,Gadfly:CG11624-PA; species=dmel; len=763	CG11624-PA					9
BT-TOMOV-030-1-E2-T3_E02_1	dmel-translation	No Hits found!
BT-TOMOV-030-1-E5-T3_E05_1	dmel-translation	No Hits found!
BT-TOMOV-030-1-E6-T3_E06_1	dmel-translation	No Hits found!
BT-TOMOV-030-1-E8-T3_E08_1	dmel-translation	No Hits found!
BT-TOMOV-030-1-F10-T3_F10_1	dmel-translation	No Hits found!
BT-TOMOV-030-1-F12-T3_F12_1	dmel-translation			1e-111	1017	82	195/235	89	212/235	type=protein; loc=2L:complement(8995605..8995746,8995804..8996136, 8996198..8996679,8996743..8996868,8996931..8997125, 8997210..8997263); ID=CG9556-PA; name=alien-PA; db_xref=FlyBase:FBpp0079381,GB_protein:AAN10685.1, FlyBase:FBgn0013746,Gadfly:CG9556-PA;	CG9556-PA					1
BT-TOMOV-039-1-H12-T3_H12_1	dmel-translation			2e-65	625	43	123/286	58	168/286	type=protein; loc=2R:complement(17731388..17731559,17731614..17732065, 17732127..17732989,17733496..17733828,17733899..17734128, 17734207..17734523); ID=CG3380-PA; name=CG3380-PA; db_xref=FlyBase:FBpp0071690,GB_protein:AAF46826.1, FlyBase:FBgn0034716,Gadf	CG3380-PA					1
BT-TOMOV-044-1-G7-T3_G07_1	dmel-translation	No Hits found!
BT-TOMOV-030-1-G3-T3_G03_1	dmel-translation	No Hits found!
BT-TOMOV-030-1-G9-T3_G09_1	dmel-translation			3e-29	313	37	71/190	58	111/190	type=protein; loc=2L:complement(9573773..9574406,9574469..9575238, 9575295..9575435,9575502..9576188); ID=CG4389-PC; name=CG4389-PC; db_xref=FlyBase:FBpp0079455,GB_protein:AAN10698.1, FlyBase:FBgn0028479,Gadfly:CG4389-PC; species=dmel; len=744	CG4389-PC					1
BT-TOMOV-030-1-H10-T3_H10_1	dmel-translation			8e-28	301	47	55/117	67	79/117	type=protein; loc=2L:join(19452362..19452497,19452559..19452653, 19452753..19453097,19453157..19453335, 19453405..19453519); ID=CG10026-PC; name=CG10026-PC; db_xref=FlyBase:FBpp0080779,GB_protein:AAN11044.1, FlyBase:FBgn0032785,Gadfly:CG10026-PC; species=	CG10026-PC					1
BT-TOMOV-030-1-H3-T3_H03_1	dmel-translation	No Hits found!
BT-TOMOV-030-1-H6-T3_H06_1	dmel-translation			8e-18	212	40	48/119	55	67/119	type=protein; loc=3R:join(2168792..2168872,2168926..2169405); ID=CG10298-PA; name=CG10298-PA; db_xref=FlyBase:FBpp0081207,GB_protein:AAF54137.1, FlyBase:FBgn0037432,Gadfly:CG10298-PA; species=dmel; len=187	CG10298-PA					1
BT-TOMOV-031-1-A10-T3_A10_1	dmel-translation	No Hits found!
BT-TOMOV-031-1-A3-T3_A03_1	dmel-translation	No Hits found!
BT-TOMOV-031-1-A4-T3_A04_1	dmel-translation	No Hits found!
BT-TOMOV-031-1-A5-T3_A05_1	dmel-translation	No Hits found!
BT-TOMOV-031-1-A7-T3_A07_1	dmel-translation	No Hits found!
BT-TOMOV-031-1-B11-T3_B11_1	dmel-translation	No Hits found!
BT-TOMOV-031-1-B12-T3_B12_1	dmel-translation	No Hits found!
BT-TOMOV-031-1-B1-T3_B01_1	dmel-translation	No Hits found!
BT-TOMOV-031-1-B3-T3_B03_1	dmel-translation			2e-23	256	66	50/75	75	57/75	type=protein; loc=3R:join(16676588..16676665,16676753..16677070); ID=CG15697-PB; name=CG15697-PB; db_xref=FlyBase:FBpp0083377,GB_protein:AAN13838.1, FlyBase:FBgn0038834,Gadfly:CG15697-PB; species=dmel; len=132	CG15697-PB					1
BT-H-023-1-A3-T3_A03_1	dmel-translation			9e-96	766	89	146/163	95	156/163	type=protein; loc=3R:complement(17092673..17092867,17092948..17093175, 17093232..17093279,17093342..17093462, 17094493..17094515); ID=CG3320-PA; name=Rab1-PA; db_xref=FlyBase:FBpp0083503,GB_protein:AAF55873.1, FlyBase:FBgn0016700,Gadfly:CG3320-PA; species	CG3320-PA					2
BT-TOMOV-031-1-B9-T3_B09_1	dmel-translation	No Hits found!
BT-TOMOV-031-1-C4-T3_C04_1	dmel-translation	No Hits found!
BT-TOMOV-031-1-C5-T3_C05_1	dmel-translation	No Hits found!
BT-TOMOV-031-1-C7-T3_C07_1	dmel-translation	No Hits found!
BT-TOMOV-031-1-D11-T3_D11_1	dmel-translation	No Hits found!
BT-TOMOV-031-1-D1-T3_D01_1	dmel-translation	No Hits found!
BT-TOMOV-031-1-D3-T3_D03_1	dmel-translation	No Hits found!
BT-TOMOV-031-1-D4-T3_D04_1	dmel-translation	No Hits found!
BT-TOMOV-031-1-D7-T3_D07_1	dmel-translation	No Hits found!
BT-TOMOV-031-1-E11-T3_E11_1	dmel-translation	No Hits found!
BT-TOMOV-031-1-E1-T3_E01_1	dmel-translation			4e-33	347	34	85/247	52	131/247	type=protein; loc=2R:complement(7132840..7133361,7133423..7133747, 7133809..7134878); ID=CG9006-PA; name=CG9006-PA; db_xref=FlyBase:FBpp0087192,GB_protein:AAF58637.1, FlyBase:FBgn0033637,Gadfly:CG9006-PA; species=dmel; len=639	CG9006-PA					1
TOMOV-BT006_B12_1	dmel-translation	No Hits found!
BT-TOMOV-031-1-E6-T3_E06_1	dmel-translation	No Hits found!
BT-TOMOV-031-1-F10-T3_F10_1	dmel-translation	No Hits found!
BT-TOMOV-031-1-F7-T3_F07_1	dmel-translation			5e-27	294	61	47/77	76	59/77	type=protein; loc=X:complement(19574847..19575134); ID=CG14235-PA; name=CG14235-PA; db_xref=FlyBase:FBpp0074584,GB_protein:AAF49015.2, FlyBase:FBgn0031066,Gadfly:CG14235-PA; species=dmel; len=96	CG14235-PA					1
BT-TOMOV-031-1-F8-T3_F08_1	dmel-translation			3e-39	395	57	72/126	72	92/126	type=protein; loc=X:join(13231208..13231237,13232522..13232941, 13233268..13233498,13233570..13233876, 13233944..13234098,13234167..13234352); ID=CG1673-PA; name=CG1673-PA; db_xref=FlyBase:FBpp0073608,GB_protein:AAF48268.2, FlyBase:FBgn0030482,Gadfly:CG16	CG1673-PA					1
BT-TOMOV-031-1-F9-T3_F09_1	dmel-translation	No Hits found!
BT-TOMOV-031-1-G11-T3_G11_1	dmel-translation	No Hits found!
BT-TOMOV-031-1-G4-T3_G04_1	dmel-translation	No Hits found!
BT-TOMOV-031-1-H11-T3_H11_1	dmel-translation	No Hits found!
BT-TOMOV-031-1-H8-T3_H08_1	dmel-translation	No Hits found!
BT-TOMOV-032-1-A10-T3_A10_1	dmel-translation	No Hits found!
BT-TOMOV-032-1-A6-T3_A06_1	dmel-translation	No Hits found!
BT-TOMOV-032-1-B11-T3_B11_1	dmel-translation	No Hits found!
BT-TOMOV-032-1-B12-T3_B12_1	dmel-translation	No Hits found!
BT-TOMOV-032-1-B3-T3_B03_1	dmel-translation	No Hits found!
BT-TOMOV-032-1-D9-T3_D09_1	dmel-translation	No Hits found!
BT-TOMOV-032-1-C10-T3_C10_1	dmel-translation			1e-14	185	38	42/109	55	61/109	type=protein; loc=2R:complement(18584383..18584635,18584691..18584842, 18584909..18586618); ID=CG9882-PA; name=CG9882-PA; db_xref=FlyBase:FBpp0071891,GB_protein:AAF46952.3, FlyBase:FBgn0034817,GB_protein:AAF46952.2, Gadfly:CG9882-PA; species=dmel; len=705	CG9882-PA					1
BT-TOMOV-032-1-C6-T3_C06_1	dmel-translation	No Hits found!
BT-TOMOV-032-1-D4-T3_D04_1	dmel-translation	No Hits found!
BT-TOMOV-032-1-D5-T3_D05_1	dmel-translation	No Hits found!
BT-TOMOV-032-1-D6-T3_D06_1	dmel-translation	No Hits found!
BT-TOMOV-032-1-D8-T3_D08_1	dmel-translation	No Hits found!
BT-TOMOV-032-1-E4-T3_E04_1	dmel-translation	No Hits found!
BT-TOMOV-032-1-E6-T3_E06_1	dmel-translation	No Hits found!
BT-TOMOV-032-1-E9-T3_E09_1	dmel-translation			6e-12	163	31	39/125	50	63/125	type=protein; loc=3R:complement(13992452..13992793, 13992853..13992900); ID=CG32920-PA; name=CG32920-PA; db_xref=FlyBase:FBpp0083040,GB_protein:AAF55498.1, FlyBase:FBgn0052920,Gadfly:CG32920-PA; species=dmel; len=130	CG32920-PA					1
BT-TOMOV-032-1-F3-T3_F03_1	dmel-translation			3e-32	339	40	68/170	62	106/170	type=protein; loc=X:join(2054958..2055099,2055976..2056095, 2056161..2056762,2056831..2057025,2057092..2057217, 2060263..2060593,2060665..2060865,2060921..2061081); ID=CG3456-PA; name=Mct1-PA; db_xref=FlyBase:FBpp0070377,GB_protein:AAF45749.2, FlyBase:FBg	CG3456-PA					1
BT-TOMOV-032-1-F4-T3_F04_1	dmel-translation	No Hits found!
BT-TYLCV-046-1-A12-T3_A12_1	dmel-translation			1e-58	569	86	106/123	93	115/123	type=protein; loc=3R:join(14100660..14100863,14107416..14107655); ID=CG8053-PB; name=eIF-1A-PB; db_xref=FlyBase:FBpp0089421,GB_protein:AAS65169.1, FlyBase:FBgn0026250; species=dmel; len=148	CG8053-PB					1
BT-TOMOV-032-1-G12-T3_G12_1	dmel-translation	No Hits found!
BT-TOMOV-032-1-G2-T3_G02_1	dmel-translation	No Hits found!
BT-TOMOV-032-1-G4-T3_G04_1	dmel-translation	No Hits found!
BT-TOMOV-034-1-D11-T3_D11_1	dmel-translation			2e-47	470	59	84/141	78	111/141	type=protein; loc=3L:complement(19932064..19933024,19933129..19933291, 19933413..19933584,19933777..19933901, 19933962..19933998); ID=CG7433-PB; name=CG7433-PB; db_xref=FlyBase:FBpp0074677,GB_protein:AAN11644.1, FlyBase:FBgn0036927,Gadfly:CG7433-PB; speci	CG7433-PB					1
BT-TOMOV-032-1-G6-T3_G06_1	dmel-translation	No Hits found!
BT-TOMOV-032-1-G8-T3_G08_1	dmel-translation	No Hits found!
BT-TOMOV-032-1-H4-T3_H04_1	dmel-translation	No Hits found!
BT-TOMOV-032-1-H6-T3_H06_1	dmel-translation	No Hits found!
BT-TOMOV-032-1-H7-T3_H07_1	dmel-translation			1e-43	434	76	80/104	89	94/104	type=protein; loc=2R:complement(7715376..7715496,7715741..7715946, 7716023..7716148,7716682..7716693); ID=CG8857-PC; name=CG8857-PC; db_xref=FlyBase:FBpp0087115,GB_protein:AAM71028.1, FlyBase:FBgn0033699,Gadfly:CG8857-PC; species=dmel; len=155	CG8857-PC					1
BT-TYLCV-043-1-D2-T3_D02_1	dmel-translation	No Hits found!
BT-TOMOV-034-1-D6-T3_D06_1	dmel-translation	No Hits found!
BT-TOMOV-033-1-A3-T3_A03_1	dmel-translation	No Hits found!
BT-TOMOV-033-1-A4-T3_A04_1	dmel-translation	No Hits found!
BT-TOMOV-033-1-A6-T3_A06_1	dmel-translation	No Hits found!
BT-TOMOV-033-1-A9-T3_A09_1	dmel-translation	No Hits found!
BT-TOMOV-033-1-B9-T3_B09_1	dmel-translation	No Hits found!
BT-TOMOV-033-1-C10-T3_C10_1	dmel-translation	No Hits found!
BT-TOMOV-033-1-C11-T3_C11_1	dmel-translation	No Hits found!
BT-TOMOV-033-1-C12-T3_C12_1	dmel-translation	No Hits found!
BT-TOMOV-033-1-C2-T3_C02_1	dmel-translation			2e-56	549	79	100/126	91	116/126	type=protein; loc=2L:complement(5973580..5973674,5976611..5976782, 5979412..5979522); ID=CG9553-PD; name=chic-PD; db_xref=FlyBase:FBpp0089196,GB_protein:AAS64643.1, FlyBase:FBgn0000308; species=dmel; len=126	CG9553-PD					1
BT-TOMOV-033-1-C4-T3_C04_1	dmel-translation			1e-20	240	28	58/204	45	93/204	type=protein; loc=3R:complement(4821055..4821321,4821378..4822751, 4824713..4824829,4825172..4825374,4825766..4825902, 4826009..4826058); ID=CG31100-PA; name=CG31100-PA; db_xref=FlyBase:FBpp0081489,GB_protein:AAF54318.2, FlyBase:FBgn0051100,Gadfly:CG31100	CG31100-PA					2
BT-TOMOV-033-1-C6-T3_C06_1	dmel-translation	No Hits found!
BT-TOMOV-033-1-D10-T3_D10_1	dmel-translation	No Hits found!
BT-TOMOV-033-1-D11-T3_D11_1	dmel-translation	No Hits found!
BT-TOMOV-033-1-D12-T3_D12_1	dmel-translation	No Hits found!
BT-TOMOV-033-1-D3-T3_D03_1	dmel-translation	No Hits found!
BT-TOMOV-033-1-D4-T3_D04_1	dmel-translation	No Hits found!
BT-TOMOV-033-1-D8-T3_D08_1	dmel-translation	No Hits found!
BT-TOMOV-033-1-D9-T3_D09_1	dmel-translation			6e-15	186	36	36/100	58	58/100	type=protein; loc=X:join(10948694..10948833,10949047..10949272, 10949331..10949528,10949593..10949995, 10950370..10950527,10950582..10950678, 10951713..10952067,10952137..10952230); ID=CG1961-PA; name=CG1961-PA; db_xref=FlyBase:FBpp0073288,GB_protein:AAF4	CG1961-PA					1
BT-TOMOV-033-1-E2-T3_E02_1	dmel-translation	No Hits found!
BT-TOMOV-030-1-E7-T3_E07_1	dmel-translation	No Hits found!
BT-TOMOV-033-1-F12-T3_F12_1	dmel-translation	No Hits found!
BT-TOMOV-033-1-F2-T3_F02_1	dmel-translation	No Hits found!
BT-TOMOV-033-1-F3-T3_F03_1	dmel-translation			9e-35	358	72	66/91	80	74/91	type=protein; loc=2R:complement(7159099..7159203,7159267..7159479, 7159540..7159833,7159898..7160086,7160146..7160323, 7160392..7160486,7160588..7160671,7160755..7160871, 7161317..7161433); ID=CG9003-PA; name=CG9003-PA; db_xref=FlyBase:FBpp0087190,GB_prot	CG9003-PA					3
BT-TOMOV-033-1-F7-T3_F07_1	dmel-translation	No Hits found!
BT-TOMOV-033-1-F9-T3_F09_1	dmel-translation			1e-23	263	45	46/101	71	73/101	type=protein; loc=2R:join(4591929..4591982,4592041..4592236, 4592290..4592491,4592554..4593318,4593383..4593710, 4593778..4593958,4594020..4594102); ID=CG8083-PC; name=CG8083-PC; db_xref=FlyBase:FBpp0089108,GB_protein:AAS64889.1, FlyBase:FBgn0025709; spec	CG8083-PC					1
BT_TYLCV004_D11_1	dmel-translation	No Hits found!
BT-TOMOV-033-1-G11-T3_G11_1	dmel-translation	No Hits found!
BT-TOMOV-033-1-G5-T3_G05_1	dmel-translation	No Hits found!
BT-TYLCV-014-1-C3-T3_C03_1	dmel-translation	No Hits found!
TOMOV-BT012_H03_1	dmel-translation	No Hits found!
TOMOV-BT009_H01_1	dmel-translation	No Hits found!
BT-TOMOV-033-1-H6-T3_H06_1	dmel-translation	No Hits found!
BT-TOMOV-034-1-A1-T3_A01_1	dmel-translation	No Hits found!
BT-TOMOV-034-1-A2-T3_A02_1	dmel-translation	No Hits found!
BT-TOMOV-034-1-A8-T3_A08_1	dmel-translation	No Hits found!
BT-TOMOV-034-1-B12-T3_B12_1	dmel-translation	No Hits found!
BT-TOMOV-034-1-B4-T3_B04_1	dmel-translation	No Hits found!
BT-TOMOV-034-1-C10-T3_C10_1	dmel-translation	No Hits found!
BT-TOMOV-034-1-C12-T3_C12_1	dmel-translation	No Hits found!
BT-TYLCV-024-1-F6-T3_F06_1	dmel-translation	No Hits found!
BT-TOMOV-034-1-C5-T3_C05_1	dmel-translation	No Hits found!
BT-TOMOV-034-1-D10-T3_D10_1	dmel-translation			2e-81	764	65	133/202	76	157/202	type=protein; loc=2L:join(16816052..16816404,16816460..16816588, 16816647..16816738,16816807..16816859, 16821339..16821447,16821508..16821651, 16821708..16822018,16822079..16822351, 16822412..16822642); ID=CG31991-PC; name=mdy-PC; db_xref=FlyBase:FBpp0080	CG31991-PC					1
BT-TOMOV-034-1-D12-T3_D12_1	dmel-translation	No Hits found!
BT-TOMOV-034-1-D3-T3_D03_1	dmel-translation	No Hits found!
BT-TOMOV-034-1-D5-T3_D05_1	dmel-translation	No Hits found!
BT-TOMOV-034-1-D9-T3_D09_1	dmel-translation	No Hits found!
BT-TOMOV-034-1-E10-T3_E10_1	dmel-translation	No Hits found!
TOMOV-BT003_D07_1	dmel-translation	No Hits found!
BT-TOMOV-034-1-E1-T3_E01_1	dmel-translation	No Hits found!
BT-TOMOV-034-1-E2-T3_E02_1	dmel-translation	No Hits found!
BT-TOMOV-046-1-D11-T3_D11_1	dmel-translation			5e-18	216	28	51/176	49	88/176	type=protein; loc=3R:join(17701212..17701352,17701437..17701532, 17702070..17702198,17702297..17702410, 17702483..17702620,17702718..17703122, 17703189..17703350); ID=CG6656-PA; name=CG6656-PA; db_xref=FlyBase:FBpp0083537,GB_protein:AAF55931.1, FlyBase:FB	CG6656-PA					1
BT-TOMOV-034-1-F12-T3_F12_1	dmel-translation	No Hits found!
BT-TOMOV-034-1-F3-T3_F03_1	dmel-translation	No Hits found!
BT-TYLCV-030-1-D12-T3_D12_1	dmel-translation			4e-56	546	56	101/179	76	137/179	type=protein; loc=2L:join(6950539..6950609,6950673..6950988, 6951045..6951218,6951274..6951573,6951627..6952060, 6952120..6952955,6953015..6953373,6953434..6953724, 6953787..6954327,6954393..6954451); ID=CG3423-PA; name=SA-PA; db_xref=FlyBase:FBpp0078977,	CG3423-PA					1
BT-TOMOV-034-1-H4-T3_H04_1	dmel-translation	No Hits found!
BT-TOMOV-036-1-H4-T3_H04_1	dmel-translation	No Hits found!
BT-TOMOV-035-1-B3-T3_B03_1	dmel-translation	No Hits found!
BT-TYLCV-048-1-C1-T3_C01_1	dmel-translation	No Hits found!
BT-TOMOV-035-1-C7-T3_C07_1	dmel-translation	No Hits found!
HBT008_H04_T3_043_1	dmel-translation	No Hits found!
BT-TOMOV-035-1-E6-T3_E06_1	dmel-translation	No Hits found!
BT-TOMOV-035-1-F3-T3_F03_1	dmel-translation	No Hits found!
BT-TOMOV-035-1-F6-T3_F06_1	dmel-translation	No Hits found!
BT-TOMOV-035-1-G4-T3_G04_1	dmel-translation	No Hits found!
BT-TOMOV-035-1-G6-T3_G06_1	dmel-translation	No Hits found!
BT-TOMOV-035-1-G8-T3_G08_1	dmel-translation	No Hits found!
BT-HINST-005-1-B10-T3_B10_1	dmel-translation	No Hits found!
BT-TOMOV-035-1-H5-T3_H05_1	dmel-translation	No Hits found!
BT-TOMOV-036-1-A11-T3_A11_1	dmel-translation	No Hits found!
BT-TOMOV-036-1-A2-T3_A02_1	dmel-translation	No Hits found!
BT-TOMOV-036-1-A4-T3_A04_1	dmel-translation	No Hits found!
BT-TOMOV-036-1-B10-T3_B10_1	dmel-translation	No Hits found!
BT-TOMOV-036-1-B1-T3_B01_1	dmel-translation	No Hits found!
BT-TOMOV-036-1-B3-T3_B03_1	dmel-translation	No Hits found!
BT-TOMOV-036-1-B4-T3_B04_1	dmel-translation	No Hits found!
BT-TOMOV-036-1-B6-T3_B06_1	dmel-translation	No Hits found!
BT-TOMOV-036-1-B7-T3_B07_1	dmel-translation	No Hits found!
BT-TYLCV-057-1-D6-T3_D06_1	dmel-translation			4e-61	589	64	114/177	77	138/177	type=protein; loc=3L:join(12478493..12478599,12478666..12479092); ID=CG10682-PA; name=vihar-PA; db_xref=FlyBase:FBpp0075690,GB_protein:AAF49909.1, FlyBase:FBgn0027936,Gadfly:CG10682-PA; species=dmel; len=178	CG10682-PA					1
BT-TOMOV-036-1-C5-T3_C05_1	dmel-translation	No Hits found!
BT-TOMOV-036-1-C6-T3_C06_1	dmel-translation	No Hits found!
BT-TOMOV-036-1-C8-T3_C08_1	dmel-translation	No Hits found!
BT-TOMOV-036-1-D5-T3_D05_1	dmel-translation			8e-65	619	65	120/183	80	148/183	type=protein; loc=X:join(15580708..15580844,15581245..15582706); ID=CG8231-PA; name=CG8231-PA; db_xref=FlyBase:FBpp0073902,GB_protein:AAF48503.1, FlyBase:FBgn0030681,Gadfly:CG8231-PA; species=dmel; len=533	CG8231-PA					1
BT-TOMOV-036-1-D7-T3_D07_1	dmel-translation	No Hits found!
HBT008_B06_T3_048_1	dmel-translation	No Hits found!
BT-TOMOV-036-1-E10-T3_E10_1	dmel-translation	No Hits found!
BT-TOMOV-036-1-E1-T3_E01_1	dmel-translation			7e-07	114	43	21/48	68	33/48	type=protein; loc=3L:complement(22668476..22668577,22668750..22669824, 22670283..22670607,22672089..22672110); ID=CG11241-PA; name=CG11241-PA; db_xref=FlyBase:FBpp0078188,GB_protein:AAF51855.3, FlyBase:FBgn0037186,Gadfly:CG11241-PA; species=dmel; len=508	CG11241-PA					1
BT-TOMOV-036-1-F12-T3_F12_1	dmel-translation	No Hits found!
BT-TOMOV-036-1-F2-T3_F02_1	dmel-translation	No Hits found!
BT-TOMOV-036-1-F5-T3_F05_1	dmel-translation	No Hits found!
BT-TOMOV-036-1-F7-T3_F07_1	dmel-translation			1e-36	376	44	80/179	62	114/179	type=protein; loc=2L:join(10307045..10307119,10307194..10307493, 10307558..10307968); ID=CG4968-PA; name=CG4968-PA; db_xref=FlyBase:FBpp0079577,GB_protein:AAF52905.1, FlyBase:FBgn0032214,Gadfly:CG4968-PA; species=dmel; len=262	CG4968-PA					1
BT-TOMOV-036-1-F9-T3_F09_1	dmel-translation	No Hits found!
BT-HINST-019-1-E7-T3_E07_1	dmel-translation			2e-39	401	53	82/152	61	95/152	type=protein; loc=3R:complement(23483637..23483677,23484191..23484277, 23484338..23484643,23485651..23485678, 23485832..23485834); ID=CG5596-PA; name=Mlc1-PA; db_xref=FlyBase:FBpp0084565,GB_protein:AAF56733.2, FlyBase:FBgn0002772,Gadfly:CG5596-PA; species	CG5596-PA					1
BT_TYLCV004_E02_1	dmel-translation	No Hits found!
BT-TOMOV-036-1-G5-T3_G05_1	dmel-translation			2e-31	332	42	87/204	56	116/204	type=protein; loc=3L:join(12475728..12475894,12475951..12476419); ID=CG10681-PA; name=CG10681-PA; db_xref=FlyBase:FBpp0075689,GB_protein:AAF49911.1, FlyBase:FBgn0036291,Gadfly:CG10681-PA; species=dmel; len=212	CG10681-PA					1
BT-TOMOV-036-1-G6-T3_G06_1	dmel-translation	No Hits found!
BT-TOMOV-036-1-G7-T3_G07_1	dmel-translation			5e-12	165	26	47/180	50	91/180	type=protein; loc=X:complement(15411092..15411702,15411748..15411826); ID=CG15645-PA; name=CG15645-PA; db_xref=FlyBase:FBpp0088643,GB_protein:AAF48475.2, FlyBase:FBgn0030657,Gadfly:CG15645-PA; species=dmel; len=230	CG15645-PA					1
BT-TOMOV-036-1-G8-T3_G08_1	dmel-translation	No Hits found!
BT-TOMOV-036-1-H7-T3_H07_1	dmel-translation	No Hits found!
BT-TOMOV-037-1-A1-T3_A01_1	dmel-translation	No Hits found!
BT-TOMOV-037-1-A3-T3_A03_1	dmel-translation	No Hits found!
BT-TOMOV-037-1-A4-T3_A04_1	dmel-translation	No Hits found!
BT-TOMOV-037-1-A6-T3_A06_1	dmel-translation			6e-26	285	50	51/101	67	69/101	type=protein; loc=X:join(17695101..17695616,17695775..17696137, 17696211..17696558); ID=CG6769-PA; name=CG6769-PA; db_xref=FlyBase:FBpp0074267,GB_protein:AAF48775.1, FlyBase:FBgn0030878,Gadfly:CG6769-PA; species=dmel; len=409	CG6769-PA					2
BT-TOMOV-037-1-A8-T3_A08_1	dmel-translation	No Hits found!
BT-TOMOV-037-1-B6-T3_B06_1	dmel-translation	No Hits found!
BT-TOMOV-037-1-B7-T3_B07_1	dmel-translation			1e-37	384	48	69/143	68	98/143	type=protein; loc=2R:join(3211140..3211200,3213757..3214427, 3214487..3214696,3214754..3214789); ID=CG30493-PB; name=CG30493-PB; db_xref=FlyBase:FBpp0087999,GB_protein:AAM71104.1, FlyBase:FBgn0050493,Gadfly:CG30493-PB; species=dmel; len=326	CG30493-PB					1
BT-TOMOV-037-1-C10-T3_C10_1	dmel-translation			5e-52	510	51	81/156	70	112/156	type=protein; loc=3R:complement(14476866..14477641,14477782..14478758, 14478827..14478948,14479013..14481670); ID=CG31224-PA; name=CG31224-PA; db_xref=FlyBase:FBpp0083106,GB_protein:AAF55575.2, FlyBase:FBgn0051224,Gadfly:CG31224-PA; species=dmel; len=1784	CG31224-PA					5
BT-TOMOV-037-1-C11-T3_C11_1	dmel-translation	No Hits found!
BT-TOMOV-037-1-C7-T3_C07_1	dmel-translation	No Hits found!
BT-TOMOV-037-1-D10-T3_D10_1	dmel-translation			1e-24	274	39	67/168	57	98/168	type=protein; loc=X:complement(6498465..6498966,6499144..6499316, 6499382..6499396); ID=CG3226-PA; name=CG3226-PA; db_xref=FlyBase:FBpp0070953,GB_protein:AAF46178.1, FlyBase:FBgn0029882,Gadfly:CG3226-PA; species=dmel; len=230	CG3226-PA					1
BT-TOMOV-037-1-D3-T3_D03_1	dmel-translation	No Hits found!
BT-TOMOV-037-1-D4-T3_D04_1	dmel-translation	No Hits found!
BT-TOMOV-037-1-D6-T3_D06_1	dmel-translation	No Hits found!
BT-TOMOV-037-1-D7-T3_D07_1	dmel-translation	No Hits found!
BT-TOMOV-037-1-E12-T3_E12_1	dmel-translation			3e-28	303	47	56/119	61	73/119	type=protein; loc=3L:join(16095168..16095542,16095765..16095959); ID=CG5474-PA; name=SsRbeta-PA; db_xref=FlyBase:FBpp0075209,GB_protein:AAF49532.2, FlyBase:FBgn0011016,Gadfly:CG5474-PA; species=dmel; len=190	CG5474-PA					1
BT-TOMOV-037-1-E2-T3_E02_1	dmel-translation	No Hits found!
BT-TOMOV-037-1-E3-T3_E03_1	dmel-translation			4e-17	202	66	36/54	77	42/54	type=protein; loc=2R:complement(1164602..1164697,1164760..1164969, 1165031..1165605,1167989..1168135,1168195..1168545, 1168607..1168676,1168747..1169556,1169615..1169764, 1169844..1169941,1170007..1170031); ID=CG8426-PA; name=l(2)NC136-PA; db_xref=FlyBase	CG8426-PA					1
BT-TOMOV-037-1-E6-T3_E06_1	dmel-translation	No Hits found!
BT-TOMOV-037-1-E8-T3_E08_1	dmel-translation	No Hits found!
BT-TOMOV-037-1-E9-T3_E09_1	dmel-translation			5e-23	260	49	48/97	68	67/97	type=protein; loc=X:join(1746503..1746551,1746634..1746699, 1746769..1747382); ID=CG3109-PA; name=mRpL16-PA; db_xref=FlyBase:FBpp0070301,GB_protein:AAF45685.1, FlyBase:FBgn0023519,Gadfly:CG3109-PA; species=dmel; len=243	CG3109-PA					1
BT-TOMOV-037-1-F11-T3_F11_1	dmel-translation	No Hits found!
BT-TOMOV-037-1-F12-T3_F12_1	dmel-translation	No Hits found!
BT-TOMOV-037-1-F1-T3_F01_1	dmel-translation			4e-59	571	42	114/266	60	162/266	type=protein; loc=2L:complement(10304165..10304769,10304827..10305082, 10305149..10305505); ID=CG5390-PA; name=CG5390-PA; db_xref=FlyBase:FBpp0079653,GB_protein:AAF52904.1, FlyBase:FBgn0032213,Gadfly:CG5390-PA; species=dmel; len=406	CG5390-PA					1
BT-TOMOV-037-1-F3-T3_F03_1	dmel-translation			7e-19	223	47	48/101	58	60/101	type=protein; loc=2L:join(20775376..20775378,20775443..20775708, 20775996..20776128); ID=CG9324-PA; name=CG9324-PA; db_xref=FlyBase:FBpp0080943,GB_protein:AAF53924.1, FlyBase:FBgn0032884,Gadfly:CG9324-PA; species=dmel; len=134	CG9324-PA					1
BT-TYLCV-063-1-G11-T3_G11_1	dmel-translation	No Hits found!
BT-TOMOV-037-1-G3-T3_G03_1	dmel-translation			1e-34	357	98	66/67	99	67/67	type=protein; loc=3R:join(20543340..20543434,20543518..20543623); ID=CG13628-PA; name=Rpb10-PA; db_xref=FlyBase:FBpp0084067,GB_protein:AAF56326.1, FlyBase:FBgn0039218,Gadfly:CG13628-PA; species=dmel; len=67	CG13628-PA					1
BT-TOMOV-037-1-G8-T3_G08_1	dmel-translation	No Hits found!
BT-TOMOV-037-1-G9-T3_G09_1	dmel-translation	No Hits found!
BT-TOMOV-037-1-H1-T3_H01_1	dmel-translation			1e-14	184	44	35/78	67	53/78	type=protein; loc=X:join(1779914..1780021,1780255..1780441, 1780684..1780945,1781007..1781192,1781259..1781591, 1781659..1782535,1782602..1782788,1782850..1783074, 1783135..1783319); ID=CG3573-PA; name=CG3573-PA; db_xref=FlyBase:FBpp0070304,GB_protein:AAF	CG3573-PA					1
BT-TOMOV-038-1-A12-T3_A12_1	dmel-translation	No Hits found!
BT-TOMOV-038-1-A1-T3_A01_1	dmel-translation	No Hits found!
BT-TOMOV-038-1-A2-T3_A02_1	dmel-translation	No Hits found!
BT-TOMOV-038-1-A3-T3_A03_1	dmel-translation	No Hits found!
BT-TOMOV-038-1-A5-T3_A05_1	dmel-translation	No Hits found!
BT-TOMOV-038-1-A8-T3_A08_1	dmel-translation	No Hits found!
BT-TOMOV-038-1-A9-T3_A09_1	dmel-translation			4e-17	205	39	60/151	54	84/151	type=protein; loc=3L:22806453..22807526; ID=CG11109-PA; name=CG11109-PA; db_xref=FlyBase:FBpp0078204,GB_protein:AAF51875.1, FlyBase:FBgn0037200,Gadfly:CG11109-PA; species=dmel; len=358	CG11109-PA					1
BT-TOMOV-038-1-B11-T3_B11_1	dmel-translation	No Hits found!
BT-TOMOV-038-1-B3-T3_B03_1	dmel-translation	No Hits found!
BT-TOMOV-038-1-B5-T3_B05_1	dmel-translation	No Hits found!
BT-TOMOV-038-1-B9-T3_B09_1	dmel-translation			6e-11	151	44	25/56	65	37/56	type=protein; loc=3L:complement(3075099..3075211,3075412..3075613, 3075684..3076654,3076719..3076830,3076891..3077847, 3077910..3078418,3081195..3081276,3090206..3090208); ID=CG1869-PA; name=CG1869-PA; db_xref=FlyBase:FBpp0072985,GB_protein:AAF47714.2, Fl	CG1869-PA					2
BT-TOMOV-038-1-C10-T3_C10_1	dmel-translation	No Hits found!
BT-TOMOV-038-1-C11-T3_C11_1	dmel-translation	No Hits found!
BT-TOMOV-038-1-C6-T3_C06_1	dmel-translation			3e-23	262	42	54/127	62	80/127	type=protein; loc=3L:187392..188771; ID=CG7067-PA; name=NitFhit-PA; db_xref=FlyBase:FBpp0072385,GB_protein:AAF47347.1, FlyBase:FBgn0024945,Gadfly:CG7067-PA; species=dmel; len=460	CG7067-PA					1
BT-TOMOV-038-1-D10-T3_D10_1	dmel-translation	No Hits found!
BT-TOMOV-038-1-D12-T3_D12_1	dmel-translation	No Hits found!
BT-TOMOV-038-1-D7-T3_D07_1	dmel-translation	No Hits found!
BT-TOMOV-038-1-D8-T3_D08_1	dmel-translation			1e-46	462	71	87/121	79	97/121	type=protein; loc=3L:complement(11086403..11086795, 11087521..11087586); ID=CG11793-PA; name=Sod-PA; db_xref=FlyBase:FBpp0075958,GB_protein:AAF50095.1, FlyBase:FBgn0003462,Gadfly:CG11793-PA; species=dmel; len=153	CG11793-PA					1
BT-TOMOV-038-1-E1-T3_E01_1	dmel-translation			3e-29	313	43	65/151	64	97/151	type=protein; loc=3R:join(19590035..19590038,19590108..19590406, 19590471..19590681,19591234..19591418, 19591598..19591788,19591852..19592029, 19592096..19592242); ID=CG10374-PC; name=Lsd-1-PC; db_xref=FlyBase:FBpp0083847,GB_protein:AAF56182.2, FlyBase:FB	CG10374-PC					1
BT-TOMOV-038-1-E4-T3_E04_1	dmel-translation			9e-80	749	62	142/227	73	168/227	type=protein; loc=2L:complement(10393937..10394944, 10396215..10396217); ID=CG5362-PA; name=CG5362-PA; db_xref=FlyBase:FBpp0079640,GB_protein:AAF52935.2, FlyBase:FBgn0032237,Gadfly:CG5362-PA; species=dmel; len=337	CG5362-PA					1
BT-TOMOV-038-1-E5-T3_E05_1	dmel-translation	No Hits found!
BT-TOMOV-038-1-E7-T3_E07_1	dmel-translation	No Hits found!
BT-TOMOV-038-1-E8-T3_E08_1	dmel-translation			3e-30	322	33	87/260	49	131/260	type=protein; loc=3R:complement(24975665..24976953,24977012..24977411); ID=CG31426-PA; name=ligatin-PA; db_xref=FlyBase:FBpp0084779,GB_protein:AAN14162.1, FlyBase:FBgn0041588,Gadfly:CG31426-PA; species=dmel; len=563	CG31426-PA					1
HBT006_A02_T3_008_1	dmel-translation	No Hits found!
HBT009_G01_T3_007_1	dmel-translation			4e-72	685	71	135/190	84	160/190	type=protein; loc=3L:complement(8707604..8708077,8708187..8708802, 8710968..8711797); ID=CG5939-PD; name=Prm-PD; db_xref=FlyBase:FBpp0076323,GB_protein:AAN11995.1, FlyBase:FBgn0003149,Gadfly:CG5939-PD; species=dmel; len=640	CG5939-PD					1
BT-TOMOV-038-1-F1-T3_F01_1	dmel-translation			9e-14	180	22	61/266	45	124/266	type=protein; loc=2L:complement(10973539..10974210, 10974268..10975212); ID=CG6093-PA; name=abo-PA; db_xref=FlyBase:FBpp0079757,GB_protein:AAF53040.1, FlyBase:FBgn0000018,Gadfly:CG6093-PA; species=dmel; len=539	CG6093-PA					1
BT-TOMOV-038-1-F6-T3_F06_1	dmel-translation	No Hits found!
BT-TOMOV-038-1-F7-T3_F07_1	dmel-translation	No Hits found!
BT-TOMOV-038-1-F9-T3_F09_1	dmel-translation			8e-20	225	56	44/78	72	57/78	type=protein; loc=2R:join(14051901..14051932,14052097..14054005); ID=CG17725-PA; name=Pepck-PA; db_xref=FlyBase:FBpp0085880,GB_protein:AAF57676.1, FlyBase:FBgn0003067,Gadfly:CG17725-PA; species=dmel; len=647	CG17725-PA					1
BT-TOMOV-038-1-G12-T3_G12_1	dmel-translation			8e-55	534	91	102/111	96	108/111	type=protein; loc=2L:complement(5539634..5539644,5539707..5540109, 5540169..5540300,5540972..5541090,5541153..5541336, 5541433..5541656,5541723..5541921); ID=CG7269-PC; name=Hel25E-PC; db_xref=FlyBase:FBpp0078754,GB_protein:AAN10545.1, FlyBase:FBgn0014189	CG7269-PC					1
BT-TOMOV-038-1-G5-T3_G05_1	dmel-translation	No Hits found!
BT-TOMOV-038-1-H4-T3_H04_1	dmel-translation			2e-19	230	38	53/137	63	88/137	type=protein; loc=3L:complement(19573688..19573927,19573991..19574180, 19574240..19574968,19575025..19575447, 19575511..19575815,19575874..19576003, 19576061..19576466,19576584..19576839, 19577003..19577341); ID=CG8798-PA; name=CG8798-PA; db_xref=FlyBase:	CG8798-PA					1
BT-TOMOV-039-1-A10-T3_A10_1	dmel-translation	No Hits found!
BT-TOMOV-039-1-A3-T3_A03_1	dmel-translation			7e-35	359	64	74/114	74	86/114	type=protein; loc=3L:join(16063163..16063193,16063257..16063651, 16063808..16065247); ID=CG5389-PA; name=CG5389-PA; db_xref=FlyBase:FBpp0075203,GB_protein:AAF49540.2, FlyBase:FBgn0036568,Gadfly:CG5389-PA; species=dmel; len=622	CG5389-PA					1
BT-TOMOV-039-1-A4-T3_A04_1	dmel-translation			6e-10	147	23	65/279	40	115/279	type=protein; loc=2L:join(3045712..3045883,3046950..3048427, 3049392..3054620,3054688..3054783,3055170..3055313, 3055377..3055484); ID=CG3524-PA; name=v(2)k05816-PA; db_xref=FlyBase:FBpp0077342,GB_protein:AAF51149.1, FlyBase:FBgn0042627,Gadfly:CG3524-PA;	CG3524-PA					1
BT-TOMOV-039-1-A6-T3_A06_1	dmel-translation	No Hits found!
BT-TOMOV-039-1-A9-T3_A09_1	dmel-translation	No Hits found!
BT-TOMOV-039-1-B10-T3_B10_1	dmel-translation	No Hits found!
BT-TOMOV-039-1-B3-T3_B03_1	dmel-translation	No Hits found!
BT-TOMOV-039-1-B9-T3_B09_1	dmel-translation	No Hits found!
BT-TOMOV-039-1-C10-T3_C10_1	dmel-translation			1e-22	255	54	51/94	76	72/94	type=protein; loc=3R:complement(14920164..14920307, 14920364..14920540); ID=CG14283-PA; name=mRpL55-PA; db_xref=FlyBase:FBpp0083168,GB_protein:AAF55632.1, FlyBase:FBgn0038678,Gadfly:CG14283-PA; species=dmel; len=107	CG14283-PA					1
BT-TOMOV-039-1-C5-T3_C05_1	dmel-translation	No Hits found!
BT-TOMOV-044-1-G10-T3_G10_1	dmel-translation	No Hits found!
BT-TOMOV-039-1-C7-T3_C07_1	dmel-translation	No Hits found!
BT-TOMOV-039-1-D11-T3_D11_1	dmel-translation			3e-12	160	51	32/62	65	41/62	type=protein; loc=2L:join(10703634..10704092,10704149..10704904); ID=CG6415-PA; name=CG6415-PA; db_xref=FlyBase:FBpp0079697,GB_protein:AAF52996.1, FlyBase:FBgn0032287,Gadfly:CG6415-PA; species=dmel; len=405	CG6415-PA					1
BT-TOMOV-039-1-D6-T3_D06_1	dmel-translation	No Hits found!
BT-TOMOV-039-1-E7-T3_E07_1	dmel-translation	No Hits found!
BT-TOMOV-039-1-E9-T3_E09_1	dmel-translation			9e-07	114	36	26/72	52	38/72	type=protein; loc=2R:861513..862040; ID=CG10396-PA; name=CG10396-PA; db_xref=FlyBase:FBpp0085425,GB_protein:AAF57334.2, FlyBase:FBgn0033020,Gadfly:CG10396-PA; species=dmel; len=176	CG10396-PA					1
BT-TOMOV-039-1-F7-T3_F07_1	dmel-translation	No Hits found!
BT-TOMOV-039-1-G12-T3_G12_1	dmel-translation	No Hits found!
BT-TOMOV-039-1-G2-T3_G02_1	dmel-translation	No Hits found!
BT-TOMOV-039-1-G6-T3_G06_1	dmel-translation	No Hits found!
BT-TOMOV-039-1-G9-T3_G09_1	dmel-translation			3e-31	328	66	58/87	77	68/87	type=protein; loc=2L:complement(5099605..5099673,5099737..5099913, 5100010..5100141); ID=CG8680-PA; name=CG8680-PA; db_xref=FlyBase:FBpp0078662,GB_protein:AAF52221.1, FlyBase:FBgn0031684,Gadfly:CG8680-PA; species=dmel; len=126	CG8680-PA					1
BT-TOMOV-039-1-H11-T3_H11_1	dmel-translation	No Hits found!
BT-TOMOV-039-1-H6-T3_H06_1	dmel-translation	No Hits found!
BT-TOMOV-040-1-A7-T3_A07_1	dmel-translation	No Hits found!
BT-TOMOV-040-1-B12-T3_B12_1	dmel-translation	No Hits found!
BT-TOMOV-040-1-B1-T3_B01_1	dmel-translation	No Hits found!
BT-TOMOV-040-1-B4-T3_B04_1	dmel-translation	No Hits found!
BT-TOMOV-040-1-B6-T3_B06_1	dmel-translation	No Hits found!
BT-TOMOV-040-1-C12-T3_C12_1	dmel-translation	No Hits found!
BT-TOMOV-040-1-C7-T3_C07_1	dmel-translation	No Hits found!
BT-TOMOV-040-1-D2-T3_D02_1	dmel-translation			1e-09	145	40	28/70	62	44/70	type=protein; loc=3R:complement(1063616..1063878,1063935..1064116, 1064176..1064919,1065214..1065341,1069560..1069976, 1077146..1077253); ID=CG12163-PA; name=CG12163-PA; db_xref=FlyBase:FBpp0078465,GB_protein:AAF52055.2, FlyBase:FBgn0037303,Gadfly:CG12163	CG12163-PA					1
BT-TOMOV-040-1-D4-T3_D04_1	dmel-translation	No Hits found!
BT-TOMOV-040-1-D6-T3_D06_1	dmel-translation	No Hits found!
BT-TOMOV-040-1-E11-T3_E11_1	dmel-translation	No Hits found!
BT-TOMOV-040-1-E1-T3_E01_1	dmel-translation	No Hits found!
BT-TOMOV-040-1-E5-T3_E05_1	dmel-translation			8e-55	533	63	96/152	81	124/152	type=protein; loc=2R:join(19566086..19566291,19566532..19566733, 19566796..19566864); ID=CG3186-PB; name=eIF-5A-PB; db_xref=FlyBase:FBpp0072081,GB_protein:AAM68297.1, FlyBase:FBgn0034967,Gadfly:CG3186-PB; species=dmel; len=159	CG3186-PB					1
BT-TOMOV-040-1-E7-T3_E07_1	dmel-translation	No Hits found!
BT-TOMOV-040-1-E8-T3_E08_1	dmel-translation	No Hits found!
BT-TOMOV-040-1-F2-T3_F02_1	dmel-translation	No Hits found!
BT-TOMOV-040-1-F8-T3_F08_1	dmel-translation			9e-36	368	44	68/153	59	91/153	type=protein; loc=X:complement(13614117..13614587,13615096..13615263, 13615410..13615670,13615747..13615866); ID=CG10992-PA; name=CG10992-PA; db_xref=FlyBase:FBpp0073669,GB_protein:AAF48317.1, FlyBase:FBgn0030521,Gadfly:CG10992-PA; species=dmel; len=340	CG10992-PA					1
BT-TYLCV-059-1-D11-T3_D11_1	dmel-translation	No Hits found!
BT-TOMOV-040-1-G5-T3_G05_1	dmel-translation	No Hits found!
BT-TOMOV-043-1-D6-T3_D06_1	dmel-translation	No Hits found!
BT-TOMOV-040-1-G9-T3_G09_1	dmel-translation	No Hits found!
BT-TOMOV-041-1-A6-T3_A06_1	dmel-translation	No Hits found!
BT-TOMOV-041-1-A7-T3_A07_1	dmel-translation	No Hits found!
BT-TOMOV-041-1-B10-T3_B10_1	dmel-translation	No Hits found!
BT-TOMOV-041-1-B11-T3_B11_1	dmel-translation	No Hits found!
BT-TOMOV-041-1-B9-T3_B09_1	dmel-translation	No Hits found!
BT-TOMOV-041-1-C9-T3_C09_1	dmel-translation	No Hits found!
BT-TOMOV-041-1-D11-T3_D11_1	dmel-translation	No Hits found!
BT-TOMOV-041-1-D5-T3_D05_1	dmel-translation	No Hits found!
BT-TOMOV-041-1-E1-T3_E01_1	dmel-translation	No Hits found!
BT-TOMOV-041-1-E2-T3_E02_1	dmel-translation			3e-08	132	39	34/87	60	53/87	type=protein; loc=2L:join(20050042..20050665,20050808..20051038, 20051105..20051149); ID=CG13968-PA; name=sNPF-PA; db_xref=FlyBase:FBpp0080858,GB_protein:AAF53865.1, FlyBase:FBgn0032840,Gadfly:CG13968-PA; species=dmel; len=300	CG13968-PA					1
BT-TOMOV-041-1-E3-T3_E03_1	dmel-translation	No Hits found!
BT-TOMOV-041-1-E4-T3_E04_1	dmel-translation			4e-13	167	50	37/74	62	46/74	type=protein; loc=3R:join(2168792..2168872,2168926..2169405); ID=CG10298-PA; name=CG10298-PA; db_xref=FlyBase:FBpp0081207,GB_protein:AAF54137.1, FlyBase:FBgn0037432,Gadfly:CG10298-PA; species=dmel; len=187	CG10298-PA					1
BT-TOMOV-041-1-E8-T3_E08_1	dmel-translation	No Hits found!
BT-TOMOV-041-1-E9-T3_E09_1	dmel-translation	No Hits found!
BT-TOMOV-041-1-F10-T3_F10_1	dmel-translation	No Hits found!
BT-TOMOV-041-1-G10-T3_G10_1	dmel-translation	No Hits found!
BT-TOMOV-041-1-G1-T3_G01_1	dmel-translation	No Hits found!
BT-TOMOV-041-1-G6-T3_G06_1	dmel-translation	No Hits found!
BT-TOMOV-041-1-G7-T3_G07_1	dmel-translation	No Hits found!
BT-TOMOV-041-1-G9-T3_G09_1	dmel-translation	No Hits found!
BT-TOMOV-041-1-H2-T3_H02_1	dmel-translation	No Hits found!
BT-TOMOV-041-1-H3-T3_H03_1	dmel-translation			1e-105	967	70	184/261	81	213/261	type=protein; loc=2L:join(13379022..13379376,13379495..13380114, 13380177..13380759,13380995..13382178); ID=CG6699-PA; name=beta''Cop-PA; db_xref=FlyBase:FBpp0080048,GB_protein:AAF53294.2, FlyBase:FBgn0025724,Gadfly:CG6699-PA; species=dmel; len=914	CG6699-PA					1
BT-TOMOV-041-1-H4-T3_H04_1	dmel-translation			6e-18	209	53	40/75	69	52/75	type=protein; loc=X:join(16490335..16491093,16491158..16494409, 16494475..16494579,16499125..16499264,16499972..16501796, 16501874..16502257,16502322..16502528); ID=CG18572-PA; name=r-PA; db_xref=FlyBase:FBpp0088675,GB_protein:AAF48639.3, FlyBase:FBgn0003	CG18572-PA					2
BT-TOMOV-041-1-H5-T3_H05_1	dmel-translation			3e-22	252	51	49/96	63	61/96	type=protein; loc=3R:complement(8229152..8229315,8229373..8230030, 8230092..8230611,8231425..8231630); ID=CG11466-PA; name=Cyp9f2-PA; db_xref=FlyBase:FBpp0082070,GB_protein:AAF54803.1, FlyBase:FBgn0038037,Gadfly:CG11466-PA; species=dmel; len=516	CG11466-PA					1
BT-TOMOV-041-1-H6-T3_H06_1	dmel-translation	No Hits found!
BT-TOMOV-041-1-H7-T3_H07_1	dmel-translation			1e-43	437	44	90/201	61	125/201	type=protein; loc=2L:join(8997664..8997668,8997723..8998383); ID=CG18661-PA; name=CG18661-PA; db_xref=FlyBase:FBpp0079364,GB_protein:AAF52737.2, FlyBase:FBgn0040964,Gadfly:CG18661-PA; species=dmel; len=222	CG18661-PA					1
BT-TOMOV-041-1-H8-T3_H08_1	dmel-translation	No Hits found!
BT-TOMOV-042-1-B10-T3_B10_1	dmel-translation			6e-20	233	31	51/160	55	90/160	type=protein; loc=2L:complement(5734132..5734340,5734407..5734493, 5734558..5734823,5735060..5735246,5735299..5735714, 5735771..5736117,5736182..5736275,5736339..5736761, 5736821..5736924); ID=CG11147-PB; name=CG11147-PB; db_xref=FlyBase:FBpp0078797,GB_pr	CG11147-PB					1
BT-TOMOV-042-1-B11-T3_B11_1	dmel-translation			6e-27	294	33	65/192	58	114/192	type=protein; loc=3L:join(19058069..19058579,19058922..19059820); ID=CG6818-PA; name=MESR6-PA; db_xref=FlyBase:FBpp0074793,GB_protein:AAF49191.1, FlyBase:FBgn0036846,Gadfly:CG6818-PA; species=dmel; len=470	CG6818-PA					1
BT-TOMOV-042-1-B12-T3_B12_1	dmel-translation	No Hits found!
BT-TOMOV-042-1-B8-T3_B08_1	dmel-translation			4e-88	821	55	152/276	72	201/276	type=protein; loc=3R:join(8858488..8858529,8859340..8861940, 8862222..8863535,8863601..8863648); ID=CG7642-PA; name=ry-PA; db_xref=FlyBase:FBpp0082172,GB_protein:AAF54895.1, FlyBase:FBgn0003308,Gadfly:CG7642-PA; species=dmel; len=1335	CG7642-PA					1
BT-TOMOV-042-1-C7-T3_C07_1	dmel-translation	No Hits found!
BT-TOMOV-042-1-C8-T3_C08_1	dmel-translation	No Hits found!
BT-TOMOV-042-1-D7-T3_D07_1	dmel-translation			1e-38	394	53	79/148	69	104/148	type=protein; loc=X:join(20853846..20853977,20854356..20854679); ID=CG1742-PA; name=Mgstl-PA; db_xref=FlyBase:FBpp0076936,GB_protein:AAF50864.2, FlyBase:FBgn0025814,Gadfly:CG1742-PA; species=dmel; len=152	CG1742-PA					1
BT-TOMOV-042-1-E12-T3_E12_1	dmel-translation	No Hits found!
BT-TOMOV-042-1-E6-T3_E06_1	dmel-translation	No Hits found!
BT-TOMOV-042-1-E9-T3_E09_1	dmel-translation	No Hits found!
BT-TOMOV-042-1-F2-T3_F02_1	dmel-translation			3e-27	294	65	61/93	75	71/93	type=protein; loc=X:join(5518110..5518112,5518235..5518371, 5518454..5518682); ID=CG4111-PA; name=CG4111-PA; db_xref=FlyBase:FBpp0070767,GB_protein:AAF46058.2, FlyBase:FBgn0029785,Gadfly:CG4111-PA; species=dmel; len=123	CG4111-PA					1
BT-TOMOV-042-1-F5-T3_F05_1	dmel-translation	No Hits found!
BT-TOMOV-042-1-F6-T3_F06_1	dmel-translation	No Hits found!
BT-TOMOV-042-1-F9-T3_F09_1	dmel-translation	No Hits found!
BT-TOMOV-042-1-G1-T3_G01_1	dmel-translation	No Hits found!
BT-TOMOV-042-1-G2-T3_G02_1	dmel-translation	No Hits found!
BT-TOMOV-042-1-G4-T3_G04_1	dmel-translation	No Hits found!
BT-TOMOV-042-1-G6-T3_G06_1	dmel-translation			2e-07	125	28	35/121	43	54/121	type=protein; loc=2R:join(8202914..8202986,8203504..8203687, 8203746..8204598); ID=CG13148-PB; name=CG13148-PB; db_xref=FlyBase:FBpp0086960,GB_protein:AAF58470.1, FlyBase:FBgn0033767,Gadfly:CG13148-PB; species=dmel; len=370	CG13148-PB					1
BT-TOMOV-042-1-H11-T3_H11_1	dmel-translation	No Hits found!
BT-TOMOV-042-1-H4-T3_H04_1	dmel-translation	No Hits found!
BT-TOMOV-042-1-H7-T3_H07_1	dmel-translation	No Hits found!
BT-TOMOV-043-1-A3-T3_A03_1	dmel-translation	No Hits found!
BT-TOMOV-043-1-A4-T3_A04_1	dmel-translation	No Hits found!
BT-TYLCV-058-1-B7-T3_B07_1	dmel-translation	No Hits found!
BT-TOMOV-043-1-A7-T3_A07_1	dmel-translation	No Hits found!
BT-TOMOV-043-1-B10-T3_B10_1	dmel-translation	No Hits found!
BT-TOMOV-043-1-B11-T3_B11_1	dmel-translation	No Hits found!
BT-TOMOV-043-1-B7-T3_B07_1	dmel-translation	No Hits found!
BT-TOMOV-043-1-B9-T3_B09_1	dmel-translation	No Hits found!
BT-TOMOV-043-1-C11-T3_C11_1	dmel-translation	No Hits found!
BT-TOMOV-043-1-C12-T3_C12_1	dmel-translation	No Hits found!
BT-HEG-002-1-E2-T3_E02_1	dmel-translation			0	2203	92	415/449	95	432/449	type=protein; loc=3R:join(27566069..27566891,27567349..27567554, 27567632..27567988); ID=CG1873-PC; name=Ef1alpha100E-PC; db_xref=FlyBase:FBpp0089103,GB_protein:AAS65235.1, FlyBase:FBgn0000557; species=dmel; len=462	CG1873-PC					1
BT-TOMOV-043-1-C4-T3_C04_1	dmel-translation			1e-09	140	37	33/87	51	46/87	type=protein; loc=X:join(8555045..8555193,8555811..8557348, 8557419..8557597); ID=CG1787-PA; name=Hexo2-PA; db_xref=FlyBase:FBpp0071192,GB_protein:AAF46406.1, FlyBase:FBgn0041629,Gadfly:CG1787-PA; species=dmel; len=622	CG1787-PA					1
BT-TOMOV-043-1-C6-T3_C06_1	dmel-translation			4e-20	233	39	47/119	56	68/119	type=protein; loc=2L:complement(4459007..4459207,4459266..4459429, 4459484..4459532); ID=CG33002-PA; name=CG33002-PA; db_xref=FlyBase:FBpp0077141,GB_protein:AAO41158.1, FlyBase:FBgn0053002,Gadfly:CG33002-PA; species=dmel; len=138	CG33002-PA					1
BT-TOMOV-043-1-C7-T3_C07_1	dmel-translation	No Hits found!
BT-TOMOV-043-1-D11-T3_D11_1	dmel-translation	No Hits found!
BT-TOMOV-043-1-D2-T3_D02_1	dmel-translation	No Hits found!
BT-TOMOV-043-1-D3-T3_D03_1	dmel-translation			6e-42	423	38	87/227	57	132/227	type=protein; loc=2L:complement(6861037..6862314,6862386..6862558, 6862625..6862879,6863708..6863816,6864032..6864340); ID=CG10806-PB; name=CG10806-PB; db_xref=FlyBase:FBpp0079001,GB_protein:AAN10603.1, FlyBase:FBgn0031865,Gadfly:CG10806-PB; species=dmel;	CG10806-PB					1
BT-HEG-008-1-G6-T3_G06_1	dmel-translation	No Hits found!
BT-TOMOV-043-1-D9-T3_D09_1	dmel-translation	No Hits found!
BT-TOMOV-043-1-E10-T3_E10_1	dmel-translation	No Hits found!
BT-TOMOV-043-1-E5-T3_E05_1	dmel-translation	No Hits found!
BT-TOMOV-043-1-E6-T3_E06_1	dmel-translation	No Hits found!
BT-TOMOV-043-1-F3-T3_F03_1	dmel-translation	No Hits found!
BT-TOMOV-043-1-F6-T3_F06_1	dmel-translation	No Hits found!
TOMOV-BT004_F08_1	dmel-translation	No Hits found!
BT-TYLCV-049-1-G8-T3_G08_1	dmel-translation	No Hits found!
TMVBT001_G11_T3_087_1	dmel-translation	No Hits found!
BT-TOMOV-043-1-G5-T3_G05_1	dmel-translation	No Hits found!
BT-TOMOV-043-1-G6-T3_G06_1	dmel-translation	No Hits found!
BT-TOMOV-043-1-G7-T3_G07_1	dmel-translation	No Hits found!
BT-TOMOV-043-1-G8-T3_G08_1	dmel-translation			1e-33	350	58	67/115	71	82/115	type=protein; loc=3R:complement(17603014..17603035,17603100..17603319, 17603371..17603488); ID=CG13418-PA; name=RpI12-PA; db_xref=FlyBase:FBpp0083564,GB_protein:AAF55918.1, FlyBase:FBgn0038903,Gadfly:CG13418-PA; species=dmel; len=120	CG13418-PA					1
BT-TOMOV-043-1-H1-T3_H01_1	dmel-translation	No Hits found!
BT-TOMOV-043-1-H2-T3_H02_1	dmel-translation	No Hits found!
BT-TOMOV-043-1-H7-T3_H07_1	dmel-translation	No Hits found!
BT-TOMOV-044-1-A12-T3_A12_1	dmel-translation	No Hits found!
BT-TOMOV-044-1-A3-T3_A03_1	dmel-translation	No Hits found!
BT-TOMOV-044-1-A5-T3_A05_1	dmel-translation	No Hits found!
BT-TOMOV-044-1-A6-T3_A06_1	dmel-translation	No Hits found!
BT-TOMOV-044-1-B1-T3_B01_1	dmel-translation	No Hits found!
BT-TOMOV-044-1-B4-T3_B04_1	dmel-translation	No Hits found!
BT-TOMOV-044-1-B8-T3_B08_1	dmel-translation	No Hits found!
BT-TOMOV-044-1-C10-T3_C10_1	dmel-translation	No Hits found!
BT-TOMOV-044-1-C12-T3_C12_1	dmel-translation	No Hits found!
BT-TOMOV-044-1-C5-T3_C05_1	dmel-translation			4e-35	362	60	76/125	71	90/125	type=protein; loc=2R:join(5099296..5099519,5099590..5099737); ID=CG1821-PB; name=RpL31-PB; db_xref=FlyBase:FBpp0087610,GB_protein:AAF58920.1, FlyBase:FBgn0025286,Gadfly:CG1821-PB; species=dmel; len=124	CG1821-PB					1
BT-TOMOV-044-1-C7-T3_C07_1	dmel-translation	No Hits found!
BT-TOMOV-044-1-C8-T3_C08_1	dmel-translation	No Hits found!
BT-TOMOV-044-1-D10-T3_D10_1	dmel-translation	No Hits found!
BT-TOMOV-044-1-D3-T3_D03_1	dmel-translation	No Hits found!
BT-TOMOV-044-1-D5-T3_D05_1	dmel-translation	No Hits found!
BT-TOMOV-044-1-D9-T3_D09_1	dmel-translation	No Hits found!
BT-TOMOV-044-1-E10-T3_E10_1	dmel-translation	No Hits found!
BT-TOMOV-044-1-F10-T3_F10_1	dmel-translation	No Hits found!
BT-TOMOV-044-1-F11-T3_F11_1	dmel-translation	No Hits found!
BT-TOMOV-044-1-F9-T3_F09_1	dmel-translation	No Hits found!
BT-TOMOV-044-1-G3-T3_G03_1	dmel-translation	No Hits found!
BT-TOMOV-044-1-G5-T3_G05_1	dmel-translation			2e-15	194	32	42/131	43	57/131	type=protein; loc=2L:join(3452617..3452671,3452740..3453302); ID=CG12795-PA; name=CG12795-PA; db_xref=FlyBase:FBpp0077207,GB_protein:AAF51108.2, FlyBase:FBgn0031535,Gadfly:CG12795-PA; species=dmel; len=206	CG12795-PA					1
BT-TOMOV-044-1-G6-T3_G06_1	dmel-translation	No Hits found!
BT-TOMOV-044-1-H2-T3_H02_1	dmel-translation	No Hits found!
BT-TOMOV-044-1-H7-T3_H07_1	dmel-translation	No Hits found!
BT-TOMOV-044-1-H8-T3_H08_1	dmel-translation	No Hits found!
BT-TOMOV-045-1-A12-T3_A12_1	dmel-translation			1e-18	221	30	49/162	51	84/162	type=protein; loc=X:complement(14735985..14736880,14737901..14738873); ID=CG9512-PA; name=CG9512-PA; db_xref=FlyBase:FBpp0073796,GB_protein:AAF48401.1, FlyBase:FBgn0030593,Gadfly:CG9512-PA; species=dmel; len=623	CG9512-PA					1
BT-TOMOV-045-1-A4-T3_A04_1	dmel-translation	No Hits found!
BT-TOMOV-045-1-B12-T3_B12_1	dmel-translation			1e-09	144	33	39/118	44	52/118	type=protein; loc=3R:complement(7386799..7386927,7390162..7390433, 7392640..7392709); ID=CG31305-PJ; name=CG31305-PJ; db_xref=FlyBase:FBpp0088715,GB_protein:AAN13511.1, FlyBase:FBgn0051305,Gadfly:CG31305-PJ; species=dmel; len=157	CG31305-PJ					1
BT-TOMOV-045-1-B3-T3_B03_1	dmel-translation	No Hits found!
BT-TOMOV-045-1-C10-T3_C10_1	dmel-translation	No Hits found!
BT-TOMOV-045-1-C5-T3_C05_1	dmel-translation	No Hits found!
BT-TOMOV-045-1-C6-T3_C06_1	dmel-translation	No Hits found!
BT-TOMOV-045-1-C8-T3_C08_1	dmel-translation			5e-13	173	39	35/88	57	51/88	type=protein; loc=2R:complement(19046234..19046511,19046570..19046924, 19047180..19047258,19047356..19047459, 19047527..19047623,19047682..19048373); ID=CG30181-PA; name=CG30181-PA; db_xref=FlyBase:FBpp0072025,GB_protein:AAM68252.1, FlyBase:FBgn0050181,Ga	CG30181-PA					1
BT-TOMOV-045-1-D12-T3_D12_1	dmel-translation	No Hits found!
BT-TOMOV-045-1-D5-T3_D05_1	dmel-translation	No Hits found!
BT-TOMOV-045-1-E11-T3_E11_1	dmel-translation			1e-11	124	43	28/64	69	45/64	type=protein; loc=2L:join(9967635..9967877,9967939..9968247, 9968317..9968418); ID=CG4651-PA; name=RpL13-PA; db_xref=FlyBase:FBpp0079484,GB_protein:AAF52842.1, FlyBase:FBgn0011272,Gadfly:CG4651-PA; species=dmel; len=218	CG4651-PA					2
BT-TOMOV-045-1-E12-T3_E12_1	dmel-translation	No Hits found!
BT-TOMOV-045-1-E2-T3_E02_1	dmel-translation	No Hits found!
TYLCV008_B10_1	dmel-translation	No Hits found!
BT-TOMOV-045-1-E4-T3_E04_1	dmel-translation	No Hits found!
BT-TOMOV-045-1-E5-T3_E05_1	dmel-translation	No Hits found!
BT-TYLCV-054-1-C9-T3_C09_1	dmel-translation			1e-43	442	74	83/111	83	94/111	type=protein; loc=3L:complement(12096057..12096101,12096623..12096720, 12096784..12097521,12098659..12098833); ID=CG5654-PA; name=yps-PA; db_xref=FlyBase:FBpp0075759,GB_protein:AAF49961.3, FlyBase:FBgn0022959,Gadfly:CG5654-PA; species=dmel; len=352	CG5654-PA					2
BT-TOMOV-045-1-E9-T3_E09_1	dmel-translation	No Hits found!
BT-TOMOV-045-1-F11-T3_F11_1	dmel-translation			1e-99	920	68	166/242	87	213/242	type=protein; loc=2R:complement(19356938..19357672); ID=CG17611-PA; name=eIF6-PA; db_xref=FlyBase:FBpp0072144,GB_protein:AAF47074.1, FlyBase:FBgn0034915,Gadfly:CG17611-PA; species=dmel; len=245	CG17611-PA					1
BT-TOMOV-045-1-F12-T3_F12_1	dmel-translation			8e-25	268	47	48/101	68	70/101	type=protein; loc=3L:complement(217834..218036,218100..218184, 218514..218877,218942..219046,219111..219606, 219671..219959,222587..222717,222775..223648, 223709..224199,224266..224589,224650..225033, 225096..229007,229460..229748); ID=CG32346-PB; name=E(	CG32346-PB					1
BT-TOMOV-045-1-F3-T3_F03_1	dmel-translation			4e-42	423	60	82/136	76	105/136	type=protein; loc=3L:join(12997456..12997472,12997679..12997813, 12998317..12998581); ID=CG11271-PF; name=RpS12-PF; db_xref=FlyBase:FBpp0075613,GB_protein:AAN11846.1, Gadfly:CG11271-PF; species=dmel; len=139	CG11271-PF					1
BT-TOMOV-045-1-G5-T3_G05_1	dmel-translation	No Hits found!
BT-TOMOV-046-1-E11-T3_E11_1	dmel-translation			2e-15	194	52	33/63	69	44/63	type=protein; loc=3L:complement(23027558..23027719,23028525..23028687, 23028747..23029052,23029116..23029138); ID=CG17521-PB; name=Qm-PB; db_xref=FlyBase:FBpp0070047,GB_protein:AAG22453.2, FlyBase:FBgn0024733,Gadfly:CG17521-PB; species=dmel; len=218	CG17521-PB					1
BT-TOMOV-045-1-G8-T3_G08_1	dmel-translation	No Hits found!
BT-TOMOV-045-1-H11-T3_H11_1	dmel-translation	No Hits found!
BT-TOMOV-045-1-H12-T3_H12_1	dmel-translation	No Hits found!
BT-TOMOV-045-1-H3-T3_H03_1	dmel-translation	No Hits found!
BT-TOMOV-045-1-H9-T3_H09_1	dmel-translation	No Hits found!
BT-TOMOV-046-1-A1-T3_A01_1	dmel-translation	No Hits found!
BT-TOMOV-046-1-A5-T3_A05_1	dmel-translation	No Hits found!
BT-TOMOV-046-1-A7-T3_A07_1	dmel-translation	No Hits found!
BT-TOMOV-046-1-A9-T3_A09_1	dmel-translation	No Hits found!
BT-TOMOV-046-1-B11-T3_B11_1	dmel-translation	No Hits found!
BT-TOMOV-046-1-B12-T3_B12_1	dmel-translation	No Hits found!
BT-TOMOV-046-1-B2-T3_B02_1	dmel-translation	No Hits found!
BT-TOMOV-046-1-B4-T3_B04_1	dmel-translation	No Hits found!
BT-TOMOV-046-1-B8-T3_B08_1	dmel-translation	No Hits found!
BT-TOMOV-046-1-C10-T3_C10_1	dmel-translation	No Hits found!
BT-TOMOV-046-1-C2-T3_C02_1	dmel-translation	No Hits found!
BT-TOMOV-046-1-C3-T3_C03_1	dmel-translation	No Hits found!
BT-TOMOV-046-1-C4-T3_C04_1	dmel-translation	No Hits found!
BT-TOMOV-046-1-C6-T3_C06_1	dmel-translation			2e-89	832	74	164/219	83	184/219	type=protein; loc=3L:join(11796833..11796837,11797147..11797302, 11797605..11798094); ID=CG7283-PA; name=CG7283-PA; db_xref=FlyBase:FBpp0075764,GB_protein:AAF50002.2, Gadfly:CG7283-PA; species=dmel; len=217	CG7283-PA					1
BT-TOMOV-046-1-D8-T3_D08_1	dmel-translation			5e-84	787	62	154/245	77	191/245	type=protein; loc=X:join(13046526..13046895,13047093..13047457); ID=CG1591-PA; name=REG-PA; db_xref=FlyBase:FBpp0073561,GB_protein:AAF48241.1, FlyBase:FBgn0029133,Gadfly:CG1591-PA; species=dmel; len=245	CG1591-PA					1
BT-TOMOV-046-1-E4-T3_E04_1	dmel-translation	No Hits found!
BT-TOMOV-046-1-F10-T3_F10_1	dmel-translation	No Hits found!
BT-TOMOV-046-1-F11-T3_F11_1	dmel-translation			3e-31	331	57	62/107	71	77/107	type=protein; loc=2R:complement(13080725..13081857,13081916..13082594, 13082982..13083191); ID=CG6501-PA; name=Ngp-PA; db_xref=FlyBase:FBpp0086063,GB_protein:AAF57834.1, FlyBase:FBgn0034243,Gadfly:CG6501-PA; species=dmel; len=674	CG6501-PA					1
BT-TOMOV-046-1-F7-T3_F07_1	dmel-translation	No Hits found!
BT-TOMOV-046-1-G5-T3_G05_1	dmel-translation	No Hits found!
BT-TOMOV-046-1-H2-T3_H02_1	dmel-translation	No Hits found!
BT-TOMOV-046-1-H4-T3_H04_1	dmel-translation	No Hits found!
BT-TOMOV-046-1-H6-T3_H06_1	dmel-translation			3e-45	448	79	83/104	93	98/104	type=protein; loc=3L:complement(9325693..9325797,9325865..9326274, 9326352..9326490,9326549..9326774,9326829..9327175, 9327685..9327776,9327835..9328021,9331530..9331577); ID=CG4347-PA; name=CG4347-PA; db_xref=FlyBase:FBpp0076229,GB_protein:AAF50300.1, Ga	CG4347-PA					1
BT-H-032-1-D10-T3_D10_1	dmel-translation			7e-34	355	29	93/319	45	146/319	type=protein; loc=3L:12103357..12105459; ID=CG6806-PA; name=Lsp2-PA; db_xref=FlyBase:FBpp0088363,GB_protein:AAF49958.1, FlyBase:FBgn0002565,Gadfly:CG6806-PA; species=dmel; len=701	CG6806-PA					1
BT_TYLCV001_A04_1	dmel-translation	No Hits found!
BT_TYLCV001_A05_1	dmel-translation	No Hits found!
BT_TYLCV001_A08_1	dmel-translation	No Hits found!
BT-TYLCV-059-1-D8-T3_D08_1	dmel-translation	No Hits found!
BT_TYLCV001_B01_1	dmel-translation	No Hits found!
BT_TYLCV001_B04_1	dmel-translation	No Hits found!
BT_TYLCV001_B05_1	dmel-translation	No Hits found!
BT_TYLCV001_B06_1	dmel-translation	No Hits found!
BT_TYLCV001_B08_1	dmel-translation	No Hits found!
BT_TYLCV001_C03_1	dmel-translation	No Hits found!
BT_TYLCV001_C08_1	dmel-translation	No Hits found!
BT-TYLCV-036-1-E8-T3_E08_1	dmel-translation	No Hits found!
BT_TYLCV001_D08_1	dmel-translation	No Hits found!
BT_TYLCV001_D10_1	dmel-translation	No Hits found!
BT_TYLCV001_D12_1	dmel-translation	No Hits found!
BT_TYLCV001_E02_1	dmel-translation	No Hits found!
BT_TYLCV001_E05_1	dmel-translation	No Hits found!
BT_TYLCV001_E06_1	dmel-translation	No Hits found!
BT-TYLCV-054-1-D6-T3_D06_1	dmel-translation			7e-20	232	27	59/216	54	119/216	type=protein; loc=2R:complement(20017689..20018039,20018097..20018393, 20018454..20020771,20022136..20022208); ID=CG4589-PB; name=CG4589-PB; db_xref=FlyBase:FBpp0072255,GB_protein:AAF47217.1, FlyBase:FBgn0019886,Gadfly:CG4589-PB; species=dmel; len=1013	CG4589-PB					2
BT_TYLCV001_F01_1	dmel-translation			1e-91	854	71	184/256	77	200/256	type=protein; loc=3R:join(11110371..11110484,11110951..11111076, 11120835..11120968,11122313..11122430,11124999..11125069, 11126469..11126544,11126733..11126795,11128875..11128944, 11133312..11133394); ID=CG4898-PG; name=Tm1-PG; db_xref=FlyBase:FBpp008890	CG4898-PG					1
BT_TYLCV001_F02_1	dmel-translation	No Hits found!
BT_TYLCV001_F07_1	dmel-translation	No Hits found!
BT_TYLCV001_F11_1	dmel-translation	No Hits found!
BT_TYLCV001_G01_1	dmel-translation			6e-40	243	79	47/59	87	52/59	type=protein; loc=2R:7409482..7410870; ID=CG8280-PB; name=Ef1alpha48D-PB; db_xref=FlyBase:FBpp0087143,GB_protein:AAM68698.1, FlyBase:FBgn0000556,Gadfly:CG8280-PB; species=dmel; len=463	CG8280-PB					2
BT-TYLCV-055-1-F11-T3_F11_1	dmel-translation			1e-83	783	63	152/240	75	181/240	type=protein; loc=3R:complement(25958967..25959170,25959232..25959816, 25960001..25960255); ID=CG2171-PA; name=Tpi-PA; db_xref=FlyBase:FBpp0084948,GB_protein:AAN14218.1, FlyBase:FBgn0003738,Gadfly:CG2171-PA; species=dmel; len=348	CG2171-PA					1
BT_TYLCV001_G06_1	dmel-translation			3e-12	164	66	32/48	80	39/48	type=protein; loc=2R:complement(19434756..19434781,19436914..19437031, 19437100..19437217,19437282..19437518,19437583..19437698, 19437758..19439929,19440006..19440088,19440174..19440191, 19440267..19440384); ID=CG3725-PA; name=Ca-P60A-PA; db_xref=FlyBase:	CG3725-PA					1
BT_TYLCV001_G07_1	dmel-translation			5e-07	120	44	24/54	68	37/54	type=protein; loc=2R:complement(18885652..18885777, 18890215..18890349); ID=CG13551-PC; name=CG13551-PC; db_xref=FlyBase:FBpp0071944,GB_protein:AAM68246.1, Gadfly:CG13551-PC; species=dmel; len=87	CG13551-PC					1
BT_TYLCV001_G11_1	dmel-translation	No Hits found!
BT_TYLCV001_H03_1	dmel-translation	No Hits found!
BT-TYLCV-014-1-A6-T3_A06_1	dmel-translation	No Hits found!
BT_TYLCV001_H07_1	dmel-translation			7e-52	507	52	101/192	69	135/192	type=protein; loc=3R:complement(6086512..6087462); ID=CG6284-PA; name=Sirt6-PA; db_xref=FlyBase:FBpp0081719,GB_protein:AAF54513.1, FlyBase:FBgn0037802,Gadfly:CG6284-PA; species=dmel; len=317	CG6284-PA					1
BT_TYLCV001_H08_1	dmel-translation	No Hits found!
BT-TYLCV-059-1-E12-T3_E12_1	dmel-translation	No Hits found!
BT_TYLCV001_H11_1	dmel-translation			8e-62	558	61	102/166	71	120/166	type=protein; loc=3L:join(21269164..21269269,21269334..21270895, 21270950..21271216,21271273..21271779); ID=CG7338-PA; name=CG7338-PA; db_xref=FlyBase:FBpp0077998,GB_protein:AAF51709.1, FlyBase:FBgn0037073,Gadfly:CG7338-PA; species=dmel; len=814	CG7338-PA					2
BT_TYLCV001_H12_1	dmel-translation	No Hits found!
BT_TYLCV002_A03_1	dmel-translation	No Hits found!
BT_TYLCV002_A08_1	dmel-translation	No Hits found!
BT_TYLCV002_A10_1	dmel-translation			4e-15	191	35	47/133	55	74/133	type=protein; loc=3R:complement(4063644..4063757,4063825..4063974, 4064453..4065328,4066032..4066145); ID=CG9638-PA; name=Ada2S-PA; db_xref=FlyBase:FBpp0081303,GB_protein:AAF54199.1, FlyBase:FBgn0037555,Gadfly:CG9638-PA; species=dmel; len=418	CG9638-PA					1
BT-HINST-022-1-E6-T3_E06_1	dmel-translation	No Hits found!
BT_TYLCV002_B02_1	dmel-translation	No Hits found!
BT-TYLCV-023-1-H8-T3_H08_1	dmel-translation	No Hits found!
BT_TYLCV002_B05_1	dmel-translation			1e-67	645	69	130/188	76	145/188	type=protein; loc=2R:complement(12368985..12370057, 12370120..12370201); ID=CG8648-PA; name=Fen1-PA; db_xref=FlyBase:FBpp0086223,GB_protein:AAF57944.1, FlyBase:FBgn0025832,Gadfly:CG8648-PA; species=dmel; len=385	CG8648-PA					1
BT-HINST-048-1-A1-T3_F04_1	dmel-translation			1e-139	1261	81	241/296	86	258/296	type=protein; loc=X:complement(10626842..10627313,10627391..10627518, 10627598..10627898,10627995..10628029); ID=CG16944-PC; name=sesB-PC; db_xref=FlyBase:FBpp0073278,GB_protein:AAN09267.1, FlyBase:FBgn0003360,Gadfly:CG16944-PC; species=dmel; len=312	CG16944-PC					1
BT_TYLCV002_B07_1	dmel-translation	No Hits found!
BT_TYLCV004_C09_1	dmel-translation	No Hits found!
BT_TYLCV002_B10_1	dmel-translation	No Hits found!
BT_TYLCV002_C04_1	dmel-translation	No Hits found!
BT-TYLCV-014-1-B8-T3_B08_1	dmel-translation	No Hits found!
BT_TYLCV002_C09_1	dmel-translation	No Hits found!
BT_TYLCV002_C12_1	dmel-translation	No Hits found!
BT_TYLCV002_D10_1	dmel-translation			1e-59	576	45	121/265	62	167/265	type=protein; loc=3R:join(27397961..27398000,27398220..27398878, 27398976..27400446,27400523..27400708,27400767..27400919, 27400978..27401105); ID=CG1528-PA; name=gammaCop-PA; db_xref=FlyBase:FBpp0085154,GB_protein:AAF57160.1, FlyBase:FBgn0028968,Gadfly:C	CG1528-PA					1
BT_TYLCV002_E03_1	dmel-translation			1e-23	265	45	56/122	55	69/122	type=protein; loc=3R:join(2168792..2168872,2168926..2169405); ID=CG10298-PA; name=CG10298-PA; db_xref=FlyBase:FBpp0081207,GB_protein:AAF54137.1, FlyBase:FBgn0037432,Gadfly:CG10298-PA; species=dmel; len=187	CG10298-PA					1
BT_TYLCV002_E05_1	dmel-translation			2e-56	548	42	101/240	64	156/240	type=protein; loc=2L:complement(13013618..13013883,13013949..13014291, 13014351..13014675,13014926..13015038,13015104..13015500, 13015615..13016186,13016255..13017661, 13017829..13018056); ID=CG9934-PA; name=CG9934-PA; db_xref=FlyBase:FBpp0080009,GB_prote	CG9934-PA					1
BT-TYLCV-042-1-C2-T3_C02_1	dmel-translation	No Hits found!
BT_TYLCV002_F01_1	dmel-translation	No Hits found!
BT_TYLCV002_F02_1	dmel-translation	No Hits found!
BT_TYLCV002_F05_1	dmel-translation	No Hits found!
BT_TYLCV002_F08_1	dmel-translation			5e-66	630	79	123/155	89	139/155	type=protein; loc=3R:complement(25627674..25628381, 25628512..25628562); ID=CG7834-PA; name=CG7834-PA; db_xref=FlyBase:FBpp0084901,GB_protein:AAN14188.1, FlyBase:FBgn0039697,Gadfly:CG7834-PA; species=dmel; len=253	CG7834-PA					1
BT_TYLCV002_F10_1	dmel-translation	No Hits found!
BT_TYLCV002_G02_1	dmel-translation	No Hits found!
BT_TYLCV002_G05_1	dmel-translation	No Hits found!
BT_TYLCV002_G08_1	dmel-translation			4e-95	881	75	170/225	84	192/225	type=protein; loc=3R:join(20115973..20116349,20116464..20116609, 20116667..20116764,20116826..20116874, 20117234..20117343); ID=CG6364-PA; name=CG6364-PA; db_xref=FlyBase:FBpp0083986,GB_protein:AAF56274.1, FlyBase:FBgn0039179,Gadfly:CG6364-PA; species=dme	CG6364-PA					1
BT_TYLCV002_G09_1	dmel-translation			5e-28	303	42	62/145	64	94/145	type=protein; loc=3R:complement(3831825..3831870,3831939..3832498, 3832559..3832686,3833054..3833234,3833618..3833689); ID=CG2767-PA; name=CG2767-PA; db_xref=FlyBase:FBpp0081312,GB_protein:AAF54175.1, FlyBase:FBgn0037537,Gadfly:CG2767-PA; species=dmel; le	CG2767-PA					1
BT_TYLCV002_G11_1	dmel-translation			4e-28	303	32	86/264	48	130/264	type=protein; loc=2R:complement(18160266..18160426,18160497..18160745, 18160802..18161247,18161321..18162000); ID=CG4373-PA; name=Cyp6d2-PA; db_xref=FlyBase:FBpp0071839,GB_protein:AAF46877.1, FlyBase:FBgn0034756,Gadfly:CG4373-PA; species=dmel; len=512	CG4373-PA					1
TYLCV006_A03_1	dmel-translation	No Hits found!
BT_TYLCV002_H09_1	dmel-translation	No Hits found!
BT_TYLCV002_H10_1	dmel-translation	No Hits found!
BT_TYLCV002_H12_1	dmel-translation	No Hits found!
BT_TYLCV003_A12_1	dmel-translation	No Hits found!
BT_TYLCV003_B05_1	dmel-translation	No Hits found!
BT_TYLCV003_B12_1	dmel-translation	No Hits found!
BT_TYLCV003_C02_1	dmel-translation	No Hits found!
BT_TYLCV003_C05_1	dmel-translation			8e-85	793	50	148/295	71	211/295	type=protein; loc=2R:join(20119775..20120887,20120951..20121046, 20121108..20121452); ID=CG3608-PA; name=CG3608-PA; db_xref=FlyBase:FBpp0072227,GB_protein:AAF47244.2, FlyBase:FBgn0035039,Gadfly:CG3608-PA; species=dmel; len=518	CG3608-PA					1
BT_TYLCV003_C06_1	dmel-translation			2e-85	798	78	143/182	88	162/182	type=protein; loc=2L:complement(22116117..22117316); ID=CG15218-PA; name=CycK-PA; db_xref=FlyBase:FBpp0085295,GB_protein:AAN11146.1, FlyBase:FBgn0025674,Gadfly:CG15218-PA; species=dmel; len=400	CG15218-PA					1
BT_TYLCV003_C11_1	dmel-translation	No Hits found!
BT_TYLCV003_D04_1	dmel-translation	No Hits found!
BT_TYLCV003_D05_1	dmel-translation			2e-44	443	47	95/199	59	120/199	type=protein; loc=2R:complement(3187254..3188048); ID=CG1406-PA; name=U2A-PA; db_xref=FlyBase:FBpp0088015,GB_protein:AAF59207.1, FlyBase:FBgn0033210,Gadfly:CG1406-PA; species=dmel; len=265	CG1406-PA					1
BT_TYLCV003_D09_1	dmel-translation	No Hits found!
BT_TYLCV003_D10_1	dmel-translation	No Hits found!
HBT003_C05_T3_037_1	dmel-translation			1e-90	845	70	168/239	79	190/239	type=protein; loc=2R:join(14334496..14334628,14335059..14335405, 14335468..14335707,14335908..14335916); ID=CG15081-PA; name=l(2)03709-PA; db_xref=FlyBase:FBpp0085798,GB_protein:AAF57632.2, FlyBase:FBgn0010551,Gadfly:CG15081-PA; species=dmel; len=243	CG15081-PA					1
[truncated: 27,161 more rows]
